# Supplementary material for: A Cross-linking Mass Spectrometry Approach Defines Protein Interactions in Yeast Mitochondria
Source: Mol Cell Proteomics. 2020 Apr 24;19(7):1161–78. doi: 10.1074/mcp.RA120.002028 (PMC7338081; doi:10.1074/mcp.RA120.002028)
Supplement: Supplemental Tables [file 159397_1_supp_517733_q93g1m.zip]

Archive with 4 entries (4 files):
- SupplementalTable1_Quantitation.xlsx
- SupplementalTable2_Top400-protein-lists.xlsx
- SupplementalTable3_Qualitative-datasets.xlsx
- SupplementalTable4_Prot-PepSEC-dataset.xlsx
