# Supplementary material for: A Cross-linking Mass Spectrometry Approach Defines Protein Interactions in Yeast Mitochondria
Source: Mol Cell Proteomics. 2020 Apr 24;19(7):1161–78. doi: 10.1074/mcp.RA120.002028 (PMC7338081; doi:10.1074/mcp.RA120.002028)
Supplement: Supplemental Tables [file 159397_1_supp_517733_q93g1m.zip › SupplementalTable1_Quantitation.xlsx]

## Sheet: Legend
Sheet	Content	Column Name	Column Description
A	Dataset of freshly isolated crude mitochondrial extract from S. cerevisiae grown on glycerol carbon source cross-linked with DSS and BS3-d4. Cross-links enriched by peptide size exclusion chromatography. Rearranged pLink 1 and XiQ output, unfiltered cross-linked peptide spectrum matches (CSMs), but ambiguous hits excluded (Suppl. Fig. 1). 1 % FDR.	run_name-scan_number	run_name plus scan_number.
		quantified in	File in which the spectrum of the corresponding CSM was identified.
		run_name	File name in which the spectrum of the corresponding CSM was identified.
		scan_number	Scan number.
		precursor_mz	Precursor mass in Da, monoisotopic peak.
		precursor_charge	Charge state of the precursor.
		label	Mass difference induced by the labelling, here 4.025107 Da.
		label_count	Number of labels.
		label_state	Labelling status: 0, unlabelled; 1, labelled.
		expected_shift	Indicating expected retention time shift due to labelling. 0, false; 1, true.
		time_window	Expected retention time shift due to labelling, here 4 min.
		Spectrum	Spectrum number.
		Intensity_pLink	Intensity of the precursor given by pLink 1.
		Intensity	From XiQ adapted sum AreaL1-3 or sum AreaH1-3, depending on the label_state.
		RTsec	Retention time of the precursor in seconds.
		Peptide	Identified peptide of protein 1 linked to peptide of protein 2. Cross-linked residues are written in brackets. Number after colon indicates labelling status: 0, unlabelled; 1, labelled.
		Mod_Sites	Identified modification at one of the peptides (residue numbers are summed up).
		Score	Original pLink 1 spectrum score.
		neglog10_Score	-log10-transformed Score.
		Calc_M	Calculated peptide mass in Da.
		Delta_M	Mass deviation between calculated and measured mass in Da.
		ppm	Mass deviation in parts per million (ppm).
		Proteins	Cross-linked proteins according to fasta file. Cross-linked absolute residue numbers are written in brackets.
		Protein1	Protein 1 according to fasta file.
		UniProt1	UniProt accession number of protein 1.
		Protein 1	UniProt name of protein 1.
		SGD1	Standard name of protein 1 as listed in Saccharomyces Genome Database.
		Residue1	Cross-linked absolute residue number of protein 1.
		Protein2	Protein 2 according to fasta file.
		UniProt2	UniProt accession number of protein 2.
		Protein 2	UniProt name of protein 2.
		SGD2	Standard name of protein 2 as listed in Saccharomyces Genome Database.
		Residue2	Cross-linked absolute residue number of protein 2.
		Intra_Inter	Indicating intraprotein or interprotein cross-link.
		Inter	Indicating interprotein cross-link. 0, false; 1, true.
		Dimer	Indicating putative dimer. 0, false; 1, true.
		transfered	0, false; 1, true.
		LMonoArea	Area of the light monoisotopic peak.
		L1stArea	Area of the light first isotopic peak.
		L2ndArea	Area of the light second isotopic peak.
		L3rdArea	Area of the light third isotopic peak.
		sum AreaL 1-3	Sum of areas of the first to third light isotopic peaks.
		LMonoAreaWindow	Extraction time window for the light monoisotopic peak.
		L1stAreaWindow	Extraction time window for the first light isotopic peak.
		L2ndAreaWindow	Extraction time window for the second light isotopic peak.
		L3rdAreaWindow	Extraction time window for the third light isotopic peak.
		LMonoMaxInensity	Maximum intensity for the light monoisotopic peak.
		L1stMaxInensity	Maximum intensity for the first light isotopic peak.
		L2ndMaxInensity	Maximum intensity for the second light isotopic peak.
		L3rdMaxInensity	Maximum intensity for the third light isotopic peak.
		LMonoMaxInensityTime	Extraction time of maximum intensity for the light monoisotopic peak.
		L1stMaxInensityTime	Extraction time of maximum intensity for the first light isotopic peak.
		L2ndMaxInensityTime	Extraction time of maximum intensity for the second light isotopic peak.
		L3rdMaxInensityTime	Extraction time of maximum intensity for the third light isotopic peak.
		HMonoArea	Area of the heavy monoisotopic peak.
		H1stArea	Area of the heavy first isotopic peak.
		H2ndArea	Area of the heavy second isotopic peak.
		H3rdArea	Area of the heavy third isotopic peak.
		sum AreaH 1-3	Sum of areas of the first to third heavy isotopic peaks.
		HMonoAreaWindow	Extraction time window for the heavy monoisotopic peak.
		H1stAreaWindow	Extraction time window for the first heavy isotopic peak.
		H2ndAreaWindow	Extraction time window for the second heavy isotopic peak.
		H3rdAreaWindow	Extraction time window for the third heavy isotopic peak.
		HMonoMaxInensity	Maximum intensity for the heavy monoisotopic peak.
		H1stMaxInensity	Maximum intensity for the first heavy isotopic peak.
		H2ndMaxInensity	Maximum intensity for the second heavy isotopic peak.
		H3rdMaxInensity	Maximum intensity for the third heavy isotopic peak.
		HMonoMaxInensityTime	Extraction time of maximum intensity for the heavy monoisotopic peak.
		H1stMaxInensityTime	Extraction time of maximum intensity for the first heavy isotopic peak.
		H2ndMaxInensityTime	Extraction time of maximum intensity for the second heavy isotopic peak.
		H3rdMaxInensityTime	Extraction time of maximum intensity for the third heavy isotopic peak.
		Ratio H/L Median	Ratio of median heavy areas to median light areas.
		Ratio H/L Average	Ratio of average heavy areas to median light areas.
		Ratio sum H/L 1-3	Ratio of sum AreaH 1-3 to sum AreaL 1-3.
		log2 ratio sum H/L 1-3	Log2-transformed Ratio sum H/L 1-3
		median	Median of all log2 ratio sum H/L 1-3
		log2 normalized ratios	Median substracted from log2 ratio sum H/L 1-3. ON/OFF: No intensity for (non-)labelled counterpart.
B-E	Dataset of mitochondria isolated from S. cerevisiae grown on either glycerol or glucose carbon source cross-linked with either BS3 or BS3-d4 and vice versa. Cross-links enriched by peptide size exclusion chromatography. Rearranged pLink 1 and XiQ output, unfiltered cross-linked peptide spectrum matches (CSMs), but ambiguous hits excluded, replicates 1-4 (Fig. 3a-c). 1 % FDR.	See A	See A
F	Analysis of quantitative replicates 1-4. One-sample student's t-test was performed via Perseus.	Transformed-Ratios_Replicate_1-4	Log2 median normalized heavy-to-light ratios condensed to unique residues level in replicates 1-4. "Forward-reverse"-adapted.
		T-test Significant	Significantly changed residue-to-residue cross-links after applying student's t-test are marked as "+".
		ratio >=1 / <=-1	Residue-to-residue cross-links that showed a log2 fold change of at least >=1 or <=-1, respectively, are marked as "Keep". Others "Discard".
		T-test Significant _ratio >=1_GLU	Combined T-test Significant and fold change. Significantly changed residue-to-redidue cross-links with a log2 fold change of at least |1| are marked as "+_Keep".
		negLog T-test p-value	-log10-transformed p-value.
		T-test Difference	T-test difference value.
		Proteins	Unique residue-to-residue cross-link pairs. Protein name according to UniProt, cross-linked residue according to UniProt sequence in parentheses.
		Protein1	UniProt name of protein 1.
		SGD1	Standard name of protein 1 as listed in Saccharomyces Genome Database.
		Residue1	Cross-linked absolute residue number of protein 1.
		Protein2	UniProt name of protein 2.
		SGD2	Standard name of protein 2 as listed in Saccharomyces Genome Database.
		Residue2	Cross-linked absolute residue number of protein 2.
		Intra_Inter	Indicating intraprotein or interprotein cross-link.

## Sheet: A_XiQ_BS3vsDSS
run_name-scan_number	quantified in	run_name	scan_number	precursor_mz	precursor_charge	label	label_count	label_state	expected_shift	time_window	Spectrum	Intensity_pLink	Intensity	RTsec	Peptide	Mod_Sites	Score	neglog10_Score	Calc_M	Delta_M	ppm	Proteins	Protein1	UniProt1	Protein 1	SGD1	Residue1	Protein2	UniProt2	Protein 2	SGD2	Residue2	Intra_Inter	Inter	Dimer	transfered	LMonoArea	L1stArea	L2ndArea	L3rdArea	sum AreaL 1-3	LMonoAreaWindow	L1stAreaWindow	L2ndAreaWindow	L3rdAreaWindow	LMonoMaxInensity	L1stMaxInensity	L2ndMaxInensity	L3rdMaxInensity
A_Linden_131118_211118_ymitos_crude_fresh_1to1_14_3215	A_Linden_131118_211118_ymitos_crude_fresh_1to1_14.raw	A_Linden_131118_211118_ymitos_crude_fresh_1to1_14	3215	571.669	3	4.02511	1	1	1	4	1058;	2064267	131721100	1016	KLRPENQ(1)-VGKEVR(3):1	null	3.31e-09	8.48017	1711.99	-0.00304	-1.77467	sp|P06168|ILV5_YEAST(389)-sp|P06168|ILV5_YEAST(385)	sp|P06168|ILV5_YEAST	P06168	ILV5_YEAST	ILV5	389	sp|P06168|ILV5_YEAST	P06168	ILV5_YEAST	ILV5	385	Intra	0	0	0	76256100	62070300	29361700	20384100	111816100	16.9899 - 17.458"	17.0166 - 17.3714"	17.0486 - 17.4165"	17.0971 - 17.3993"	7808880	5971480	3120890	1664450
A_Linden_131118_211118_ymitos_crude_fresh_1to1_14_3228	A_Linden_131118_211118_ymitos_crude_fresh_1to1_14.raw	A_Linden_131118_211118_ymitos_crude_fresh_1to1_14	3228	573.997	3	4.02511	1	1	1	4	1063;	2.31929e+06	8.60199e+07	1020	NTTIPTKK(7)-DKATNK(2):1	null	4.97e-07	6.30364	1718.97	-0.00294	-1.70933	sp|P0CS90|HSP77_YEAST(444)-sp|P0CS90|HSP77_YEAST(514)	sp|P0CS90|HSP77_YEAST	P0CS90	HSP77_YEAST	SSC1	444	sp|P0CS90|HSP77_YEAST	P0CS90	HSP77_YEAST	SSC1	514	Intra	0	0	0	55153200	44308200	19228600	0	63536800	17.0318 - [17.4232]"	17.0415 - 17.4191"	17.1034 - 17.3952"	[17.0005] - [17.0129]"	4927880	3871940	2150810	0
A_Linden_131118_211118_ymitos_crude_fresh_1to1_14_3232	A_Linden_131118_211118_ymitos_crude_fresh_1to1_14.raw	A_Linden_131118_211118_ymitos_crude_fresh_1to1_14	3232	429.004	4	4.02511	1	1	1	4	1065;	2.64183e+06	38737068	1020	KLRPENQ(1)-VGKEVR(3):1	null	2.38e-05	4.62342	1711.99	-0.00177	-1.03328	sp|P06168|ILV5_YEAST(389)-sp|P06168|ILV5_YEAST(385)	sp|P06168|ILV5_YEAST	P06168	ILV5_YEAST	ILV5	389	sp|P06168|ILV5_YEAST	P06168	ILV5_YEAST	ILV5	385	Intra	0	0	0	28537900	25708600	24536000	0	50244600	17.0093 - 17.3812"	17.042 - [17.3979]"	17.0556 - [17.3329]"	[16.9683] - [16.9881]"	3360650	3267010	1528530	0
A_Linden_131118_211118_ymitos_crude_fresh_1to1_14_1635	A_Linden_131118_211118_ymitos_crude_fresh_1to1_14.raw	A_Linden_131118_211118_ymitos_crude_fresh_1to1_14	1635	474.934	3	4.02511	1	1	1	4	107;	1.12658e+06	14813037	700	MSLSSK(1)-AADKPK(4):1	null	2.61e-05	4.58336	1421.77	0.00519	3.64777	sp|P00560|PGK_YEAST(1)-sp|P16451|ODPX_YEAST(256)	sp|P00560|PGK_YEAST	P00560	PGK_YEAST	PGK1	1	sp|P16451|ODPX_YEAST	P16451	ODPX_YEAST	PDX1	256	Inter	1	0	0	9605790	4714740	1960010	262780	6937530	11.5625 - 12.0528"	11.5702 - [11.8625]"	11.531 - 11.8323"	11.6196 - 11.7013"	948189	649842	422534	177744
A_Linden_131118_211118_ymitos_crude_fresh_1to1_14_3252	A_Linden_131118_211118_ymitos_crude_fresh_1to1_14.raw	A_Linden_131118_211118_ymitos_crude_fresh_1to1_14	3252	398.979	4	4.02511	1	1	1	4	1076;	1.51066e+06	7.21158e+06	1024	VEMQSKK(6)-KEGIR(1):1	null	4.2e-06	5.37675	1591.89	-0.00256	-1.60714	sp|Q04013|YHM2_YEAST(245)-sp|Q04013|YHM2_YEAST(165)	sp|Q04013|YHM2_YEAST	Q04013	YHM2_YEAST	YHM2	245	sp|Q04013|YHM2_YEAST	Q04013	YHM2_YEAST	YHM2	165	Intra	0	0	0	14509400	16456700	0	0	16456700	17.0487 - 17.364"	17.0965 - 17.4246"	[17.0192] - [17.0504]"	[14.0103] - [14.0318]"	1826590	1303650	0	0
A_Linden_131118_211118_ymitos_crude_fresh_1to1_14_3257	A_Linden_131118_211118_ymitos_crude_fresh_1to1_14.raw	A_Linden_131118_211118_ymitos_crude_fresh_1to1_14	3257	427.998	4	4.02511	1	0	1	4	1079;	2.10442e+06	37238907	1025	KLRPENQ(1)-VGKEVR(3):0	null	3.17e-06	5.49894	1707.96	-0.00133	-0.778247	sp|P06168|ILV5_YEAST(389)-sp|P06168|ILV5_YEAST(385)	sp|P06168|ILV5_YEAST	P06168	ILV5_YEAST	ILV5	389	sp|P06168|ILV5_YEAST	P06168	ILV5_YEAST	ILV5	385	Intra	0	0	0	28537900	25708600	10637300	893007	37238907	17.0093 - 17.3812"	17.042 - [17.3979]"	17.0556 - [17.3329]"	17.182 - 17.2513"	3360650	3267010	1479400	562138
A_Linden_131118_211118_ymitos_crude_fresh_1to1_14_3265	A_Linden_131118_211118_ymitos_crude_fresh_1to1_14.raw	A_Linden_131118_211118_ymitos_crude_fresh_1to1_14	3265	570.328	3	4.02511	1	0	1	4	1083;	3.46657e+06	111816100	1027	KLRPENQ(1)-VGKEVR(3):0	null	2.3e-07	6.63827	1707.96	-0.00179	-1.04741	sp|P06168|ILV5_YEAST(389)-sp|P06168|ILV5_YEAST(385)	sp|P06168|ILV5_YEAST	P06168	ILV5_YEAST	ILV5	389	sp|P06168|ILV5_YEAST	P06168	ILV5_YEAST	ILV5	385	Intra	0	0	0	76256100	62070300	29361700	20384100	111816100	16.9899 - 17.458"	17.0166 - 17.3714"	17.0486 - 17.4165"	17.0971 - 17.3993"	7808880	5971480	3120890	1664450
A_Linden_131118_211118_ymitos_crude_fresh_1to1_14_3287	A_Linden_131118_211118_ymitos_crude_fresh_1to1_14.raw	A_Linden_131118_211118_ymitos_crude_fresh_1to1_14	3287	572.656	3	4.02511	1	0	1	4	1096;	3499353	78522000	1031	NTTIPTKK(7)-DKATNK(2):0	null	5.05e-07	6.29671	1714.95	-0.00151	-0.879978	sp|P0CS90|HSP77_YEAST(444)-sp|P0CS90|HSP77_YEAST(514)	sp|P0CS90|HSP77_YEAST	P0CS90	HSP77_YEAST	SSC1	444	sp|P0CS90|HSP77_YEAST	P0CS90	HSP77_YEAST	SSC1	514	Intra	0	0	0	55153200	44308200	19228600	14985200	78522000	17.0318 - [17.4232]"	17.0415 - 17.4191"	17.1034 - 17.3952"	17.0966 - 17.3876"	4927880	3871940	2150810	1533350
A_Linden_131118_211118_ymitos_crude_fresh_1to1_14_3288	A_Linden_131118_211118_ymitos_crude_fresh_1to1_14.raw	A_Linden_131118_211118_ymitos_crude_fresh_1to1_14	3288	397.973	4	4.02511	1	0	1	4	1097;	1.28024e+06	16882906	1031	VEMQSKK(6)-KEGIR(1):0	null	6.14e-05	4.21183	1587.87	-0.00332	-2.08954	sp|Q04013|YHM2_YEAST(245)-sp|Q04013|YHM2_YEAST(165)	sp|Q04013|YHM2_YEAST	Q04013	YHM2_YEAST	YHM2	245	sp|Q04013|YHM2_YEAST	Q04013	YHM2_YEAST	YHM2	165	Intra	0	0	0	14509400	16456700	313831	112375	16882906	17.0487 - 17.364"	17.0965 - 17.4246"	17.0676 - 17.1126"	17.1835 - 17.2317"	1826590	1303650	767929	281909
A_Linden_131118_211118_ymitos_crude_fresh_1to1_14_3291	A_Linden_131118_211118_ymitos_crude_fresh_1to1_14.raw	A_Linden_131118_211118_ymitos_crude_fresh_1to1_14	3291	430.749	4	4.02511	1	1	1	4	1099;	2277467	5.49734e+07	1031	NTTIPTKK(7)-DKATNK(2):1	null	0.00491	2.30892	1718.97	-0.00345	-2.00584	sp|P0CS90|HSP77_YEAST(444)-sp|P0CS90|HSP77_YEAST(514)	sp|P0CS90|HSP77_YEAST	P0CS90	HSP77_YEAST	SSC1	444	sp|P0CS90|HSP77_YEAST	P0CS90	HSP77_YEAST	SSC1	514	Intra	0	0	0	15468600	13339500	2705790	1291780	17337070	17.0827 - 17.415"	17.1105 - 17.3874"	17.1612 - 17.2843"	17.2112 - 17.2972"	2273780	1611770	838972	721086
A_Linden_131118_211118_ymitos_crude_fresh_1to1_14_3628	A_Linden_131118_211118_ymitos_crude_fresh_1to1_14.raw	A_Linden_131118_211118_ymitos_crude_fresh_1to1_14	3628	604.013	3	4.02511	1	1	1	4	1288;	392500	2.82353e+06	1097	AYAQGVSKK(8)-AEEIKK(5):1	null	9.96e-06	5.00174	1809.02	-0.00265	-1.46407	sp|P00890|CISY1_YEAST(203)-sp|P00890|CISY1_YEAST(61)	sp|P00890|CISY1_YEAST	P00890	CISY1_YEAST	CIT1	203	sp|P00890|CISY1_YEAST	P00890	CISY1_YEAST	CIT1	61	Intra	0	0	0	0	0	0	0	0	[18.3218] - [18.366]"	[18.2771] - [18.3341]"	[18.3218] - [18.3536]"	[18.3995] - [18.4118]"	0	0	0	0
A_Linden_131118_211118_ymitos_crude_fresh_1to1_14_1673	A_Linden_131118_211118_ymitos_crude_fresh_1to1_14.raw	A_Linden_131118_211118_ymitos_crude_fresh_1to1_14	1673	473.591	3	4.02511	1	0	1	4	132;	557286	6681956	708	MSLSSK(1)-AADKPK(4):0	null	3.27e-05	4.48545	1417.75	0.00335	2.36122	sp|P00560|PGK_YEAST(1)-sp|P16451|ODPX_YEAST(256)	sp|P00560|PGK_YEAST	P00560	PGK_YEAST	PGK1	1	sp|P16451|ODPX_YEAST	P16451	ODPX_YEAST	PDX1	256	Inter	1	0	0	9605790	4714740	1765220	201996	6681956	11.5625 - 12.0528"	11.5607 - [11.8625]"	11.5984 - 11.8323"	11.6258 - 11.7009"	948189	649842	422534	110837
A_Linden_131118_211118_ymitos_crude_fresh_1to1_14_3715	A_Linden_131118_211118_ymitos_crude_fresh_1to1_14.raw	A_Linden_131118_211118_ymitos_crude_fresh_1to1_14	3715	602.671	3	4.02511	1	0	1	4	1330;	1.35662e+06	701097	1116	AYAQGVSKK(8)-AEEIKK(5):0	null	1.34e-05	4.8729	1804.99	-0.00302	-1.67221	sp|P00890|CISY1_YEAST(203)-sp|P00890|CISY1_YEAST(61)	sp|P00890|CISY1_YEAST	P00890	CISY1_YEAST	CIT1	203	sp|P00890|CISY1_YEAST	P00890	CISY1_YEAST	CIT1	61	Intra	0	0	0	428704	617922	29496.6	53678	701097	18.5804 - 18.6207"	18.5927 - 18.6331"	18.6132 - 18.6391"	18.5753 - 18.6019"	1356620	2018390	720835	1321830
A_Linden_131118_211118_ymitos_crude_fresh_1to1_14_1704	A_Linden_131118_211118_ymitos_crude_fresh_1to1_14.raw	A_Linden_131118_211118_ymitos_crude_fresh_1to1_14	1704	383.717	4	4.02511	1	0	1	4	151;	1.0438e+06	49074570	715	LAADSKSSK(6)-KGGAR(1):0	null	3.69e-05	4.43297	1530.84	0.00051	0.332932	sp|P18239|ADT2_YEAST(160)-sp|P18239|ADT2_YEAST(164)	sp|P18239|ADT2_YEAST	P18239	ADT2_YEAST	PET9	160	sp|P18239|ADT2_YEAST	P18239	ADT2_YEAST	PET9	164	Intra	0	0	0	39336300	31598800	12423700	5052070	49074570	11.5571 - [12.0026]"	11.5499 - [12.0026]"	11.567 - [11.9381]"	11.5663 - 11.9534"	3487390	2619800	1258640	702901
A_Linden_131118_211118_ymitos_crude_fresh_1to1_14_4185	A_Linden_131118_211118_ymitos_crude_fresh_1to1_14.raw	A_Linden_131118_211118_ymitos_crude_fresh_1to1_14	4185	463.944	3	4.02511	1	0	1	4	1620;	1.52473e+06	197020157	1203	NKIGLK(2)-KYNR(1):0	null	1.53e-09	8.81531	1388.81	-0.00225	-1.61892	sp|P28834|IDH1_YEAST(85)-sp|P28834|IDH1_YEAST(183)	sp|P28834|IDH1_YEAST	P28834	IDH1_YEAST	IDH1	85	sp|P28834|IDH1_YEAST	P28834	IDH1_YEAST	IDH1	183	Intra	0	0	0	38915900	177508000	19304500	207657	197020157	19.9706 - [20.2592]"	19.9643 - 20.3663"	19.9931 - 20.1928"	20.0385 - 20.0836"	7013430	4913240	2235720	488461
A_Linden_131118_211118_ymitos_crude_fresh_1to1_14_4904	A_Linden_131118_211118_ymitos_crude_fresh_1to1_14.raw	A_Linden_131118_211118_ymitos_crude_fresh_1to1_14	4904	463.945	3	4.02511	1	0	1	4	1926;	2.72197e+06	1.93607e+06	1378	NKIGLK(2)-KYNR(1):0	null	2.04e-10	9.69037	1388.81	-0.00078	-0.561224	sp|P28834|IDH1_YEAST(85)-sp|P28834|IDH1_YEAST(183)	sp|P28834|IDH1_YEAST	P28834	IDH1_YEAST	IDH1	85	sp|P28834|IDH1_YEAST	P28834	IDH1_YEAST	IDH1	183	Intra	0	0	0	3336530	1830300	68498.4	37267.9	1.93607e+06	23.0212 - 23.091"	22.9529 - 23.0105"	22.9971 - 23.0226"	22.9178 - 22.9479"	3785950	2185840	1713100	935613
A_Linden_131118_211118_ymitos_crude_fresh_1to1_14_8071	A_Linden_131118_211118_ymitos_crude_fresh_1to1_14.raw	A_Linden_131118_211118_ymitos_crude_fresh_1to1_14	8071	579.999	3	4.02511	1	1	1	4	3348;	5177759	98319920	2090	LYDLKGAK(5)-KPGMTR(1):1	null	3.34e-06	5.47625	1736.98	-0.00367	-2.11164	sp|P17505|MDHM_YEAST(52)-sp|P17505|MDHM_YEAST(100)	sp|P17505|MDHM_YEAST	P17505	MDHM_YEAST	MDH1	52	sp|P17505|MDHM_YEAST	P17505	MDHM_YEAST	MDH1	100	Intra	0	0	0	1065710	2593840	57880.1	0	2.65172e+06	35.0743 - 35.1245"	35.0358 - 35.1013"	35.0358 - 35.0582"	[34.8569] - [34.8816]"	3368910	1562080	1193870	0
A_Linden_131118_211118_ymitos_crude_fresh_1to1_14_8074	A_Linden_131118_211118_ymitos_crude_fresh_1to1_14.raw	A_Linden_131118_211118_ymitos_crude_fresh_1to1_14	8074	435.252	4	4.02511	1	1	1	4	3351;	3281002	118597970	2090	LYDLKGAK(5)-KPGMTR(1):1	null	1.07e-06	5.97062	1736.98	-0.00222	-1.27734	sp|P17505|MDHM_YEAST(52)-sp|P17505|MDHM_YEAST(100)	sp|P17505|MDHM_YEAST	P17505	MDHM_YEAST	MDH1	52	sp|P17505|MDHM_YEAST	P17505	MDHM_YEAST	MDH1	100	Intra	0	0	0	6358200	2843640	109170	0	2952810	35.1348 - 35.2064"	35.0752 - 35.1424"	34.9254 - 34.9594"	[34.8693] - [34.8816]"	4917960	3107450	1772670	0
A_Linden_131118_211118_ymitos_crude_fresh_1to1_14_8087	A_Linden_131118_211118_ymitos_crude_fresh_1to1_14.raw	A_Linden_131118_211118_ymitos_crude_fresh_1to1_14	8087	580.334	3	4.02511	1	1	1	4	3356;	3.59005e+06	3.59182e+07	2093	LYDLKGAK(5)-KPGMTR(1):1	null	3.6e-10	9.4437	1736.98	0.99956	574.795	sp|P17505|MDHM_YEAST(52)-sp|P17505|MDHM_YEAST(100)	sp|P17505|MDHM_YEAST	P17505	MDHM_YEAST	MDH1	52	sp|P17505|MDHM_YEAST	P17505	MDHM_YEAST	MDH1	100	Intra	0	0	0	2593840	57880.1	0	0	57880.1	35.0358 - 35.1013"	35.0358 - 35.0582"	[34.8569] - [34.8816]"	[34.8445] - [34.8569]"	1562080	1193870	0	0
A_Linden_131118_211118_ymitos_crude_fresh_1to1_14_8120	A_Linden_131118_211118_ymitos_crude_fresh_1to1_14.raw	A_Linden_131118_211118_ymitos_crude_fresh_1to1_14	8120	435.503	4	4.02511	1	1	1	4	3370;	7814650	35061308	2101	LYDLKGAK(5)-KPGMTR(1):1	null	1.41e-06	5.85078	1736.98	1.00218	576.3	sp|P17505|MDHM_YEAST(52)-sp|P17505|MDHM_YEAST(100)	sp|P17505|MDHM_YEAST	P17505	MDHM_YEAST	MDH1	52	sp|P17505|MDHM_YEAST	P17505	MDHM_YEAST	MDH1	100	Intra	0	0	0	2843640	109170	0	37432200	37541370	35.0752 - 35.1424"	34.9254 - 34.9594"	[34.926] - [34.9383]"	34.8739 - 35.0052"	3107450	1772670	0	6771860
A_Linden_131118_211118_ymitos_crude_fresh_1to1_14_2125	A_Linden_131118_211118_ymitos_crude_fresh_1to1_14.raw	A_Linden_131118_211118_ymitos_crude_fresh_1to1_14	2125	394.73	4	4.02511	1	0	1	4	419;	556551	28298910	799	LAADSKSSK(6)-VKASK(2):0	null	9.49e-06	5.02273	1574.89	0.00446	2.83013	sp|P18239|ADT2_YEAST(160)-sp|P00560|PGK_YEAST(139)	sp|P18239|ADT2_YEAST	P18239	ADT2_YEAST	PET9	160	sp|P00560|PGK_YEAST	P00560	PGK_YEAST	PGK1	139	Inter	1	0	0	22870100	17953300	7486190	2859420	28298910	13.2729 - 13.7031"	13.2744 - [13.6914]"	13.2903 - 13.7223"	13.3552 - [13.5701]"	2132220	1843400	675638	455406
A_Linden_131118_211118_ymitos_crude_fresh_1to1_14_2173	A_Linden_131118_211118_ymitos_crude_fresh_1to1_14.raw	A_Linden_131118_211118_ymitos_crude_fresh_1to1_14	2173	384.723	4	4.02511	1	1	1	4	452;	173801	629230	808	LAADSKSSK(6)-KGGAR(1):1	null	0.000112	3.95078	1534.86	-0.00033	-0.214862	sp|P18239|ADT2_YEAST(160)-sp|P18239|ADT2_YEAST(164)	sp|P18239|ADT2_YEAST	P18239	ADT2_YEAST	PET9	160	sp|P18239|ADT2_YEAST	P18239	ADT2_YEAST	PET9	164	Intra	0	0	0	687274	23289.3	12500	0	35789.3	13.1924 - 13.2913"	13.0234 - 13.0564"	13.2838 - 13.3236"	[13.3629] - [13.3755]"	268885	476569	283132	0
A_Linden_131118_211118_ymitos_crude_fresh_1to1_14_2260	A_Linden_131118_211118_ymitos_crude_fresh_1to1_14.raw	A_Linden_131118_211118_ymitos_crude_fresh_1to1_14	2260	383.717	4	4.02511	1	0	1	4	518;	193161	266501	822	LAADSKSSK(6)-KGGAR(1):0	null	0.00834	2.07883	1530.84	0.00063	0.411269	sp|P18239|ADT2_YEAST(160)-sp|P18239|ADT2_YEAST(164)	sp|P18239|ADT2_YEAST	P18239	ADT2_YEAST	PET9	160	sp|P18239|ADT2_YEAST	P18239	ADT2_YEAST	PET9	164	Intra	0	0	0	1277360	188289	72596.9	5615.14	266501	14.244 - 14.385"	[13.0878] - 13.1213"	13.6552 - 13.7175"	13.6062 - 13.6568"	539545	639156	120984	103959
A_Linden_131118_211118_ymitos_crude_fresh_1to1_14_23473	A_Linden_131118_211118_ymitos_crude_fresh_1to1_14.raw	A_Linden_131118_211118_ymitos_crude_fresh_1to1_14	23473	688.892	4	4.02511	1	1	1	4	5937;	114871	4.59676e+07	7235	LSQWSLKDYFLK(7)-HPNFKPTLK(5):1	null	0.000841	3.0752	2749.51	2.02324	735.043	sp|P32602|SEC17_YEAST(199)-sp|P09440|C1TM_YEAST(66)	sp|P32602|SEC17_YEAST	P32602	SEC17_YEAST	SEC17	199	sp|P09440|C1TM_YEAST	P09440	C1TM_YEAST	MIS1	66	Inter	1	0	0	12195400	7.71628e-229	14664400	0	14664400	119.339 - 120.18"	6.64139 - 127.59"	119.394 - 119.908"	[120.904] - [120.916]"	245501	2.1269e-231	190939	0
A_Linden_131118_211118_ymitos_crude_fresh_1to1_14_2654	A_Linden_131118_211118_ymitos_crude_fresh_1to1_14.raw	A_Linden_131118_211118_ymitos_crude_fresh_1to1_14	2654	571.64	3	4.02511	1	1	1	4	792;	463534	21187.6	890	YDEAKNK(5)-AKEDLK(2):1	null	2.95e-06	5.53018	1710.9	1.00156	584.714	sp|P16547|OM45_YEAST(373)-sp|P16547|OM45_YEAST(329)	sp|P16547|OM45_YEAST	P16547	OM45_YEAST	OM45	373	sp|P16547|OM45_YEAST	P16547	OM45_YEAST	OM45	329	Intra	0	0	0	1209320	8760.56	0	0	8760.56	14.782 - 14.9032"	15.4339 - 15.4706"	[13.7553] - [13.7802]"	[14.5911] - [14.6038]"	653063	135227	0	0
A_Linden_131118_211118_ymitos_crude_fresh_1to1_14_1590	A_Linden_131118_211118_ymitos_crude_fresh_1to1_14.raw	A_Linden_131118_211118_ymitos_crude_fresh_1to1_14	1590	384.723	4	4.02511	1	1	1	4	84;	77077.8	97559400	689	LAADSKSSK(6)-KGGAR(1):1	null	0.00172	2.76447	1534.86	-5e-05	-0.032555	sp|P18239|ADT2_YEAST(160)-sp|P18239|ADT2_YEAST(164)	sp|P18239|ADT2_YEAST	P18239	ADT2_YEAST	PET9	160	sp|P18239|ADT2_YEAST	P18239	ADT2_YEAST	PET9	164	Intra	0	0	0	39336300	31598800	12423700	4942330	48964830	11.5571 - [12.0026]"	11.5499 - [12.0026]"	11.567 - [11.9381]"	11.5663 - 11.9534"	3487390	2619800	1258640	702901
A_Linden_131118_211118_ymitos_crude_fresh_1to1_7to9_17151	A_Linden_131118_211118_ymitos_crude_fresh_1to1_7to9.raw	A_Linden_131118_211118_ymitos_crude_fresh_1to1_7to9	17151	997.686	5	4.02511	1	1	1	4	10017;	441323	6451214	3770	TPHEIQEANSVDMSALKDPQTDADR(17)-KGPAPLNLEIPAYEFDGDK(1):1	null	1.83e-10	9.73755	4982.41	0.98773	198.164	sp|P08067|UCRI_YEAST(138)-sp|P08067|UCRI_YEAST(193)	sp|P08067|UCRI_YEAST	P08067	UCRI_YEAST	RIP1	138	sp|P08067|UCRI_YEAST	P08067	UCRI_YEAST	RIP1	193	Intra	0	0	0	880279	391618	1156420	1332220	2880258	62.5792 - 62.6969"	62.6003 - 62.6994"	62.5791 - 62.7153"	62.5179 - 62.6102"	342252	303697	460730	670373
A_Linden_131118_211118_ymitos_crude_fresh_1to1_7to9_17158	A_Linden_131118_211118_ymitos_crude_fresh_1to1_7to9.raw	A_Linden_131118_211118_ymitos_crude_fresh_1to1_7to9	17158	818.924	4	4.02511	1	1	1	4	10023;	244991	18066620	3771	GINSSYAVWNDVTGKAHEK(15)-EKLLDYFK(2):1	null	1.57e-12	11.8041	3271.67	-0.00117	-0.357506	sp|P06168|ILV5_YEAST(226)-sp|P06168|ILV5_YEAST(70)	sp|P06168|ILV5_YEAST	P06168	ILV5_YEAST	ILV5	226	sp|P06168|ILV5_YEAST	P06168	ILV5_YEAST	ILV5	70	Intra	0	0	0	2926520	4555190	13535900	4293540	22384630	62.8731 - 63.1424"	62.8278 - 63.1107"	62.823 - 63.1691"	62.8318 - 63.1235"	502506	603465	936604	541508
A_Linden_131118_211118_ymitos_crude_fresh_1to1_7to9_17160	A_Linden_131118_211118_ymitos_crude_fresh_1to1_7to9.raw	A_Linden_131118_211118_ymitos_crude_fresh_1to1_7to9	17160	655.34	5	4.02511	1	1	1	4	10025;	132786	6760866	3772	GINSSYAVWNDVTGKAHEK(15)-EKLLDYFK(2):1	null	6.35e-12	11.1972	3271.67	-0.0042	-1.28336	sp|P06168|ILV5_YEAST(226)-sp|P06168|ILV5_YEAST(70)	sp|P06168|ILV5_YEAST	P06168	ILV5_YEAST	ILV5	226	sp|P06168|ILV5_YEAST	P06168	ILV5_YEAST	ILV5	70	Intra	0	0	0	916320	3440470	278189	1170550	4889209	62.9005 - 63.0856"	62.9029 - 63.1109"	63.1218 - 63.1754"	62.9392 - 63.0913"	403512	446491	728422	497074
A_Linden_131118_211118_ymitos_crude_fresh_1to1_7to9_17166	A_Linden_131118_211118_ymitos_crude_fresh_1to1_7to9.raw	A_Linden_131118_211118_ymitos_crude_fresh_1to1_7to9	17166	819.426	4	4.02511	1	1	1	4	10030;	319699	10189286	3773	GINSSYAVWNDVTGKAHEK(15)-EKLLDYFK(2):1	null	1.39e-11	10.857	3271.67	2.00543	612.404	sp|P06168|ILV5_YEAST(226)-sp|P06168|ILV5_YEAST(70)	sp|P06168|ILV5_YEAST	P06168	ILV5_YEAST	ILV5	226	sp|P06168|ILV5_YEAST	P06168	ILV5_YEAST	ILV5	70	Intra	0	0	0	13535900	4293540	6725750	6580500	17599790	62.823 - 63.1691"	62.8318 - 63.1235"	62.7438 - 63.1293"	62.7563 - 63.1114"	936604	541508	648333	719071
A_Linden_131118_211118_ymitos_crude_fresh_1to1_7to9_17183	A_Linden_131118_211118_ymitos_crude_fresh_1to1_7to9.raw	A_Linden_131118_211118_ymitos_crude_fresh_1to1_7to9	17183	819.176	4	4.02511	1	1	1	4	10043;	266337	15275910	3775	GINSSYAVWNDVTGKAHEK(15)-EKLLDYFK(2):1	null	3.18e-13	12.4976	3271.67	1.00395	306.673	sp|P06168|ILV5_YEAST(226)-sp|P06168|ILV5_YEAST(70)	sp|P06168|ILV5_YEAST	P06168	ILV5_YEAST	ILV5	226	sp|P06168|ILV5_YEAST	P06168	ILV5_YEAST	ILV5	70	Intra	0	0	0	4555190	13535900	4293540	6725750	24555190	62.8278 - 63.1107"	62.823 - 63.1691"	62.8318 - 63.1235"	62.7438 - 63.1293"	603465	936604	541508	648333
A_Linden_131118_211118_ymitos_crude_fresh_1to1_7to9_17211	A_Linden_131118_211118_ymitos_crude_fresh_1to1_7to9.raw	A_Linden_131118_211118_ymitos_crude_fresh_1to1_7to9	17211	654.737	5	4.02511	1	0	1	4	10064;	399712	4733949	3779	GINSSYAVWNDVTGKAHEK(15)-EKLLDYFK(2):0	null	8.71e-11	10.06	3267.65	1.0011	306.179	sp|P06168|ILV5_YEAST(226)-sp|P06168|ILV5_YEAST(70)	sp|P06168|ILV5_YEAST	P06168	ILV5_YEAST	ILV5	226	sp|P06168|ILV5_YEAST	P06168	ILV5_YEAST	ILV5	70	Intra	0	0	0	3440470	278189	1170550	3285210	4733949	62.9029 - 63.1109"	63.1218 - 63.1754"	62.9392 - 63.0913"	62.753 - 63.124"	446491	728422	497074	382160
A_Linden_131118_211118_ymitos_crude_fresh_1to1_7to9_17232	A_Linden_131118_211118_ymitos_crude_fresh_1to1_7to9.raw	A_Linden_131118_211118_ymitos_crude_fresh_1to1_7to9	17232	818.167	4	4.02511	1	0	1	4	10080;	333905	26048690	3782	GINSSYAVWNDVTGKAHEK(15)-EKLLDYFK(2):0	null	8.15e-14	13.0888	3267.65	0.99455	304.177	sp|P06168|ILV5_YEAST(226)-sp|P06168|ILV5_YEAST(70)	sp|P06168|ILV5_YEAST	P06168	ILV5_YEAST	ILV5	226	sp|P06168|ILV5_YEAST	P06168	ILV5_YEAST	ILV5	70	Intra	0	0	0	4555190	13142400	4293540	8612750	26048690	62.8278 - 63.1107"	62.8719 - 63.1691"	62.8318 - 63.1235"	62.77 - 63.1293"	603465	936604	541508	648333
A_Linden_131118_211118_ymitos_crude_fresh_1to1_7to9_17347	A_Linden_131118_211118_ymitos_crude_fresh_1to1_7to9.raw	A_Linden_131118_211118_ymitos_crude_fresh_1to1_7to9	17347	1072.54	4	4.02511	1	0	1	4	10110;	669708	1.58202e+06	3816	NMAEEFEYDDEPDEQGNPKK(19)-VEVNLAAIPLGKNVVVK(12):0	null	1.11e-10	9.95468	4284.11	2.00179	466.931	sp|P07143|CY1_YEAST(145)-sp|P08067|UCRI_YEAST(105)	sp|P07143|CY1_YEAST	P07143	CY1_YEAST	CYT1	145	sp|P08067|UCRI_YEAST	P08067	UCRI_YEAST	RIP1	105	Inter	1	0	0	4113300	825703	741124	15192.1	1.58202e+06	63.4282 - 63.5095"	63.3939 - 63.4255"	63.5659 - 63.6306"	63.5838 - 63.6208"	4347040	2411720	1113330	261260
A_Linden_131118_211118_ymitos_crude_fresh_1to1_7to9_17412	A_Linden_131118_211118_ymitos_crude_fresh_1to1_7to9.raw	A_Linden_131118_211118_ymitos_crude_fresh_1to1_7to9	17412	1031.31	4	4.02511	1	1	1	4	10142;	244272	277466	3832	IANVVHFYKSLPQGPAPAIK(9)-ELKDLQSTLDNIQSAR(3):1	null	2.1e-10	9.67778	4121.25	-0.02514	-6.09864	sp|Q06405|ATPK_YEAST(38)-sp|P30902|ATP7_YEAST(116)	sp|Q06405|ATPK_YEAST	Q06405	ATPK_YEAST	ATP17	38	sp|P30902|ATP7_YEAST	P30902	ATP7_YEAST	ATP7	116	Inter	1	0	0	6084.03	0	17127.9	0	17127.9	63.9676 - [63.9817]"	[63.8467] - [63.8647]"	63.8398 - 63.875"	[63.8344] - [63.8467]"	287228	0	288782	0
A_Linden_131118_211118_ymitos_crude_fresh_1to1_7to9_17416	A_Linden_131118_211118_ymitos_crude_fresh_1to1_7to9.raw	A_Linden_131118_211118_ymitos_crude_fresh_1to1_7to9	17416	825.456	5	4.02511	1	1	1	4	10144;	700500	3469246	3832	IANVVHFYKSLPQGPAPAIK(9)-ELKDLQSTLDNIQSAR(3):1	null	3.69e-15	14.433	4121.25	0.99603	241.564	sp|Q06405|ATPK_YEAST(38)-sp|P30902|ATP7_YEAST(116)	sp|Q06405|ATPK_YEAST	Q06405	ATPK_YEAST	ATP17	38	sp|P30902|ATP7_YEAST	P30902	ATP7_YEAST	ATP7	116	Inter	1	0	0	0	16678000	483119	490797	17651916	[63.7204] - [63.7789]"	63.8857 - [64.5162]"	63.8272 - 63.881"	63.7901 - 63.8656"	0	646388	590830	500205
A_Linden_131118_211118_ymitos_crude_fresh_1to1_7to9_17426	A_Linden_131118_211118_ymitos_crude_fresh_1to1_7to9.raw	A_Linden_131118_211118_ymitos_crude_fresh_1to1_7to9	17426	951.225	4	4.02511	1	1	1	4	10150;	397695	1.30797e+06	3834	ITTVYKAMEDDVDEAVAAAK(6)-KTFDVINPSNEEK(1):1	null	4.92e-17	16.308	3800.89	-0.01283	-3.37465	sp|P40047|ALDH5_YEAST(77)-sp|P40047|ALDH5_YEAST(59)	sp|P40047|ALDH5_YEAST	P40047	ALDH5_YEAST	ALD5	77	sp|P40047|ALDH5_YEAST	P40047	ALDH5_YEAST	ALD5	59	Intra	0	0	0	11652	54293.3	435441	9390.87	499125	63.9182 - 63.9506"	63.4714 - 63.5075"	63.7536 - 63.8072"	63.7844 - 63.8069"	283765	753134	677466	224306
A_Linden_131118_211118_ymitos_crude_fresh_1to1_7to9_17428	A_Linden_131118_211118_ymitos_crude_fresh_1to1_7to9.raw	A_Linden_131118_211118_ymitos_crude_fresh_1to1_7to9	17428	824.851	5	4.02511	1	0	1	4	10152;	381587	2694086	3835	IANVVHFYKSLPQGPAPAIK(9)-ELKDLQSTLDNIQSAR(3):0	null	9.52e-15	14.0214	4117.22	1.99948	485.284	sp|Q06405|ATPK_YEAST(38)-sp|P30902|ATP7_YEAST(116)	sp|Q06405|ATPK_YEAST	Q06405	ATPK_YEAST	ATP17	38	sp|P30902|ATP7_YEAST	P30902	ATP7_YEAST	ATP7	116	Inter	1	0	0	16678000	483119	490797	1720170	2694086	63.8857 - [64.5162]"	63.8272 - 63.881"	63.7901 - 63.8656"	63.7193 - 63.7857"	646388	590830	500205	1199480
A_Linden_131118_211118_ymitos_crude_fresh_1to1_7to9_17446	A_Linden_131118_211118_ymitos_crude_fresh_1to1_7to9.raw	A_Linden_131118_211118_ymitos_crude_fresh_1to1_7to9	17446	951.982	4	4.02511	1	1	1	4	10160;	420539	379515	3839	ITTVYKAMEDDVDEAVAAAK(6)-KTFDVINPSNEEK(1):1	null	1.88e-08	7.72584	3800.89	3.01305	791.886	sp|P40047|ALDH5_YEAST(77)-sp|P40047|ALDH5_YEAST(59)	sp|P40047|ALDH5_YEAST	P40047	ALDH5_YEAST	ALD5	77	sp|P40047|ALDH5_YEAST	P40047	ALDH5_YEAST	ALD5	59	Intra	0	0	0	9390.87	382190	20673.9	0	402864	63.7844 - 63.8069"	63.8731 - 63.9512"	[63.6677] - 63.688"	[63.7666] - [63.7789]"	224306	397695	892923	0
A_Linden_131118_211118_ymitos_crude_fresh_1to1_7to9_17493	A_Linden_131118_211118_ymitos_crude_fresh_1to1_7to9.raw	A_Linden_131118_211118_ymitos_crude_fresh_1to1_7to9	17493	944.265	4	4.02511	1	0	1	4	10193;	153504	6.00172e+06	3847	VVDALGNPIDGKGPIDAAGR(12)-QTGKTAVALDTILNQK(4):0	null	1.07e-08	7.97062	3772.04	0.99575	263.842	sp|P07251|ATPA_YEAST(155)-sp|P07251|ATPA_YEAST(212)	sp|P07251|ATPA_YEAST	P07251	ATPA_YEAST	ATP1	155	sp|P07251|ATPA_YEAST	P07251	ATPA_YEAST	ATP1	212	Intra	0	0	0	137846	5948670	36961.9	16083.6	6.00172e+06	63.9991 - 64.0481"	63.8849 - 64.2139"	63.7447 - 63.7734"	64.0191 - 64.0551"	409021	387329	903326	240889
A_Linden_131118_211118_ymitos_crude_fresh_1to1_7to9_17522	A_Linden_131118_211118_ymitos_crude_fresh_1to1_7to9.raw	A_Linden_131118_211118_ymitos_crude_fresh_1to1_7to9	17522	825.253	5	4.02511	1	1	1	4	10215;	183926	4477837	3851	IANVVHFYKSLPQGPAPAIK(9)-ELKDLQSTLDNIQSAR(3):1	null	3.33e-13	12.4776	4121.25	-0.01687	-4.09244	sp|Q06405|ATPK_YEAST(38)-sp|P30902|ATP7_YEAST(116)	sp|Q06405|ATPK_YEAST	Q06405	ATPK_YEAST	ATP17	38	sp|P30902|ATP7_YEAST	P30902	ATP7_YEAST	ATP7	116	Inter	1	0	0	114672	14150.7	22591700	483119	2.3089e+07	64.0002 - 64.0481"	63.76 - [63.7789]"	63.8857 - [64.5162]"	63.8272 - 63.881"	255907	0	646388	590830
A_Linden_131118_211118_ymitos_crude_fresh_1to1_7to9_18072	A_Linden_131118_211118_ymitos_crude_fresh_1to1_7to9.raw	A_Linden_131118_211118_ymitos_crude_fresh_1to1_7to9	18072	847.459	4	4.02511	1	1	1	4	10558;	329086	38605280	3957	TAFKPHELTESVLPAAR(4)-VSLQDIKDFADK(7):1	null	3.1e-10	9.50864	3385.81	-0.0003	-0.088579	sp|P07257|QCR2_YEAST(115)-sp|P07257|QCR2_YEAST(173)	sp|P07257|QCR2_YEAST	P07257	QCR2_YEAST	QCR2	115	sp|P07257|QCR2_YEAST	P07257	QCR2_YEAST	QCR2	173	Intra	0	0	0	8903530	14861600	14233900	11419900	40515400	65.9429 - [66.5383]"	65.9627 - [66.526]"	65.9766 - [66.4602]"	65.9515 - [66.5474]"	641738	1034580	1201780	702833
A_Linden_131118_211118_ymitos_crude_fresh_1to1_7to9_18147	A_Linden_131118_211118_ymitos_crude_fresh_1to1_7to9.raw	A_Linden_131118_211118_ymitos_crude_fresh_1to1_7to9	18147	846.453	4	4.02511	1	0	1	4	10619;	409102	40515400	3969	TAFKPHELTESVLPAAR(4)-VSLQDIKDFADK(7):0	null	1.03e-11	10.9872	3381.78	-0.00066	-0.195105	sp|P07257|QCR2_YEAST(115)-sp|P07257|QCR2_YEAST(173)	sp|P07257|QCR2_YEAST	P07257	QCR2_YEAST	QCR2	115	sp|P07257|QCR2_YEAST	P07257	QCR2_YEAST	QCR2	173	Intra	0	0	0	8903530	14861600	14233900	11419900	40515400	65.9429 - [66.5383]"	65.9627 - [66.526]"	65.9766 - [66.4602]"	65.9515 - [66.5474]"	641738	1034580	1201780	702833
A_Linden_131118_211118_ymitos_crude_fresh_1to1_7to9_18152	A_Linden_131118_211118_ymitos_crude_fresh_1to1_7to9.raw	A_Linden_131118_211118_ymitos_crude_fresh_1to1_7to9	18152	995.547	4	4.02511	1	1	1	4	10623;	359953	90062100	3970	LNQAEVVAVGPGFTDANGNKVVPQVK(20)-DAEILAKIAKD(7):1	null	2.35e-09	8.62893	3978.16	-0.00238	-0.598115	sp|P38910|CH10_YEAST(62)-sp|P38910|CH10_YEAST(102)	sp|P38910|CH10_YEAST	P38910	CH10_YEAST	HSP10	62	sp|P38910|CH10_YEAST	P38910	CH10_YEAST	HSP10	102	Intra	0	0	0	13643400	24586000	24812100	18210700	67608800	66.1201 - 66.7604"	66.0993 - 66.809"	66.1133 - [66.6341]"	66.0982 - 66.6359"	855965	1578200	1724370	1154840
A_Linden_131118_211118_ymitos_crude_fresh_1to1_7to9_18180	A_Linden_131118_211118_ymitos_crude_fresh_1to1_7to9.raw	A_Linden_131118_211118_ymitos_crude_fresh_1to1_7to9	18180	861.052	5	4.02511	1	1	1	4	10645;	270097	15612907	3974	ELKDLQSTLDNIQSARPFDELTVDDLTK(3)-HVEAVKDR(6):1	null	1.24e-06	5.90658	4298.22	2.00374	465.852	sp|P30902|ATP7_YEAST(116)-sp|P05626|ATPF_YEAST(139)	sp|P30902|ATP7_YEAST	P30902	ATP7_YEAST	ATP7	116	sp|P05626|ATPF_YEAST	P05626	ATPF_YEAST	ATP4	139	Inter	1	0	0	9902210	13545200	12049200	9208120	34802520	66.2283 - 66.9063"	66.2115 - 66.7614"	66.1675 - 66.7003"	66.1645 - [66.6815]"	605855	607194	479935	734109
A_Linden_131118_211118_ymitos_crude_fresh_1to1_7to9_18204	A_Linden_131118_211118_ymitos_crude_fresh_1to1_7to9.raw	A_Linden_131118_211118_ymitos_crude_fresh_1to1_7to9	18204	677.765	5	4.02511	1	0	1	4	10663;	262001	20382430	3977	TAFKPHELTESVLPAAR(4)-VSLQDIKDFADK(7):0	null	6.41e-10	9.19314	3381.78	2.00589	592.618	sp|P07257|QCR2_YEAST(115)-sp|P07257|QCR2_YEAST(173)	sp|P07257|QCR2_YEAST	P07257	QCR2_YEAST	QCR2	115	sp|P07257|QCR2_YEAST	P07257	QCR2_YEAST	QCR2	173	Intra	0	0	0	6896310	4958920	7499360	7924150	20382430	[66.0322] - 66.452"	65.9531 - 66.5386"	65.8799 - 66.4747"	65.8753 - 66.3927"	690701	377014	357770	642497
A_Linden_131118_211118_ymitos_crude_fresh_1to1_7to9_18205	A_Linden_131118_211118_ymitos_crude_fresh_1to1_7to9.raw	A_Linden_131118_211118_ymitos_crude_fresh_1to1_7to9	18205	1045.53	5	4.02511	1	1	1	4	10664;	360997	28808410	3977	ELSLKQSLGFEPNINNIISGPGGMHVDTAR(5)-TPTDDANAAVGGQDTTKPK(17):1	null	2.02e-10	9.69465	5221.61	0.9885	189.237	sp|P32897|TIM23_YEAST(32)-sp|P32897|TIM23_YEAST(25)	sp|P32897|TIM23_YEAST	P32897	TIM23_YEAST	TIM23	32	sp|P32897|TIM23_YEAST	P32897	TIM23_YEAST	TIM23	25	Intra	0	0	0	2566390	7402760	8175680	15087800	30666240	66.2584 - 66.4707"	66.2772 - 66.6836"	66.2754 - 66.7606"	66.1416 - 66.7676"	355171	453628	502167	413038
A_Linden_131118_211118_ymitos_crude_fresh_1to1_7to9_18230	A_Linden_131118_211118_ymitos_crude_fresh_1to1_7to9.raw	A_Linden_131118_211118_ymitos_crude_fresh_1to1_7to9	18230	994.543	4	4.02511	1	0	1	4	10685;	603830	66619700	3981	LNQAEVVAVGPGFTDANGNKVVPQVK(20)-DAEILAKIAKD(7):0	null	1.71e-07	6.767	3974.14	0.00722	1.81628	sp|P38910|CH10_YEAST(62)-sp|P38910|CH10_YEAST(102)	sp|P38910|CH10_YEAST	P38910	CH10_YEAST	HSP10	62	sp|P38910|CH10_YEAST	P38910	CH10_YEAST	HSP10	102	Intra	0	0	0	13643400	24562100	24812100	17245500	66619700	66.1201 - 66.7604"	66.1187 - 66.809"	66.1133 - [66.6341]"	66.1415 - 66.6359"	855965	1578200	1724370	1154840
A_Linden_131118_211118_ymitos_crude_fresh_1to1_7to9_18238	A_Linden_131118_211118_ymitos_crude_fresh_1to1_7to9.raw	A_Linden_131118_211118_ymitos_crude_fresh_1to1_7to9	18238	677.565	5	4.02511	1	0	1	4	10691;	143809	19354590	3983	TAFKPHELTESVLPAAR(4)-VSLQDIKDFADK(7):0	null	4.24e-11	10.3726	3381.78	1.00734	297.695	sp|P07257|QCR2_YEAST(115)-sp|P07257|QCR2_YEAST(173)	sp|P07257|QCR2_YEAST	P07257	QCR2_YEAST	QCR2	115	sp|P07257|QCR2_YEAST	P07257	QCR2_YEAST	QCR2	173	Intra	0	0	0	9414400	6896310	4958920	7499360	19354590	[66.0027] - 66.6133"	[66.0322] - 66.452"	65.9531 - 66.5386"	65.8799 - 66.4747"	570935	690701	377014	357770
A_Linden_131118_211118_ymitos_crude_fresh_1to1_7to9_18246	A_Linden_131118_211118_ymitos_crude_fresh_1to1_7to9.raw	A_Linden_131118_211118_ymitos_crude_fresh_1to1_7to9	18246	677.363	5	4.02511	1	0	1	4	10698;	164098	21269630	3984	TAFKPHELTESVLPAAR(4)-VSLQDIKDFADK(7):0	null	2.51e-09	8.60033	3381.78	-0.00156	-0.461158	sp|P07257|QCR2_YEAST(115)-sp|P07257|QCR2_YEAST(173)	sp|P07257|QCR2_YEAST	P07257	QCR2_YEAST	QCR2	115	sp|P07257|QCR2_YEAST	P07257	QCR2_YEAST	QCR2	173	Intra	0	0	0	3344850	9414400	6896310	4958920	21269630	[66.0453] - 66.4779"	[66.0027] - 66.6133"	[66.0322] - 66.452"	65.9531 - 66.5386"	447730	570935	690701	377014
A_Linden_131118_211118_ymitos_crude_fresh_1to1_7to9_18249	A_Linden_131118_211118_ymitos_crude_fresh_1to1_7to9.raw	A_Linden_131118_211118_ymitos_crude_fresh_1to1_7to9	18249	860.851	5	4.02511	1	1	1	4	10700;	394669	25894080	3984	ELKDLQSTLDNIQSARPFDELTVDDLTK(3)-HVEAVKDR(6):1	null	1.79e-06	5.74715	4298.22	0.99449	231.265	sp|P30902|ATP7_YEAST(116)-sp|P05626|ATPF_YEAST(139)	sp|P30902|ATP7_YEAST	P30902	ATP7_YEAST	ATP7	116	sp|P05626|ATPF_YEAST	P05626	ATPF_YEAST	ATP4	139	Inter	1	0	0	8269540	9730000	8852310	20612400	39194710	66.1857 - 66.7795"	66.2283 - 66.9063"	66.2115 - [66.7265]"	66.1675 - 66.7003"	595781	605855	607194	479935
A_Linden_131118_211118_ymitos_crude_fresh_1to1_7to9_18324	A_Linden_131118_211118_ymitos_crude_fresh_1to1_7to9.raw	A_Linden_131118_211118_ymitos_crude_fresh_1to1_7to9	18324	860.049	5	4.02511	1	0	1	4	10762;	322196	32638590	3995	ELKDLQSTLDNIQSARPFDELTVDDLTK(3)-HVEAVKDR(6):0	null	1.93e-07	6.71444	4294.2	1.01224	235.612	sp|P30902|ATP7_YEAST(116)-sp|P05626|ATPF_YEAST(139)	sp|P30902|ATP7_YEAST	P30902	ATP7_YEAST	ATP7	116	sp|P05626|ATPF_YEAST	P05626	ATPF_YEAST	ATP4	139	Inter	1	0	0	9582370	8585610	15210600	8842380	32638590	[66.2326] - 66.7795"	[66.2599] - 66.8906"	66.2115 - 66.762"	66.1675 - 66.7003"	595781	605855	607194	479935
A_Linden_131118_211118_ymitos_crude_fresh_1to1_7to9_18508	A_Linden_131118_211118_ymitos_crude_fresh_1to1_7to9.raw	A_Linden_131118_211118_ymitos_crude_fresh_1to1_7to9	18508	988.486	6	4.02511	1	1	1	4	10884;	489892	29315220	4033	NPSGAVAAGSKSLHLAEEDAFLKDVFQQS(11)-DDIEGSGDVKYHLGMNYQRPTTSGK(10):1	null	1.12e-06	5.95078	5924.87	-0.00102	-0.172126	sp|P20967|ODO1_YEAST(996)-sp|P20967|ODO1_YEAST(343)	sp|P20967|ODO1_YEAST	P20967	ODO1_YEAST	KGD1	996	sp|P20967|ODO1_YEAST	P20967	ODO1_YEAST	KGD1	343	Intra	0	0	0	14673.3	2225860	7345390	6352900	15924150	67.4934 - 67.5599"	67.1746 - 67.3588"	67.1679 - [67.5587]"	67.16 - 67.5638"	144165	434001	596695	499857
A_Linden_131118_211118_ymitos_crude_fresh_1to1_7to9_18511	A_Linden_131118_211118_ymitos_crude_fresh_1to1_7to9.raw	A_Linden_131118_211118_ymitos_crude_fresh_1to1_7to9	18511	1068.54	4	4.02511	1	1	1	4	10887;	305693	926904	4033	FGDIDTATATPTELSTQPAKER(20)-TMEEKLQAITFAEAAK(5):1	null	5.87e-08	7.23136	4270.15	-0.00891	-2.08609	sp|P07213|TOM70_YEAST(242)-sp|P07213|TOM70_YEAST(578)	sp|P07213|TOM70_YEAST	P07213	TOM70_YEAST	TOM70	242	sp|P07213|TOM70_YEAST	P07213	TOM70_YEAST	TOM70	578	Intra	0	0	0	333834	1042.61	422201	360982	784226	67.1759 - 67.2696"	67.0904 - 67.1196"	67.1827 - 67.2703"	67.1762 - 67.2703"	195955	22295.8	236627	303034
A_Linden_131118_211118_ymitos_crude_fresh_1to1_7to9_4513	A_Linden_131118_211118_ymitos_crude_fresh_1to1_7to9.raw	A_Linden_131118_211118_ymitos_crude_fresh_1to1_7to9	4513	584.544	5	4.02511	1	0	1	4	1095;	99728.6	2091754	1524	AAVEEGILPGGGTALVKASR(17)-KAITRPAK(1):0	null	1.64e-09	8.78516	2916.68	1.00653	344.857	sp|P19882|HSP60_YEAST(443)-sp|P19882|HSP60_YEAST(467)	sp|P19882|HSP60_YEAST	P19882	HSP60_YEAST	HSP60	443	sp|P19882|HSP60_YEAST	P19882	HSP60_YEAST	HSP60	467	Intra	0	0	0	3310330	1384660	409687	297407	2091754	25.3098 - 25.9678"	25.3446 - 25.7623"	25.5854 - 25.7392"	25.3916 - 25.5896"	123656	99936.3	75921.9	81562.7
A_Linden_131118_211118_ymitos_crude_fresh_1to1_7to9_18648	A_Linden_131118_211118_ymitos_crude_fresh_1to1_7to9.raw	A_Linden_131118_211118_ymitos_crude_fresh_1to1_7to9	18648	1071.55	4	4.02511	1	0	1	4	11000;	155842	4696920	4054	AIFTESVKNVAAGCNPMDLR(8)-PAKQIIENAGEEGSVIIGK(3):0	14,C(Carbamidomethyl[C]);	2.64e-08	7.5784	4282.2	-0.02209	-5.15738	sp|P19882|HSP60_YEAST(126)-sp|P19882|HSP60_YEAST(474)	sp|P19882|HSP60_YEAST	P19882	HSP60_YEAST	HSP60	126	sp|P19882|HSP60_YEAST	P19882	HSP60_YEAST	HSP60	474	Intra	0	0	0	741199	3040170	1232560	424190	4696920	67.7602 - 67.8662"	67.7611 - 68.0457"	67.4741 - 67.637"	67.5427 - 67.6477"	259965	247068	367037	270058
A_Linden_131118_211118_ymitos_crude_fresh_1to1_7to9_4525	A_Linden_131118_211118_ymitos_crude_fresh_1to1_7to9.raw	A_Linden_131118_211118_ymitos_crude_fresh_1to1_7to9	4525	584.342	5	4.02511	1	0	1	4	1102;	58538.4	5104677	1527	AAVEEGILPGGGTALVKASR(17)-KAITRPAK(1):0	null	7.49e-13	12.1255	2916.68	-0.00052	-0.178224	sp|P19882|HSP60_YEAST(443)-sp|P19882|HSP60_YEAST(467)	sp|P19882|HSP60_YEAST	P19882	HSP60_YEAST	HSP60	443	sp|P19882|HSP60_YEAST	P19882	HSP60_YEAST	HSP60	467	Intra	0	0	0	2545050	3310330	1384660	409687	5104677	25.3038 - 25.7421"	25.3098 - 25.9678"	25.3446 - 25.7623"	25.5854 - 25.7392"	98746.3	123656	99936.3	75921.9
A_Linden_131118_211118_ymitos_crude_fresh_1to1_7to9_18679	A_Linden_131118_211118_ymitos_crude_fresh_1to1_7to9.raw	A_Linden_131118_211118_ymitos_crude_fresh_1to1_7to9	18679	972.53	4	4.02511	1	1	1	4	11025;	394000	34753180	4058	VVNEPTAAALAYGLEKSDSK(16)-QATKDAGQIVGLNVLR(4):1	null	9.8e-09	8.00877	3886.1	-0.00648	-1.66705	sp|P0CS90|HSP77_YEAST(211)-sp|P0CS90|HSP77_YEAST(183)	sp|P0CS90|HSP77_YEAST	P0CS90	HSP77_YEAST	SSC1	211	sp|P0CS90|HSP77_YEAST	P0CS90	HSP77_YEAST	SSC1	183	Intra	0	0	0	4952400	8924860	9459960	7549850	25934670	[67.6059] - 67.9649"	67.548 - 68.2014"	67.5914 - 68.1323"	67.6153 - [68.0559]"	475654	564425	770364	642693
A_Linden_131118_211118_ymitos_crude_fresh_1to1_7to9_18699	A_Linden_131118_211118_ymitos_crude_fresh_1to1_7to9.raw	A_Linden_131118_211118_ymitos_crude_fresh_1to1_7to9	18699	1034.56	5	4.02511	1	1	1	4	11040;	453078	24271730	4061	QTGLGLTQGWSNTNNLQTKLEFANLTPGLK(19)-AKQPVKDGPLSTNVEAK(2):1	null	2.88e-10	9.54061	5166.75	1.01633	196.629	sp|P04840|VDAC1_YEAST(84)-sp|P04840|VDAC1_YEAST(46)	sp|P04840|VDAC1_YEAST	P04840	VDAC1_YEAST	POR1	84	sp|P04840|VDAC1_YEAST	P04840	VDAC1_YEAST	POR1	46	Intra	0	0	0	6859200	7974030	6890610	8962860	23827500	67.6841 - 68.0581"	67.6004 - 68.0848"	67.6817 - 67.964"	67.616 - 68.1321"	484523	889455	820028	699803
A_Linden_131118_211118_ymitos_crude_fresh_1to1_7to9_18747	A_Linden_131118_211118_ymitos_crude_fresh_1to1_7to9.raw	A_Linden_131118_211118_ymitos_crude_fresh_1to1_7to9	18747	971.521	4	4.02511	1	0	1	4	11077;	475654	28269650	4068	VVNEPTAAALAYGLEKSDSK(16)-QATKDAGQIVGLNVLR(4):0	null	3.63e-10	9.44009	3882.07	-0.01736	-4.4707	sp|P0CS90|HSP77_YEAST(211)-sp|P0CS90|HSP77_YEAST(183)	sp|P0CS90|HSP77_YEAST	P0CS90	HSP77_YEAST	SSC1	211	sp|P0CS90|HSP77_YEAST	P0CS90	HSP77_YEAST	SSC1	183	Intra	0	0	0	2583580	12422500	10063200	5783950	28269650	67.7608 - 67.9649"	[67.6059] - 68.2014"	67.5914 - 68.1323"	67.6153 - 67.967"	475654	564425	770364	642693
A_Linden_131118_211118_ymitos_crude_fresh_1to1_7to9_18772	A_Linden_131118_211118_ymitos_crude_fresh_1to1_7to9.raw	A_Linden_131118_211118_ymitos_crude_fresh_1to1_7to9	18772	972.782	4	4.02511	1	1	1	4	11097;	344591	28144760	4073	VVNEPTAAALAYGLEKSDSK(16)-QATKDAGQIVGLNVLR(4):1	null	1.76e-09	8.75449	3886.1	0.99844	256.794	sp|P0CS90|HSP77_YEAST(211)-sp|P0CS90|HSP77_YEAST(183)	sp|P0CS90|HSP77_YEAST	P0CS90	HSP77_YEAST	SSC1	211	sp|P0CS90|HSP77_YEAST	P0CS90	HSP77_YEAST	SSC1	183	Intra	0	0	0	8924860	9459960	7549850	6636330	23646140	67.548 - 68.2014"	67.5914 - 68.1323"	67.6153 - [68.0559]"	67.7321 - 68.21"	564425	770364	642693	488057
A_Linden_131118_211118_ymitos_crude_fresh_1to1_7to9_18798	A_Linden_131118_211118_ymitos_crude_fresh_1to1_7to9.raw	A_Linden_131118_211118_ymitos_crude_fresh_1to1_7to9	18798	773.019	5	4.02511	1	0	1	4	11118;	225581	5.9455e+06	4076	LAELIEQDKDVIASIETLDNGKAISSSR(22)-GKALYR(2):0	null	2.54e-07	6.59517	3859.06	1.00265	259.682	sp|P46367|ALDH4_YEAST(136)-sp|P46367|ALDH4_YEAST(110)	sp|P46367|ALDH4_YEAST	P46367	ALDH4_YEAST	ALD4	136	sp|P46367|ALDH4_YEAST	P46367	ALDH4_YEAST	ALD4	110	Intra	0	0	0	4886100	4263700	1669670	12126.6	5.9455e+06	67.8706 - 68.2879"	67.7325 - 68.205"	67.8073 - [68.0559]"	68.0225 - 68.0692"	350614	331728	467225	199089
A_Linden_131118_211118_ymitos_crude_fresh_1to1_7to9_4542	A_Linden_131118_211118_ymitos_crude_fresh_1to1_7to9.raw	A_Linden_131118_211118_ymitos_crude_fresh_1to1_7to9	4542	974.234	4	4.02511	1	1	1	4	1112;	88286.7	8915953	1530	ARDFNELSDKLDQQER(10)-LLKNNTGDANTEEAAAR(3):1	null	1.51e-09	8.82102	3891.91	0.99202	254.762	sp|P16547|OM45_YEAST(188)-sp|P16547|OM45_YEAST(204)	sp|P16547|OM45_YEAST	P16547	OM45_YEAST	OM45	188	sp|P16547|OM45_YEAST	P16547	OM45_YEAST	OM45	204	Intra	0	0	0	2337400	2289860	360240	112421	2762521	25.6173 - 25.989"	25.6401 - 26.1227"	25.7345 - 25.8969"	25.6933 - 25.7437"	150892	169944	108074	162004
A_Linden_131118_211118_ymitos_crude_fresh_1to1_7to9_18845	A_Linden_131118_211118_ymitos_crude_fresh_1to1_7to9.raw	A_Linden_131118_211118_ymitos_crude_fresh_1to1_7to9	18845	772.82	5	4.02511	1	0	1	4	11155;	160492	10858400	4084	LAELIEQDKDVIASIETLDNGKAISSSR(22)-GKALYR(2):0	null	8.64e-08	7.06349	3859.06	0.0038	0.984438	sp|P46367|ALDH4_YEAST(136)-sp|P46367|ALDH4_YEAST(110)	sp|P46367|ALDH4_YEAST	P46367	ALDH4_YEAST	ALD4	136	sp|P46367|ALDH4_YEAST	P46367	ALDH4_YEAST	ALD4	110	Intra	0	0	0	1098680	4886100	3135960	2836340	10858400	67.955 - 68.1752"	67.8706 - 68.2879"	67.8585 - 68.205"	[67.8858] - 68.1982"	193769	350614	331728	474591
A_Linden_131118_211118_ymitos_crude_fresh_1to1_7to9_18871	A_Linden_131118_211118_ymitos_crude_fresh_1to1_7to9.raw	A_Linden_131118_211118_ymitos_crude_fresh_1to1_7to9	18871	995.542	4	4.02511	1	1	1	4	11176;	253973	61066100	4087	LNQAEVVAVGPGFTDANGNKVVPQVK(20)-DAEILAKIAKD(7):1	null	2.6e-08	7.58503	3978.16	-0.02386	-5.99626	sp|P38910|CH10_YEAST(62)-sp|P38910|CH10_YEAST(102)	sp|P38910|CH10_YEAST	P38910	CH10_YEAST	HSP10	62	sp|P38910|CH10_YEAST	P38910	CH10_YEAST	HSP10	102	Intra	0	0	0	13790.4	5754150	8350750	10497500	24602400	68.0992 - 68.1425"	68.3003 - 68.6335"	68.2199 - 68.7756"	68.1791 - 68.731"	167693	439570	649727	644662
A_Linden_131118_211118_ymitos_crude_fresh_1to1_7to9_18884	A_Linden_131118_211118_ymitos_crude_fresh_1to1_7to9.raw	A_Linden_131118_211118_ymitos_crude_fresh_1to1_7to9	18884	992.539	5	4.02511	1	1	1	4	11186;	492287	59475000	4090	KGSVTSVQAVYVPADDLTDPAPATTFAHLDATTVLSR(1)-QLAKSVISR(4):1	null	1.02e-07	6.9914	4956.64	1.01967	205.634	sp|P00830|ATPB_YEAST(334)-sp|P05626|ATPF_YEAST(209)	sp|P00830|ATPB_YEAST	P00830	ATPB_YEAST	ATP2	334	sp|P05626|ATPF_YEAST	P05626	ATPF_YEAST	ATP4	209	Inter	1	0	0	15351400	25073100	23123200	18871200	67067500	68.108 - 68.6352"	68.2059 - 68.8378"	68.164 - 68.6254"	68.167 - 68.7686"	1111560	1202440	1445770	878031
A_Linden_131118_211118_ymitos_crude_fresh_1to1_7to9_4553	A_Linden_131118_211118_ymitos_crude_fresh_1to1_7to9.raw	A_Linden_131118_211118_ymitos_crude_fresh_1to1_7to9	4553	779.59	5	4.02511	1	1	1	4	1119;	151201	9161792	1532	ARDFNELSDKLDQQER(10)-LLKNNTGDANTEEAAAR(3):1	null	8.56e-14	13.0675	3891.91	1.00153	257.203	sp|P16547|OM45_YEAST(188)-sp|P16547|OM45_YEAST(204)	sp|P16547|OM45_YEAST	P16547	OM45_YEAST	OM45	188	sp|P16547|OM45_YEAST	P16547	OM45_YEAST	OM45	204	Intra	0	0	0	1411990	2911030	2803520	1653460	7368010	25.6408 - 25.9318"	25.5831 - [26.023]"	25.6487 - 26.0932"	25.5382 - [25.8382]"	141256	138352	138734	155927
A_Linden_131118_211118_ymitos_crude_fresh_1to1_7to9_18893	A_Linden_131118_211118_ymitos_crude_fresh_1to1_7to9.raw	A_Linden_131118_211118_ymitos_crude_fresh_1to1_7to9	18893	1181.87	4	4.02511	1	0	1	4	11194;	153524	2.60052e+06	4091	AITRPAKQIIENAGEEGSVIIGK(7)-AIFTESVKNVAAGCNPMDLR(8):0	37,C(Carbamidomethyl[C]);	4.06e-09	8.39147	4723.47	-0.00985	-2.08489	sp|P19882|HSP60_YEAST(474)-sp|P19882|HSP60_YEAST(126)	sp|P19882|HSP60_YEAST	P19882	HSP60_YEAST	HSP60	474	sp|P19882|HSP60_YEAST	P19882	HSP60_YEAST	HSP60	126	Intra	0	0	0	210652	14733.8	1645260	940523	2.60052e+06	68.1408 - 68.2392"	68.1409 - 68.1965"	68.0791 - 68.2343"	68.036 - 68.1719"	166306	236580	284383	292261
A_Linden_131118_211118_ymitos_crude_fresh_1to1_7to9_18923	A_Linden_131118_211118_ymitos_crude_fresh_1to1_7to9.raw	A_Linden_131118_211118_ymitos_crude_fresh_1to1_7to9	18923	1182.12	4	4.02511	1	0	1	4	11216;	147760	2792229	4096	AITRPAKQIIENAGEEGSVIIGK(7)-AIFTESVKNVAAGCNPMDLR(8):0	37,C(Carbamidomethyl[C]);	4.45e-08	7.35164	4723.47	1.00043	211.71	sp|P19882|HSP60_YEAST(474)-sp|P19882|HSP60_YEAST(126)	sp|P19882|HSP60_YEAST	P19882	HSP60_YEAST	HSP60	474	sp|P19882|HSP60_YEAST	P19882	HSP60_YEAST	HSP60	126	Intra	0	0	0	14733.8	1645260	940523	206446	2792229	68.1619 - 68.1965"	68.0791 - 68.2343"	68.036 - 68.1719"	68.0894 - 68.1726"	236580	284383	292261	280019
A_Linden_131118_211118_ymitos_crude_fresh_1to1_7to9_4564	A_Linden_131118_211118_ymitos_crude_fresh_1to1_7to9.raw	A_Linden_131118_211118_ymitos_crude_fresh_1to1_7to9	4564	779.391	5	4.02511	1	1	1	4	1126;	64481.8	13760180	1535	ARDFNELSDKLDQQER(10)-LLKNNTGDANTEEAAAR(3):1	null	8.07e-12	11.0931	3891.91	0.00728	1.87006	sp|P16547|OM45_YEAST(188)-sp|P16547|OM45_YEAST(204)	sp|P16547|OM45_YEAST	P16547	OM45_YEAST	OM45	188	sp|P16547|OM45_YEAST	P16547	OM45_YEAST	OM45	204	Intra	0	0	0	716816	1411990	2993050	2738850	7143890	25.6239 - 25.9762"	25.6408 - 25.9318"	25.5831 - [26.023]"	25.6487 - 26.0932"	97993.1	141256	138352	138734
A_Linden_131118_211118_ymitos_crude_fresh_1to1_7to9_18984	A_Linden_131118_211118_ymitos_crude_fresh_1to1_7to9.raw	A_Linden_131118_211118_ymitos_crude_fresh_1to1_7to9	18984	991.73	5	4.02511	1	0	1	4	11261;	781377	60817900	4105	KGSVTSVQAVYVPADDLTDPAPATTFAHLDATTVLSR(1)-QLAKSVISR(4):0	null	1.33e-08	7.87615	4952.61	0.99802	201.432	sp|P00830|ATPB_YEAST(334)-sp|P05626|ATPF_YEAST(209)	sp|P00830|ATPB_YEAST	P00830	ATPB_YEAST	ATP2	334	sp|P05626|ATPF_YEAST	P05626	ATPF_YEAST	ATP4	209	Inter	1	0	0	17351500	23811800	21462800	15543300	60817900	[68.2315] - 68.8398"	68.2059 - 68.8378"	68.164 - 68.6254"	68.167 - 68.7686"	1111560	1220970	1445770	878031
A_Linden_131118_211118_ymitos_crude_fresh_1to1_7to9_4576	A_Linden_131118_211118_ymitos_crude_fresh_1to1_7to9.raw	A_Linden_131118_211118_ymitos_crude_fresh_1to1_7to9	4576	973.982	4	4.02511	1	1	1	4	1132;	102770	13766660	1537	ARDFNELSDKLDQQER(10)-LLKNNTGDANTEEAAAR(3):1	null	4.39e-16	15.3575	3891.91	-0.01286	-3.30344	sp|P16547|OM45_YEAST(188)-sp|P16547|OM45_YEAST(204)	sp|P16547|OM45_YEAST	P16547	OM45_YEAST	OM45	188	sp|P16547|OM45_YEAST	P16547	OM45_YEAST	OM45	204	Intra	0	0	0	337770	2337400	2289860	360240	4987500	25.6502 - 25.7979"	25.6173 - 25.989"	25.6401 - 26.1227"	25.7345 - 25.8969"	73710.1	150892	169944	108074
A_Linden_131118_211118_ymitos_crude_fresh_1to1_7to9_19083	A_Linden_131118_211118_ymitos_crude_fresh_1to1_7to9.raw	A_Linden_131118_211118_ymitos_crude_fresh_1to1_7to9	19083	1199.4	4	4.02511	1	1	1	4	11341;	212827	1.70348e+06	4120	ETAEAYLGKPVKNAVVTVPAYFNDSQR(12)-QATKDAGQIVGLNVLR(4):1	null	8.12e-13	12.0904	4790.55	3.00407	626.557	sp|P0CS90|HSP77_YEAST(164)-sp|P0CS90|HSP77_YEAST(183)	sp|P0CS90|HSP77_YEAST	P0CS90	HSP77_YEAST	SSC1	164	sp|P0CS90|HSP77_YEAST	P0CS90	HSP77_YEAST	SSC1	183	Intra	0	0	0	304580	688442	35034	3096300	3819776	68.7051 - 68.7803"	68.7458 - 68.893"	68.4625 - 68.5188"	66.5685 - 66.9193"	307510	218378	266655	300829
A_Linden_131118_211118_ymitos_crude_fresh_1to1_7to9_19192	A_Linden_131118_211118_ymitos_crude_fresh_1to1_7to9.raw	A_Linden_131118_211118_ymitos_crude_fresh_1to1_7to9	19192	1198.89	4	4.02511	1	1	1	4	11426;	212961	2.26077e+06	4135	ETAEAYLGKPVKNAVVTVPAYFNDSQR(12)-QATKDAGQIVGLNVLR(4):1	null	2.46e-09	8.60906	4790.55	0.96795	201.971	sp|P0CS90|HSP77_YEAST(164)-sp|P0CS90|HSP77_YEAST(183)	sp|P0CS90|HSP77_YEAST	P0CS90	HSP77_YEAST	SSC1	164	sp|P0CS90|HSP77_YEAST	P0CS90	HSP77_YEAST	SSC1	183	Intra	0	0	0	4127.02	440519	0	111354	551873	68.6772 - [68.6963]"	68.8471 - 68.9493"	[68.8676] - [68.9475]"	69.0925 - 69.1362"	192123	330216	0	214667
A_Linden_131118_211118_ymitos_crude_fresh_1to1_7to9_19249	A_Linden_131118_211118_ymitos_crude_fresh_1to1_7to9.raw	A_Linden_131118_211118_ymitos_crude_fresh_1to1_7to9	19249	823.966	4	4.02511	1	1	1	4	11468;	293386	26162150	4145	HEFALKDGSLVQIAR(6)-DVLEPLLSKTAPGK(9):1	null	5.42e-10	9.266	3291.84	-0.00312	-0.94751	sp|P48015|GCST_YEAST(202)-sp|P48015|GCST_YEAST(181)	sp|P48015|GCST_YEAST	P48015	GCST_YEAST	GCV1	202	sp|P48015|GCST_YEAST	P48015	GCST_YEAST	GCV1	181	Intra	0	0	0	2863890	5147740	8808280	669564	14625584	69.0233 - 69.3317"	69.0136 - 69.3725"	68.97 - 69.4044"	69.4302 - 69.5683"	325381	340971	377293	275149
A_Linden_131118_211118_ymitos_crude_fresh_1to1_7to9_19343	A_Linden_131118_211118_ymitos_crude_fresh_1to1_7to9.raw	A_Linden_131118_211118_ymitos_crude_fresh_1to1_7to9	19343	1202.84	4	4.02511	1	1	1	4	11538;	268538	37274910	4160	GCGQGVTKVPQMISTLASCSPEEIIEAAPSDK(8)-KTNVEESQGASR(1):1	2,C(Carbamidomethyl[C]);19,C(Carbamidomethyl[C]);	1.53e-06	5.81531	4806.33	1.01325	210.727	sp|P00175|CYB2_YEAST(302)-sp|P00175|CYB2_YEAST(389)	sp|P00175|CYB2_YEAST	P00175	CYB2_YEAST	CYB2	302	sp|P00175|CYB2_YEAST	P00175	CYB2_YEAST	CYB2	389	Intra	0	0	0	1937910	17434300	4098220	25305700	46838220	69.184 - 69.3731"	68.8475 - 69.4648"	69.0801 - 69.4593"	68.8423 - 69.552"	323900	437049	488275	875555
A_Linden_131118_211118_ymitos_crude_fresh_1to1_7to9_19428	A_Linden_131118_211118_ymitos_crude_fresh_1to1_7to9.raw	A_Linden_131118_211118_ymitos_crude_fresh_1to1_7to9	19428	1003.81	4	4.02511	1	1	1	4	11603;	312033	274262000	4173	TPQGKLVLEVAQHLGENTVR(5)-GEKVLDTGGPISVPVGR(3):1	null	1.95e-14	13.71	4010.21	1.00385	250.198	sp|P00830|ATPB_YEAST(78)-sp|P00830|ATPB_YEAST(108)	sp|P00830|ATPB_YEAST	P00830	ATPB_YEAST	ATP2	78	sp|P00830|ATPB_YEAST	P00830	ATPB_YEAST	ATP2	108	Intra	0	0	0	76553100	83966800	70547300	85822100	240336200	69.6179 - 70.3368"	69.6278 - 70.3391"	69.6214 - [70.2947]"	69.5743 - [70.2419]"	4240430	4334050	4058540	4841690
A_Linden_131118_211118_ymitos_crude_fresh_1to1_7to9_19483	A_Linden_131118_211118_ymitos_crude_fresh_1to1_7to9.raw	A_Linden_131118_211118_ymitos_crude_fresh_1to1_7to9	19483	1003.56	4	4.02511	1	1	1	4	11647;	1.42506e+06	341102200	4181	TPQGKLVLEVAQHLGENTVR(5)-GEKVLDTGGPISVPVGR(3):1	null	2.69e-27	26.5702	4010.21	-0.00199	-0.496109	sp|P00830|ATPB_YEAST(78)-sp|P00830|ATPB_YEAST(108)	sp|P00830|ATPB_YEAST	P00830	ATPB_YEAST	ATP2	78	sp|P00830|ATPB_YEAST	P00830	ATPB_YEAST	ATP2	108	Intra	0	0	0	32475800	76553100	83966800	70547300	231067200	69.6439 - [70.2199]"	69.6179 - 70.3368"	69.6278 - 70.3391"	69.6214 - [70.2947]"	1940550	4240430	4334050	4058540
A_Linden_131118_211118_ymitos_crude_fresh_1to1_7to9_19487	A_Linden_131118_211118_ymitos_crude_fresh_1to1_7to9.raw	A_Linden_131118_211118_ymitos_crude_fresh_1to1_7to9	19487	803.049	5	4.02511	1	1	1	4	11650;	969682	260153000	4181	TPQGKLVLEVAQHLGENTVR(5)-GEKVLDTGGPISVPVGR(3):1	null	8.01e-17	16.0964	4010.21	-0.0004	-0.09972	sp|P00830|ATPB_YEAST(78)-sp|P00830|ATPB_YEAST(108)	sp|P00830|ATPB_YEAST	P00830	ATPB_YEAST	ATP2	78	sp|P00830|ATPB_YEAST	P00830	ATPB_YEAST	ATP2	108	Intra	0	0	0	24375000	53935900	60603500	47080700	161620100	69.6593 - 70.2382"	69.6246 - 70.2949"	69.6588 - 70.2968"	69.643 - 70.2467"	1706370	3516290	3847790	3132910
A_Linden_131118_211118_ymitos_crude_fresh_1to1_7to9_19509	A_Linden_131118_211118_ymitos_crude_fresh_1to1_7to9.raw	A_Linden_131118_211118_ymitos_crude_fresh_1to1_7to9	19509	1338.08	3	4.02511	1	1	1	4	11666;	191755	1.28883e+06	4185	TPQGKLVLEVAQHLGENTVR(5)-GEKVLDTGGPISVPVGR(3):1	null	3.46e-19	18.4609	4010.21	1.00845	251.344	sp|P00830|ATPB_YEAST(78)-sp|P00830|ATPB_YEAST(108)	sp|P00830|ATPB_YEAST	P00830	ATPB_YEAST	ATP2	78	sp|P00830|ATPB_YEAST	P00830	ATPB_YEAST	ATP2	108	Intra	0	0	0	0	16360.8	746312	177366	940039	[69.7177] - [69.7535]"	69.9464 - 69.9979"	69.8408 - 69.9983"	69.9691 - 70.0351"	0	252316	254396	252945
A_Linden_131118_211118_ymitos_crude_fresh_1to1_7to9_4639	A_Linden_131118_211118_ymitos_crude_fresh_1to1_7to9.raw	A_Linden_131118_211118_ymitos_crude_fresh_1to1_7to9	4639	778.787	5	4.02511	1	0	1	4	1170;	95996.1	8517230	1552	ARDFNELSDKLDQQER(10)-LLKNNTGDANTEEAAAR(3):0	null	1.38e-12	11.8601	3887.89	1.00953	259.526	sp|P16547|OM45_YEAST(188)-sp|P16547|OM45_YEAST(204)	sp|P16547|OM45_YEAST	P16547	OM45_YEAST	OM45	188	sp|P16547|OM45_YEAST	P16547	OM45_YEAST	OM45	204	Intra	0	0	0	1411990	2993050	2728310	2795870	8517230	25.6408 - 25.9318"	25.5831 - [26.023]"	25.6487 - 26.0932"	25.5447 - 26"	141256	138352	138734	155927
A_Linden_131118_211118_ymitos_crude_fresh_1to1_7to9_19565	A_Linden_131118_211118_ymitos_crude_fresh_1to1_7to9.raw	A_Linden_131118_211118_ymitos_crude_fresh_1to1_7to9	19565	1014.8	4	4.02511	1	1	1	4	11710;	280615	28917700	4193	QTGLGLTQGWSNTNNLQTKLEFANLTPGLK(19)-AKQPVK(2):1	null	2.08e-06	5.68194	4055.2	-0.01337	-3.29619	sp|P04840|VDAC1_YEAST(84)-sp|P04840|VDAC1_YEAST(46)	sp|P04840|VDAC1_YEAST	P04840	VDAC1_YEAST	POR1	84	sp|P04840|VDAC1_YEAST	P04840	VDAC1_YEAST	POR1	46	Intra	0	0	0	4231210	8185820	11864300	3323680	23373800	69.903 - 70.2256"	69.8029 - 70.2573"	69.7825 - 70.2445"	69.8713 - 70.0849"	472337	599377	686806	644114
A_Linden_131118_211118_ymitos_crude_fresh_1to1_7to9_4642	A_Linden_131118_211118_ymitos_crude_fresh_1to1_7to9.raw	A_Linden_131118_211118_ymitos_crude_fresh_1to1_7to9	4642	973.229	4	4.02511	1	0	1	4	1172;	90381.6	6844456	1552	ARDFNELSDKLDQQER(10)-LLKNNTGDANTEEAAAR(3):0	null	1.4e-09	8.85387	3887.89	1.00042	257.184	sp|P16547|OM45_YEAST(188)-sp|P16547|OM45_YEAST(204)	sp|P16547|OM45_YEAST	P16547	OM45_YEAST	OM45	188	sp|P16547|OM45_YEAST	P16547	OM45_YEAST	OM45	204	Intra	0	0	0	2337400	2369780	396286	4078390	6844456	25.6173 - 25.989"	25.6401 - 26.1251"	25.7345 - 25.9261"	[25.5252] - 25.9682"	150892	169944	108074	162004
A_Linden_131118_211118_ymitos_crude_fresh_1to1_7to9_19647	A_Linden_131118_211118_ymitos_crude_fresh_1to1_7to9.raw	A_Linden_131118_211118_ymitos_crude_fresh_1to1_7to9	19647	1007.02	4	4.02511	1	0	1	4	11773;	617700	356089800	4205	GFTPEEPDGLNNALKDTDMVLIPAGVPR(15)-NKGVYNPK(2):0	null	1.47e-07	6.83268	4022.05	2.02205	502.363	sp|P17505|MDHM_YEAST(86)-sp|P17505|MDHM_YEAST(153)	sp|P17505|MDHM_YEAST	P17505	MDHM_YEAST	MDH1	86	sp|P17505|MDHM_YEAST	P17505	MDHM_YEAST	MDH1	153	Intra	0	0	0	103115000	169446000	84367800	102276000	356089800	[68.9035] - [70.1285]"	68.8473 - [70.1752]"	68.9738 - 69.4223"	70.2301 - [71.2755]"	2999840	2518890	3382600	3891290
A_Linden_131118_211118_ymitos_crude_fresh_1to1_7to9_19703	A_Linden_131118_211118_ymitos_crude_fresh_1to1_7to9.raw	A_Linden_131118_211118_ymitos_crude_fresh_1to1_7to9	19703	802.442	5	4.02511	1	0	1	4	11818;	653530	177886800	4214	TPQGKLVLEVAQHLGENTVR(5)-GEKVLDTGGPISVPVGR(3):0	null	8.33e-13	12.0794	4006.18	0.98845	246.608	sp|P00830|ATPB_YEAST(78)-sp|P00830|ATPB_YEAST(108)	sp|P00830|ATPB_YEAST	P00830	ATPB_YEAST	ATP2	78	sp|P00830|ATPB_YEAST	P00830	ATPB_YEAST	ATP2	108	Intra	0	0	0	53788300	59404700	46115600	72366500	177886800	69.6654 - 70.2949"	[69.7026] - 70.2968"	[69.709] - 70.2467"	69.7234 - [70.2615]"	3516290	3847790	3132910	3408050
A_Linden_131118_211118_ymitos_crude_fresh_1to1_7to9_19762	A_Linden_131118_211118_ymitos_crude_fresh_1to1_7to9.raw	A_Linden_131118_211118_ymitos_crude_fresh_1to1_7to9	19762	803.249	5	4.02511	1	1	1	4	11862;	537501	215596100	4223	TPQGKLVLEVAQHLGENTVR(5)-GEKVLDTGGPISVPVGR(3):1	null	1.81e-13	12.7423	4010.21	1	249.239	sp|P00830|ATPB_YEAST(78)-sp|P00830|ATPB_YEAST(108)	sp|P00830|ATPB_YEAST	P00830	ATPB_YEAST	ATP2	78	sp|P00830|ATPB_YEAST	P00830	ATPB_YEAST	ATP2	108	Intra	0	0	0	53935900	60603500	47080700	62535600	170219800	69.6246 - 70.2949"	69.6588 - 70.2968"	69.643 - 70.2467"	69.6041 - [70.2419]"	3516290	3847790	3132910	3408050
A_Linden_131118_211118_ymitos_crude_fresh_1to1_7to9_19784	A_Linden_131118_211118_ymitos_crude_fresh_1to1_7to9.raw	A_Linden_131118_211118_ymitos_crude_fresh_1to1_7to9	19784	728.921	4	4.02511	1	1	1	4	11881;	327354	1.37164e+07	4225	GVETLAEAVAATLGPKGR(16)-ITKDGVTVAK(3):1	null	3.83e-12	11.4168	2911.65	0.00056	0.192264	sp|P19882|HSP60_YEAST(55)-sp|P19882|HSP60_YEAST(72)	sp|P19882|HSP60_YEAST	P19882	HSP60_YEAST	HSP60	55	sp|P19882|HSP60_YEAST	P19882	HSP60_YEAST	HSP60	72	Intra	0	0	0	12031500	13622100	12022700	0	25644800	70.3577 - 71.0203"	70.3741 - [70.9242]"	70.3398 - 70.9609"	[70.3312] - [70.3464]"	573502	841971	825382	0
A_Linden_131118_211118_ymitos_crude_fresh_1to1_7to9_19787	A_Linden_131118_211118_ymitos_crude_fresh_1to1_7to9.raw	A_Linden_131118_211118_ymitos_crude_fresh_1to1_7to9	19787	1004.06	4	4.02511	1	1	1	4	11883;	449226	189436200	4226	TPQGKLVLEVAQHLGENTVR(5)-GEKVLDTGGPISVPVGR(3):1	null	7.47e-11	10.1267	4010.21	1.99849	497.977	sp|P00830|ATPB_YEAST(78)-sp|P00830|ATPB_YEAST(108)	sp|P00830|ATPB_YEAST	P00830	ATPB_YEAST	ATP2	78	sp|P00830|ATPB_YEAST	P00830	ATPB_YEAST	ATP2	108	Intra	0	0	0	83966800	70547300	85822100	121871000	278240400	69.6278 - 70.3391"	69.6214 - [70.2947]"	69.5743 - [70.2419]"	69.5799 - [70.2112]"	4334050	4058540	4841690	6319690
A_Linden_131118_211118_ymitos_crude_fresh_1to1_7to9_19811	A_Linden_131118_211118_ymitos_crude_fresh_1to1_7to9.raw	A_Linden_131118_211118_ymitos_crude_fresh_1to1_7to9	19811	728.165	4	4.02511	1	0	1	4	11902;	468197	27474090	4230	GVETLAEAVAATLGPKGR(16)-ITKDGVTVAK(3):0	null	1.04e-07	6.98297	2907.63	1.00212	344.414	sp|P19882|HSP60_YEAST(55)-sp|P19882|HSP60_YEAST(72)	sp|P19882|HSP60_YEAST	P19882	HSP60_YEAST	HSP60	55	sp|P19882|HSP60_YEAST	P19882	HSP60_YEAST	HSP60	72	Intra	0	0	0	13622100	11212000	2404490	13857600	27474090	70.3741 - [70.9242]"	[70.4353] - 70.9609"	70.5649 - [70.7473]"	70.2744 - 70.8811"	841971	825382	580005	805486
A_Linden_131118_211118_ymitos_crude_fresh_1to1_7to9_19814	A_Linden_131118_211118_ymitos_crude_fresh_1to1_7to9.raw	A_Linden_131118_211118_ymitos_crude_fresh_1to1_7to9	19814	728.416	4	4.02511	1	0	1	4	11904;	674099	27372590	4230	GVETLAEAVAATLGPKGR(16)-ITKDGVTVAK(3):0	null	8.98e-10	9.04672	2907.63	2.00532	688.962	sp|P19882|HSP60_YEAST(55)-sp|P19882|HSP60_YEAST(72)	sp|P19882|HSP60_YEAST	P19882	HSP60_YEAST	HSP60	55	sp|P19882|HSP60_YEAST	P19882	HSP60_YEAST	HSP60	72	Intra	0	0	0	11212000	2404490	13857600	11110500	27372590	[70.4353] - 70.9609"	70.5649 - [70.7473]"	70.2744 - 70.8811"	70.2088 - 70.5676"	825382	580005	805486	613282
A_Linden_131118_211118_ymitos_crude_fresh_1to1_7to9_19850	A_Linden_131118_211118_ymitos_crude_fresh_1to1_7to9.raw	A_Linden_131118_211118_ymitos_crude_fresh_1to1_7to9	19850	802.646	5	4.02511	1	0	1	4	11928;	522530	219773200	4236	TPQGKLVLEVAQHLGENTVR(5)-GEKVLDTGGPISVPVGR(3):0	null	8.67e-10	9.06198	4006.18	2.0062	500.399	sp|P00830|ATPB_YEAST(78)-sp|P00830|ATPB_YEAST(108)	sp|P00830|ATPB_YEAST	P00830	ATPB_YEAST	ATP2	78	sp|P00830|ATPB_YEAST	P00830	ATPB_YEAST	ATP2	108	Intra	0	0	0	59404700	53371700	71272600	95128900	219773200	[69.7026] - 70.2968"	[69.709] - 70.4356"	69.6041 - 70.4303"	69.5946 - 70.2841"	3847790	3132910	3408050	5283020
A_Linden_131118_211118_ymitos_crude_fresh_1to1_7to9_19889	A_Linden_131118_211118_ymitos_crude_fresh_1to1_7to9.raw	A_Linden_131118_211118_ymitos_crude_fresh_1to1_7to9	19889	918.299	5	4.02511	1	1	1	4	11958;	351207	14523810	4242	IASDFGVLNDAHNGLLKGTVTSAEPLDPKSFK(17)-RIEKALSASK(4):1	null	1.03e-05	4.98716	4584.47	1.98483	432.664	sp|P09457|ATPO_YEAST(137)-sp|P09457|ATPO_YEAST(156)	sp|P09457|ATPO_YEAST	P09457	ATPO_YEAST	ATP5	137	sp|P09457|ATPO_YEAST	P09457	ATPO_YEAST	ATP5	156	Intra	0	0	0	232753	3012300	693165	8528420	12233885	71.0029 - 71.0792"	70.8407 - 71.1068"	71.0634 - 71.1934"	70.6236 - 71.1016"	297251	379101	382905	615079
A_Linden_131118_211118_ymitos_crude_fresh_1to1_7to9_19900	A_Linden_131118_211118_ymitos_crude_fresh_1to1_7to9.raw	A_Linden_131118_211118_ymitos_crude_fresh_1to1_7to9	19900	918.096	5	4.02511	1	1	1	4	11968;	297749	21697630	4244	IASDFGVLNDAHNGLLKGTVTSAEPLDPKSFK(17)-RIEKALSASK(4):1	null	4.18e-07	6.37882	4584.47	0.97103	211.717	sp|P09457|ATPO_YEAST(137)-sp|P09457|ATPO_YEAST(156)	sp|P09457|ATPO_YEAST	P09457	ATPO_YEAST	ATP5	137	sp|P09457|ATPO_YEAST	P09457	ATPO_YEAST	ATP5	156	Intra	0	0	0	976245	334966	3863830	693165	4891961	70.7699 - 70.9835"	71.0029 - 71.0792"	70.8407 - 71.1068"	71.0634 - 71.1934"	288643	297251	379101	382905
A_Linden_131118_211118_ymitos_crude_fresh_1to1_7to9_4691	A_Linden_131118_211118_ymitos_crude_fresh_1to1_7to9.raw	A_Linden_131118_211118_ymitos_crude_fresh_1to1_7to9	4691	820.208	5	4.02511	1	0	1	4	1198;	89109.2	12474110	1563	LKHEHLNDITNLTNNFGGR(2)-TPLKTSTEEAADEDEK(4):0	null	2.44e-07	6.61261	4092.99	3.01559	736.046	sp|P25605|ILV6_YEAST(218)-sp|P25605|ILV6_YEAST(284)	sp|P25605|ILV6_YEAST	P25605	ILV6_YEAST	ILV6	218	sp|P25605|ILV6_YEAST	P25605	ILV6_YEAST	ILV6	284	Intra	0	0	0	5288970	3588470	4337980	4547660	12474110	26.0132 - 26.7117"	26.0138 - 26.6473"	25.9231 - [26.5691]"	25.9629 - 26.6236"	259337	200211	227148	170698
A_Linden_131118_211118_ymitos_crude_fresh_1to1_7to9_19923	A_Linden_131118_211118_ymitos_crude_fresh_1to1_7to9.raw	A_Linden_131118_211118_ymitos_crude_fresh_1to1_7to9	19923	997.004	4	4.02511	1	0	1	4	11986;	380997	25554640	4247	WENMPSTEQQDIVSKLSER(15)-QKLPWAQLTEPEK(2):0	null	3.15e-08	7.50169	3980.98	3.00391	753.805	sp|P00424|COX5A_YEAST(52)-sp|P00424|COX5A_YEAST(58)	sp|P00424|COX5A_YEAST	P00424	COX5A_YEAST	COX5A	52	sp|P00424|COX5A_YEAST	P00424	COX5A_YEAST	COX5A	58	Intra	0	0	0	4913310	7172550	12931100	5450990	25554640	70.5642 - 70.8839"	70.4445 - 70.8798"	70.548 - 71.0404"	70.5703 - 70.8952"	619960	473794	616413	489438
A_Linden_131118_211118_ymitos_crude_fresh_1to1_7to9_19928	A_Linden_131118_211118_ymitos_crude_fresh_1to1_7to9.raw	A_Linden_131118_211118_ymitos_crude_fresh_1to1_7to9	19928	797.443	4	4.02511	1	0	1	4	11990;	460842	61205600	4248	SEKGLLSATQFTQPALTLMEK(3)-PLKLER(3):0	null	2.9e-06	5.5376	3184.74	1.0032	314.803	sp|P07149|FAS1_YEAST(1768)-sp|P07149|FAS1_YEAST(1959)	sp|P07149|FAS1_YEAST	P07149	FAS1_YEAST	FAS1	1768	sp|P07149|FAS1_YEAST	P07149	FAS1_YEAST	FAS1	1959	Intra	0	0	0	33265600	28843200	20392200	11970200	61205600	70.7444 - [71.3733]"	70.6958 - 71.2956"	70.7434 - [71.2318]"	70.6746 - 71.2989"	1650520	1770650	1425310	799923
A_Linden_131118_211118_ymitos_crude_fresh_1to1_7to9_19950	A_Linden_131118_211118_ymitos_crude_fresh_1to1_7to9.raw	A_Linden_131118_211118_ymitos_crude_fresh_1to1_7to9	19950	852.474	5	4.02511	1	0	1	4	12009;	312034	56061900	4251	SVHEPVQTGLKAVDALVPIGR(11)-VVDALGNPIDGKGPIDAAGR(12):0	null	4.75e-11	10.3233	4257.31	0.02139	5.02308	sp|P07251|ATPA_YEAST(188)-sp|P07251|ATPA_YEAST(155)	sp|P07251|ATPA_YEAST	P07251	ATPA_YEAST	ATP1	188	sp|P07251|ATPA_YEAST	P07251	ATPA_YEAST	ATP1	155	Intra	0	0	0	36624200	20369800	19903300	15788800	56061900	70.6389 - 71.38"	70.7673 - 71.0986"	70.8544 - 71.0994"	70.8553 - 71.099"	961181	1855510	2528980	2257150
A_Linden_131118_211118_ymitos_crude_fresh_1to1_7to9_4697	A_Linden_131118_211118_ymitos_crude_fresh_1to1_7to9.raw	A_Linden_131118_211118_ymitos_crude_fresh_1to1_7to9	4697	820.01	5	4.02511	1	0	1	4	1202;	60162.2	14538160	1564	LKHEHLNDITNLTNNFGGR(2)-TPLKTSTEEAADEDEK(4):0	null	5.56e-09	8.25493	4092.99	2.02464	494.295	sp|P25605|ILV6_YEAST(218)-sp|P25605|ILV6_YEAST(284)	sp|P25605|ILV6_YEAST	P25605	ILV6_YEAST	ILV6	218	sp|P25605|ILV6_YEAST	P25605	ILV6_YEAST	ILV6	284	Intra	0	0	0	5450950	4365850	5328240	4844070	14538160	26.0396 - 26.6752"	26.0132 - 26.4889"	26.0138 - 26.6473"	25.9231 - [26.5691]"	272718	259337	200211	227148
A_Linden_131118_211118_ymitos_crude_fresh_1to1_7to9_19968	A_Linden_131118_211118_ymitos_crude_fresh_1to1_7to9.raw	A_Linden_131118_211118_ymitos_crude_fresh_1to1_7to9	19968	996.252	4	4.02511	1	0	1	4	12022;	191130	19595120	4254	WENMPSTEQQDIVSKLSER(15)-QKLPWAQLTEPEK(2):0	null	3.35e-06	5.47496	3980.98	-0.00245	-0.615271	sp|P00424|COX5A_YEAST(52)-sp|P00424|COX5A_YEAST(58)	sp|P00424|COX5A_YEAST	P00424	COX5A_YEAST	COX5A	52	sp|P00424|COX5A_YEAST	P00424	COX5A_YEAST	COX5A	58	Intra	0	0	0	1378360	7701300	7077740	4816080	19595120	71.2635 - 71.459"	70.7553 - 71.0994"	70.6031 - 71.0147"	70.5642 - 70.8839"	311063	604196	512968	619960
A_Linden_131118_211118_ymitos_crude_fresh_1to1_7to9_19987	A_Linden_131118_211118_ymitos_crude_fresh_1to1_7to9.raw	A_Linden_131118_211118_ymitos_crude_fresh_1to1_7to9	19987	1065.59	4	4.02511	1	0	1	4	12038;	395878	48565600	4256	SVHEPVQTGLKAVDALVPIGR(11)-VVDALGNPIDGKGPIDAAGR(12):0	null	5.29e-10	9.27654	4257.31	1.00809	236.678	sp|P07251|ATPA_YEAST(188)-sp|P07251|ATPA_YEAST(155)	sp|P07251|ATPA_YEAST	P07251	ATPA_YEAST	ATP1	188	sp|P07251|ATPA_YEAST	P07251	ATPA_YEAST	ATP1	155	Intra	0	0	0	10844000	12937600	21593900	14034100	48565600	70.8524 - 71.302"	70.8566 - 71.4443"	70.838 - 71.5191"	70.9334 - [71.3295]"	876324	715493	777941	623818
A_Linden_131118_211118_ymitos_crude_fresh_1to1_7to9_20013	A_Linden_131118_211118_ymitos_crude_fresh_1to1_7to9.raw	A_Linden_131118_211118_ymitos_crude_fresh_1to1_7to9	20013	1065.84	4	4.02511	1	0	1	4	12058;	429001	42901800	4260	SVHEPVQTGLKAVDALVPIGR(11)-VVDALGNPIDGKGPIDAAGR(12):0	null	1.05e-08	7.97881	4257.31	2.00321	470.202	sp|P07251|ATPA_YEAST(188)-sp|P07251|ATPA_YEAST(155)	sp|P07251|ATPA_YEAST	P07251	ATPA_YEAST	ATP1	188	sp|P07251|ATPA_YEAST	P07251	ATPA_YEAST	ATP1	155	Intra	0	0	0	13348700	20268600	11721600	10911600	42901800	70.8566 - 71.4443"	70.838 - 71.5543"	70.9001 - 71.3008"	70.8231 - 71.3133"	718277	777941	623818	519210
A_Linden_131118_211118_ymitos_crude_fresh_1to1_7to9_20022	A_Linden_131118_211118_ymitos_crude_fresh_1to1_7to9.raw	A_Linden_131118_211118_ymitos_crude_fresh_1to1_7to9	20022	728.164	4	4.02511	1	0	1	4	12066;	86628.2	20476501	4262	GVETLAEAVAATLGPKGR(16)-ITKDGVTVAK(3):0	null	4.54e-08	7.34294	2907.63	0.99752	342.834	sp|P19882|HSP60_YEAST(55)-sp|P19882|HSP60_YEAST(72)	sp|P19882|HSP60_YEAST	P19882	HSP60_YEAST	HSP60	55	sp|P19882|HSP60_YEAST	P19882	HSP60_YEAST	HSP60	72	Intra	0	0	0	15673100	11212000	9131950	132551	20476501	70.3741 - [71.0655]"	[70.4353] - 70.9609"	70.5649 - 71.0428"	70.9083 - 70.983"	841971	825382	580005	188845
A_Linden_131118_211118_ymitos_crude_fresh_1to1_7to9_20140	A_Linden_131118_211118_ymitos_crude_fresh_1to1_7to9.raw	A_Linden_131118_211118_ymitos_crude_fresh_1to1_7to9	20140	1073.34	4	4.02511	1	1	1	4	12155;	476578	358184000	4280	VLAGTTDIPLKQVPENPMPTEADIQDILK(11)-KGSATQGVVR(1):1	null	5.87e-10	9.23136	4289.31	0.00527	1.22835	sp|P32191|GPDM_YEAST(378)-sp|P32191|GPDM_YEAST(434)	sp|P32191|GPDM_YEAST	P32191	GPDM_YEAST	GUT2	378	sp|P32191|GPDM_YEAST	P32191	GPDM_YEAST	GUT2	434	Intra	0	0	0	17828600	42383600	52622500	45691800	140697900	71.4018 - 71.7108"	71.3706 - 71.7187"	71.4009 - 71.718"	71.3628 - 71.7176"	1868500	4502000	5352050	5078090
A_Linden_131118_211118_ymitos_crude_fresh_1to1_7to9_4722	A_Linden_131118_211118_ymitos_crude_fresh_1to1_7to9.raw	A_Linden_131118_211118_ymitos_crude_fresh_1to1_7to9	4722	819.805	5	4.02511	1	0	1	4	1216;	120909	14549340	1570	LKHEHLNDITNLTNNFGGR(2)-TPLKTSTEEAADEDEK(4):0	null	1.32e-07	6.87943	4092.99	1.00079	244.393	sp|P25605|ILV6_YEAST(218)-sp|P25605|ILV6_YEAST(284)	sp|P25605|ILV6_YEAST	P25605	ILV6_YEAST	ILV6	218	sp|P25605|ILV6_YEAST	P25605	ILV6_YEAST	ILV6	284	Intra	0	0	0	3666090	5099340	5252740	4197260	14549340	26.0336 - 26.5811"	26.0396 - 26.6752"	26.0132 - 26.7117"	26.0138 - 26.6473"	291881	272718	259337	200211
A_Linden_131118_211118_ymitos_crude_fresh_1to1_7to9_20195	A_Linden_131118_211118_ymitos_crude_fresh_1to1_7to9.raw	A_Linden_131118_211118_ymitos_crude_fresh_1to1_7to9	20195	1431.11	3	4.02511	1	1	1	4	12199;	422116	1.07131e+07	4288	VLAGTTDIPLKQVPENPMPTEADIQDILK(11)-KGSATQGVVR(1):1	null	4.72e-07	6.32606	4289.31	1.00085	233.227	sp|P32191|GPDM_YEAST(378)-sp|P32191|GPDM_YEAST(434)	sp|P32191|GPDM_YEAST	P32191	GPDM_YEAST	GUT2	378	sp|P32191|GPDM_YEAST	P32191	GPDM_YEAST	GUT2	434	Intra	0	0	0	2039810	3788220	627203	2245390	6660813	71.6157 - 71.7169"	71.5112 - 71.7108"	71.6304 - 71.7045"	71.5531 - 71.7171"	571878	1191190	617908	633074
A_Linden_131118_211118_ymitos_crude_fresh_1to1_7to9_4731	A_Linden_131118_211118_ymitos_crude_fresh_1to1_7to9.raw	A_Linden_131118_211118_ymitos_crude_fresh_1to1_7to9	4731	844.477	4	4.02511	1	1	1	4	1221;	66660.2	16590280	1572	AKQPVKDGPLSTNVEAK(2)-AKVSDSGIVTLAYK(2):1	null	5.54e-08	7.25649	3373.86	0.0135	4.00014	sp|P04840|VDAC1_YEAST(46)-sp|P04840|VDAC1_YEAST(236)	sp|P04840|VDAC1_YEAST	P04840	VDAC1_YEAST	POR1	46	sp|P04840|VDAC1_YEAST	P04840	VDAC1_YEAST	POR1	236	Intra	0	0	0	2162040	4020890	5150810	2145970	11317670	26.2208 - 26.6537"	26.2273 - 26.6226"	26.208 - 26.8476"	26.2261 - [26.6083]"	171840	222713	167384	164908
A_Linden_131118_211118_ymitos_crude_fresh_1to1_7to9_4732	A_Linden_131118_211118_ymitos_crude_fresh_1to1_7to9.raw	A_Linden_131118_211118_ymitos_crude_fresh_1to1_7to9	4732	675.981	5	4.02511	1	1	1	4	1222;	98543.7	5498400	1572	AKQPVKDGPLSTNVEAK(2)-AKVSDSGIVTLAYK(2):1	null	2.47e-15	14.6073	3373.86	1.00492	297.677	sp|P04840|VDAC1_YEAST(46)-sp|P04840|VDAC1_YEAST(236)	sp|P04840|VDAC1_YEAST	P04840	VDAC1_YEAST	POR1	46	sp|P04840|VDAC1_YEAST	P04840	VDAC1_YEAST	POR1	236	Intra	0	0	0	1333530	606101	1551260	4701690	6859051	26.2204 - 26.5924"	26.2253 - 26.4441"	26.2159 - 26.6517"	26.2169 - 26.7269"	122912	127926	133426	156096
A_Linden_131118_211118_ymitos_crude_fresh_1to1_7to9_4737	A_Linden_131118_211118_ymitos_crude_fresh_1to1_7to9.raw	A_Linden_131118_211118_ymitos_crude_fresh_1to1_7to9	4737	1024.25	4	4.02511	1	0	1	4	1224;	94203.2	7020150	1573	LKHEHLNDITNLTNNFGGR(2)-TPLKTSTEEAADEDEK(4):0	null	4.63e-12	11.3344	4092.99	-0.00094	-0.229605	sp|P25605|ILV6_YEAST(218)-sp|P25605|ILV6_YEAST(284)	sp|P25605|ILV6_YEAST	P25605	ILV6_YEAST	ILV6	218	sp|P25605|ILV6_YEAST	P25605	ILV6_YEAST	ILV6	284	Intra	0	0	0	473011	1741090	2493930	2785130	7020150	26.1197 - 26.2733"	26.0471 - 26.3844"	26.0397 - 26.5571"	26.0398 - 26.4591"	98746.1	175997	154117	151438
A_Linden_131118_211118_ymitos_crude_fresh_1to1_7to9_4739	A_Linden_131118_211118_ymitos_crude_fresh_1to1_7to9.raw	A_Linden_131118_211118_ymitos_crude_fresh_1to1_7to9	4739	819.604	5	4.02511	1	0	1	4	1225;	78085.9	13937460	1573	LKHEHLNDITNLTNNFGGR(2)-TPLKTSTEEAADEDEK(4):0	null	9.25e-11	10.0339	4092.99	-0.00261	-0.63752	sp|P25605|ILV6_YEAST(218)-sp|P25605|ILV6_YEAST(284)	sp|P25605|ILV6_YEAST	P25605	ILV6_YEAST	ILV6	218	sp|P25605|ILV6_YEAST	P25605	ILV6_YEAST	ILV6	284	Intra	0	0	0	1307740	3666090	5099340	5172030	13937460	26.0794 - 26.3848"	26.0336 - 26.5811"	26.0396 - 26.6752"	26.0395 - 26.7117"	148950	291881	272718	259337
A_Linden_131118_211118_ymitos_crude_fresh_1to1_7to9_20262	A_Linden_131118_211118_ymitos_crude_fresh_1to1_7to9.raw	A_Linden_131118_211118_ymitos_crude_fresh_1to1_7to9	20262	1429.77	3	4.02511	1	0	1	4	12251;	428596	7481273	4298	VLAGTTDIPLKQVPENPMPTEADIQDILK(11)-KGSATQGVVR(1):0	null	1.72e-07	6.76447	4285.29	0.9946	231.988	sp|P32191|GPDM_YEAST(378)-sp|P32191|GPDM_YEAST(434)	sp|P32191|GPDM_YEAST	P32191	GPDM_YEAST	GUT2	378	sp|P32191|GPDM_YEAST	P32191	GPDM_YEAST	GUT2	434	Intra	0	0	0	2039810	3788220	627203	3065850	7481273	71.6157 - 71.7169"	71.5112 - 71.7108"	71.6304 - 71.7045"	71.5546 - 71.7169"	571878	1191190	617908	479678
A_Linden_131118_211118_ymitos_crude_fresh_1to1_7to9_20318	A_Linden_131118_211118_ymitos_crude_fresh_1to1_7to9.raw	A_Linden_131118_211118_ymitos_crude_fresh_1to1_7to9	20318	1072.58	4	4.02511	1	0	1	4	12266;	1309718	119427400	4318	VLAGTTDIPLKQVPENPMPTEADIQDILK(11)-KGSATQGVVR(1):0	null	3.78e-13	12.4225	4285.29	1.00195	233.702	sp|P32191|GPDM_YEAST(378)-sp|P32191|GPDM_YEAST(434)	sp|P32191|GPDM_YEAST	P32191	GPDM_YEAST	GUT2	378	sp|P32191|GPDM_YEAST	P32191	GPDM_YEAST	GUT2	434	Intra	0	0	0	12028100	26118100	62504200	30805100	119427400	71.929 - [72.0679]"	71.9305 - 72.379"	71.8884 - [72.3134]"	71.9296 - [72.2116]"	5616390	2529670	2979540	4254990
A_Linden_131118_211118_ymitos_crude_fresh_1to1_7to9_20321	A_Linden_131118_211118_ymitos_crude_fresh_1to1_7to9.raw	A_Linden_131118_211118_ymitos_crude_fresh_1to1_7to9	20321	859.071	5	4.02511	1	1	1	4	12267;	393322	6049321	4318	VLAGTTDIPLKQVPENPMPTEADIQDILK(11)-KGSATQGVVR(1):1	null	6.22e-06	5.20621	4289.31	1.00333	233.804	sp|P32191|GPDM_YEAST(378)-sp|P32191|GPDM_YEAST(434)	sp|P32191|GPDM_YEAST	P32191	GPDM_YEAST	GUT2	378	sp|P32191|GPDM_YEAST	P32191	GPDM_YEAST	GUT2	434	Intra	0	0	0	2244360	3438490	2006440	169656	5614586	71.9301 - 72.1895"	71.959 - 72.2"	71.9307 - 72.0874"	71.9367 - 71.9678"	334115	411485	390217	2984340
A_Linden_131118_211118_ymitos_crude_fresh_1to1_7to9_20338	A_Linden_131118_211118_ymitos_crude_fresh_1to1_7to9.raw	A_Linden_131118_211118_ymitos_crude_fresh_1to1_7to9	20338	1115.56	5	4.02511	1	1	1	4	12281;	205266	306995	4322	DKATNKDSSITVAGSSGLSENEIEQMVNDAEK(6)-VVNEPTAAALAYGLEKSDSK(16):1	null	4.6e-10	9.33724	5570.72	2.01626	361.742	sp|P0CS90|HSP77_YEAST(518)-sp|P0CS90|HSP77_YEAST(211)	sp|P0CS90|HSP77_YEAST	P0CS90	HSP77_YEAST	SSC1	518	sp|P0CS90|HSP77_YEAST	P0CS90	HSP77_YEAST	SSC1	211	Intra	0	0	0	100294	0	0	13579.1	13579.1	72.0082 - 72.0786"	[72.0037] - [72.0492]"	[72.0037] - [72.0426]"	72.0672 - 72.1108"	177337	0	0	186569
A_Linden_131118_211118_ymitos_crude_fresh_1to1_7to9_4748	A_Linden_131118_211118_ymitos_crude_fresh_1to1_7to9.raw	A_Linden_131118_211118_ymitos_crude_fresh_1to1_7to9	4748	675.78	5	4.02511	1	1	1	4	1231;	66975.7	8133430	1575	AKQPVKDGPLSTNVEAK(2)-AKVSDSGIVTLAYK(2):1	null	2.04e-17	16.6904	3373.86	0.00087	0.257788	sp|P04840|VDAC1_YEAST(46)-sp|P04840|VDAC1_YEAST(236)	sp|P04840|VDAC1_YEAST	P04840	VDAC1_YEAST	POR1	46	sp|P04840|VDAC1_YEAST	P04840	VDAC1_YEAST	POR1	236	Intra	0	0	0	265150	1333530	606101	1551260	3490891	26.2706 - 26.4093"	26.2204 - 26.5924"	26.2253 - 26.4441"	26.2159 - 26.6517"	64663.7	122912	127926	133426
A_Linden_131118_211118_ymitos_crude_fresh_1to1_7to9_20388	A_Linden_131118_211118_ymitos_crude_fresh_1to1_7to9.raw	A_Linden_131118_211118_ymitos_crude_fresh_1to1_7to9	20388	1084.15	5	4.02511	1	1	1	4	12320;	256871	56554400	4329	DFYHATPAAFDVQTTTANGIKFSLK(21)-LNDKQTGLGLTQGWSNTNNLQTK(4):1	null	5.31e-16	15.2749	5414.74	0.96141	177.49	sp|P04840|VDAC1_YEAST(40)-sp|P04840|VDAC1_YEAST(65)	sp|P04840|VDAC1_YEAST	P04840	VDAC1_YEAST	POR1	40	sp|P04840|VDAC1_YEAST	P04840	VDAC1_YEAST	POR1	65	Intra	0	0	0	324375	23320900	7222390	19231500	49774790	72.1848 - 72.2574"	72.0594 - 72.6922"	72.0821 - 72.5258"	72.0574 - 72.7457"	255866	786595	583198	626186
A_Linden_131118_211118_ymitos_crude_fresh_1to1_7to9_20562	A_Linden_131118_211118_ymitos_crude_fresh_1to1_7to9.raw	A_Linden_131118_211118_ymitos_crude_fresh_1to1_7to9	20562	1083.95	5	4.02511	1	1	1	4	12452;	348602	68545400	4356	DFYHATPAAFDVQTTTANGIKFSLK(21)-LNDKQTGLGLTQGWSNTNNLQTK(4):1	null	7.96e-10	9.09909	5414.74	-0.03044	-5.62068	sp|P04840|VDAC1_YEAST(40)-sp|P04840|VDAC1_YEAST(65)	sp|P04840|VDAC1_YEAST	P04840	VDAC1_YEAST	POR1	40	sp|P04840|VDAC1_YEAST	P04840	VDAC1_YEAST	POR1	65	Intra	0	0	0	5939.45	324375	18531000	11054800	29910175	72.2555 - [72.2775]"	72.1848 - 72.2574"	72.0015 - 72.6922"	72.0821 - 72.576"	146956	255866	786595	583198
A_Linden_131118_211118_ymitos_crude_fresh_1to1_7to9_20699	A_Linden_131118_211118_ymitos_crude_fresh_1to1_7to9.raw	A_Linden_131118_211118_ymitos_crude_fresh_1to1_7to9	20699	805.439	4	4.02511	1	1	1	4	12556;	912753	211463700	4377	FVDESLLSTLPAGKSLVSK(14)-DFADKVYTK(5):1	null	2.29e-09	8.64016	3217.73	-0.00367	-1.1402	sp|P07257|QCR2_YEAST(213)-sp|P07257|QCR2_YEAST(178)	sp|P07257|QCR2_YEAST	P07257	QCR2_YEAST	QCR2	213	sp|P07257|QCR2_YEAST	P07257	QCR2_YEAST	QCR2	178	Intra	0	0	0	33127800	49324600	55665800	37899000	142889400	72.9614 - [73.615]"	72.956 - [73.5479]"	72.9421 - [73.7454]"	72.9714 - 73.6821"	1951480	2972770	2305950	1817120
A_Linden_131118_211118_ymitos_crude_fresh_1to1_7to9_20755	A_Linden_131118_211118_ymitos_crude_fresh_1to1_7to9.raw	A_Linden_131118_211118_ymitos_crude_fresh_1to1_7to9	20755	1084.55	5	4.02511	1	1	1	4	12591;	343220	1343579	4388	DFYHATPAAFDVQTTTANGIKFSLK(21)-LNDKQTGLGLTQGWSNTNNLQTK(4):1	null	9.88e-06	5.00524	5414.74	2.97921	549.799	sp|P04840|VDAC1_YEAST(40)-sp|P04840|VDAC1_YEAST(65)	sp|P04840|VDAC1_YEAST	P04840	VDAC1_YEAST	POR1	40	sp|P04840|VDAC1_YEAST	P04840	VDAC1_YEAST	POR1	65	Intra	0	0	0	11054800	2269480	269192	28846200	31384872	72.0821 - 72.576"	73.2765 - 73.4561"	73.2433 - 73.334"	71.9997 - 72.9141"	583198	406473	184480	1050250
A_Linden_131118_211118_ymitos_crude_fresh_1to1_7to9_20778	A_Linden_131118_211118_ymitos_crude_fresh_1to1_7to9.raw	A_Linden_131118_211118_ymitos_crude_fresh_1to1_7to9	20778	804.434	4	4.02511	1	0	1	4	12607;	1.95148e+06	135415900	4392	FVDESLLSTLPAGKSLVSK(14)-DFADKVYTK(5):0	null	9.22e-11	10.0353	3213.71	-0.00043	-0.13376	sp|P07257|QCR2_YEAST(213)-sp|P07257|QCR2_YEAST(178)	sp|P07257|QCR2_YEAST	P07257	QCR2_YEAST	QCR2	213	sp|P07257|QCR2_YEAST	P07257	QCR2_YEAST	QCR2	178	Intra	0	0	0	33127800	44211200	53305700	37899000	135415900	72.9614 - [73.615]"	73.0209 - [73.5479]"	72.9928 - [73.7454]"	72.9625 - 73.6821"	1951480	2972770	2305950	1817120
A_Linden_131118_211118_ymitos_crude_fresh_1to1_7to9_20818	A_Linden_131118_211118_ymitos_crude_fresh_1to1_7to9.raw	A_Linden_131118_211118_ymitos_crude_fresh_1to1_7to9	20818	1072.24	3	4.02511	1	0	1	4	12636;	536189	96528000	4398	FVDESLLSTLPAGKSLVSK(14)-DFADKVYTK(5):0	null	3.74e-08	7.42713	3213.71	-0.00082	-0.255077	sp|P07257|QCR2_YEAST(213)-sp|P07257|QCR2_YEAST(178)	sp|P07257|QCR2_YEAST	P07257	QCR2_YEAST	QCR2	213	sp|P07257|QCR2_YEAST	P07257	QCR2_YEAST	QCR2	178	Intra	0	0	0	10108000	67727600	15545900	13254500	96528000	73.0874 - 73.5588"	72.9508 - 73.9573"	72.9567 - 73.618"	73.0735 - 73.5681"	629178	1099980	809848	633842
A_Linden_131118_211118_ymitos_crude_fresh_1to1_7to9_4811	A_Linden_131118_211118_ymitos_crude_fresh_1to1_7to9.raw	A_Linden_131118_211118_ymitos_crude_fresh_1to1_7to9	4811	844.973	4	4.02511	1	1	1	4	1266;	78511.5	7.35077e+06	1589	AKQPVKDGPLSTNVEAK(2)-AKVSDSGIVTLAYK(2):1	null	6.55e-07	6.18376	3373.86	1.99906	591.986	sp|P04840|VDAC1_YEAST(46)-sp|P04840|VDAC1_YEAST(236)	sp|P04840|VDAC1_YEAST	P04840	VDAC1_YEAST	POR1	46	sp|P04840|VDAC1_YEAST	P04840	VDAC1_YEAST	POR1	236	Intra	0	0	0	4737000	1973890	3265150	7210890	12449930	26.208 - 26.8476"	26.2075 - [26.4144]"	26.1144 - 26.4873"	26.1607 - 26.6461"	167384	164908	251294	298038
A_Linden_131118_211118_ymitos_crude_fresh_1to1_7to9_20932	A_Linden_131118_211118_ymitos_crude_fresh_1to1_7to9.raw	A_Linden_131118_211118_ymitos_crude_fresh_1to1_7to9	20932	842.647	5	4.02511	1	1	1	4	12723;	308192	33510530	4415	IDSVSQLQNVAETTKVLFDVSK(15)-HAMTNAKETESLVSK(7):1	null	4.75e-06	5.32331	4207.19	1.00972	239.884	sp|P05626|ATPF_YEAST(156)-sp|P30902|ATP7_YEAST(105)	sp|P05626|ATPF_YEAST	P05626	ATPF_YEAST	ATP4	156	sp|P30902|ATP7_YEAST	P30902	ATP7_YEAST	ATP7	105	Inter	1	0	0	1148530	3298810	3806760	4320080	11425650	73.648 - 73.8214"	73.6473 - 73.8805"	73.5581 - 73.8809"	73.5261 - 73.8788"	252338	367763	348020	408102
A_Linden_131118_211118_ymitos_crude_fresh_1to1_7to9_21021	A_Linden_131118_211118_ymitos_crude_fresh_1to1_7to9.raw	A_Linden_131118_211118_ymitos_crude_fresh_1to1_7to9	21021	1073.58	4	4.02511	1	1	1	4	12794;	746108	7845973	4428	VLAGTTDIPLKQVPENPMPTEADIQDILK(11)-KGSATQGVVR(1):1	null	4.93e-09	8.30715	4289.31	0.98771	230.165	sp|P32191|GPDM_YEAST(378)-sp|P32191|GPDM_YEAST(434)	sp|P32191|GPDM_YEAST	P32191	GPDM_YEAST	GUT2	378	sp|P32191|GPDM_YEAST	P32191	GPDM_YEAST	GUT2	434	Intra	0	0	0	12028100	245901	183051	17391300	17820252	71.929 - [72.0679]"	73.0273 - 73.0757"	73.2705 - 73.3145"	73.9591 - 74.575"	5616390	572223	430551	409331
A_Linden_131118_211118_ymitos_crude_fresh_1to1_7to9_21032	A_Linden_131118_211118_ymitos_crude_fresh_1to1_7to9.raw	A_Linden_131118_211118_ymitos_crude_fresh_1to1_7to9	21032	842.042	5	4.02511	1	0	1	4	12802;	367763	12475970	4431	IDSVSQLQNVAETTKVLFDVSK(15)-HAMTNAKETESLVSK(7):0	null	3.29e-06	5.4828	4203.16	2.01132	478.182	sp|P05626|ATPF_YEAST(156)-sp|P30902|ATP7_YEAST(105)	sp|P05626|ATPF_YEAST	P05626	ATPF_YEAST	ATP4	156	sp|P30902|ATP7_YEAST	P30902	ATP7_YEAST	ATP7	105	Inter	1	0	0	3298810	3806760	4320080	4349130	12475970	73.6473 - 73.8805"	73.5581 - 73.8809"	73.5261 - 73.8788"	73.546 - 73.8787"	367763	348020	408102	320592
A_Linden_131118_211118_ymitos_crude_fresh_1to1_7to9_21058	A_Linden_131118_211118_ymitos_crude_fresh_1to1_7to9.raw	A_Linden_131118_211118_ymitos_crude_fresh_1to1_7to9	21058	1353.93	5	4.02511	1	1	1	4	12819;	157148	5312673	4436	AAEGEEKEEENGDEDEDEDEDEDDDDDDDEDEEEEEEVTDQLEDLR(7)-EHFKNTEEGK(4):1	null	7.4e-08	7.13077	6763.58	1.01091	149.419	sp|P00127|QCR6_YEAST(43)-sp|P00127|QCR6_YEAST(86)	sp|P00127|QCR6_YEAST	P00127	QCR6_YEAST	QCR6	43	sp|P00127|QCR6_YEAST	P00127	QCR6_YEAST	QCR6	86	Intra	0	0	0	488852	1280380	11092300	21591	12394271	73.9658 - 74.0727"	73.9796 - 74.1486"	73.9589 - 74.3858"	73.8517 - 73.8843"	329102	307342	419610	516730
A_Linden_131118_211118_ymitos_crude_fresh_1to1_7to9_21090	A_Linden_131118_211118_ymitos_crude_fresh_1to1_7to9.raw	A_Linden_131118_211118_ymitos_crude_fresh_1to1_7to9	21090	1354.13	5	4.02511	1	1	1	4	12839;	315837	4952718	4442	AAEGEEKEEENGDEDEDEDEDEDDDDDDDEDEEEEEEVTDQLEDLR(7)-EHFKNTEEGK(4):1	null	7.16e-06	5.14509	6763.58	2.00636	296.509	sp|P00127|QCR6_YEAST(43)-sp|P00127|QCR6_YEAST(86)	sp|P00127|QCR6_YEAST	P00127	QCR6_YEAST	QCR6	43	sp|P00127|QCR6_YEAST	P00127	QCR6_YEAST	QCR6	86	Intra	0	0	0	3993260	11092300	21591	4312880	15426771	73.9796 - 74.3526"	73.9589 - 74.3858"	73.8517 - 73.8843"	73.9701 - 74.3036"	307342	419610	516730	375206
A_Linden_131118_211118_ymitos_crude_fresh_1to1_7to9_21218	A_Linden_131118_211118_ymitos_crude_fresh_1to1_7to9.raw	A_Linden_131118_211118_ymitos_crude_fresh_1to1_7to9	21218	1276.71	4	4.02511	1	1	1	4	12940;	205787	28694440	4462	LNQAEVVAVGPGFTDANGNKVVPQVK(20)-VVPQVKVGDQVLIPQFGGSTIK(6):1	null	9.32e-13	12.0306	5100.82	2.00671	393.177	sp|P38910|CH10_YEAST(62)-sp|P38910|CH10_YEAST(68)	sp|P38910|CH10_YEAST	P38910	CH10_YEAST	HSP10	62	sp|P38910|CH10_YEAST	P38910	CH10_YEAST	HSP10	68	Intra	0	0	0	10993300	9802000	8665600	14346700	32814300	74.3816 - 75.0412"	74.3467 - 74.911"	74.301 - 74.7902"	74.3513 - [74.9505]"	599131	624377	677606	807542
A_Linden_131118_211118_ymitos_crude_fresh_1to1_7to9_21224	A_Linden_131118_211118_ymitos_crude_fresh_1to1_7to9.raw	A_Linden_131118_211118_ymitos_crude_fresh_1to1_7to9	21224	1276.21	4	4.02511	1	1	1	4	12944;	163905	41090500	4463	LNQAEVVAVGPGFTDANGNKVVPQVK(20)-VVPQVKVGDQVLIPQFGGSTIK(6):1	null	5.01e-10	9.30016	5100.82	-0.01233	-2.41679	sp|P38910|CH10_YEAST(62)-sp|P38910|CH10_YEAST(68)	sp|P38910|CH10_YEAST	P38910	CH10_YEAST	HSP10	62	sp|P38910|CH10_YEAST	P38910	CH10_YEAST	HSP10	68	Intra	0	0	0	688131	7472820	10993300	9802000	28268120	74.4769 - 74.6016"	74.4166 - 74.9147"	74.3816 - 75.0412"	74.3467 - 74.911"	231116	511692	599131	624377
A_Linden_131118_211118_ymitos_crude_fresh_1to1_7to9_21254	A_Linden_131118_211118_ymitos_crude_fresh_1to1_7to9.raw	A_Linden_131118_211118_ymitos_crude_fresh_1to1_7to9	21254	1021.37	5	4.02511	1	1	1	4	12967;	853918	76726300	4467	LNQAEVVAVGPGFTDANGNKVVPQVK(20)-VVPQVKVGDQVLIPQFGGSTIK(6):1	null	4.8e-12	11.3188	5100.82	0.99004	194.018	sp|P38910|CH10_YEAST(62)-sp|P38910|CH10_YEAST(68)	sp|P38910|CH10_YEAST	P38910	CH10_YEAST	HSP10	62	sp|P38910|CH10_YEAST	P38910	CH10_YEAST	HSP10	68	Intra	0	0	0	17818600	24872100	22373900	20403300	67649300	74.4436 - [74.8761]"	74.3911 - 74.9002"	74.2816 - 75.0264"	74.3453 - 74.9854"	823198	1395490	1212920	1231110
A_Linden_131118_211118_ymitos_crude_fresh_1to1_7to9_21348	A_Linden_131118_211118_ymitos_crude_fresh_1to1_7to9.raw	A_Linden_131118_211118_ymitos_crude_fresh_1to1_7to9	21348	1174.4	5	4.02511	1	1	1	4	13036;	221504	15428370	4483	NINDLLNKDFYHATPAAFDVQTTTANGIK(8)-LNDKQTGLGLTQGWSNTNNLQTK(4):1	null	1.21e-10	9.91721	5863.96	3.00995	512.945	sp|P04840|VDAC1_YEAST(19)-sp|P04840|VDAC1_YEAST(65)	sp|P04840|VDAC1_YEAST	P04840	VDAC1_YEAST	POR1	19	sp|P04840|VDAC1_YEAST	P04840	VDAC1_YEAST	POR1	65	Intra	0	0	0	7332260	8748310	11853800	10062500	30664610	74.7703 - 75.1977"	74.7124 - 75.2147"	74.6599 - 75.222"	74.6672 - 75.1991"	549554	721974	776132	904687
A_Linden_131118_211118_ymitos_crude_fresh_1to1_7to9_21386	A_Linden_131118_211118_ymitos_crude_fresh_1to1_7to9.raw	A_Linden_131118_211118_ymitos_crude_fresh_1to1_7to9	21386	1275.46	4	4.02511	1	0	1	4	13067;	430310	31348200	4488	LNQAEVVAVGPGFTDANGNKVVPQVK(20)-VVPQVKVGDQVLIPQFGGSTIK(6):0	null	1.54e-13	12.8125	5096.79	1.00779	197.652	sp|P38910|CH10_YEAST(62)-sp|P38910|CH10_YEAST(68)	sp|P38910|CH10_YEAST	P38910	CH10_YEAST	HSP10	62	sp|P38910|CH10_YEAST	P38910	CH10_YEAST	HSP10	68	Intra	0	0	0	7472820	10993300	9662500	10692400	31348200	74.4166 - 74.9147"	74.3816 - 75.0412"	74.3816 - 74.911"	74.301 - 74.9533"	511692	599131	624377	677606
A_Linden_131118_211118_ymitos_crude_fresh_1to1_7to9_21395	A_Linden_131118_211118_ymitos_crude_fresh_1to1_7to9.raw	A_Linden_131118_211118_ymitos_crude_fresh_1to1_7to9	21395	1276.46	4	4.02511	1	1	1	4	13075;	217329	36596600	4490	LNQAEVVAVGPGFTDANGNKVVPQVK(20)-VVPQVKVGDQVLIPQFGGSTIK(6):1	null	1.25e-14	13.9031	5100.82	0.99255	194.51	sp|P38910|CH10_YEAST(62)-sp|P38910|CH10_YEAST(68)	sp|P38910|CH10_YEAST	P38910	CH10_YEAST	HSP10	62	sp|P38910|CH10_YEAST	P38910	CH10_YEAST	HSP10	68	Intra	0	0	0	7472820	10993300	9802000	8854490	29649790	74.4166 - 74.9147"	74.3816 - 75.0412"	74.3467 - 74.911"	74.3383 - 74.7902"	511692	599131	624377	677606
A_Linden_131118_211118_ymitos_crude_fresh_1to1_7to9_21431	A_Linden_131118_211118_ymitos_crude_fresh_1to1_7to9.raw	A_Linden_131118_211118_ymitos_crude_fresh_1to1_7to9	21431	1183.09	4	4.02511	1	1	1	4	13104;	192387	1.43773e+07	4495	AASESIKVGDPFDESTFQGAQTSQMQLNK(7)-GYFIKPTVFGDVK(5):1	null	2.92e-11	10.5346	4725.35	2.99899	634.123	sp|P46367|ALDH4_YEAST(352)-sp|P46367|ALDH4_YEAST(404)	sp|P46367|ALDH4_YEAST	P46367	ALDH4_YEAST	ALD4	352	sp|P46367|ALDH4_YEAST	P46367	ALDH4_YEAST	ALD4	404	Intra	0	0	0	15525900	13878800	14575800	15267700	43722300	74.9351 - 75.5642"	74.9234 - 75.5635"	74.8422 - 75.3626"	74.8888 - 75.5642"	998281	783042	834775	892581
A_Linden_131118_211118_ymitos_crude_fresh_1to1_7to9_21434	A_Linden_131118_211118_ymitos_crude_fresh_1to1_7to9.raw	A_Linden_131118_211118_ymitos_crude_fresh_1to1_7to9	21434	1173.59	5	4.02511	1	0	1	4	13106;	549554	29289330	4495	NINDLLNKDFYHATPAAFDVQTTTANGIK(8)-LNDKQTGLGLTQGWSNTNNLQTK(4):0	null	1.91e-19	18.719	5859.93	2.9969	511.073	sp|P04840|VDAC1_YEAST(19)-sp|P04840|VDAC1_YEAST(65)	sp|P04840|VDAC1_YEAST	P04840	VDAC1_YEAST	POR1	19	sp|P04840|VDAC1_YEAST	P04840	VDAC1_YEAST	POR1	65	Intra	0	0	0	7684480	8842890	10613700	9832740	29289330	74.7703 - 75.1977"	74.7151 - 75.2131"	74.7137 - 75.222"	74.6672 - 75.1991"	549554	433092	776132	904687
A_Linden_131118_211118_ymitos_crude_fresh_1to1_7to9_21447	A_Linden_131118_211118_ymitos_crude_fresh_1to1_7to9.raw	A_Linden_131118_211118_ymitos_crude_fresh_1to1_7to9	21447	1182.34	4	4.02511	1	1	1	4	13116;	183812	45855800	4497	AASESIKVGDPFDESTFQGAQTSQMQLNK(7)-GYFIKPTVFGDVK(5):1	null	2.99e-09	8.52433	4725.35	-0.00297	-0.628392	sp|P46367|ALDH4_YEAST(352)-sp|P46367|ALDH4_YEAST(404)	sp|P46367|ALDH4_YEAST	P46367	ALDH4_YEAST	ALD4	352	sp|P46367|ALDH4_YEAST	P46367	ALDH4_YEAST	ALD4	404	Intra	0	0	0	4813760	17117500	15181700	15525900	47825100	74.9541 - 75.2878"	74.9251 - 75.5491"	75.0219 - 75.5672"	74.9351 - 75.5642"	386529	732406	937447	998281
A_Linden_131118_211118_ymitos_crude_fresh_1to1_7to9_21454	A_Linden_131118_211118_ymitos_crude_fresh_1to1_7to9.raw	A_Linden_131118_211118_ymitos_crude_fresh_1to1_7to9	21454	1182.59	4	4.02511	1	1	1	4	13122;	378646	34838820	4498	AASESIKVGDPFDESTFQGAQTSQMQLNK(7)-GYFIKPTVFGDVK(5):1	null	1.41e-09	8.85078	4725.35	0.98919	209.249	sp|P46367|ALDH4_YEAST(352)-sp|P46367|ALDH4_YEAST(404)	sp|P46367|ALDH4_YEAST	P46367	ALDH4_YEAST	ALD4	352	sp|P46367|ALDH4_YEAST	P46367	ALDH4_YEAST	ALD4	404	Intra	0	0	0	16535300	15115800	15525900	13878800	44520500	74.9251 - 75.4701"	75.0219 - [75.5591]"	74.9351 - 75.5642"	74.9234 - 75.5635"	732406	937447	998281	783042
A_Linden_131118_211118_ymitos_crude_fresh_1to1_7to9_21464	A_Linden_131118_211118_ymitos_crude_fresh_1to1_7to9.raw	A_Linden_131118_211118_ymitos_crude_fresh_1to1_7to9	21464	1173.79	5	4.02511	1	1	1	4	13130;	171633	35878140	4500	NINDLLNKDFYHATPAAFDVQTTTANGIK(8)-LNDKQTGLGLTQGWSNTNNLQTK(4):1	null	4.49e-10	9.34775	5863.96	-0.0241	-4.10916	sp|P04840|VDAC1_YEAST(19)-sp|P04840|VDAC1_YEAST(65)	sp|P04840|VDAC1_YEAST	P04840	VDAC1_YEAST	POR1	19	sp|P04840|VDAC1_YEAST	P04840	VDAC1_YEAST	POR1	65	Intra	0	0	0	18285.6	1886960	10364000	7798500	20049460	75.0147 - 75.0663"	74.8294 - 75.0184"	74.77 - 75.2897"	74.8439 - 75.1977"	226113	339678	482990	549554
A_Linden_131118_211118_ymitos_crude_fresh_1to1_7to9_21493	A_Linden_131118_211118_ymitos_crude_fresh_1to1_7to9.raw	A_Linden_131118_211118_ymitos_crude_fresh_1to1_7to9	21493	1173.39	5	4.02511	1	0	1	4	13153;	476668	26857940	4504	NINDLLNKDFYHATPAAFDVQTTTANGIK(8)-LNDKQTGLGLTQGWSNTNNLQTK(4):0	null	1.46e-15	14.8356	5859.93	2.002	341.467	sp|P04840|VDAC1_YEAST(19)-sp|P04840|VDAC1_YEAST(65)	sp|P04840|VDAC1_YEAST	P04840	VDAC1_YEAST	POR1	19	sp|P04840|VDAC1_YEAST	P04840	VDAC1_YEAST	POR1	65	Intra	0	0	0	12533100	7684480	8559760	10613700	26857940	74.77 - 75.3683"	74.7703 - 75.1977"	[74.7595] - 75.2147"	74.7137 - 75.222"	482990	549554	721974	776132
A_Linden_131118_211118_ymitos_crude_fresh_1to1_7to9_21517	A_Linden_131118_211118_ymitos_crude_fresh_1to1_7to9.raw	A_Linden_131118_211118_ymitos_crude_fresh_1to1_7to9	21517	1031.53	4	4.02511	1	1	1	4	13172;	465394	42423350	4507	EAPKSIIELEHYGVPFSR(4)-SSFPKDGTEVLQSIEDR(5):1	null	3.13e-13	12.5045	4120.09	2.00873	487.188	sp|Q00711|SDHA_YEAST(139)-sp|P21801|SDHB_YEAST(158)	sp|Q00711|SDHA_YEAST	Q00711	SDHA_YEAST	SDH1	139	sp|P21801|SDHB_YEAST	P21801	SDHB_YEAST	SDH2	158	Inter	1	0	0	19588100	13656600	16575700	29301500	59533800	75.0985 - [75.7473]"	[75.1159] - 75.7877"	75.016 - 75.686"	75.0485 - 75.825"	939235	608195	909696	1230610
A_Linden_131118_211118_ymitos_crude_fresh_1to1_7to9_21547	A_Linden_131118_211118_ymitos_crude_fresh_1to1_7to9.raw	A_Linden_131118_211118_ymitos_crude_fresh_1to1_7to9	21547	1181.34	4	4.02511	1	0	1	4	13195;	359590	47353400	4513	AASESIKVGDPFDESTFQGAQTSQMQLNK(7)-GYFIKPTVFGDVK(5):0	null	7e-10	9.1549	4721.32	0.00347	0.734806	sp|P46367|ALDH4_YEAST(352)-sp|P46367|ALDH4_YEAST(404)	sp|P46367|ALDH4_YEAST	P46367	ALDH4_YEAST	ALD4	352	sp|P46367|ALDH4_YEAST	P46367	ALDH4_YEAST	ALD4	404	Intra	0	0	0	4811050	17117500	15181700	15054200	47353400	74.9543 - 75.2876"	74.9251 - 75.5491"	75.0219 - 75.5672"	74.9351 - 75.5642"	359590	732406	937447	998281
A_Linden_131118_211118_ymitos_crude_fresh_1to1_7to9_21553	A_Linden_131118_211118_ymitos_crude_fresh_1to1_7to9.raw	A_Linden_131118_211118_ymitos_crude_fresh_1to1_7to9	21553	825.026	5	4.02511	1	1	1	4	13200;	258336	95260300	4514	EAPKSIIELEHYGVPFSR(4)-SSFPKDGTEVLQSIEDR(5):1	null	2.84e-19	18.5467	4120.09	-0.00159	-0.385819	sp|Q00711|SDHA_YEAST(139)-sp|P21801|SDHB_YEAST(158)	sp|Q00711|SDHA_YEAST	Q00711	SDHA_YEAST	SDH1	139	sp|P21801|SDHB_YEAST	P21801	SDHB_YEAST	SDH2	158	Inter	1	0	0	11831600	18625900	24612700	22524000	65762600	75.0863 - [75.7473]"	[75.1327] - [75.7084]"	75.0631 - 75.7774"	75.1032 - 75.7989"	758992	1261480	1535390	1109330
A_Linden_131118_211118_ymitos_crude_fresh_1to1_7to9_21574	A_Linden_131118_211118_ymitos_crude_fresh_1to1_7to9.raw	A_Linden_131118_211118_ymitos_crude_fresh_1to1_7to9	21574	922.495	5	4.02511	1	1	1	4	13216;	340649	44854100	4517	TFYKNMLTEHTELLNIFNR(4)-TNQKVGAQPNALATTVLAAAK(4):1	6,M(Oxidation[M]);	5.56e-09	8.25493	4607.44	0.00135	0.292941	sp|P39676|FHP_YEAST(30)-sp|P39676|FHP_YEAST(49)	sp|P39676|FHP_YEAST	P39676	FHP_YEAST	YHB1	30	sp|P39676|FHP_YEAST	P39676	FHP_YEAST	YHB1	49	Intra	0	0	0	0	8966070	16364.6	8202550	1.7185e+07	[75.8051] - [75.8176]"	75.2392 - 75.796"	75.8234 - 75.8439"	75.2554 - 75.808"	0	536894	382710	618059
A_Linden_131118_211118_ymitos_crude_fresh_1to1_7to9_21609	A_Linden_131118_211118_ymitos_crude_fresh_1to1_7to9.raw	A_Linden_131118_211118_ymitos_crude_fresh_1to1_7to9	21609	1374.37	3	4.02511	1	1	1	4	13244;	156717	36986.8	4522	EAPKSIIELEHYGVPFSR(4)-SSFPKDGTEVLQSIEDR(5):1	null	2.81e-12	11.5513	4120.09	-0.01975	-4.79243	sp|Q00711|SDHA_YEAST(139)-sp|P21801|SDHB_YEAST(158)	sp|Q00711|SDHA_YEAST	Q00711	SDHA_YEAST	SDH1	139	sp|P21801|SDHB_YEAST	P21801	SDHB_YEAST	SDH2	158	Inter	1	0	0	0	0	0	0	0	[75.3522] - [75.3668]"	[75.3818] - [75.4006]"	[75.1889] - [75.2107]"	[75.3818] - [75.4006]"	0	0	0	0
A_Linden_131118_211118_ymitos_crude_fresh_1to1_7to9_21620	A_Linden_131118_211118_ymitos_crude_fresh_1to1_7to9.raw	A_Linden_131118_211118_ymitos_crude_fresh_1to1_7to9	21620	1181.58	4	4.02511	1	0	1	4	13252;	434404	43202200	4524	AASESIKVGDPFDESTFQGAQTSQMQLNK(7)-GYFIKPTVFGDVK(5):0	null	2.46e-08	7.60906	4721.32	0.98343	208.208	sp|P46367|ALDH4_YEAST(352)-sp|P46367|ALDH4_YEAST(404)	sp|P46367|ALDH4_YEAST	P46367	ALDH4_YEAST	ALD4	352	sp|P46367|ALDH4_YEAST	P46367	ALDH4_YEAST	ALD4	404	Intra	0	0	0	16535300	15335100	14184900	13682200	43202200	74.9251 - 75.4701"	75.0219 - [75.5591]"	75.0439 - 75.5642"	74.9543 - 75.5635"	732406	937447	998281	783042
A_Linden_131118_211118_ymitos_crude_fresh_1to1_7to9_21640	A_Linden_131118_211118_ymitos_crude_fresh_1to1_7to9.raw	A_Linden_131118_211118_ymitos_crude_fresh_1to1_7to9	21640	824.221	5	4.02511	1	0	1	4	13268;	470512	64606600	4527	EAPKSIIELEHYGVPFSR(4)-SSFPKDGTEVLQSIEDR(5):0	null	8.05e-14	13.0942	4116.07	-0.00124	-0.301185	sp|Q00711|SDHA_YEAST(139)-sp|P21801|SDHB_YEAST(158)	sp|Q00711|SDHA_YEAST	Q00711	SDHA_YEAST	SDH1	139	sp|P21801|SDHB_YEAST	P21801	SDHB_YEAST	SDH2	158	Inter	1	0	0	10945100	18258200	23824400	22524000	64606600	[75.1954] - [75.7473]"	[75.1486] - [75.7084]"	[75.092] - 75.7774"	75.1032 - 75.7989"	758992	1261480	1535390	1109330
A_Linden_131118_211118_ymitos_crude_fresh_1to1_7to9_21663	A_Linden_131118_211118_ymitos_crude_fresh_1to1_7to9.raw	A_Linden_131118_211118_ymitos_crude_fresh_1to1_7to9	21663	1030.03	4	4.02511	1	0	1	4	13286;	297701	49286300	4530	EAPKSIIELEHYGVPFSR(4)-SSFPKDGTEVLQSIEDR(5):0	null	1.27e-14	13.8962	4116.07	0.00689	1.67352	sp|Q00711|SDHA_YEAST(139)-sp|P21801|SDHB_YEAST(158)	sp|Q00711|SDHA_YEAST	Q00711	SDHA_YEAST	SDH1	139	sp|P21801|SDHB_YEAST	P21801	SDHB_YEAST	SDH2	158	Inter	1	0	0	8016290	12565000	21461300	15260000	49286300	75.1931 - 75.7248"	75.1256 - 75.7722"	75.0985 - 75.7889"	[75.1159] - 75.7877"	453580	774167	939235	608195
A_Linden_131118_211118_ymitos_crude_fresh_1to1_7to9_21722	A_Linden_131118_211118_ymitos_crude_fresh_1to1_7to9.raw	A_Linden_131118_211118_ymitos_crude_fresh_1to1_7to9	21722	1030.53	4	4.02511	1	0	1	4	13333;	607088	60251900	4542	EAPKSIIELEHYGVPFSR(4)-SSFPKDGTEVLQSIEDR(5):0	null	1.81e-09	8.74232	4116.07	2.00785	487.451	sp|Q00711|SDHA_YEAST(139)-sp|P21801|SDHB_YEAST(158)	sp|Q00711|SDHA_YEAST	Q00711	SDHA_YEAST	SDH1	139	sp|P21801|SDHB_YEAST	P21801	SDHB_YEAST	SDH2	158	Inter	1	0	0	19588100	13656600	17293800	29301500	60251900	75.0985 - [75.7473]"	[75.1159] - 75.7877"	75.016 - 75.7772"	75.0485 - 75.825"	939235	608195	909696	1230610
A_Linden_131118_211118_ymitos_crude_fresh_1to1_7to9_21830	A_Linden_131118_211118_ymitos_crude_fresh_1to1_7to9.raw	A_Linden_131118_211118_ymitos_crude_fresh_1to1_7to9	21830	1125.35	4	4.02511	1	1	1	4	13384;	149851	1.21712e+06	4569	KILSLEPLNIETENSDPQLK(1)-KSNQNMLTNLSQLNETLK(1):1	null	5.28e-14	13.2774	4497.38	-0.01011	-2.24748	sp|P36112|MIC60_YEAST(128)-sp|P36112|MIC60_YEAST(177)	sp|P36112|MIC60_YEAST	P36112	MIC60_YEAST	MIC60	128	sp|P36112|MIC60_YEAST	P36112	MIC60_YEAST	MIC60	177	Intra	0	0	0	0	9358.02	0	32819.7	42177.7	[76.1876] - [76.2025]"	76.1386 - 76.1694"	[76.0935] - [76.1061]"	76.2266 - 76.2768"	0	199621	0	515845
A_Linden_131118_211118_ymitos_crude_fresh_1to1_7to9_21963	A_Linden_131118_211118_ymitos_crude_fresh_1to1_7to9.raw	A_Linden_131118_211118_ymitos_crude_fresh_1to1_7to9	21963	754.834	5	4.02511	1	1	1	4	13444;	298432	8346989	4604	SVHEPVQTGLKAVDALVPIGR(11)-TAVALDTILNQKR(12):1	null	4.49e-08	7.34775	3769.14	-0.00564	-1.49596	sp|P07251|ATPA_YEAST(188)-sp|P07251|ATPA_YEAST(224)	sp|P07251|ATPA_YEAST	P07251	ATPA_YEAST	ATP1	188	sp|P07251|ATPA_YEAST	P07251	ATPA_YEAST	ATP1	224	Intra	0	0	0	1326900	7046090	8245490	987541	16279121	76.5869 - 76.7093"	76.561 - [76.8976]"	76.561 - 76.9866"	76.7508 - 76.8998"	266167	622160	395602	315821
A_Linden_131118_211118_ymitos_crude_fresh_1to1_7to9_21967	A_Linden_131118_211118_ymitos_crude_fresh_1to1_7to9.raw	A_Linden_131118_211118_ymitos_crude_fresh_1to1_7to9	21967	1174.19	5	4.02511	1	1	1	4	13447;	267532	2.66221e+06	4605	NINDLLNKDFYHATPAAFDVQTTTANGIK(8)-LNDKQTGLGLTQGWSNTNNLQTK(4):1	null	5.32e-11	10.2741	5863.96	1.96565	335.039	sp|P04840|VDAC1_YEAST(19)-sp|P04840|VDAC1_YEAST(65)	sp|P04840|VDAC1_YEAST	P04840	VDAC1_YEAST	POR1	19	sp|P04840|VDAC1_YEAST	P04840	VDAC1_YEAST	POR1	65	Intra	0	0	0	62581.2	0	1292970	836565	2129535	76.5486 - 76.5896"	[76.5554] - [76.5814]"	76.5425 - 76.617"	76.9486 - 77.0884"	727822	0	827567	338065
A_Linden_131118_211118_ymitos_crude_fresh_1to1_7to9_21978	A_Linden_131118_211118_ymitos_crude_fresh_1to1_7to9.raw	A_Linden_131118_211118_ymitos_crude_fresh_1to1_7to9	21978	1173.79	5	4.02511	1	1	1	4	13456;	504977	1.16557e+07	4606	NINDLLNKDFYHATPAAFDVQTTTANGIK(8)-LNDKQTGLGLTQGWSNTNNLQTK(4):1	null	8.29e-08	7.08145	5863.96	-0.0351	-5.98473	sp|P04840|VDAC1_YEAST(19)-sp|P04840|VDAC1_YEAST(65)	sp|P04840|VDAC1_YEAST	P04840	VDAC1_YEAST	POR1	19	sp|P04840|VDAC1_YEAST	P04840	VDAC1_YEAST	POR1	65	Intra	0	0	0	0	0	62581.2	0	62581.2	[76.5554] - [76.6008]"	[76.9421] - [77.0642]"	76.5486 - 76.5896"	[76.5554] - [76.5814]"	0	0	727822	0
A_Linden_131118_211118_ymitos_crude_fresh_1to1_7to9_21979	A_Linden_131118_211118_ymitos_crude_fresh_1to1_7to9.raw	A_Linden_131118_211118_ymitos_crude_fresh_1to1_7to9	21979	989.303	5	4.02511	1	1	1	4	13457;	501648	69931400	4607	NPSGAVAAGSKSLHLAEEDAFLKDVFQQS(11)-KPNESIFSEFKGSSAR(11):1	null	4.77e-06	5.32148	4940.48	1.00051	202.431	sp|P20967|ODO1_YEAST(996)-sp|P20967|ODO1_YEAST(328)	sp|P20967|ODO1_YEAST	P20967	ODO1_YEAST	KGD1	996	sp|P20967|ODO1_YEAST	P20967	ODO1_YEAST	KGD1	328	Intra	0	0	0	8900670	17339500	10075900	17123400	44538800	76.8073 - 77.2841"	76.7664 - 77.3958"	76.7194 - 77.2137"	76.6988 - [77.3778]"	755569	1010930	714958	1043680
A_Linden_131118_211118_ymitos_crude_fresh_1to1_7to9_21988	A_Linden_131118_211118_ymitos_crude_fresh_1to1_7to9.raw	A_Linden_131118_211118_ymitos_crude_fresh_1to1_7to9	21988	1276.71	4	4.02511	1	1	1	4	13465;	262038	4331963	4608	LNQAEVVAVGPGFTDANGNKVVPQVK(20)-VVPQVKVGDQVLIPQFGGSTIK(6):1	null	1.25e-11	10.9031	5100.82	1.97547	387.059	sp|P38910|CH10_YEAST(62)-sp|P38910|CH10_YEAST(68)	sp|P38910|CH10_YEAST	P38910	CH10_YEAST	HSP10	62	sp|P38910|CH10_YEAST	P38910	CH10_YEAST	HSP10	68	Intra	0	0	0	527817	125815	21857.2	3081510	3.22918e+06	76.801 - 76.9803"	76.663 - [76.707]"	76.6287 - 76.6582"	76.6425 - 76.8682"	220659	309287	440248	504652
A_Linden_131118_211118_ymitos_crude_fresh_1to1_7to9_22013	A_Linden_131118_211118_ymitos_crude_fresh_1to1_7to9.raw	A_Linden_131118_211118_ymitos_crude_fresh_1to1_7to9	22013	1276.21	4	4.02511	1	1	1	4	13486;	150359	3.39897e+06	4611	LNQAEVVAVGPGFTDANGNKVVPQVK(20)-VVPQVKVGDQVLIPQFGGSTIK(6):1	null	3.58e-08	7.44612	5100.82	-0.02357	-4.61994	sp|P38910|CH10_YEAST(62)-sp|P38910|CH10_YEAST(68)	sp|P38910|CH10_YEAST	P38910	CH10_YEAST	HSP10	62	sp|P38910|CH10_YEAST	P38910	CH10_YEAST	HSP10	68	Intra	0	0	0	0	0	527817	125815	653632	[76.6363] - [76.6513]"	[76.6513] - [76.84]"	76.801 - 76.9803"	76.663 - [76.707]"	0	0	220659	309287
A_Linden_131118_211118_ymitos_crude_fresh_1to1_7to9_22037	A_Linden_131118_211118_ymitos_crude_fresh_1to1_7to9.raw	A_Linden_131118_211118_ymitos_crude_fresh_1to1_7to9	22037	1236.37	4	4.02511	1	1	1	4	13506;	179889	2.07637e+06	4614	NPSGAVAAGSKSLHLAEEDAFLKDVFQQS(11)-KPNESIFSEFKGSSAR(11):1	null	3.08e-06	5.51145	4940.48	0.97802	197.881	sp|P20967|ODO1_YEAST(996)-sp|P20967|ODO1_YEAST(328)	sp|P20967|ODO1_YEAST	P20967	ODO1_YEAST	KGD1	996	sp|P20967|ODO1_YEAST	P20967	ODO1_YEAST	KGD1	328	Intra	0	0	0	0	20174.2	199941	137450	357565	[76.8658] - [76.9509]"	77.1732 - 77.2242"	76.9405 - 77.0094"	[76.9421] - 76.9875"	0	223960	167939	178661
A_Linden_131118_211118_ymitos_crude_fresh_1to1_7to9_22052	A_Linden_131118_211118_ymitos_crude_fresh_1to1_7to9.raw	A_Linden_131118_211118_ymitos_crude_fresh_1to1_7to9	22052	1174.39	5	4.02511	1	1	1	4	13518;	213852	3985052	4616	NINDLLNKDFYHATPAAFDVQTTTANGIK(8)-LNDKQTGLGLTQGWSNTNNLQTK(4):1	null	2.88e-08	7.54061	5863.96	2.96905	505.979	sp|P04840|VDAC1_YEAST(19)-sp|P04840|VDAC1_YEAST(65)	sp|P04840|VDAC1_YEAST	P04840	VDAC1_YEAST	POR1	19	sp|P04840|VDAC1_YEAST	P04840	VDAC1_YEAST	POR1	65	Intra	0	0	0	0	1292970	836565	8039250	10168785	[76.5554] - [76.5814]"	76.5425 - 76.617"	76.9486 - 77.0884"	76.5534 - 76.8351"	0	827567	338065	927506
A_Linden_131118_211118_ymitos_crude_fresh_1to1_7to9_22113	A_Linden_131118_211118_ymitos_crude_fresh_1to1_7to9.raw	A_Linden_131118_211118_ymitos_crude_fresh_1to1_7to9	22113	1113.31	4	4.02511	1	0	1	4	13566;	592096	65568400	4626	NINDLLNKDFYHATPAAFDVQTTTANGIK(8)-SPPVYSDISR(1):0	null	5.7e-19	18.2441	4449.21	-0.00259	-0.581994	sp|P04840|VDAC1_YEAST(19)-sp|P04840|VDAC1_YEAST(2)	sp|P04840|VDAC1_YEAST	P04840	VDAC1_YEAST	POR1	19	sp|P04840|VDAC1_YEAST	P04840	VDAC1_YEAST	POR1	2	Intra	0	0	0	10622700	20547100	22756400	22264900	65568400	76.8934 - 77.5153"	76.8749 - [77.551]"	76.8594 - [77.4329]"	76.9412 - [77.4929]"	682110	1159130	1818240	1532830
A_Linden_131118_211118_ymitos_crude_fresh_1to1_7to9_4976	A_Linden_131118_211118_ymitos_crude_fresh_1to1_7to9.raw	A_Linden_131118_211118_ymitos_crude_fresh_1to1_7to9	4976	912.237	5	4.02511	1	1	1	4	1365;	119602	15686370	1624	TEEISQEKENAEPTDSAEATEAEEKK(25)-TSDDNEFKLNVLK(8):1	null	2.1e-07	6.67778	4556.16	-0.01202	-2.63761	sp|Q08179|MDM38_YEAST(505)-sp|Q08179|MDM38_YEAST(514)	sp|Q08179|MDM38_YEAST	Q08179	MDM38_YEAST	MDM38	505	sp|Q08179|MDM38_YEAST	Q08179	MDM38_YEAST	MDM38	514	Intra	0	0	0	1604100	3880280	4534430	4616850	13031560	26.7322 - 27.1062"	26.7326 - [27.2104]"	26.7329 - 27.3883"	26.799 - 27.3806"	131073	209256	218505	230525
A_Linden_131118_211118_ymitos_crude_fresh_1to1_7to9_22276	A_Linden_131118_211118_ymitos_crude_fresh_1to1_7to9.raw	A_Linden_131118_211118_ymitos_crude_fresh_1to1_7to9	22276	1005.79	4	4.02511	1	0	1	4	13689;	254228	5639229	4652	YGVTDKISHVSTGGGASLELLEGK(6)-FAAGTKALLDEVVK(6):0	null	2.24e-06	5.64975	4016.14	2.99837	745.837	sp|P00560|PGK_YEAST(386)-sp|P00560|PGK_YEAST(351)	sp|P00560|PGK_YEAST	P00560	PGK_YEAST	PGK1	386	sp|P00560|PGK_YEAST	P00560	PGK_YEAST	PGK1	351	Intra	0	0	0	743961	851557	857602	3930070	5639229	77.5628 - 77.7025"	77.539 - 77.6907"	77.4142 - 77.5414"	77.4251 - 77.7027"	262649	209865	238713	283823
A_Linden_131118_211118_ymitos_crude_fresh_1to1_7to9_22289	A_Linden_131118_211118_ymitos_crude_fresh_1to1_7to9.raw	A_Linden_131118_211118_ymitos_crude_fresh_1to1_7to9	22289	1006.04	4	4.02511	1	1	1	4	13698;	209865	4.79153e+06	4653	YGVTDKISHVSTGGGASLELLEGK(6)-FAAGTKALLDEVVK(6):1	null	6.26e-07	6.20343	4020.16	-0.02175	-5.40891	sp|P00560|PGK_YEAST(386)-sp|P00560|PGK_YEAST(351)	sp|P00560|PGK_YEAST	P00560	PGK_YEAST	PGK1	386	sp|P00560|PGK_YEAST	P00560	PGK_YEAST	PGK1	351	Intra	0	0	0	134199	1394930	217106	737871	2349907	77.5551 - 77.6254"	77.4909 - 77.6493"	77.4428 - 77.5112"	77.5628 - 77.7025"	176197	312867	216943	262649
A_Linden_131118_211118_ymitos_crude_fresh_1to1_7to9_4988	A_Linden_131118_211118_ymitos_crude_fresh_1to1_7to9.raw	A_Linden_131118_211118_ymitos_crude_fresh_1to1_7to9	4988	766.191	5	4.02511	1	1	1	4	1372;	227633	29736810	1626	FGDIDTATATPTELSTQPAKER(20)-NDPLGAHEDIKK(11):1	null	1.58e-06	5.80134	3825.92	-0.00078	-0.203819	sp|P07213|TOM70_YEAST(242)-sp|P07213|TOM70_YEAST(354)	sp|P07213|TOM70_YEAST	P07213	TOM70_YEAST	TOM70	242	sp|P07213|TOM70_YEAST	P07213	TOM70_YEAST	TOM70	354	Intra	0	0	0	3422580	4715710	5044640	15029300	24789650	27.1452 - 27.5308"	27.1231 - 27.4716"	27.0792 - 27.4814"	27.0594 - 27.5387"	293156	437301	457234	407473
A_Linden_131118_211118_ymitos_crude_fresh_1to1_7to9_22334	A_Linden_131118_211118_ymitos_crude_fresh_1to1_7to9.raw	A_Linden_131118_211118_ymitos_crude_fresh_1to1_7to9	22334	876.981	4	4.02511	1	0	1	4	13732;	345575	51608800	4660	GFISPYFITDPKSSK(12)-NVLIEQPFGPPKITK(12):0	null	4.47e-07	6.34969	3503.9	-0.00024	-0.068476	sp|P19882|HSP60_YEAST(230)-sp|P19882|HSP60_YEAST(69)	sp|P19882|HSP60_YEAST	P19882	HSP60_YEAST	HSP60	230	sp|P19882|HSP60_YEAST	P19882	HSP60_YEAST	HSP60	69	Intra	0	0	0	9431770	16687300	19315200	15606300	51608800	77.505 - 78.0294"	77.5179 - [78.0446]"	77.5487 - 78.1893"	77.5346 - 78.092"	594271	1143390	1068910	760014
A_Linden_131118_211118_ymitos_crude_fresh_1to1_7to9_22561	A_Linden_131118_211118_ymitos_crude_fresh_1to1_7to9.raw	A_Linden_131118_211118_ymitos_crude_fresh_1to1_7to9	22561	886.483	4	4.02511	1	1	1	4	13908;	155448	15815483	4697	VSLQDIKDFADKVYTK(12)-KGLGNPLLYDGVER(1):1	null	4.58e-08	7.33913	3540.9	1.00127	282.612	sp|P07257|QCR2_YEAST(178)-sp|P07257|QCR2_YEAST(153)	sp|P07257|QCR2_YEAST	P07257	QCR2_YEAST	QCR2	178	sp|P07257|QCR2_YEAST	P07257	QCR2_YEAST	QCR2	153	Intra	0	0	0	9423130	6563960	3262620	8224880	18051460	78.2044 - 78.8356"	78.357 - 78.817"	78.3575 - 78.6794"	78.2453 - 78.7906"	366770	447445	409950	349557
A_Linden_131118_211118_ymitos_crude_fresh_1to1_7to9_5014	A_Linden_131118_211118_ymitos_crude_fresh_1to1_7to9.raw	A_Linden_131118_211118_ymitos_crude_fresh_1to1_7to9	5014	911.635	5	4.02511	1	0	1	4	1391;	150447	12766510	1631	TEEISQEKENAEPTDSAEATEAEEKK(25)-TSDDNEFKLNVLK(8):0	null	4.7e-06	5.3279	4552.14	1.00453	220.575	sp|Q08179|MDM38_YEAST(505)-sp|Q08179|MDM38_YEAST(514)	sp|Q08179|MDM38_YEAST	Q08179	MDM38_YEAST	MDM38	505	sp|Q08179|MDM38_YEAST	Q08179	MDM38_YEAST	MDM38	514	Intra	0	0	0	3880280	4534430	4218590	4013490	12766510	26.7326 - [27.2104]"	26.7329 - 27.3883"	26.7988 - [27.3257]"	26.6871 - 27.2769"	209256	218505	245389	273684
A_Linden_131118_211118_ymitos_crude_fresh_1to1_7to9_22581	A_Linden_131118_211118_ymitos_crude_fresh_1to1_7to9.raw	A_Linden_131118_211118_ymitos_crude_fresh_1to1_7to9	22581	886.232	4	4.02511	1	1	1	4	13923;	311595	26070510	4700	VSLQDIKDFADKVYTK(12)-KGLGNPLLYDGVER(1):1	null	5.28e-10	9.27737	3540.9	-0.00361	-1.01923	sp|P07257|QCR2_YEAST(178)-sp|P07257|QCR2_YEAST(153)	sp|P07257|QCR2_YEAST	P07257	QCR2_YEAST	QCR2	178	sp|P07257|QCR2_YEAST	P07257	QCR2_YEAST	QCR2	153	Intra	0	0	0	1726860	9423130	6563960	3262620	19249710	78.346 - 78.518"	78.2044 - 78.8356"	78.357 - 78.817"	78.3575 - 78.6794"	410872	366770	447445	409950
A_Linden_131118_211118_ymitos_crude_fresh_1to1_7to9_22585	A_Linden_131118_211118_ymitos_crude_fresh_1to1_7to9.raw	A_Linden_131118_211118_ymitos_crude_fresh_1to1_7to9	22585	709.188	5	4.02511	1	1	1	4	13925;	139651	3631722	4701	VSLQDIKDFADKVYTK(12)-KGLGNPLLYDGVER(1):1	null	9.85e-09	8.00656	3540.9	0.00051	0.14399	sp|P07257|QCR2_YEAST(178)-sp|P07257|QCR2_YEAST(153)	sp|P07257|QCR2_YEAST	P07257	QCR2_YEAST	QCR2	178	sp|P07257|QCR2_YEAST	P07257	QCR2_YEAST	QCR2	153	Intra	0	0	0	0	1527940	514828	234583	2277351	[78.2088] - [78.2659]"	78.3797 - 78.6125"	78.2893 - 78.4172"	78.27 - 78.3477"	0	467886	232812	248206
A_Linden_131118_211118_ymitos_crude_fresh_1to1_7to9_22590	A_Linden_131118_211118_ymitos_crude_fresh_1to1_7to9.raw	A_Linden_131118_211118_ymitos_crude_fresh_1to1_7to9	22590	1152.34	4	4.02511	1	0	1	4	13927;	305002	13382990	4702	NAVQNESVSSPIELNFDAVKDFK(20)-ENSAVAAKEGLALSSNISR(8):0	null	1.23e-08	7.91009	4604.32	1.00093	217.294	sp|P07257|QCR2_YEAST(344)-sp|P07256|QCR1_YEAST(88)	sp|P07257|QCR2_YEAST	P07257	QCR2_YEAST	QCR2	344	sp|P07256|QCR1_YEAST	P07256	QCR1_YEAST	COR1	88	Inter	1	0	0	5740500	7364760	4140390	1877840	13382990	78.2202 - 78.5346"	78.2065 - 78.6159"	78.3263 - 78.5502"	78.1479 - 78.3169"	455330	445192	320084	367405
A_Linden_131118_211118_ymitos_crude_fresh_1to1_7to9_22617	A_Linden_131118_211118_ymitos_crude_fresh_1to1_7to9.raw	A_Linden_131118_211118_ymitos_crude_fresh_1to1_7to9	22617	987.907	5	4.02511	1	1	1	4	13948;	409052	115973000	4706	NINDLLNKDFYHATPAAFDVQTTTANGIK(8)-DGPLSTNVEAKLNDK(11):1	null	1.2e-09	8.92082	4933.49	1.00433	203.491	sp|P04840|VDAC1_YEAST(19)-sp|P04840|VDAC1_YEAST(61)	sp|P04840|VDAC1_YEAST	P04840	VDAC1_YEAST	POR1	19	sp|P04840|VDAC1_YEAST	P04840	VDAC1_YEAST	POR1	61	Intra	0	0	0	19681600	24466500	23352100	27542900	75361500	78.4774 - [79.1261]"	78.5251 - [79.1044]"	78.5134 - [79.0878]"	78.4246 - 79.1404"	1217660	1540400	1678890	1491850
A_Linden_131118_211118_ymitos_crude_fresh_1to1_7to9_22637	A_Linden_131118_211118_ymitos_crude_fresh_1to1_7to9.raw	A_Linden_131118_211118_ymitos_crude_fresh_1to1_7to9	22637	1234.88	4	4.02511	1	1	1	4	13963;	141911	15661300	4709	NINDLLNKDFYHATPAAFDVQTTTANGIK(8)-DGPLSTNVEAKLNDK(11):1	null	1.2e-08	7.92082	4933.49	2.00029	405.204	sp|P04840|VDAC1_YEAST(19)-sp|P04840|VDAC1_YEAST(61)	sp|P04840|VDAC1_YEAST	P04840	VDAC1_YEAST	POR1	19	sp|P04840|VDAC1_YEAST	P04840	VDAC1_YEAST	POR1	61	Intra	0	0	0	22121.4	4788800	4596910	6257880	15643590	78.6076 - 78.6511"	78.6144 - 78.9694"	78.5607 - 78.9703"	78.4824 - 78.8237"	268525	309670	382439	540344
A_Linden_131118_211118_ymitos_crude_fresh_1to1_7to9_22669	A_Linden_131118_211118_ymitos_crude_fresh_1to1_7to9.raw	A_Linden_131118_211118_ymitos_crude_fresh_1to1_7to9	22669	1234.63	4	4.02511	1	1	1	4	13986;	344609	14155680	4715	NINDLLNKDFYHATPAAFDVQTTTANGIK(8)-DGPLSTNVEAKLNDK(11):1	null	1.1e-09	8.95861	4933.49	1.00469	203.564	sp|P04840|VDAC1_YEAST(19)-sp|P04840|VDAC1_YEAST(61)	sp|P04840|VDAC1_YEAST	P04840	VDAC1_YEAST	POR1	19	sp|P04840|VDAC1_YEAST	P04840	VDAC1_YEAST	POR1	61	Intra	0	0	0	1671870	22121.4	4788800	4596910	9.40783e+06	78.606 - 78.8158"	78.6076 - 78.6511"	78.6144 - 78.9694"	78.5607 - 78.9703"	439894	268525	309670	382439
A_Linden_131118_211118_ymitos_crude_fresh_1to1_7to9_22671	A_Linden_131118_211118_ymitos_crude_fresh_1to1_7to9.raw	A_Linden_131118_211118_ymitos_crude_fresh_1to1_7to9	22671	708.583	5	4.02511	1	0	1	4	13988;	137438	944907	4715	VSLQDIKDFADKVYTK(7)-KGLGNPLLYDGVER(1):0	null	1.67e-10	9.77728	3536.88	1.00431	283.793	sp|P07257|QCR2_YEAST(173)-sp|P07257|QCR2_YEAST(153)	sp|P07257|QCR2_YEAST	P07257	QCR2_YEAST	QCR2	173	sp|P07257|QCR2_YEAST	P07257	QCR2_YEAST	QCR2	153	Intra	0	0	0	1527940	514828	234583	195496	944907	78.3797 - 78.6125"	78.2893 - 78.4172"	78.27 - 78.3477"	78.2019 - 78.2792"	467886	232812	248206	304988
A_Linden_131118_211118_ymitos_crude_fresh_1to1_7to9_22684	A_Linden_131118_211118_ymitos_crude_fresh_1to1_7to9.raw	A_Linden_131118_211118_ymitos_crude_fresh_1to1_7to9	22684	1234.38	4	4.02511	1	1	1	4	13998;	240927	19139240	4717	NINDLLNKDFYHATPAAFDVQTTTANGIK(8)-DGPLSTNVEAKLNDK(11):1	null	2.82e-12	11.5498	4933.49	0.00129	0.261425	sp|P04840|VDAC1_YEAST(19)-sp|P04840|VDAC1_YEAST(61)	sp|P04840|VDAC1_YEAST	P04840	VDAC1_YEAST	POR1	19	sp|P04840|VDAC1_YEAST	P04840	VDAC1_YEAST	POR1	61	Intra	0	0	0	11004.2	1671870	22121.4	4788800	6.48279e+06	78.7526 - 78.7974"	78.606 - 78.8158"	78.6076 - 78.6511"	78.6144 - 78.9694"	180069	439894	268525	309670
A_Linden_131118_211118_ymitos_crude_fresh_1to1_7to9_22753	A_Linden_131118_211118_ymitos_crude_fresh_1to1_7to9.raw	A_Linden_131118_211118_ymitos_crude_fresh_1to1_7to9	22753	1235.13	4	4.02511	1	1	1	4	14052;	244973	11370280	4728	NINDLLNKDFYHATPAAFDVQTTTANGIK(8)-DGPLSTNVEAKLNDK(11):1	null	3.5e-12	11.4559	4933.49	3.00373	608.35	sp|P04840|VDAC1_YEAST(19)-sp|P04840|VDAC1_YEAST(61)	sp|P04840|VDAC1_YEAST	P04840	VDAC1_YEAST	POR1	19	sp|P04840|VDAC1_YEAST	P04840	VDAC1_YEAST	POR1	61	Intra	0	0	0	4788800	4596910	6257880	8374060	19228850	78.6144 - 78.9694"	78.5607 - 78.9703"	78.4824 - 78.8237"	78.4708 - 78.969"	309670	382439	540344	506940
A_Linden_131118_211118_ymitos_crude_fresh_1to1_7to9_22763	A_Linden_131118_211118_ymitos_crude_fresh_1to1_7to9.raw	A_Linden_131118_211118_ymitos_crude_fresh_1to1_7to9	22763	987.501	5	4.02511	1	0	1	4	14059;	487360	122678400	4729	NINDLLNKDFYHATPAAFDVQTTTANGIK(8)-DGPLSTNVEAKLNDK(11):0	null	8.46e-09	8.07263	4929.47	3.00113	608.32	sp|P04840|VDAC1_YEAST(19)-sp|P04840|VDAC1_YEAST(61)	sp|P04840|VDAC1_YEAST	P04840	VDAC1_YEAST	POR1	19	sp|P04840|VDAC1_YEAST	P04840	VDAC1_YEAST	POR1	61	Intra	0	0	0	23352100	35635300	42657800	44385300	122678400	78.5016 - [79.0878]"	78.4246 - 79.1404"	[78.4291] - 79.0658"	78.3614 - [79.0034]"	1678890	1491850	2227260	2473920
A_Linden_131118_211118_ymitos_crude_fresh_1to1_7to9_23068	A_Linden_131118_211118_ymitos_crude_fresh_1to1_7to9.raw	A_Linden_131118_211118_ymitos_crude_fresh_1to1_7to9	23068	987.703	5	4.02511	1	1	1	4	14303;	119009	156372400	4776	NINDLLNKDFYHATPAAFDVQTTTANGIK(8)-DGPLSTNVEAKLNDK(11):1	null	7.26e-06	5.13906	4933.49	-0.01437	-2.91216	sp|P04840|VDAC1_YEAST(19)-sp|P04840|VDAC1_YEAST(61)	sp|P04840|VDAC1_YEAST	P04840	VDAC1_YEAST	POR1	19	sp|P04840|VDAC1_YEAST	P04840	VDAC1_YEAST	POR1	61	Intra	0	0	0	10028500	15096300	24410600	23833900	63340800	78.4944 - 79.029"	78.4774 - 78.9531"	78.5298 - [79.1044]"	78.5016 - [79.0878]"	507440	1217660	1540400	1678890
A_Linden_131118_211118_ymitos_crude_fresh_1to1_7to9_23181	A_Linden_131118_211118_ymitos_crude_fresh_1to1_7to9.raw	A_Linden_131118_211118_ymitos_crude_fresh_1to1_7to9	23181	996.823	4	4.02511	1	1	1	4	14387;	339873	19526878	4795	RLASTKAQPTEVSSILEER(6)-NPKLGHLLLNPALSLK(3):1	null	3.12e-12	11.5058	3983.27	-0.00944	-2.36932	sp|P07251|ATPA_YEAST(39)-sp|P09457|ATPO_YEAST(69)	sp|P07251|ATPA_YEAST	P07251	ATPA_YEAST	ATP1	39	sp|P09457|ATPO_YEAST	P09457	ATPO_YEAST	ATP5	69	Inter	1	0	0	197114	0	15651500	9192720	24844220	79.8731 - 79.9441"	[79.831] - [79.8471]"	79.5998 - 80.1863"	79.6154 - 79.888"	322181	0	709814	850469
A_Linden_131118_211118_ymitos_crude_fresh_1to1_7to9_23274	A_Linden_131118_211118_ymitos_crude_fresh_1to1_7to9.raw	A_Linden_131118_211118_ymitos_crude_fresh_1to1_7to9	23274	1234.63	4	4.02511	1	1	1	4	14456;	253672	39448400	4809	NINDLLNKDFYHATPAAFDVQTTTANGIK(8)-DGPLSTNVEAKLNDK(11):1	null	9.77e-09	8.01011	4933.49	0.97929	198.418	sp|P04840|VDAC1_YEAST(19)-sp|P04840|VDAC1_YEAST(61)	sp|P04840|VDAC1_YEAST	P04840	VDAC1_YEAST	POR1	19	sp|P04840|VDAC1_YEAST	P04840	VDAC1_YEAST	POR1	61	Intra	0	0	0	154435	4717600	12070000	4745910	21533510	80.156 - 80.255"	80.1161 - 80.439"	79.9597 - 80.568"	80.0591 - 80.4268"	280346	408592	411117	464434
A_Linden_131118_211118_ymitos_crude_fresh_1to1_7to9_23307	A_Linden_131118_211118_ymitos_crude_fresh_1to1_7to9.raw	A_Linden_131118_211118_ymitos_crude_fresh_1to1_7to9	23307	977.008	4	4.02511	1	1	1	4	14482;	405473	37151200	4815	VFEALKYKVENEDQYK(6)-QELGVPLKEELFPSSS(8):1	null	8.68e-13	12.0615	3903	1.00094	256.322	sp|P00427|COX6_YEAST(112)-sp|P00427|COX6_YEAST(140)	sp|P00427|COX6_YEAST	P00427	COX6_YEAST	COX6	112	sp|P00427|COX6_YEAST	P00427	COX6_YEAST	COX6	140	Intra	0	0	0	8690200	10211900	5991440	10163600	26366940	80.3594 - 80.6921"	80.1726 - 80.6925"	80.4303 - 80.6921"	80.1135 - 80.6917"	886367	864460	704545	562476
A_Linden_131118_211118_ymitos_crude_fresh_1to1_7to9_23353	A_Linden_131118_211118_ymitos_crude_fresh_1to1_7to9.raw	A_Linden_131118_211118_ymitos_crude_fresh_1to1_7to9	23353	1235.12	4	4.02511	1	1	1	4	14518;	170359	18865030	4822	NINDLLNKDFYHATPAAFDVQTTTANGIK(8)-DGPLSTNVEAKLNDK(11):1	null	2.18e-06	5.66154	4933.49	2.96561	600.634	sp|P04840|VDAC1_YEAST(19)-sp|P04840|VDAC1_YEAST(61)	sp|P04840|VDAC1_YEAST	P04840	VDAC1_YEAST	POR1	19	sp|P04840|VDAC1_YEAST	P04840	VDAC1_YEAST	POR1	61	Intra	0	0	0	4572930	2099620	3496990	590188	6186798	80.1937 - 80.568"	80.1561 - 80.3459"	80.1124 - 80.3232"	80.0041 - 80.0617"	411117	392927	461632	510614
A_Linden_131118_211118_ymitos_crude_fresh_1to1_7to9_23382	A_Linden_131118_211118_ymitos_crude_fresh_1to1_7to9.raw	A_Linden_131118_211118_ymitos_crude_fresh_1to1_7to9	23382	927.49	4	4.02511	1	0	1	4	14539;	350206	20794460	4827	KELVTAPLDGTILEGVTR(1)-DKLDPQEWDINER(2):0	null	1.19e-15	14.9245	3705.91	0.01991	5.37101	sp|P38891|BCA1_YEAST(272)-sp|P38891|BCA1_YEAST(299)	sp|P38891|BCA1_YEAST	P38891	BCA1_YEAST	BAT1	272	sp|P38891|BCA1_YEAST	P38891	BCA1_YEAST	BAT1	299	Intra	0	0	0	3022320	3885010	6384350	10525100	20794460	80.4308 - 80.6848"	80.4309 - 80.6946"	80.2664 - 80.6168"	80.2656 - 80.6806"	417150	537588	810418	562900
A_Linden_131118_211118_ymitos_crude_fresh_1to1_7to9_5114	A_Linden_131118_211118_ymitos_crude_fresh_1to1_7to9.raw	A_Linden_131118_211118_ymitos_crude_fresh_1to1_7to9	5114	687.411	4	4.02511	1	1	1	4	1456;	372808	5.6531e+06	1650	NLSLQTGTKPVLKK(13)-KAAFLGSEVR(1):1	null	7.46e-09	8.12726	2744.61	1.00592	366.239	sp|P07256|QCR1_YEAST(239)-sp|P07256|QCR1_YEAST(241)	sp|P07256|QCR1_YEAST	P07256	QCR1_YEAST	COR1	239	sp|P07256|QCR1_YEAST	P07256	QCR1_YEAST	COR1	241	Intra	0	0	0	1042560	319692	50872.1	4010610	4.38117e+06	27.4475 - 27.653"	27.4923 - 27.6063"	27.4199 - [27.4593]"	27.2015 - 27.5834"	213621	182463	109825	300833
A_Linden_131118_211118_ymitos_crude_fresh_1to1_7to9_5118	A_Linden_131118_211118_ymitos_crude_fresh_1to1_7to9.raw	A_Linden_131118_211118_ymitos_crude_fresh_1to1_7to9	5118	956.982	4	4.02511	1	0	1	4	1458;	357496	28558140	1651	FGDIDTATATPTELSTQPAKER(20)-NDPLGAHEDIKK(11):0	null	3.74e-11	10.4271	3821.9	2.00406	523.95	sp|P07213|TOM70_YEAST(242)-sp|P07213|TOM70_YEAST(354)	sp|P07213|TOM70_YEAST	P07213	TOM70_YEAST	TOM70	242	sp|P07213|TOM70_YEAST	P07213	TOM70_YEAST	TOM70	354	Intra	0	0	0	7652120	4977820	7395720	16184600	28558140	[27.1257] - 27.5826"	[27.1257] - 27.5317"	27.0468 - 27.4775"	27.049 - 27.6105"	513382	433124	661993	915501
A_Linden_131118_211118_ymitos_crude_fresh_1to1_7to9_23584	A_Linden_131118_211118_ymitos_crude_fresh_1to1_7to9.raw	A_Linden_131118_211118_ymitos_crude_fresh_1to1_7to9	23584	1065.13	5	4.02511	1	1	1	4	14684;	204335	12695340	4867	IDLTDEAKDWLTDKGYDQLYGAR(14)-DTKLVVLPNHEEGEVVEEEAEK(3):1	null	6.85e-09	8.16431	5319.61	1.00577	188.997	sp|P33416|HSP78_YEAST(746)-sp|P33416|HSP78_YEAST(792)	sp|P33416|HSP78_YEAST	P33416	HSP78_YEAST	HSP78	746	sp|P33416|HSP78_YEAST	P33416	HSP78_YEAST	HSP78	792	Intra	0	0	0	2060300	315419	16685.2	473890	805994	81.5966 - 81.7739"	81.1714 - 81.2686"	81.5974 - 81.6322"	81.3848 - 81.5027"	319511	352404	325227	195184
A_Linden_131118_211118_ymitos_crude_fresh_1to1_7to9_23645	A_Linden_131118_211118_ymitos_crude_fresh_1to1_7to9.raw	A_Linden_131118_211118_ymitos_crude_fresh_1to1_7to9	23645	910.274	4	4.02511	1	1	1	4	14732;	384425	24661060	4876	VVPQVKVGDQVLIPQFGGSTIK(6)-DAEILAKIAKD(7):1	null	1.81e-07	6.74232	3636.07	0.99941	274.708	sp|P38910|CH10_YEAST(68)-sp|P38910|CH10_YEAST(102)	sp|P38910|CH10_YEAST	P38910	CH10_YEAST	HSP10	68	sp|P38910|CH10_YEAST	P38910	CH10_YEAST	HSP10	102	Intra	0	0	0	11658300	5592160	2417050	7483280	15492490	81.1413 - 81.6352"	81.1632 - [81.6164]"	81.1628 - 81.4215"	81.0857 - [81.4839]"	394546	677459	364711	438183
A_Linden_131118_211118_ymitos_crude_fresh_1to1_7to9_23707	A_Linden_131118_211118_ymitos_crude_fresh_1to1_7to9.raw	A_Linden_131118_211118_ymitos_crude_fresh_1to1_7to9	23707	910.022	4	4.02511	1	1	1	4	14782;	338725	32091890	4885	VVPQVKVGDQVLIPQFGGSTIK(6)-DAEILAKIAKD(7):1	null	2.35e-07	6.62893	3636.07	-0.01107	-3.04366	sp|P38910|CH10_YEAST(68)-sp|P38910|CH10_YEAST(102)	sp|P38910|CH10_YEAST	P38910	CH10_YEAST	HSP10	68	sp|P38910|CH10_YEAST	P38910	CH10_YEAST	HSP10	102	Intra	0	0	0	495750	11658300	6038930	2357740	20054970	81.1649 - 81.3052"	81.1413 - 81.6352"	81.1632 - [81.6164]"	81.1683 - 81.4215"	169050	394546	677459	364711
A_Linden_131118_211118_ymitos_crude_fresh_1to1_7to9_24184	A_Linden_131118_211118_ymitos_crude_fresh_1to1_7to9.raw	A_Linden_131118_211118_ymitos_crude_fresh_1to1_7to9	24184	1200.22	5	4.02511	1	1	1	4	15160;	234218	776435	4961	LEASKDIAQTLANSSNVVYLPSQHSGGGNSESSGSPNSLLLNIGR(5)-DIAKILASSPNR(4):1	null	1.48e-13	12.8297	5994.09	1.99605	332.836	sp|P40961|PHB1_YEAST(247)-sp|P50085|PHB2_YEAST(279)	sp|P40961|PHB1_YEAST	P40961	PHB1_YEAST	PHB1	247	sp|P50085|PHB2_YEAST	P50085	PHB2_YEAST	PHB2	279	Inter	1	0	0	142959	366035	888401	648640	1903076	82.7729 - 82.8343"	82.7995 - 82.8617"	82.7597 - 82.8614"	82.7926 - 82.8748"	234160	324327	295098	230171
A_Linden_131118_211118_ymitos_crude_fresh_1to1_7to9_24188	A_Linden_131118_211118_ymitos_crude_fresh_1to1_7to9.raw	A_Linden_131118_211118_ymitos_crude_fresh_1to1_7to9	24188	878.46	4	4.02511	1	0	1	4	15163;	258893	26195610	4961	AIDLNKEVYDFLASATAK(6)-STVEVKVSPTSDR(6):0	null	1.28e-14	13.8928	3509.81	-0.003	-0.854502	sp|P19414|ACON_YEAST(144)-sp|P19414|ACON_YEAST(554)	sp|P19414|ACON_YEAST	P19414	ACON_YEAST	ACO1	144	sp|P19414|ACON_YEAST	P19414	ACON_YEAST	ACO1	554	Intra	0	0	0	8525410	10620800	7702930	7871880	26195610	82.5132 - 83.1462"	[82.5081] - [83.1285]"	82.4907 - 82.9376"	82.4101 - 83.0008"	408618	667479	702722	422208
A_Linden_131118_211118_ymitos_crude_fresh_1to1_7to9_24199	A_Linden_131118_211118_ymitos_crude_fresh_1to1_7to9.raw	A_Linden_131118_211118_ymitos_crude_fresh_1to1_7to9	24199	1200.42	5	4.02511	1	1	1	4	15172;	269583	329897	4963	LEASKDIAQTLANSSNVVYLPSQHSGGGNSESSGSPNSLLLNIGR(5)-DIAKILASSPNR(4):1	null	4.15e-11	10.382	5994.09	2.98055	496.918	sp|P40961|PHB1_YEAST(247)-sp|P50085|PHB2_YEAST(279)	sp|P40961|PHB1_YEAST	P40961	PHB1_YEAST	PHB1	247	sp|P50085|PHB2_YEAST	P50085	PHB2_YEAST	PHB2	279	Inter	1	0	0	447742	597252	551025	10058.7	1.15834e+06	82.7597 - 82.8543"	82.7723 - 82.8614"	82.7926 - 82.8684"	82.92 - 82.95"	324327	295098	230171	203493
A_Linden_131118_211118_ymitos_crude_fresh_1to1_7to9_24203	A_Linden_131118_211118_ymitos_crude_fresh_1to1_7to9.raw	A_Linden_131118_211118_ymitos_crude_fresh_1to1_7to9	24203	908.026	4	4.02511	1	0	1	4	15175;	314220	34204400	4963	RSVHEPVQTGLKAVDALVPIGR(12)-AQVKAPGILPR(4):0	null	1.61e-06	5.79317	3628.09	-0.01877	-5.17211	sp|P07251|ATPA_YEAST(188)-sp|P07251|ATPA_YEAST(169)	sp|P07251|ATPA_YEAST	P07251	ATPA_YEAST	ATP1	188	sp|P07251|ATPA_YEAST	P07251	ATPA_YEAST	ATP1	169	Intra	0	0	0	3551550	11450600	10286500	12467300	34204400	82.5446 - 82.8558"	82.4642 - 83.1301"	82.4518 - 83.0294"	82.5121 - 82.9895"	314220	637924	669590	420749
A_Linden_131118_211118_ymitos_crude_fresh_1to1_7to9_24294	A_Linden_131118_211118_ymitos_crude_fresh_1to1_7to9.raw	A_Linden_131118_211118_ymitos_crude_fresh_1to1_7to9	24294	878.714	4	4.02511	1	0	1	4	15243;	270187	26949570	4978	AIDLNKEVYDFLASATAK(6)-STVEVKVSPTSDR(6):0	null	1.23e-09	8.91009	3509.81	1.01264	288.351	sp|P19414|ACON_YEAST(144)-sp|P19414|ACON_YEAST(554)	sp|P19414|ACON_YEAST	P19414	ACON_YEAST	ACO1	144	sp|P19414|ACON_YEAST	P19414	ACON_YEAST	ACO1	554	Intra	0	0	0	10682200	11209200	7571510	8168860	26949570	[82.5081] - [83.1285]"	82.4907 - 83.1409"	82.4384 - 83.001"	82.5125 - 82.9445"	667479	702722	469931	528970
A_Linden_131118_211118_ymitos_crude_fresh_1to1_7to9_24308	A_Linden_131118_211118_ymitos_crude_fresh_1to1_7to9.raw	A_Linden_131118_211118_ymitos_crude_fresh_1to1_7to9	24308	879.273	5	4.02511	1	1	1	4	15255;	174899	1123010	4980	RAIDLNKEVYDFLASATAK(7)-RAIDLNKEVYDFLASATAK(7):1	null	2.02e-06	5.69465	4390.34	0.99331	226.146	sp|P19414|ACON_YEAST(144)-sp|P19414|ACON_YEAST(144)	sp|P19414|ACON_YEAST	P19414	ACON_YEAST	ACO1	144	sp|P19414|ACON_YEAST	P19414	ACON_YEAST	ACO1	144	Intra	0	1	0	96307.2	2279.49	0	590231	592510	83.1982 - 83.2773"	82.9271 - [82.9493]"	[82.8677] - [82.9493]"	82.9344 - 83.1201"	80711.8	0	0	174966
A_Linden_131118_211118_ymitos_crude_fresh_1to1_7to9_24384	A_Linden_131118_211118_ymitos_crude_fresh_1to1_7to9.raw	A_Linden_131118_211118_ymitos_crude_fresh_1to1_7to9	24384	1109.16	5	4.02511	1	1	1	4	15314;	178551	118611600	4993	QNKTFEVINPSTEEEICHIYEGR(3)-LPNGLEYEQPTGLFINNKFVPSK(18):1	17,C(Carbamidomethyl[C]);	1.05e-18	17.9788	5538.76	1.98924	358.955	sp|P46367|ALDH4_YEAST(60)-sp|P46367|ALDH4_YEAST(52)	sp|P46367|ALDH4_YEAST	P46367	ALDH4_YEAST	ALD4	60	sp|P46367|ALDH4_YEAST	P46367	ALDH4_YEAST	ALD4	52	Intra	0	0	0	26830100	33241800	32635100	42501300	108378200	83.3188 - [83.9664]"	83.2698 - [83.9664]"	83.2084 - [83.9522]"	83.1926 - 83.9684"	1327280	2027860	1650010	1741760
A_Linden_131118_211118_ymitos_crude_fresh_1to1_7to9_24406	A_Linden_131118_211118_ymitos_crude_fresh_1to1_7to9.raw	A_Linden_131118_211118_ymitos_crude_fresh_1to1_7to9	24406	1160.42	5	4.02511	1	1	1	4	15331;	223448	482116	4997	LAPSTLQDAEGNVKPWNPPQKPNLPELELQGPEALK(21)-IDASKQLQVIESFEK(5):1	null	3.77e-06	5.42366	5794.07	3.00744	518.696	sp|Q12349|ATP14_YEAST(68)-sp|P30902|ATP7_YEAST(88)	sp|Q12349|ATP14_YEAST	Q12349	ATP14_YEAST	ATP14	68	sp|P30902|ATP7_YEAST	P30902	ATP7_YEAST	ATP7	88	Inter	1	0	0	3340060	6697450	3762860	0	10460310	83.2807 - 83.5768"	83.141 - 83.6275"	83.184 - 83.5904"	[81.8203] - [81.8462]"	380719	396333	303043	0
A_Linden_131118_211118_ymitos_crude_fresh_1to1_7to9_24589	A_Linden_131118_211118_ymitos_crude_fresh_1to1_7to9.raw	A_Linden_131118_211118_ymitos_crude_fresh_1to1_7to9	24589	1108.15	5	4.02511	1	0	1	4	15472;	773284	92707000	5023	QNKTFEVINPSTEEEICHIYEGR(3)-LPNGLEYEQPTGLFINNKFVPSK(18):0	17,C(Carbamidomethyl[C]);	9.91e-26	25.0039	5534.73	0.98494	177.892	sp|P46367|ALDH4_YEAST(60)-sp|P46367|ALDH4_YEAST(52)	sp|P46367|ALDH4_YEAST	P46367	ALDH4_YEAST	ALD4	60	sp|P46367|ALDH4_YEAST	P46367	ALDH4_YEAST	ALD4	52	Intra	0	0	0	16212000	26830100	33241800	32635100	92707000	[83.3009] - [83.8928]"	83.3188 - [83.9664]"	83.2698 - [83.9664]"	83.2084 - [83.9522]"	1041990	1327280	2027860	1650010
A_Linden_131118_211118_ymitos_crude_fresh_1to1_7to9_24635	A_Linden_131118_211118_ymitos_crude_fresh_1to1_7to9.raw	A_Linden_131118_211118_ymitos_crude_fresh_1to1_7to9	24635	1112.36	4	4.02511	1	1	1	4	15510;	274732	13754030	5030	FVDESLLSTLPAGKSLVSKSEPK(14)-VSLQDIKDFADKVYTK(12):1	null	4.06e-09	8.39147	4442.4	3.00951	676.839	sp|P07257|QCR2_YEAST(213)-sp|P07257|QCR2_YEAST(178)	sp|P07257|QCR2_YEAST	P07257	QCR2_YEAST	QCR2	213	sp|P07257|QCR2_YEAST	P07257	QCR2_YEAST	QCR2	178	Intra	0	0	0	1151500	2586220	2524000	8504370	13614590	83.9837 - 84.1734"	83.8328 - 84.0273"	83.8302 - 84.0574"	83.8126 - 84.2914"	350362	316751	572583	482851
A_Linden_131118_211118_ymitos_crude_fresh_1to1_7to9_5279	A_Linden_131118_211118_ymitos_crude_fresh_1to1_7to9.raw	A_Linden_131118_211118_ymitos_crude_fresh_1to1_7to9	5279	1027.3	4	4.02511	1	0	1	4	1552;	284813	2.9916e+06	1685	SAARICLPTFESEELIKLTGK(17)-IKGVSDEANLNETGR(2):0	6,C(Carbamidomethyl[C]);	5.38e-07	6.26922	4102.13	3.04514	741.6	sp|P38891|BCA1_YEAST(137)-sp|P07251|ATPA_YEAST(54)	sp|P38891|BCA1_YEAST	P38891	BCA1_YEAST	BAT1	137	sp|P07251|ATPA_YEAST	P07251	ATPA_YEAST	ATP1	54	Inter	1	0	0	3991450	1419250	1524400	47947.9	2.9916e+06	28.0472 - 28.3324"	27.8342 - 28.0385"	27.9012 - 28.0561"	28.136 - 28.1841"	284813	250774	229879	161620
A_Linden_131118_211118_ymitos_crude_fresh_1to1_7to9_24665	A_Linden_131118_211118_ymitos_crude_fresh_1to1_7to9.raw	A_Linden_131118_211118_ymitos_crude_fresh_1to1_7to9	24665	1111.61	4	4.02511	1	1	1	4	15534;	316751	15224710	5034	FVDESLLSTLPAGKSLVSKSEPK(19)-VSLQDIKDFADKVYTK(12):1	null	2.31e-07	6.63639	4442.4	0.00363	0.81694	sp|P07257|QCR2_YEAST(218)-sp|P07257|QCR2_YEAST(178)	sp|P07257|QCR2_YEAST	P07257	QCR2_YEAST	QCR2	218	sp|P07257|QCR2_YEAST	P07257	QCR2_YEAST	QCR2	178	Intra	0	0	0	2776380	9127310	7609750	1420900	18157960	84.0112 - 84.2884"	83.9592 - 84.5144"	83.9316 - 84.4218"	83.9719 - 84.1734"	366180	519176	416028	350362
A_Linden_131118_211118_ymitos_crude_fresh_1to1_7to9_24696	A_Linden_131118_211118_ymitos_crude_fresh_1to1_7to9.raw	A_Linden_131118_211118_ymitos_crude_fresh_1to1_7to9	24696	1225.11	4	4.02511	1	0	1	4	15558;	191792	14401050	5038	GCGQGVTKVPQMISTLASCSPEEIIEAAPSDK(8)-LGNPLEGEKDVAR(9):0	2,C(Carbamidomethyl[C]);19,C(Carbamidomethyl[C]);	5.53e-09	8.25727	4894.4	2.00177	408.74	sp|P00175|CYB2_YEAST(302)-sp|P00175|CYB2_YEAST(290)	sp|P00175|CYB2_YEAST	P00175	CYB2_YEAST	CYB2	302	sp|P00175|CYB2_YEAST	P00175	CYB2_YEAST	CYB2	290	Intra	0	0	0	9056010	5326440	5900520	3174090	14401050	83.9316 - 84.4229"	83.9512 - 84.2879"	83.9396 - 84.3885"	83.9508 - 84.2891"	627616	398302	423726	260241
A_Linden_131118_211118_ymitos_crude_fresh_1to1_7to9_24769	A_Linden_131118_211118_ymitos_crude_fresh_1to1_7to9.raw	A_Linden_131118_211118_ymitos_crude_fresh_1to1_7to9	24769	1224.86	4	4.02511	1	0	1	4	15618;	274388	18173460	5048	GCGQGVTKVPQMISTLASCSPEEIIEAAPSDK(8)-LGNPLEGEKDVAR(9):0	2,C(Carbamidomethyl[C]);19,C(Carbamidomethyl[C]);	3.58e-10	9.44612	4894.4	1.00373	204.993	sp|P00175|CYB2_YEAST(302)-sp|P00175|CYB2_YEAST(290)	sp|P00175|CYB2_YEAST	P00175	CYB2_YEAST	CYB2	302	sp|P00175|CYB2_YEAST	P00175	CYB2_YEAST	CYB2	290	Intra	0	0	0	4508500	9056010	5326440	3791010	18173460	83.9569 - 84.2884"	83.9316 - 84.4229"	83.9512 - 84.2879"	83.9399 - 84.2253"	417026	627616	398302	352617
A_Linden_131118_211118_ymitos_crude_fresh_1to1_7to9_24774	A_Linden_131118_211118_ymitos_crude_fresh_1to1_7to9.raw	A_Linden_131118_211118_ymitos_crude_fresh_1to1_7to9	24774	919.295	5	4.02511	1	1	1	4	15622;	534566	403318000	5049	TFYKNMLTEHTELLNIFNR(4)-TNQKVGAQPNALATTVLAAAK(4):1	null	1.45e-15	14.8386	4591.44	-0.00439	-0.955918	sp|P39676|FHP_YEAST(30)-sp|P39676|FHP_YEAST(49)	sp|P39676|FHP_YEAST	P39676	FHP_YEAST	YHB1	30	sp|P39676|FHP_YEAST	P39676	FHP_YEAST	YHB1	49	Intra	0	0	0	31672600	89140700	90427100	82969200	262537000	84.166 - [84.8325]"	84.1708 - [84.8487]"	[84.1722] - [84.7522]"	84.1669 - [84.7522]"	1812120	3917940	5716670	5535070
A_Linden_131118_211118_ymitos_crude_fresh_1to1_7to9_24776	A_Linden_131118_211118_ymitos_crude_fresh_1to1_7to9.raw	A_Linden_131118_211118_ymitos_crude_fresh_1to1_7to9	24776	1225.61	4	4.02511	1	1	1	4	15624;	423726	4123212	5049	GCGQGVTKVPQMISTLASCSPEEIIEAAPSDK(8)-LGNPLEGEKDVAR(9):1	2,C(Carbamidomethyl[C]);19,C(Carbamidomethyl[C]);	3.41e-10	9.46725	4898.43	-0.00807	-1.64713	sp|P00175|CYB2_YEAST(302)-sp|P00175|CYB2_YEAST(290)	sp|P00175|CYB2_YEAST	P00175	CYB2_YEAST	CYB2	302	sp|P00175|CYB2_YEAST	P00175	CYB2_YEAST	CYB2	290	Intra	0	0	0	34954.7	3331250	9332710	5326440	17990400	84.3844 - 84.4454"	84.0111 - 84.2884"	83.9316 - 84.4229"	83.9512 - 84.2879"	292228	417026	627616	398302
A_Linden_131118_211118_ymitos_crude_fresh_1to1_7to9_24777	A_Linden_131118_211118_ymitos_crude_fresh_1to1_7to9.raw	A_Linden_131118_211118_ymitos_crude_fresh_1to1_7to9	24777	876.613	6	4.02511	1	1	1	4	15625;	316076	2552054	5049	SLDFLNQSFIQQKANLLSSSNFEATKK(13)-SVLKQVQDFEENDHPNR(4):1	null	1.75e-09	8.75696	5253.65	-0.01541	-2.93264	sp|P07256|QCR1_YEAST(128)-sp|P07256|QCR1_YEAST(146)	sp|P07256|QCR1_YEAST	P07256	QCR1_YEAST	COR1	128	sp|P07256|QCR1_YEAST	P07256	QCR1_YEAST	COR1	146	Intra	0	0	0	231311	693680	1724720	1051610	3470010	84.0809 - 84.2024"	84.1039 - 84.3129"	84.0374 - 84.2888"	84.1375 - 84.2887"	126671	201015	251254	265506
A_Linden_131118_211118_ymitos_crude_fresh_1to1_7to9_24819	A_Linden_131118_211118_ymitos_crude_fresh_1to1_7to9.raw	A_Linden_131118_211118_ymitos_crude_fresh_1to1_7to9	24819	876.28	6	4.02511	1	0	1	4	15662;	232615	4110900	5056	SLDFLNQSFIQQKANLLSSSNFEATKK(13)-SVLKQVQDFEENDHPNR(4):0	null	7.03e-11	10.153	5249.63	2.01081	382.819	sp|P07256|QCR1_YEAST(128)-sp|P07256|QCR1_YEAST(146)	sp|P07256|QCR1_YEAST	P07256	QCR1_YEAST	COR1	128	sp|P07256|QCR1_YEAST	P07256	QCR1_YEAST	COR1	146	Intra	0	0	0	1885740	1051610	1217240	1842050	4110900	84.0135 - 84.2892"	84.1375 - 84.2887"	84.094 - 84.2824"	84.0113 - 84.2889"	283251	265506	318734	340809
A_Linden_131118_211118_ymitos_crude_fresh_1to1_7to9_24834	A_Linden_131118_211118_ymitos_crude_fresh_1to1_7to9.raw	A_Linden_131118_211118_ymitos_crude_fresh_1to1_7to9	24834	1532.16	3	4.02511	1	1	1	4	15674;	492581	6.54604e+06	5058	TFYKNMLTEHTELLNIFNR(4)-TNQKVGAQPNALATTVLAAAK(4):1	null	3.67e-18	17.4353	4591.44	2.00282	435.922	sp|P39676|FHP_YEAST(30)-sp|P39676|FHP_YEAST(49)	sp|P39676|FHP_YEAST	P39676	FHP_YEAST	YHB1	30	sp|P39676|FHP_YEAST	P39676	FHP_YEAST	YHB1	49	Intra	0	0	0	255996	144728	11192.8	17499.9	173421	84.2726 - 84.3594"	84.5021 - 84.5564"	84.3857 - [84.4201]"	84.5116 - 84.556"	270467	346069	0	282780
A_Linden_131118_211118_ymitos_crude_fresh_1to1_7to9_24845	A_Linden_131118_211118_ymitos_crude_fresh_1to1_7to9.raw	A_Linden_131118_211118_ymitos_crude_fresh_1to1_7to9	24845	1531.48	3	4.02511	1	1	1	4	15684;	188254	7420444	5059	TFYKNMLTEHTELLNIFNR(4)-TNQKVGAQPNALATTVLAAAK(4):1	null	1.63e-12	11.7878	4591.44	-0.0238	-5.18245	sp|P39676|FHP_YEAST(30)-sp|P39676|FHP_YEAST(49)	sp|P39676|FHP_YEAST	P39676	FHP_YEAST	YHB1	30	sp|P39676|FHP_YEAST	P39676	FHP_YEAST	YHB1	49	Intra	0	0	0	0	1743020	366385	18335.3	2.12774e+06	[84.3867] - [84.5219]"	84.3527 - 84.5037"	84.4166 - 84.5037"	84.5021 - 84.5413"	0	461961	625232	346069
A_Linden_131118_211118_ymitos_crude_fresh_1to1_7to9_24873	A_Linden_131118_211118_ymitos_crude_fresh_1to1_7to9.raw	A_Linden_131118_211118_ymitos_crude_fresh_1to1_7to9	24873	1531.81	3	4.02511	1	1	1	4	15708;	161630	4.17006e+06	5062	TFYKNMLTEHTELLNIFNR(4)-TNQKVGAQPNALATTVLAAAK(4):1	null	4.21e-15	14.3757	4591.44	0.97232	211.677	sp|P39676|FHP_YEAST(30)-sp|P39676|FHP_YEAST(49)	sp|P39676|FHP_YEAST	P39676	FHP_YEAST	YHB1	30	sp|P39676|FHP_YEAST	P39676	FHP_YEAST	YHB1	49	Intra	0	0	0	711143	366385	24711.6	0	391097	84.355 - 84.4877"	84.4166 - 84.5037"	84.1804 - 84.2779"	[84.3867] - [84.4201]"	249668	625232	129123	0
A_Linden_131118_211118_ymitos_crude_fresh_1to1_7to9_25008	A_Linden_131118_211118_ymitos_crude_fresh_1to1_7to9.raw	A_Linden_131118_211118_ymitos_crude_fresh_1to1_7to9	25008	1148.86	4	4.02511	1	1	1	4	15813;	253948	138239300	5083	TFYKNMLTEHTELLNIFNR(4)-TNQKVGAQPNALATTVLAAAK(4):1	null	1.44e-14	13.8416	4591.44	-0.01727	-3.76054	sp|P39676|FHP_YEAST(30)-sp|P39676|FHP_YEAST(49)	sp|P39676|FHP_YEAST	P39676	FHP_YEAST	YHB1	30	sp|P39676|FHP_YEAST	P39676	FHP_YEAST	YHB1	49	Intra	0	0	0	10495600	22180600	32798400	32285200	87264200	84.1349 - 84.6212"	84.1284 - [84.6784]"	84.167 - [84.7771]"	84.1153 - 84.8184"	596280	1405460	2098940	1433630
A_Linden_131118_211118_ymitos_crude_fresh_1to1_7to9_25220	A_Linden_131118_211118_ymitos_crude_fresh_1to1_7to9.raw	A_Linden_131118_211118_ymitos_crude_fresh_1to1_7to9	25220	1109.16	5	4.02511	1	1	1	4	15922;	304568	212121	5133	QNKTFEVINPSTEEEICHIYEGR(3)-LPNGLEYEQPTGLFINNKFVPSK(18):1	17,C(Carbamidomethyl[C]);	3.21e-10	9.49349	5538.76	1.98744	358.63	sp|P46367|ALDH4_YEAST(60)-sp|P46367|ALDH4_YEAST(52)	sp|P46367|ALDH4_YEAST	P46367	ALDH4_YEAST	ALD4	60	sp|P46367|ALDH4_YEAST	P46367	ALDH4_YEAST	ALD4	52	Intra	0	0	0	31413.2	9448620	0	0	9448620	85.5914 - 85.6109"	85.8608 - 86.3037"	[85.5419] - [85.5666]"	[85.4268] - [85.4395]"	774732	698825	0	0
A_Linden_131118_211118_ymitos_crude_fresh_1to1_7to9_25251	A_Linden_131118_211118_ymitos_crude_fresh_1to1_7to9.raw	A_Linden_131118_211118_ymitos_crude_fresh_1to1_7to9	25251	1163.36	4	4.02511	1	1	1	4	15934;	765150	1.43588e+08	5141	LHPVVTPKDVPANASFNLEDPNIDFER(8)-VILNAVESLKEAST(10):1	null	1.94e-07	6.7122	4648.42	0.99116	213.133	sp|P81449|ATPJ_YEAST(63)-sp|P81449|ATPJ_YEAST(92)	sp|P81449|ATPJ_YEAST	P81449	ATPJ_YEAST	TIM11	63	sp|P81449|ATPJ_YEAST	P81449	ATPJ_YEAST	TIM11	92	Intra	0	0	0	33648800	51308000	25974700	0	77282700	85.7391 - 86.2932"	85.6218 - [86.2886]"	85.6767 - 86.3119"	[85.598] - [85.6103]"	1222420	1072600	1318660	0
A_Linden_131118_211118_ymitos_crude_fresh_1to1_7to9_25272	A_Linden_131118_211118_ymitos_crude_fresh_1to1_7to9.raw	A_Linden_131118_211118_ymitos_crude_fresh_1to1_7to9	25272	930.697	5	4.02511	1	1	1	4	15948;	693056	3252410	5145	LHPVVTPKDVPANASFNLEDPNIDFER(8)-VILNAVESLKEAST(10):1	null	2.34e-07	6.63078	4648.42	0.02638	5.67378	sp|P81449|ATPJ_YEAST(63)-sp|P81449|ATPJ_YEAST(92)	sp|P81449|ATPJ_YEAST	P81449	ATPJ_YEAST	TIM11	63	sp|P81449|ATPJ_YEAST	P81449	ATPJ_YEAST	TIM11	92	Intra	0	0	0	0	12994.7	0	314097	327092	[85.6975] - [85.7474]"	85.7154 - 85.7422"	[85.6472] - [85.7474]"	85.6591 - 85.7353"	0	220407	0	655251
A_Linden_131118_211118_ymitos_crude_fresh_1to1_7to9_25315	A_Linden_131118_211118_ymitos_crude_fresh_1to1_7to9.raw	A_Linden_131118_211118_ymitos_crude_fresh_1to1_7to9	25315	1108.95	5	4.02511	1	1	1	4	15973;	584011	65221700	5153	QNKTFEVINPSTEEEICHIYEGR(3)-LPNGLEYEQPTGLFINNKFVPSK(18):1	17,C(Carbamidomethyl[C]);	2.1e-08	7.67778	5538.76	0.95839	172.972	sp|P46367|ALDH4_YEAST(60)-sp|P46367|ALDH4_YEAST(52)	sp|P46367|ALDH4_YEAST	P46367	ALDH4_YEAST	ALD4	60	sp|P46367|ALDH4_YEAST	P46367	ALDH4_YEAST	ALD4	52	Intra	0	0	0	268654	3460170	6158000	9689020	19307190	86.1201 - 86.1984"	85.8801 - 86.1105"	85.9589 - 86.2789"	85.881 - 86.29"	305113	449659	698825	632700
A_Linden_131118_211118_ymitos_crude_fresh_1to1_7to9_25356	A_Linden_131118_211118_ymitos_crude_fresh_1to1_7to9.raw	A_Linden_131118_211118_ymitos_crude_fresh_1to1_7to9	25356	1109.36	5	4.02511	1	1	1	4	16003;	975588	67083020	5159	QNKTFEVINPSTEEEICHIYEGR(3)-LPNGLEYEQPTGLFINNKFVPSK(18):1	17,C(Carbamidomethyl[C]);	9.65e-11	10.0155	5538.76	2.98594	538.711	sp|P46367|ALDH4_YEAST(60)-sp|P46367|ALDH4_YEAST(52)	sp|P46367|ALDH4_YEAST	P46367	ALDH4_YEAST	ALD4	60	sp|P46367|ALDH4_YEAST	P46367	ALDH4_YEAST	ALD4	52	Intra	0	0	0	9448620	21738400	13598300	13119300	48456000	85.8608 - 86.3037"	85.881 - 86.6758"	85.8609 - 86.441"	85.8585 - 86.313"	698825	632700	738940	1058560
A_Linden_131118_211118_ymitos_crude_fresh_1to1_7to9_25486	A_Linden_131118_211118_ymitos_crude_fresh_1to1_7to9.raw	A_Linden_131118_211118_ymitos_crude_fresh_1to1_7to9	25486	919.489	5	4.02511	1	1	1	4	16100;	287337	28663850	5179	TFYKNMLTEHTELLNIFNR(4)-TNQKVGAQPNALATTVLAAAK(4):1	null	3.84e-09	8.41567	4591.44	0.96786	210.706	sp|P39676|FHP_YEAST(30)-sp|P39676|FHP_YEAST(49)	sp|P39676|FHP_YEAST	P39676	FHP_YEAST	YHB1	30	sp|P39676|FHP_YEAST	P39676	FHP_YEAST	YHB1	49	Intra	0	0	0	6430.94	717521	1469770	4180330	6367621	[87.8319] - 87.8573"	87.728 - 87.8578"	87.5718 - 87.7919"	87.4293 - 87.9239"	186461	285128	297513	285985
A_Linden_131118_211118_ymitos_crude_fresh_1to1_7to9_25545	A_Linden_131118_211118_ymitos_crude_fresh_1to1_7to9.raw	A_Linden_131118_211118_ymitos_crude_fresh_1to1_7to9	25545	1108.55	5	4.02511	1	0	1	4	16142;	289828	51792100	5190	QNKTFEVINPSTEEEICHIYEGR(3)-LPNGLEYEQPTGLFINNKFVPSK(18):0	17,C(Carbamidomethyl[C]);	1.05e-09	8.97881	5534.73	2.97224	536.63	sp|P46367|ALDH4_YEAST(60)-sp|P46367|ALDH4_YEAST(52)	sp|P46367|ALDH4_YEAST	P46367	ALDH4_YEAST	ALD4	60	sp|P46367|ALDH4_YEAST	P46367	ALDH4_YEAST	ALD4	52	Intra	0	0	0	9242050	26030500	13117800	12643800	51792100	85.8608 - 86.3037"	85.881 - 86.6758"	85.8609 - 86.441"	85.8585 - 86.3237"	698825	632700	738940	1058560
A_Linden_131118_211118_ymitos_crude_fresh_1to1_7to9_25563	A_Linden_131118_211118_ymitos_crude_fresh_1to1_7to9.raw	A_Linden_131118_211118_ymitos_crude_fresh_1to1_7to9	25563	1108.75	5	4.02511	1	1	1	4	16156;	219104	68456000	5193	QNKTFEVINPSTEEEICHIYEGR(3)-LPNGLEYEQPTGLFINNKFVPSK(18):1	17,C(Carbamidomethyl[C]);	1.84e-12	11.7352	5538.76	-0.02126	-3.83772	sp|P46367|ALDH4_YEAST(60)-sp|P46367|ALDH4_YEAST(52)	sp|P46367|ALDH4_YEAST	P46367	ALDH4_YEAST	ALD4	60	sp|P46367|ALDH4_YEAST	P46367	ALDH4_YEAST	ALD4	52	Intra	0	0	0	5689.58	187843	11250200	9448620	20886663	85.9775 - 86.0164"	85.9599 - 86.027"	85.8801 - 86.3097"	85.8608 - 86.3037"	120660	372734	449659	698825
A_Linden_131118_211118_ymitos_crude_fresh_1to1_7to9_25671	A_Linden_131118_211118_ymitos_crude_fresh_1to1_7to9.raw	A_Linden_131118_211118_ymitos_crude_fresh_1to1_7to9	25671	919.898	5	4.02511	1	1	1	4	16237;	154908	9887567	5210	TFYKNMLTEHTELLNIFNR(4)-TNQKVGAQPNALATTVLAAAK(4):1	null	5.94e-07	6.22621	4591.44	3.01196	655.421	sp|P39676|FHP_YEAST(30)-sp|P39676|FHP_YEAST(49)	sp|P39676|FHP_YEAST	P39676	FHP_YEAST	YHB1	30	sp|P39676|FHP_YEAST	P39676	FHP_YEAST	YHB1	49	Intra	0	0	0	4271530	5125430	19950900	568016	25644346	85.947 - 86.3201"	87.3937 - 87.8838"	87.1836 - 87.8176"	85.7691 - 85.8471"	337285	409167	406214	568127
A_Linden_131118_211118_ymitos_crude_fresh_1to1_7to9_25756	A_Linden_131118_211118_ymitos_crude_fresh_1to1_7to9.raw	A_Linden_131118_211118_ymitos_crude_fresh_1to1_7to9	25756	1109.15	5	4.02511	1	1	1	4	16303;	143017	5.80703e+07	5224	QNKTFEVINPSTEEEICHIYEGR(3)-LPNGLEYEQPTGLFINNKFVPSK(18):1	17,C(Carbamidomethyl[C]);	4.96e-08	7.30452	5538.76	1.97094	355.654	sp|P46367|ALDH4_YEAST(60)-sp|P46367|ALDH4_YEAST(52)	sp|P46367|ALDH4_YEAST	P46367	ALDH4_YEAST	ALD4	60	sp|P46367|ALDH4_YEAST	P46367	ALDH4_YEAST	ALD4	52	Intra	0	0	0	11295500	9448620	26030500	332522	35811642	85.8801 - 86.3205"	85.8608 - 86.3037"	85.881 - 86.6758"	86.8343 - 86.9085"	449659	698825	632700	297826
A_Linden_131118_211118_ymitos_crude_fresh_1to1_7to9_25773	A_Linden_131118_211118_ymitos_crude_fresh_1to1_7to9.raw	A_Linden_131118_211118_ymitos_crude_fresh_1to1_7to9	25773	1032.77	4	4.02511	1	1	1	4	16315;	228349	23454640	5226	VENEDQYKAYLDELKDVR(8)-QELGVPLKEELFPSSS(8):1	null	2.09e-09	8.67985	4127.08	-0.01858	-4.5009	sp|P00427|COX6_YEAST(122)-sp|P00427|COX6_YEAST(140)	sp|P00427|COX6_YEAST	P00427	COX6_YEAST	COX6	122	sp|P00427|COX6_YEAST	P00427	COX6_YEAST	COX6	140	Intra	0	0	0	12510.2	7169000	4979230	3056570	15204800	87.1457 - 87.1883"	87.1328 - 87.5061"	87.1548 - 87.6534"	87.3212 - 87.6706"	181412	315231	377312	398403
A_Linden_131118_211118_ymitos_crude_fresh_1to1_7to9_25934	A_Linden_131118_211118_ymitos_crude_fresh_1to1_7to9.raw	A_Linden_131118_211118_ymitos_crude_fresh_1to1_7to9	25934	1162.23	6	4.02511	1	1	1	4	16438;	328803	35391670	5251	QNKTFEVINPSTEEEICHIYEGREDDVEEAVQAADR(3)-LPNGLEYEQPTGLFINNKFVPSK(18):1	17,C(Carbamidomethyl[C]);	2.78e-09	8.55596	6966.38	0.95176	136.584	sp|P46367|ALDH4_YEAST(60)-sp|P46367|ALDH4_YEAST(52)	sp|P46367|ALDH4_YEAST	P46367	ALDH4_YEAST	ALD4	60	sp|P46367|ALDH4_YEAST	P46367	ALDH4_YEAST	ALD4	52	Intra	0	0	0	12776.2	184887	3867050	2332360	6384297	87.3583 - 87.4138"	87.5553 - 87.6497"	87.3082 - 87.6677"	87.5262 - 87.7347"	143753	305837	411439	492088
A_Linden_131118_211118_ymitos_crude_fresh_1to1_7to9_25984	A_Linden_131118_211118_ymitos_crude_fresh_1to1_7to9.raw	A_Linden_131118_211118_ymitos_crude_fresh_1to1_7to9	25984	919.291	5	4.02511	1	1	1	4	16480;	212331	26228376	5259	TFYKNMLTEHTELLNIFNR(4)-TNQKVGAQPNALATTVLAAAK(4):1	null	2.89e-10	9.5391	4591.44	-0.02334	-5.08228	sp|P39676|FHP_YEAST(30)-sp|P39676|FHP_YEAST(49)	sp|P39676|FHP_YEAST	P39676	FHP_YEAST	YHB1	30	sp|P39676|FHP_YEAST	P39676	FHP_YEAST	YHB1	49	Intra	0	0	0	3346.07	102461	6742600	3169890	10014951	[87.354] - 87.3763"	88.089 - 88.1361"	86.5246 - 87.0689"	85.9927 - 86.3201"	159286	302595	335384	337285
A_Linden_131118_211118_ymitos_crude_fresh_1to1_7to9_5428	A_Linden_131118_211118_ymitos_crude_fresh_1to1_7to9.raw	A_Linden_131118_211118_ymitos_crude_fresh_1to1_7to9	5428	1168.98	5	4.02511	1	1	1	4	1649;	89903.9	15557520	1714	SSKQSSQTSGAAAATPAAATSSTTAGSAPSPSSTASYEDVPISTMR(3)-GISLKDVHGTGPR(5):1	null	4.07e-08	7.39041	5837.84	1.99722	341.94	sp|P12695|ODP2_YEAST(217)-sp|P12695|ODP2_YEAST(192)	sp|P12695|ODP2_YEAST	P12695	ODP2_YEAST	LAT1	217	sp|P12695|ODP2_YEAST	P12695	ODP2_YEAST	LAT1	192	Intra	0	0	0	4283320	4282270	5148880	5975390	15406540	28.5649 - 29.1166"	28.6195 - [29.1023]"	28.571 - [29.0022]"	28.4976 - [29.0305]"	341365	305494	311506	438775
A_Linden_131118_211118_ymitos_crude_fresh_1to1_7to9_26027	A_Linden_131118_211118_ymitos_crude_fresh_1to1_7to9.raw	A_Linden_131118_211118_ymitos_crude_fresh_1to1_7to9	26027	1017.82	4	4.02511	1	0	1	4	16516;	357387	47634200	5265	LQLGQLYESGNPVNDANLLGAEVLIKGSK(26)-KIDAITVK(1):0	null	4.07e-09	8.39041	4064.24	3.00234	737.993	sp|P07256|QCR1_YEAST(397)-sp|P07256|QCR1_YEAST(409)	sp|P07256|QCR1_YEAST	P07256	QCR1_YEAST	COR1	397	sp|P07256|QCR1_YEAST	P07256	QCR1_YEAST	COR1	409	Intra	0	0	0	6086430	13485900	19073900	15074400	47634200	87.5907 - 87.9758"	87.4681 - 87.924"	87.4242 - 88.0593"	87.4207 - 88.0173"	485136	586251	886552	944606
A_Linden_131118_211118_ymitos_crude_fresh_1to1_7to9_26046	A_Linden_131118_211118_ymitos_crude_fresh_1to1_7to9.raw	A_Linden_131118_211118_ymitos_crude_fresh_1to1_7to9	26046	1017.07	4	4.02511	1	0	1	4	16531;	200751	37627030	5268	LQLGQLYESGNPVNDANLLGAEVLIKGSK(26)-KIDAITVK(1):0	null	4.78e-07	6.32057	4064.24	-0.00278	-0.683846	sp|P07256|QCR1_YEAST(397)-sp|P07256|QCR1_YEAST(409)	sp|P07256|QCR1_YEAST	P07256	QCR1_YEAST	COR1	397	sp|P07256|QCR1_YEAST	P07256	QCR1_YEAST	COR1	409	Intra	0	0	0	2603770	16268500	15272100	6086430	37627030	87.69 - 87.9756"	87.5546 - 87.9634"	87.59 - 88.0445"	87.5907 - 87.9758"	296832	574949	703116	485136
A_Linden_131118_211118_ymitos_crude_fresh_1to1_7to9_26087	A_Linden_131118_211118_ymitos_crude_fresh_1to1_7to9.raw	A_Linden_131118_211118_ymitos_crude_fresh_1to1_7to9	26087	1017.31	4	4.02511	1	0	1	4	16562;	562367	29875500	5274	LQLGQLYESGNPVNDANLLGAEVLIKGSK(26)-KIDAITVK(1):0	null	2.33e-12	11.6326	4064.24	0.98942	243.326	sp|P07256|QCR1_YEAST(397)-sp|P07256|QCR1_YEAST(409)	sp|P07256|QCR1_YEAST	P07256	QCR1_YEAST	COR1	397	sp|P07256|QCR1_YEAST	P07256	QCR1_YEAST	COR1	409	Intra	0	0	0	17110800	16613100	6086430	7175970	29875500	87.5546 - 87.9634"	87.5538 - 88.0445"	87.5907 - 87.9758"	87.4707 - 87.9236"	574949	703116	485136	424712
A_Linden_131118_211118_ymitos_crude_fresh_1to1_7to9_5438	A_Linden_131118_211118_ymitos_crude_fresh_1to1_7to9.raw	A_Linden_131118_211118_ymitos_crude_fresh_1to1_7to9	5438	1168.78	5	4.02511	1	1	1	4	1657;	174127	16890020	1716	SSKQSSQTSGAAAATPAAATSSTTAGSAPSPSSTASYEDVPISTMR(3)-GISLKDVHGTGPR(5):1	null	2.72e-09	8.56543	5837.84	1.00662	172.371	sp|P12695|ODP2_YEAST(217)-sp|P12695|ODP2_YEAST(192)	sp|P12695|ODP2_YEAST	P12695	ODP2_YEAST	LAT1	217	sp|P12695|ODP2_YEAST	P12695	ODP2_YEAST	LAT1	192	Intra	0	0	0	2180200	4283320	4282270	5148880	13714470	28.5995 - 29.0483"	28.5649 - 29.1166"	28.6195 - [29.1023]"	28.571 - [29.0022]"	187828	341365	305494	311506
A_Linden_131118_211118_ymitos_crude_fresh_1to1_7to9_5449	A_Linden_131118_211118_ymitos_crude_fresh_1to1_7to9.raw	A_Linden_131118_211118_ymitos_crude_fresh_1to1_7to9	5449	835.271	7	4.02511	1	1	1	4	1665;	194915	16987280	1718	SSKQSSQTSGAAAATPAAATSSTTAGSAPSPSSTASYEDVPISTMR(3)-GISLKDVHGTGPR(5):1	null	1.63e-08	7.78781	5837.84	2.00237	342.821	sp|P12695|ODP2_YEAST(217)-sp|P12695|ODP2_YEAST(192)	sp|P12695|ODP2_YEAST	P12695	ODP2_YEAST	LAT1	217	sp|P12695|ODP2_YEAST	P12695	ODP2_YEAST	LAT1	192	Intra	0	0	0	2743770	2684810	3372850	2571520	8629180	28.5855 - [28.9828]"	28.6197 - 28.9854"	28.5586 - 29.1181"	28.5668 - 29.0244"	215675	159848	211572	275127
A_Linden_131118_211118_ymitos_crude_fresh_1to1_7to9_5458	A_Linden_131118_211118_ymitos_crude_fresh_1to1_7to9.raw	A_Linden_131118_211118_ymitos_crude_fresh_1to1_7to9	5458	835.127	7	4.02511	1	1	1	4	1670;	168954	16524430	1719	SSKQSSQTSGAAAATPAAATSSTTAGSAPSPSSTASYEDVPISTMR(3)-GISLKDVHGTGPR(5):1	null	7.53e-06	5.12321	5837.84	0.9936	170.142	sp|P12695|ODP2_YEAST(217)-sp|P12695|ODP2_YEAST(192)	sp|P12695|ODP2_YEAST	P12695	ODP2_YEAST	LAT1	217	sp|P12695|ODP2_YEAST	P12695	ODP2_YEAST	LAT1	192	Intra	0	0	0	1806200	2743770	2684810	3372850	8801430	28.6085 - 28.9657"	28.5855 - [28.9828]"	28.6197 - 28.9854"	28.5586 - 29.1181"	167743	215675	159848	211572
A_Linden_131118_211118_ymitos_crude_fresh_1to1_7to9_5477	A_Linden_131118_211118_ymitos_crude_fresh_1to1_7to9.raw	A_Linden_131118_211118_ymitos_crude_fresh_1to1_7to9	5477	1461.22	4	4.02511	1	1	1	4	1686;	186872	381420	1723	SSKQSSQTSGAAAATPAAATSSTTAGSAPSPSSTASYEDVPISTMR(3)-GISLKDVHGTGPR(5):1	null	2.93e-07	6.53313	5837.84	3.00708	514.747	sp|P12695|ODP2_YEAST(217)-sp|P12695|ODP2_YEAST(192)	sp|P12695|ODP2_YEAST	P12695	ODP2_YEAST	LAT1	217	sp|P12695|ODP2_YEAST	P12695	ODP2_YEAST	LAT1	192	Intra	0	0	0	511727	288449	239810	0	528259	28.5863 - 28.7644"	28.6629 - 28.7768"	28.6565 - 28.7644"	[28.5492] - [28.5616]"	122293	110556	106042	0
A_Linden_131118_211118_ymitos_crude_fresh_1to1_7to9_26566	A_Linden_131118_211118_ymitos_crude_fresh_1to1_7to9.raw	A_Linden_131118_211118_ymitos_crude_fresh_1to1_7to9	26566	1148.09	4	4.02511	1	1	1	4	16898;	242802	2956474	5360	VGAGAEKQQVYTPLTQIDFSQSLVSQLDSSK(7)-SPPVYSDISR(1):1	null	1.04e-07	6.98297	4585.34	2.99375	652.327	sp|P43594|MIC19_YEAST(14)-sp|P04840|VDAC1_YEAST(2)	sp|P43594|MIC19_YEAST	P43594	MIC19_YEAST	MIC19	14	sp|P04840|VDAC1_YEAST	P04840	VDAC1_YEAST	POR1	2	Inter	1	0	0	489019	562823	1132670	727842	2423335	89.2537 - 89.3617"	89.2654 - 89.3933"	89.4015 - 89.5751"	89.264 - 89.3958"	263228	333442	371019	329533
A_Linden_131118_211118_ymitos_crude_fresh_1to1_7to9_5500	A_Linden_131118_211118_ymitos_crude_fresh_1to1_7to9.raw	A_Linden_131118_211118_ymitos_crude_fresh_1to1_7to9	5500	1363.18	4	4.02511	1	1	1	4	1701;	33301.6	1792168	1727	SSKQSSQTSGAAAATPAAATSSTTAGSAPSPSSTASYEDVPISTMR(3)-LSTKVISAK(4):1	null	6.39e-10	9.1945	5447.7	0.99816	183.158	sp|P12695|ODP2_YEAST(217)-sp|P09624|DLDH_YEAST(267)	sp|P12695|ODP2_YEAST	P12695	ODP2_YEAST	LAT1	217	sp|P09624|DLDH_YEAST	P09624	DLDH_YEAST	LPD1	267	Inter	1	0	0	110253	110183	50953.6	105647	266784	28.9178 - 29.0203"	28.8352 - 28.9077"	29.1144 - 29.2233"	28.8953 - 28.9842"	66202.3	78714.8	71560.7	81702.1
A_Linden_131118_211118_ymitos_crude_fresh_1to1_7to9_5519	A_Linden_131118_211118_ymitos_crude_fresh_1to1_7to9.raw	A_Linden_131118_211118_ymitos_crude_fresh_1to1_7to9	5519	1363.44	4	4.02511	1	1	1	4	1717;	77353	588213	1730	SSKQSSQTSGAAAATPAAATSSTTAGSAPSPSSTASYEDVPISTMR(3)-LSTKVISAK(4):1	null	2.02e-09	8.69465	5447.7	2.01672	369.991	sp|P12695|ODP2_YEAST(217)-sp|P09624|DLDH_YEAST(267)	sp|P12695|ODP2_YEAST	P12695	ODP2_YEAST	LAT1	217	sp|P09624|DLDH_YEAST	P09624	DLDH_YEAST	LPD1	267	Inter	1	0	0	110183	50953.6	105647	544057	700658	28.8352 - 28.9077"	29.1144 - 29.2233"	28.8953 - 28.9842"	28.8203 - 29.0093"	78714.8	71560.7	81702.1	115974
A_Linden_131118_211118_ymitos_crude_fresh_1to1_7to9_26909	A_Linden_131118_211118_ymitos_crude_fresh_1to1_7to9.raw	A_Linden_131118_211118_ymitos_crude_fresh_1to1_7to9	26909	790.025	5	4.02511	1	0	1	4	17177;	104477	2958856	5411	QIIENAGEEGSVIIGKLIDEYGDDFAK(16)-KAITRPAK(1):0	null	7.37e-09	8.13253	3944.08	1.00942	255.802	sp|P19882|HSP60_YEAST(490)-sp|P19882|HSP60_YEAST(467)	sp|P19882|HSP60_YEAST	P19882	HSP60_YEAST	HSP60	490	sp|P19882|HSP60_YEAST	P19882	HSP60_YEAST	HSP60	467	Intra	0	0	0	632231	1556880	1393650	8326	2958856	90.2735 - 90.4339"	89.9725 - 90.3049"	90.2372 - 90.4672"	90.3972 - 90.464"	261454	223753	202525	99169.8
A_Linden_131118_211118_ymitos_crude_fresh_1to1_7to9_26974	A_Linden_131118_211118_ymitos_crude_fresh_1to1_7to9.raw	A_Linden_131118_211118_ymitos_crude_fresh_1to1_7to9	26974	789.823	5	4.02511	1	0	1	4	17227;	124575	3907115	5421	QIIENAGEEGSVIIGKLIDEYGDDFAK(16)-KAITRPAK(1):0	null	5.73e-08	7.24185	3944.08	-8e-05	-0.020278	sp|P19882|HSP60_YEAST(490)-sp|P19882|HSP60_YEAST(467)	sp|P19882|HSP60_YEAST	P19882	HSP60_YEAST	HSP60	490	sp|P19882|HSP60_YEAST	P19882	HSP60_YEAST	HSP60	467	Intra	0	0	0	12646	632231	2895380	379504	3907115	90.3112 - 90.383"	90.2735 - 90.4339"	89.9725 - 90.4445"	90.0806 - 90.2412"	124575	261454	223753	150752
A_Linden_131118_211118_ymitos_crude_fresh_1to1_7to9_26980	A_Linden_131118_211118_ymitos_crude_fresh_1to1_7to9.raw	A_Linden_131118_211118_ymitos_crude_fresh_1to1_7to9	26980	790.225	5	4.02511	1	0	1	4	17232;	245157	1789774	5423	QIIENAGEEGSVIIGKLIDEYGDDFAK(16)-KAITRPAK(1):0	null	1.54e-08	7.81248	3944.08	2.01102	509.494	sp|P19882|HSP60_YEAST(490)-sp|P19882|HSP60_YEAST(467)	sp|P19882|HSP60_YEAST	P19882	HSP60_YEAST	HSP60	490	sp|P19882|HSP60_YEAST	P19882	HSP60_YEAST	HSP60	467	Intra	0	0	0	3174730	1393650	8326	387798	1789774	89.9723 - 90.4447"	90.2372 - 90.4672"	90.3972 - 90.464"	90.2964 - 90.5065"	245157	202525	99169.8	180910
A_Linden_131118_211118_ymitos_crude_fresh_1to1_7to9_5533	A_Linden_131118_211118_ymitos_crude_fresh_1to1_7to9.raw	A_Linden_131118_211118_ymitos_crude_fresh_1to1_7to9	5533	834.985	7	4.02511	1	1	1	4	1727;	211572	18184240	1732	SSKQSSQTSGAAAATPAAATSSTTAGSAPSPSSTASYEDVPISTMR(3)-GISLKDVHGTGPR(5):1	null	1.2e-07	6.92082	5837.84	-0.00187	-0.320269	sp|P12695|ODP2_YEAST(217)-sp|P12695|ODP2_YEAST(192)	sp|P12695|ODP2_YEAST	P12695	ODP2_YEAST	LAT1	217	sp|P12695|ODP2_YEAST	P12695	ODP2_YEAST	LAT1	192	Intra	0	0	0	1346840	1806200	2743770	2684810	7234780	29.1141 - 29.5148"	28.6085 - 28.9657"	28.5855 - [28.9828]"	28.6197 - 28.9854"	117866	167743	215675	159848
A_Linden_131118_211118_ymitos_crude_fresh_1to1_7to9_27050	A_Linden_131118_211118_ymitos_crude_fresh_1to1_7to9.raw	A_Linden_131118_211118_ymitos_crude_fresh_1to1_7to9	27050	1247.91	4	4.02511	1	1	1	4	17291;	334737	41807110	5433	QTGLGLTQGWSNTNNLQTKLEFANLTPGLK(19)-DGPLSTNVEAKLNDK(11):1	null	2.06e-08	7.68613	4985.59	2.00815	402.547	sp|P04840|VDAC1_YEAST(84)-sp|P04840|VDAC1_YEAST(61)	sp|P04840|VDAC1_YEAST	P04840	VDAC1_YEAST	POR1	84	sp|P04840|VDAC1_YEAST	P04840	VDAC1_YEAST	POR1	61	Intra	0	0	0	32440700	30399300	29326400	24848100	84573800	90.6118 - [91.2302]"	90.6384 - [91.2099]"	90.5409 - [91.2526]"	90.5386 - [91.1691]"	1894170	1845070	1621770	1392280
A_Linden_131118_211118_ymitos_crude_fresh_1to1_7to9_27106	A_Linden_131118_211118_ymitos_crude_fresh_1to1_7to9.raw	A_Linden_131118_211118_ymitos_crude_fresh_1to1_7to9	27106	998.123	5	4.02511	1	1	1	4	17335;	309634	98114400	5441	QTGLGLTQGWSNTNNLQTKLEFANLTPGLK(19)-DGPLSTNVEAKLNDK(11):1	null	2.07e-07	6.68403	4985.59	-0.01148	-2.30218	sp|P04840|VDAC1_YEAST(84)-sp|P04840|VDAC1_YEAST(61)	sp|P04840|VDAC1_YEAST	P04840	VDAC1_YEAST	POR1	84	sp|P04840|VDAC1_YEAST	P04840	VDAC1_YEAST	POR1	61	Intra	0	0	0	5341090	21035900	8409.31	20645300	4.16896e+07	90.7897 - 91.1305"	90.5778 - [91.2784]"	90.0142 - 90.0699"	90.6525 - 91.2011"	653347	1168410	91148.2	1735670
A_Linden_131118_211118_ymitos_crude_fresh_1to1_7to9_27138	A_Linden_131118_211118_ymitos_crude_fresh_1to1_7to9.raw	A_Linden_131118_211118_ymitos_crude_fresh_1to1_7to9	27138	998.323	5	4.02511	1	1	1	4	17361;	488348	99271400	5446	QTGLGLTQGWSNTNNLQTKLEFANLTPGLK(19)-DGPLSTNVEAKLNDK(11):1	null	3.96e-07	6.4023	4985.59	0.98892	198.276	sp|P04840|VDAC1_YEAST(84)-sp|P04840|VDAC1_YEAST(61)	sp|P04840|VDAC1_YEAST	P04840	VDAC1_YEAST	POR1	84	sp|P04840|VDAC1_YEAST	P04840	VDAC1_YEAST	POR1	61	Intra	0	0	0	21044200	8409.31	20645300	21075300	4.1729e+07	90.5778 - 91.2793"	90.0142 - 90.0699"	90.6525 - 91.2011"	90.5575 - 91.1293"	1168410	91148.2	1735670	1308460
A_Linden_131118_211118_ymitos_crude_fresh_1to1_7to9_27248	A_Linden_131118_211118_ymitos_crude_fresh_1to1_7to9.raw	A_Linden_131118_211118_ymitos_crude_fresh_1to1_7to9	27248	1246.4	4	4.02511	1	0	1	4	17445;	281187	86370800	5463	QTGLGLTQGWSNTNNLQTKLEFANLTPGLK(19)-DGPLSTNVEAKLNDK(11):0	null	1.51e-10	9.82102	4981.57	-0.00789	-1.58352	sp|P04840|VDAC1_YEAST(84)-sp|P04840|VDAC1_YEAST(61)	sp|P04840|VDAC1_YEAST	P04840	VDAC1_YEAST	POR1	84	sp|P04840|VDAC1_YEAST	P04840	VDAC1_YEAST	POR1	61	Intra	0	0	0	9591460	23530800	32440700	30399300	86370800	90.6653 - 91.2756"	90.6423 - [91.3163]"	90.5937 - [91.2302]"	90.6384 - [91.2099]"	651316	1277370	1894170	1845070
A_Linden_131118_211118_ymitos_crude_fresh_1to1_7to9_5555	A_Linden_131118_211118_ymitos_crude_fresh_1to1_7to9.raw	A_Linden_131118_211118_ymitos_crude_fresh_1to1_7to9	5555	1362.93	4	4.02511	1	1	1	4	1745;	57433.8	991403	1736	SSKQSSQTSGAAAATPAAATSSTTAGSAPSPSSTASYEDVPISTMR(3)-LSTKVISAK(4):1	null	1.13e-06	5.94692	5447.7	-0.03112	-5.71148	sp|P12695|ODP2_YEAST(217)-sp|P09624|DLDH_YEAST(267)	sp|P12695|ODP2_YEAST	P12695	ODP2_YEAST	LAT1	217	sp|P09624|DLDH_YEAST	P09624	DLDH_YEAST	LPD1	267	Inter	1	0	0	0	74015.2	78212.2	69289.5	221517	[28.9062] - [28.9763]"	28.9178 - 29.0203"	28.9485 - 29.0201"	[28.9763] - 29.032"	0	66202.3	75401	47648.1
A_Linden_131118_211118_ymitos_crude_fresh_1to1_7to9_27288	A_Linden_131118_211118_ymitos_crude_fresh_1to1_7to9.raw	A_Linden_131118_211118_ymitos_crude_fresh_1to1_7to9	27288	1246.65	4	4.02511	1	0	1	4	17475;	673176	91756600	5470	QTGLGLTQGWSNTNNLQTKLEFANLTPGLK(19)-DGPLSTNVEAKLNDK(11):0	null	7.97e-12	11.0985	4981.57	0.99895	200.449	sp|P04840|VDAC1_YEAST(84)-sp|P04840|VDAC1_YEAST(61)	sp|P04840|VDAC1_YEAST	P04840	VDAC1_YEAST	POR1	84	sp|P04840|VDAC1_YEAST	P04840	VDAC1_YEAST	POR1	61	Intra	0	0	0	23530800	32440700	30399300	28916600	91756600	90.6423 - [91.3163]"	90.5937 - [91.2302]"	90.6384 - [91.2099]"	[90.5824] - [91.2526]"	1277370	1894170	1845070	1621770
A_Linden_131118_211118_ymitos_crude_fresh_1to1_7to9_27293	A_Linden_131118_211118_ymitos_crude_fresh_1to1_7to9.raw	A_Linden_131118_211118_ymitos_crude_fresh_1to1_7to9	27293	1040.56	5	4.02511	1	1	1	4	17479;	170725	38465000	5470	LNDKQTGLGLTQGWSNTNNLQTK(4)-LEFANLTPGLKNELITSLTPGVAK(11):1	null	7.23e-11	10.1409	5197.78	-0.00979	-1.88314	sp|P04840|VDAC1_YEAST(65)-sp|P04840|VDAC1_YEAST(95)	sp|P04840|VDAC1_YEAST	P04840	VDAC1_YEAST	POR1	65	sp|P04840|VDAC1_YEAST	P04840	VDAC1_YEAST	POR1	95	Intra	0	0	0	1949520	18213500	19098900	14289800	51602200	91.2909 - 91.6227"	91.1899 - 91.8817"	91.1711 - 91.8427"	91.1706 - 91.861"	289396	461885	505397	666221
A_Linden_131118_211118_ymitos_crude_fresh_1to1_7to9_27301	A_Linden_131118_211118_ymitos_crude_fresh_1to1_7to9.raw	A_Linden_131118_211118_ymitos_crude_fresh_1to1_7to9	27301	1197.12	4	4.02511	1	1	1	4	17485;	508181	39842950	5472	LLQEVASKTNEAAGDGTTSATVLGR(8)-SEYTDMLATGIIDPFKVVR(16):1	null	9.85e-11	10.0066	4784.47	-0.00351	-0.733469	sp|P19882|HSP60_YEAST(101)-sp|P19882|HSP60_YEAST(523)	sp|P19882|HSP60_YEAST	P19882	HSP60_YEAST	HSP60	101	sp|P19882|HSP60_YEAST	P19882	HSP60_YEAST	HSP60	523	Intra	0	0	0	8413580	28292.6	34175700	32782900	6.69869e+07	90.9084 - 91.5128"	89.2173 - 89.2429"	90.8478 - 91.8545"	90.7333 - 91.824"	374278	708582	596676	519460
A_Linden_131118_211118_ymitos_crude_fresh_1to1_7to9_27365	A_Linden_131118_211118_ymitos_crude_fresh_1to1_7to9.raw	A_Linden_131118_211118_ymitos_crude_fresh_1to1_7to9	27365	1246.9	4	4.02511	1	0	1	4	17537;	440238	95297300	5482	QTGLGLTQGWSNTNNLQTKLEFANLTPGLK(19)-DGPLSTNVEAKLNDK(11):0	null	2.67e-09	8.57349	4981.57	2.00531	402.303	sp|P04840|VDAC1_YEAST(84)-sp|P04840|VDAC1_YEAST(61)	sp|P04840|VDAC1_YEAST	P04840	VDAC1_YEAST	POR1	84	sp|P04840|VDAC1_YEAST	P04840	VDAC1_YEAST	POR1	61	Intra	0	0	0	35270200	35677800	31553000	28066500	95297300	90.5937 - 91.3872"	90.6384 - 91.4476"	[90.5824] - 91.4262"	[90.5431] - 91.3504"	1894170	1845070	1621770	1392280
A_Linden_131118_211118_ymitos_crude_fresh_1to1_7to9_5577	A_Linden_131118_211118_ymitos_crude_fresh_1to1_7to9.raw	A_Linden_131118_211118_ymitos_crude_fresh_1to1_7to9	5577	1167.97	5	4.02511	1	0	1	4	1760;	92881.5	16212250	1740	SSKQSSQTSGAAAATPAAATSSTTAGSAPSPSSTASYEDVPISTMR(3)-GISLKDVHGTGPR(5):0	null	5.2e-07	6.284	5833.82	1.00577	172.344	sp|P12695|ODP2_YEAST(217)-sp|P12695|ODP2_YEAST(192)	sp|P12695|ODP2_YEAST	P12695	ODP2_YEAST	LAT1	217	sp|P12695|ODP2_YEAST	P12695	ODP2_YEAST	LAT1	192	Intra	0	0	0	2180200	4107100	4282270	7822880	16212250	28.5995 - 29.0483"	[28.6351] - 29.1166"	28.6195 - [29.1023]"	28.571 - 29.2228"	187828	341365	305494	311506
A_Linden_131118_211118_ymitos_crude_fresh_1to1_7to9_27496	A_Linden_131118_211118_ymitos_crude_fresh_1to1_7to9.raw	A_Linden_131118_211118_ymitos_crude_fresh_1to1_7to9	27496	839.492	4	4.02511	1	0	1	4	17645;	197954	9552020	5501	VEFEKPLLLLSEKK(13)-VEFEKPLLLLSEK(5):0	null	2.25e-08	7.64782	3353.94	0.00324	0.965738	sp|P19882|HSP60_YEAST(246)-sp|P19882|HSP60_YEAST(238)	sp|P19882|HSP60_YEAST	P19882	HSP60_YEAST	HSP60	246	sp|P19882|HSP60_YEAST	P19882	HSP60_YEAST	HSP60	238	Intra	0	0	0	3950770	2237900	5005350	2308770	9552020	91.6146 - 91.9653"	91.8542 - 92.0535"	91.5447 - 91.9354"	91.6147 - 91.9063"	272937	476569	370035	397224
A_Linden_131118_211118_ymitos_crude_fresh_1to1_7to9_27500	A_Linden_131118_211118_ymitos_crude_fresh_1to1_7to9.raw	A_Linden_131118_211118_ymitos_crude_fresh_1to1_7to9	27500	840.748	4	4.02511	1	1	1	4	17648;	313396	9778300	5501	VEFEKPLLLLSEKK(13)-VEFEKPLLLLSEK(5):1	null	1.55e-06	5.80967	3357.96	1.00316	298.562	sp|P19882|HSP60_YEAST(246)-sp|P19882|HSP60_YEAST(238)	sp|P19882|HSP60_YEAST	P19882	HSP60_YEAST	HSP60	246	sp|P19882|HSP60_YEAST	P19882	HSP60_YEAST	HSP60	238	Intra	0	0	0	2237900	5005350	2308770	3729410	11043530	91.8542 - 92.0535"	91.5447 - 91.9354"	91.6147 - 91.9063"	91.526 - 91.9461"	476569	370035	397224	269560
A_Linden_131118_211118_ymitos_crude_fresh_1to1_7to9_27556	A_Linden_131118_211118_ymitos_crude_fresh_1to1_7to9.raw	A_Linden_131118_211118_ymitos_crude_fresh_1to1_7to9	27556	672.196	5	4.02511	1	0	1	4	17692;	130904	2461396	5510	VEFEKPLLLLSEKK(13)-VEFEKPLLLLSEK(5):0	null	3.1e-08	7.50864	3353.94	2.00899	598.457	sp|P19882|HSP60_YEAST(246)-sp|P19882|HSP60_YEAST(238)	sp|P19882|HSP60_YEAST	P19882	HSP60_YEAST	HSP60	246	sp|P19882|HSP60_YEAST	P19882	HSP60_YEAST	HSP60	238	Intra	0	0	0	954933	145441	1868110	447845	2461396	91.653 - 91.8608"	91.7966 - 91.8582"	91.5741 - 91.896"	91.8478 - 91.9061"	228159	153467	379082	572937
A_Linden_131118_211118_ymitos_crude_fresh_1to1_7to9_27627	A_Linden_131118_211118_ymitos_crude_fresh_1to1_7to9.raw	A_Linden_131118_211118_ymitos_crude_fresh_1to1_7to9	27627	1001.8	4	4.02511	1	1	1	4	17744;	297248	106765900	5521	FVDESLLSTLPAGKSLVSK(14)-VSLQDIKDFADKVYTK(7):1	null	1.14e-08	7.9431	4001.18	1.99773	498.911	sp|P07257|QCR2_YEAST(213)-sp|P07257|QCR2_YEAST(173)	sp|P07257|QCR2_YEAST	P07257	QCR2_YEAST	QCR2	213	sp|P07257|QCR2_YEAST	P07257	QCR2_YEAST	QCR2	173	Intra	0	0	0	63642200	44644100	52908000	66274900	163827000	92.1329 - 92.9101"	92.1177 - [92.7776]"	92.042 - 92.7246"	92.0503 - [92.6823]"	3136020	2877380	3193760	3534850
A_Linden_131118_211118_ymitos_crude_fresh_1to1_7to9_27655	A_Linden_131118_211118_ymitos_crude_fresh_1to1_7to9.raw	A_Linden_131118_211118_ymitos_crude_fresh_1to1_7to9	27655	801.242	5	4.02511	1	1	1	4	17764;	681649	199060500	5526	FVDESLLSTLPAGKSLVSK(14)-VSLQDIKDFADKVYTK(12):1	null	1.85e-11	10.7328	4001.18	-0.00695	-1.73655	sp|P07257|QCR2_YEAST(213)-sp|P07257|QCR2_YEAST(178)	sp|P07257|QCR2_YEAST	P07257	QCR2_YEAST	QCR2	213	sp|P07257|QCR2_YEAST	P07257	QCR2_YEAST	QCR2	178	Intra	0	0	0	21549900	46322400	59233500	46147600	151703500	92.1621 - [92.7405]"	[92.1343] - [92.6589]"	92.0784 - [92.7134]"	92.1124 - [92.7506]"	1442620	3130370	3488780	3138980
A_Linden_131118_211118_ymitos_crude_fresh_1to1_7to9_27656	A_Linden_131118_211118_ymitos_crude_fresh_1to1_7to9.raw	A_Linden_131118_211118_ymitos_crude_fresh_1to1_7to9	27656	1001.3	4	4.02511	1	1	1	4	17765;	877203	187094600	5527	FVDESLLSTLPAGKSLVSK(14)-VSLQDIKDFADKVYTK(12):1	null	7.18e-12	11.1439	4001.18	-0.00327	-0.817054	sp|P07257|QCR2_YEAST(213)-sp|P07257|QCR2_YEAST(178)	sp|P07257|QCR2_YEAST	P07257	QCR2_YEAST	QCR2	213	sp|P07257|QCR2_YEAST	P07257	QCR2_YEAST	QCR2	178	Intra	0	0	0	24199700	47267100	63642200	44621200	155530500	92.135 - 92.8114"	92.0942 - [92.7996]"	92.1329 - 92.9101"	92.1189 - [92.7776]"	1438870	2448460	3136020	2877380
A_Linden_131118_211118_ymitos_crude_fresh_1to1_7to9_27670	A_Linden_131118_211118_ymitos_crude_fresh_1to1_7to9.raw	A_Linden_131118_211118_ymitos_crude_fresh_1to1_7to9	27670	1335.07	3	4.02511	1	1	1	4	17776;	149496	3.72914e+06	5529	FVDESLLSTLPAGKSLVSK(14)-VSLQDIKDFADKVYTK(12):1	null	4.52e-11	10.3449	4001.18	0.99816	249.341	sp|P07257|QCR2_YEAST(213)-sp|P07257|QCR2_YEAST(178)	sp|P07257|QCR2_YEAST	P07257	QCR2_YEAST	QCR2	213	sp|P07257|QCR2_YEAST	P07257	QCR2_YEAST	QCR2	178	Intra	0	0	0	1839040	457316	409812	274588	1141716	92.2994 - 92.4947"	92.3627 - 92.4495"	92.3197 - [92.3805]"	92.2848 - 92.3359"	249943	265012	362618	333440
A_Linden_131118_211118_ymitos_crude_fresh_1to1_7to9_27682	A_Linden_131118_211118_ymitos_crude_fresh_1to1_7to9.raw	A_Linden_131118_211118_ymitos_crude_fresh_1to1_7to9	27682	1334.73	3	4.02511	1	1	1	4	17783;	256054	5032220	5531	FVDESLLSTLPAGKSLVSK(14)-VSLQDIKDFADKVYTK(12):1	null	1.26e-12	11.8996	4001.18	-0.00123	-0.307332	sp|P07257|QCR2_YEAST(213)-sp|P07257|QCR2_YEAST(178)	sp|P07257|QCR2_YEAST	P07257	QCR2_YEAST	QCR2	213	sp|P07257|QCR2_YEAST	P07257	QCR2_YEAST	QCR2	178	Intra	0	0	0	0	1738300	457316	409812	2605428	[92.1343] - [92.3279]"	92.2994 - 92.4947"	92.3627 - 92.4495"	92.3197 - [92.3805]"	0	249943	265012	362618
A_Linden_131118_211118_ymitos_crude_fresh_1to1_7to9_27684	A_Linden_131118_211118_ymitos_crude_fresh_1to1_7to9.raw	A_Linden_131118_211118_ymitos_crude_fresh_1to1_7to9	27684	1335.4	3	4.02511	1	1	1	4	17784;	244850	2.14829e+06	5531	FVDESLLSTLPAGKSLVSK(14)-VSLQDIKDFADKVYTK(12):1	null	7.31e-09	8.13608	4001.18	2.00487	500.693	sp|P07257|QCR2_YEAST(213)-sp|P07257|QCR2_YEAST(178)	sp|P07257|QCR2_YEAST	P07257	QCR2_YEAST	QCR2	213	sp|P07257|QCR2_YEAST	P07257	QCR2_YEAST	QCR2	178	Intra	0	0	0	457316	409812	1957850	1312940	3680602	92.3627 - 92.4495"	92.3197 - [92.3805]"	92.1258 - 92.3359"	92.2914 - 92.4383"	265012	362618	333440	416743
A_Linden_131118_211118_ymitos_crude_fresh_1to1_7to9_27705	A_Linden_131118_211118_ymitos_crude_fresh_1to1_7to9.raw	A_Linden_131118_211118_ymitos_crude_fresh_1to1_7to9	27705	1247.15	4	4.02511	1	0	1	4	17800;	278644	533676	5535	QTGLGLTQGWSNTNNLQTKLEFANLTPGLK(19)-DGPLSTNVEAKLNDK(11):0	null	3.56e-11	10.4485	4981.57	2.99067	599.866	sp|P04840|VDAC1_YEAST(84)-sp|P04840|VDAC1_YEAST(61)	sp|P04840|VDAC1_YEAST	P04840	VDAC1_YEAST	POR1	84	sp|P04840|VDAC1_YEAST	P04840	VDAC1_YEAST	POR1	61	Intra	0	0	0	1029750	284454	5424.55	243797	533676	92.1831 - 92.3419"	92.305 - 92.3816"	92.1623 - 92.1866"	92.3048 - 92.3818"	286323	264174	113567	220784
A_Linden_131118_211118_ymitos_crude_fresh_1to1_7to9_27714	A_Linden_131118_211118_ymitos_crude_fresh_1to1_7to9.raw	A_Linden_131118_211118_ymitos_crude_fresh_1to1_7to9	27714	668.038	6	4.02511	1	1	1	4	17808;	136779	359742	5536	FVDESLLSTLPAGKSLVSK(14)-VSLQDIKDFADKVYTK(12):1	null	1.24e-07	6.90658	4001.18	1.00492	251.03	sp|P07257|QCR2_YEAST(213)-sp|P07257|QCR2_YEAST(178)	sp|P07257|QCR2_YEAST	P07257	QCR2_YEAST	QCR2	213	sp|P07257|QCR2_YEAST	P07257	QCR2_YEAST	QCR2	178	Intra	0	0	0	0	3418.73	226419	0	229838	[92.2265] - [92.2709]"	92.2325 - [92.2709]"	92.1314 - 92.237"	[92.3484] - [92.3635]"	0	0	280645	0
A_Linden_131118_211118_ymitos_crude_fresh_1to1_7to9_27726	A_Linden_131118_211118_ymitos_crude_fresh_1to1_7to9.raw	A_Linden_131118_211118_ymitos_crude_fresh_1to1_7to9	27726	1042.78	4	4.02511	1	1	1	4	17815;	270579	374444	5539	MYEEALWPGWKPFDITAK(11)-VGDEIKLSAPAGDFAINK(6):1	null	9.45e-08	7.02457	4167.12	-0.02597	-6.23065	sp|P39676|FHP_YEAST(150)-sp|P39676|FHP_YEAST(253)	sp|P39676|FHP_YEAST	P39676	FHP_YEAST	YHB1	150	sp|P39676|FHP_YEAST	P39676	FHP_YEAST	YHB1	253	Intra	0	0	0	0	0	0	7464.85	7464.85	[92.2414] - [92.3127]"	[92.2414] - [92.2854]"	[92.2414] - [92.2709]"	92.3334 - 92.3643"	0	0	0	151932
A_Linden_131118_211118_ymitos_crude_fresh_1to1_7to9_27730	A_Linden_131118_211118_ymitos_crude_fresh_1to1_7to9.raw	A_Linden_131118_211118_ymitos_crude_fresh_1to1_7to9	27730	1333.73	3	4.02511	1	0	1	4	17817;	166151	3731201	5539	FVDESLLSTLPAGKSLVSK(14)-VSLQDIKDFADKVYTK(12):0	null	4.64e-08	7.33348	3997.15	1.00766	251.967	sp|P07257|QCR2_YEAST(213)-sp|P07257|QCR2_YEAST(178)	sp|P07257|QCR2_YEAST	P07257	QCR2_YEAST	QCR2	213	sp|P07257|QCR2_YEAST	P07257	QCR2_YEAST	QCR2	178	Intra	0	0	0	1738300	457316	634675	2639210	3731201	92.2994 - 92.4947"	92.3627 - 92.4495"	92.3197 - 92.4084"	92.1258 - 92.3359"	249943	265012	362618	333440
A_Linden_131118_211118_ymitos_crude_fresh_1to1_7to9_27776	A_Linden_131118_211118_ymitos_crude_fresh_1to1_7to9.raw	A_Linden_131118_211118_ymitos_crude_fresh_1to1_7to9	27776	1198.39	4	4.02511	1	1	1	4	17847;	465221	26931460	5547	VQGSVIGIDLGTTNSAVAIMEGKVPK(23)-VVNEPTAAALAYGLEKSDSK(16):1	null	8.24e-09	8.08407	4787.55	1.99731	416.927	sp|P0CS90|HSP77_YEAST(50)-sp|P0CS90|HSP77_YEAST(211)	sp|P0CS90|HSP77_YEAST	P0CS90	HSP77_YEAST	SSC1	50	sp|P0CS90|HSP77_YEAST	P0CS90	HSP77_YEAST	SSC1	211	Intra	0	0	0	8837030	10925800	11770200	11168800	33864800	92.4329 - 92.8987"	92.4454 - 92.9016"	92.3616 - 92.9043"	92.3788 - 92.904"	652232	822393	694412	688157
A_Linden_131118_211118_ymitos_crude_fresh_1to1_7to9_27796	A_Linden_131118_211118_ymitos_crude_fresh_1to1_7to9.raw	A_Linden_131118_211118_ymitos_crude_fresh_1to1_7to9	27796	1334.06	3	4.02511	1	0	1	4	17862;	161696	4523505	5550	FVDESLLSTLPAGKSLVSK(14)-VSLQDIKDFADKVYTK(12):0	null	2.9e-09	8.5376	3997.15	2.01326	503.293	sp|P07257|QCR2_YEAST(213)-sp|P07257|QCR2_YEAST(178)	sp|P07257|QCR2_YEAST	P07257	QCR2_YEAST	QCR2	213	sp|P07257|QCR2_YEAST	P07257	QCR2_YEAST	QCR2	178	Intra	0	0	0	457316	571355	2639210	1312940	4523505	92.3627 - 92.4495"	92.3263 - 92.4084"	92.1258 - 92.3359"	92.2914 - 92.4383"	265012	362618	333440	416743
A_Linden_131118_211118_ymitos_crude_fresh_1to1_7to9_27806	A_Linden_131118_211118_ymitos_crude_fresh_1to1_7to9.raw	A_Linden_131118_211118_ymitos_crude_fresh_1to1_7to9	27806	800.439	5	4.02511	1	0	1	4	17869;	1.18076e+06	147797700	5552	FVDESLLSTLPAGKSLVSK(14)-VSLQDIKDFADKVYTK(12):0	null	3.61e-09	8.44249	3997.15	0.00345	0.862896	sp|P07257|QCR2_YEAST(213)-sp|P07257|QCR2_YEAST(178)	sp|P07257|QCR2_YEAST	P07257	QCR2_YEAST	QCR2	213	sp|P07257|QCR2_YEAST	P07257	QCR2_YEAST	QCR2	178	Intra	0	0	0	21549900	46530600	56195700	45071400	147797700	92.1621 - [92.7405]"	92.117 - [92.6589]"	92.1706 - [92.7134]"	[92.1632] - [92.7506]"	1442620	3130370	3488780	3138980
A_Linden_131118_211118_ymitos_crude_fresh_1to1_7to9_27846	A_Linden_131118_211118_ymitos_crude_fresh_1to1_7to9.raw	A_Linden_131118_211118_ymitos_crude_fresh_1to1_7to9	27846	918.506	5	4.02511	1	1	1	4	17900;	357703	9701310	5558	MFLGAQSQGIPVVTAYDTLGEKGLIHSLVQTGSK(22)-KDILNAVK(1):1	null	1.53e-06	5.81531	4586.5	0.99572	217.003	sp|P30624|LCF1_YEAST(163)-sp|P30624|LCF1_YEAST(683)	sp|P30624|LCF1_YEAST	P30624	LCF1_YEAST	FAA1	163	sp|P30624|LCF1_YEAST	P30624	LCF1_YEAST	FAA1	683	Intra	0	0	0	748826	1270700	1525960	1543090	4339750	92.5767 - 92.7882"	92.6405 - 92.8861"	92.582 - 92.8849"	92.6393 - 92.8872"	169678	247243	231789	270804
A_Linden_131118_211118_ymitos_crude_fresh_1to1_7to9_27936	A_Linden_131118_211118_ymitos_crude_fresh_1to1_7to9.raw	A_Linden_131118_211118_ymitos_crude_fresh_1to1_7to9	27936	1000.3	4	4.02511	1	0	1	4	17970;	247962	160209600	5573	FVDESLLSTLPAGKSLVSK(14)-VSLQDIKDFADKVYTK(12):0	null	1.98e-06	5.70333	3997.15	0.00125	0.312644	sp|P07257|QCR2_YEAST(213)-sp|P07257|QCR2_YEAST(178)	sp|P07257|QCR2_YEAST	P07257	QCR2_YEAST	QCR2	213	sp|P07257|QCR2_YEAST	P07257	QCR2_YEAST	QCR2	178	Intra	0	0	0	26934500	50334200	63642200	46233200	160209600	92.1659 - 92.9084"	[92.1343] - 92.9115"	92.1329 - 92.9101"	[92.1632] - 92.8832"	1438870	2448460	3136020	2877380
A_Linden_131118_211118_ymitos_crude_fresh_1to1_7to9_28000	A_Linden_131118_211118_ymitos_crude_fresh_1to1_7to9.raw	A_Linden_131118_211118_ymitos_crude_fresh_1to1_7to9	28000	958.515	5	4.02511	1	1	1	4	17994;	347410	1.97549e+06	5591	VQGSVIGIDLGTTNSAVAIMEGKVPK(23)-VVNEPTAAALAYGLEKSDSK(16):1	null	3.26e-06	5.48678	4787.55	-0.00698	-1.45765	sp|P0CS90|HSP77_YEAST(50)-sp|P0CS90|HSP77_YEAST(211)	sp|P0CS90|HSP77_YEAST	P0CS90	HSP77_YEAST	SSC1	50	sp|P0CS90|HSP77_YEAST	P0CS90	HSP77_YEAST	SSC1	211	Intra	0	0	0	0	1131480	0	6359.87	1.13784e+06	[93.0683] - [93.0851]"	93.1466 - 93.4003"	[93.0973] - [93.1097]"	[93.1034] - 93.1163"	0	229345	0	304598
A_Linden_131118_211118_ymitos_crude_fresh_1to1_7to9_28165	A_Linden_131118_211118_ymitos_crude_fresh_1to1_7to9.raw	A_Linden_131118_211118_ymitos_crude_fresh_1to1_7to9	28165	801.444	5	4.02511	1	1	1	4	18123;	136432	3.75197e+06	5618	FVDESLLSTLPAGKSLVSK(14)-VSLQDIKDFADKVYTK(12):1	null	1.62e-06	5.79048	4001.18	1.0029	250.525	sp|P07257|QCR2_YEAST(213)-sp|P07257|QCR2_YEAST(178)	sp|P07257|QCR2_YEAST	P07257	QCR2_YEAST	QCR2	213	sp|P07257|QCR2_YEAST	P07257	QCR2_YEAST	QCR2	178	Intra	0	0	0	0	285851	123158	758733	1167742	[93.1218] - [93.1342]"	[93.0751] - 93.1216"	[93.1218] - 93.1561"	93.1483 - 93.2676"	0	1181310	264778	268124
A_Linden_131118_211118_ymitos_crude_fresh_1to1_7to9_28196	A_Linden_131118_211118_ymitos_crude_fresh_1to1_7to9.raw	A_Linden_131118_211118_ymitos_crude_fresh_1to1_7to9	28196	1252.64	4	4.02511	1	1	1	4	18149;	158491	11962065	5623	LFGVEGTYATALYQAAAKNSSIDAAFQSLQK(18)-IKGVSDEANLNETGR(2):1	null	1.36e-09	8.86646	5006.54	-0.00655	-1.30803	sp|P09457|ATPO_YEAST(46)-sp|P07251|ATPA_YEAST(54)	sp|P09457|ATPO_YEAST	P09457	ATPO_YEAST	ATP5	46	sp|P07251|ATPA_YEAST	P07251	ATPA_YEAST	ATP1	54	Inter	1	0	0	16746.8	14597.8	1708500	422815	2.14591e+06	93.8422 - 93.9228"	93.9193 - 93.9714"	93.7909 - 93.9969"	94.0065 - 94.1613"	116632	203546	458583	188242
A_Linden_131118_211118_ymitos_crude_fresh_1to1_7to9_28215	A_Linden_131118_211118_ymitos_crude_fresh_1to1_7to9.raw	A_Linden_131118_211118_ymitos_crude_fresh_1to1_7to9	28215	1253.15	4	4.02511	1	1	1	4	18162;	315804	5.42098e+06	5627	LFGVEGTYATALYQAAAKNSSIDAAFQSLQK(18)-IKGVSDEANLNETGR(2):1	null	3.08e-09	8.51145	5006.54	2.01541	402.312	sp|P09457|ATPO_YEAST(46)-sp|P07251|ATPA_YEAST(54)	sp|P09457|ATPO_YEAST	P09457	ATPO_YEAST	ATP5	46	sp|P07251|ATPA_YEAST	P07251	ATPA_YEAST	ATP1	54	Inter	1	0	0	1708500	422815	0	3770650	4193465	93.7909 - 93.9969"	94.0065 - 94.1613"	[93.9785] - [93.9945]"	93.7312 - 94.0086"	458583	188242	0	261996
A_Linden_131118_211118_ymitos_crude_fresh_1to1_7to9_28225	A_Linden_131118_211118_ymitos_crude_fresh_1to1_7to9.raw	A_Linden_131118_211118_ymitos_crude_fresh_1to1_7to9	28225	1252.89	4	4.02511	1	1	1	4	18170;	201458	8804584	5628	LFGVEGTYATALYQAAAKNSSIDAAFQSLQK(18)-IKGVSDEANLNETGR(2):1	null	6.68e-13	12.1752	5006.54	0.99833	199.325	sp|P09457|ATPO_YEAST(46)-sp|P07251|ATPA_YEAST(54)	sp|P09457|ATPO_YEAST	P09457	ATPO_YEAST	ATP5	46	sp|P07251|ATPA_YEAST	P07251	ATPA_YEAST	ATP1	54	Inter	1	0	0	14597.8	1708500	422815	4494110	6625425	93.9193 - 93.9714"	93.7909 - 93.9969"	94.0065 - 94.1613"	93.6602 - 94.0091"	203546	458583	188242	276462
A_Linden_131118_211118_ymitos_crude_fresh_1to1_7to9_28232	A_Linden_131118_211118_ymitos_crude_fresh_1to1_7to9.raw	A_Linden_131118_211118_ymitos_crude_fresh_1to1_7to9	28232	800.839	5	4.02511	1	0	1	4	18176;	203833	904098	5629	FVDESLLSTLPAGKSLVSK(14)-VSLQDIKDFADKVYTK(7):0	null	9.76e-08	7.01055	3997.15	2.00545	501.341	sp|P07257|QCR2_YEAST(213)-sp|P07257|QCR2_YEAST(173)	sp|P07257|QCR2_YEAST	P07257	QCR2_YEAST	QCR2	213	sp|P07257|QCR2_YEAST	P07257	QCR2_YEAST	QCR2	173	Intra	0	0	0	285851	128416	758733	16949.3	904098	[93.0751] - 93.1216"	93.115 - 93.1561"	93.1483 - 93.2676"	93.1151 - 93.1435"	1181310	264778	268124	414984
A_Linden_131118_211118_ymitos_crude_fresh_1to1_7to9_28274	A_Linden_131118_211118_ymitos_crude_fresh_1to1_7to9.raw	A_Linden_131118_211118_ymitos_crude_fresh_1to1_7to9	28274	1466.9	6	4.02511	1	1	1	4	18212;	129313	361671	5636	LNFKPEDTVTVGEELAQVEPGEAPAEGSGESKPEPTEQAEPSQGVAAR(32)-NVGDFIKEDELLATIETDKIDIEVNSPVSGTVTK(7):1	null	5.59e-09	8.25259	8792.36	3.02603	344.008	sp|P19262|ODO2_YEAST(161)-sp|P19262|ODO2_YEAST(102)	sp|P19262|ODO2_YEAST	P19262	ODO2_YEAST	KGD2	161	sp|P19262|ODO2_YEAST	P19262	ODO2_YEAST	KGD2	102	Intra	0	0	0	395090	90165.4	324886	36174.2	451226	94.142 - 94.2413"	93.9367 - 93.9954"	93.8819 - 93.9891"	94.143 - 94.1933"	204404	190329	261864	431863
A_Linden_131118_211118_ymitos_crude_fresh_1to1_7to9_28293	A_Linden_131118_211118_ymitos_crude_fresh_1to1_7to9.raw	A_Linden_131118_211118_ymitos_crude_fresh_1to1_7to9	28293	1252.14	4	4.02511	1	0	1	4	18226;	247451	5201175	5638	LFGVEGTYATALYQAAAKNSSIDAAFQSLQK(18)-IKGVSDEANLNETGR(2):0	null	2.53e-09	8.59688	5002.52	1.99109	397.779	sp|P09457|ATPO_YEAST(46)-sp|P07251|ATPA_YEAST(54)	sp|P09457|ATPO_YEAST	P09457	ATPO_YEAST	ATP5	46	sp|P07251|ATPA_YEAST	P07251	ATPA_YEAST	ATP1	54	Inter	1	0	0	1708500	1291450	615195	3294530	5201175	93.7909 - 93.9969"	93.7752 - 93.9888"	94.0063 - 94.1206"	93.744 - 94.0086"	458583	184882	250817	261996
A_Linden_131118_211118_ymitos_crude_fresh_1to1_7to9_28333	A_Linden_131118_211118_ymitos_crude_fresh_1to1_7to9.raw	A_Linden_131118_211118_ymitos_crude_fresh_1to1_7to9	28333	1466.57	6	4.02511	1	1	1	4	18258;	170807	2.19353e+06	5645	LNFKPEDTVTVGEELAQVEPGEAPAEGSGESKPEPTEQAEPSQGVAAR(32)-NVGDFIKEDELLATIETDKIDIEVNSPVSGTVTK(7):1	null	4.59e-14	13.3382	8792.36	1.00313	114.065	sp|P19262|ODO2_YEAST(161)-sp|P19262|ODO2_YEAST(102)	sp|P19262|ODO2_YEAST	P19262	ODO2_YEAST	KGD2	161	sp|P19262|ODO2_YEAST	P19262	ODO2_YEAST	KGD2	102	Intra	0	0	0	0	0	132915	90165.4	223080	[93.9074] - [93.9785]"	[94.1563] - [94.1817]"	94.142 - 94.231"	93.9367 - 93.9954"	0	0	204404	190329
A_Linden_131118_211118_ymitos_crude_fresh_1to1_7to9_5672	A_Linden_131118_211118_ymitos_crude_fresh_1to1_7to9.raw	A_Linden_131118_211118_ymitos_crude_fresh_1to1_7to9	5672	798.925	4	4.02511	1	1	1	4	1829;	71327.4	1.98264e+06	1760	LLKNNTGDANTEEAAAR(3)-KAIAIGEFDTAK(1):1	null	8.89e-07	6.0511	3191.66	0.01111	3.47984	sp|P16547|OM45_YEAST(204)-sp|P16547|OM45_YEAST(129)	sp|P16547|OM45_YEAST	P16547	OM45_YEAST	OM45	204	sp|P16547|OM45_YEAST	P16547	OM45_YEAST	OM45	129	Intra	0	0	0	2568.12	6248.92	908398	0	914647	29.7966 - [29.8215]"	29.7966 - 29.8425"	29.4322 - 29.6934"	[29.8339] - [29.8476]"	109389	97330.2	126279	0
A_Linden_131118_211118_ymitos_crude_fresh_1to1_7to9_28379	A_Linden_131118_211118_ymitos_crude_fresh_1to1_7to9.raw	A_Linden_131118_211118_ymitos_crude_fresh_1to1_7to9	28379	1280.43	4	4.02511	1	1	1	4	18295;	155320	4.66231e+06	5652	SLDFLNQSFIQQKANLLSSSNFEATKK(13)-ENSAVAAKEGLALSSNISR(8):1	null	2.32e-12	11.6345	5115.67	2.00812	392.312	sp|P07256|QCR1_YEAST(128)-sp|P07256|QCR1_YEAST(88)	sp|P07256|QCR1_YEAST	P07256	QCR1_YEAST	COR1	128	sp|P07256|QCR1_YEAST	P07256	QCR1_YEAST	COR1	88	Intra	0	0	0	2893400	5291180	0	7179440	12470620	94.2516 - 94.5882"	94.3248 - 94.6441"	[94.1444] - [94.2505]"	94.1677 - 94.5699"	332168	426715	0	302623
A_Linden_131118_211118_ymitos_crude_fresh_1to1_7to9_28387	A_Linden_131118_211118_ymitos_crude_fresh_1to1_7to9.raw	A_Linden_131118_211118_ymitos_crude_fresh_1to1_7to9	28387	1024.14	5	4.02511	1	1	1	4	18301;	259416	140230200	5653	SLDFLNQSFIQQKANLLSSSNFEATKK(13)-ENSAVAAKEGLALSSNISR(8):1	null	5.99e-16	15.2226	5115.67	-0.00391	-0.764169	sp|P07256|QCR1_YEAST(128)-sp|P07256|QCR1_YEAST(88)	sp|P07256|QCR1_YEAST	P07256	QCR1_YEAST	COR1	128	sp|P07256|QCR1_YEAST	P07256	QCR1_YEAST	COR1	88	Intra	0	0	0	11470300	35175400	42054300	50284900	127514600	94.2813 - [94.8005]"	[94.2398] - [94.9404]"	94.162 - [94.794]"	94.1874 - [94.9982]"	954524	1865120	2460360	2426220
A_Linden_131118_211118_ymitos_crude_fresh_1to1_7to9_28390	A_Linden_131118_211118_ymitos_crude_fresh_1to1_7to9.raw	A_Linden_131118_211118_ymitos_crude_fresh_1to1_7to9	28390	1280.17	4	4.02511	1	1	1	4	18303;	171531	7.83448e+06	5654	SLDFLNQSFIQQKANLLSSSNFEATKK(13)-ENSAVAAKEGLALSSNISR(8):1	null	5.48e-20	19.2612	5115.67	1.00228	195.847	sp|P07256|QCR1_YEAST(128)-sp|P07256|QCR1_YEAST(88)	sp|P07256|QCR1_YEAST	P07256	QCR1_YEAST	COR1	128	sp|P07256|QCR1_YEAST	P07256	QCR1_YEAST	COR1	88	Intra	0	0	0	1373380	2893400	5291180	0	8184580	94.3566 - 94.5179"	94.2516 - 94.5882"	94.3248 - 94.6441"	[94.0906] - [94.1174]"	251335	332168	426715	0
A_Linden_131118_211118_ymitos_crude_fresh_1to1_7to9_28433	A_Linden_131118_211118_ymitos_crude_fresh_1to1_7to9.raw	A_Linden_131118_211118_ymitos_crude_fresh_1to1_7to9	28433	1279.92	4	4.02511	1	1	1	4	18336;	175306	15675980	5661	SLDFLNQSFIQQKANLLSSSNFEATKK(13)-ENSAVAAKEGLALSSNISR(8):1	null	1.51e-19	18.821	5115.67	-0.01824	-3.56483	sp|P07256|QCR1_YEAST(128)-sp|P07256|QCR1_YEAST(88)	sp|P07256|QCR1_YEAST	P07256	QCR1_YEAST	COR1	128	sp|P07256|QCR1_YEAST	P07256	QCR1_YEAST	COR1	88	Intra	0	0	0	8864.51	1373380	2841290	4925230	9139900	94.5677 - 94.6053"	94.3566 - 94.5179"	94.2794 - 94.5882"	94.3248 - 94.6441"	153174	251335	332168	426715
A_Linden_131118_211118_ymitos_crude_fresh_1to1_7to9_28438	A_Linden_131118_211118_ymitos_crude_fresh_1to1_7to9.raw	A_Linden_131118_211118_ymitos_crude_fresh_1to1_7to9	28438	801.242	5	4.02511	1	1	1	4	18340;	42769.4	1.54161e+06	5662	FVDESLLSTLPAGKSLVSK(14)-VSLQDIKDFADKVYTK(12):1	null	1.88e-07	6.72584	4001.18	-0.0039	-0.974468	sp|P07257|QCR2_YEAST(213)-sp|P07257|QCR2_YEAST(178)	sp|P07257|QCR2_YEAST	P07257	QCR2_YEAST	QCR2	213	sp|P07257|QCR2_YEAST	P07257	QCR2_YEAST	QCR2	178	Intra	0	0	0	426111	0	324792	123158	447950	93.2177 - 93.3605"	[93.1218] - [93.1342]"	93.0673 - 93.1216"	[93.1218] - 93.1561"	175832	0	1181310	264778
A_Linden_131118_211118_ymitos_crude_fresh_1to1_7to9_28440	A_Linden_131118_211118_ymitos_crude_fresh_1to1_7to9.raw	A_Linden_131118_211118_ymitos_crude_fresh_1to1_7to9	28440	1112	5	4.02511	1	1	1	4	18341;	222294	76887100	5662	LAPSTLQDAEGNVKPWNPPQKPNLPELELQGPEALK(21)-NTSVIDKIESYVK(7):1	null	2.28e-08	7.64207	5554.94	0.00612	1.10152	sp|Q12349|ATP14_YEAST(68)-sp|P30902|ATP7_YEAST(71)	sp|Q12349|ATP14_YEAST	Q12349	ATP14_YEAST	ATP14	68	sp|P30902|ATP7_YEAST	P30902	ATP7_YEAST	ATP7	71	Inter	1	0	0	7540730	11262200	20653800	16327700	48243700	94.4172 - 94.9146"	94.3332 - 95.0845"	94.3419 - 95.1005"	94.3768 - [94.9879]"	422626	672627	1199710	954135
A_Linden_131118_211118_ymitos_crude_fresh_1to1_7to9_28490	A_Linden_131118_211118_ymitos_crude_fresh_1to1_7to9.raw	A_Linden_131118_211118_ymitos_crude_fresh_1to1_7to9	28490	1279.17	4	4.02511	1	0	1	4	18380;	251335	13668710	5670	SLDFLNQSFIQQKANLLSSSNFEATKK(13)-ENSAVAAKEGLALSSNISR(8):0	null	3.57e-17	16.4473	5111.64	0.99944	195.446	sp|P07256|QCR1_YEAST(128)-sp|P07256|QCR1_YEAST(88)	sp|P07256|QCR1_YEAST	P07256	QCR1_YEAST	COR1	128	sp|P07256|QCR1_YEAST	P07256	QCR1_YEAST	COR1	88	Intra	0	0	0	1373380	2893400	5291180	5484130	13668710	94.3566 - 94.5179"	94.2516 - 94.5882"	94.3248 - 94.6441"	94.2531 - 94.6322"	251335	332168	426715	333033
A_Linden_131118_211118_ymitos_crude_fresh_1to1_7to9_28507	A_Linden_131118_211118_ymitos_crude_fresh_1to1_7to9.raw	A_Linden_131118_211118_ymitos_crude_fresh_1to1_7to9	28507	1023.33	5	4.02511	1	0	1	4	18391;	177102	124820800	5674	SLDFLNQSFIQQKANLLSSSNFEATKK(13)-ENSAVAAKEGLALSSNISR(8):0	null	1.9e-14	13.7212	5111.64	-0.00661	-1.29287	sp|P07256|QCR1_YEAST(128)-sp|P07256|QCR1_YEAST(88)	sp|P07256|QCR1_YEAST	P07256	QCR1_YEAST	COR1	128	sp|P07256|QCR1_YEAST	P07256	QCR1_YEAST	COR1	88	Intra	0	0	0	11470300	35175400	40612500	49032900	124820800	94.2813 - [94.8005]"	[94.2398] - [94.9404]"	94.2503 - [94.794]"	[94.2679] - [94.9982]"	954524	1960400	2460360	2426220
A_Linden_131118_211118_ymitos_crude_fresh_1to1_7to9_28640	A_Linden_131118_211118_ymitos_crude_fresh_1to1_7to9.raw	A_Linden_131118_211118_ymitos_crude_fresh_1to1_7to9	28640	1212.66	4	4.02511	1	0	1	4	18498;	208074	4718870	5695	NELITSLTPGVAKSAVLNTTFTQPFFTAR(13)-QPVKDGPLSTNVEAK(4):0	null	1.49e-08	7.82681	4843.56	3.02688	624.408	sp|P04840|VDAC1_YEAST(108)-sp|P04840|VDAC1_YEAST(50)	sp|P04840|VDAC1_YEAST	P04840	VDAC1_YEAST	POR1	108	sp|P04840|VDAC1_YEAST	P04840	VDAC1_YEAST	POR1	50	Intra	0	0	0	4730560	1456760	1208750	2053360	4718870	94.777 - 95.197"	94.8432 - 95.0531"	94.9733 - 95.1241"	94.8606 - 95.1106"	307790	271218	244704	247856
A_Linden_131118_211118_ymitos_crude_fresh_1to1_7to9_28645	A_Linden_131118_211118_ymitos_crude_fresh_1to1_7to9.raw	A_Linden_131118_211118_ymitos_crude_fresh_1to1_7to9	28645	1111.39	5	4.02511	1	0	1	4	18502;	235329	55259200	5695	LAPSTLQDAEGNVKPWNPPQKPNLPELELQGPEALK(14)-NTSVIDKIESYVK(7):0	null	1.29e-06	5.88941	5550.91	0.99397	179	sp|Q12349|ATP14_YEAST(61)-sp|P30902|ATP7_YEAST(71)	sp|Q12349|ATP14_YEAST	Q12349	ATP14_YEAST	ATP14	61	sp|P30902|ATP7_YEAST	P30902	ATP7_YEAST	ATP7	71	Inter	1	0	0	10866900	20269300	15592400	19397500	55259200	94.4362 - 95.1363"	[94.4234] - 95.1005"	[94.4559] - [94.9879]"	94.3959 - 95.0725"	672627	1199710	954135	1105320
A_Linden_131118_211118_ymitos_crude_fresh_1to1_7to9_2619	A_Linden_131118_211118_ymitos_crude_fresh_1to1_7to9.raw	A_Linden_131118_211118_ymitos_crude_fresh_1to1_7to9	2619	1052.52	4	4.02511	1	1	1	4	186;	42604.4	4692990	1045	TEEISQEKENAEPTDSAEATEAEEK(8)-LVVVNEKAETAK(7):1	null	2.8e-10	9.55284	4206.04	-0.0001	-0.02377	sp|Q08179|MDM38_YEAST(488)-sp|Q08179|MDM38_YEAST(475)	sp|Q08179|MDM38_YEAST	Q08179	MDM38_YEAST	MDM38	488	sp|Q08179|MDM38_YEAST	Q08179	MDM38_YEAST	MDM38	475	Intra	0	0	0	149297	920820	1029440	1313580	3263840	17.4844 - 17.6414"	17.416 - 17.7841"	17.4156 - [17.7878]"	17.4111 - 17.797"	47685.2	63957.1	92750.6	82356.6
A_Linden_131118_211118_ymitos_crude_fresh_1to1_7to9_5717	A_Linden_131118_211118_ymitos_crude_fresh_1to1_7to9.raw	A_Linden_131118_211118_ymitos_crude_fresh_1to1_7to9	5717	627.664	6	4.02511	1	1	1	4	1860;	55704.7	2.17082e+06	1769	DKDGNEFMLKPPHGDGLPQR(10)-SASIVKDAAAHGLK(6):1	null	6.14e-08	7.21183	3758.93	1.00649	267.616	sp|P19414|ACON_YEAST(522)-sp|P19414|ACON_YEAST(398)	sp|P19414|ACON_YEAST	P19414	ACON_YEAST	ACO1	522	sp|P19414|ACON_YEAST	P19414	ACON_YEAST	ACO1	398	Intra	0	0	0	57942.8	91018.5	40267.7	1313810	1.4451e+06	29.554 - 29.6069"	29.657 - 29.7333"	29.6968 - 29.7734"	29.4187 - 29.6927"	74662.6	107225	58806.7	84944.6
A_Linden_131118_211118_ymitos_crude_fresh_1to1_7to9_5754	A_Linden_131118_211118_ymitos_crude_fresh_1to1_7to9.raw	A_Linden_131118_211118_ymitos_crude_fresh_1to1_7to9	5754	627.831	6	4.02511	1	1	1	4	1886;	97199.8	979107	1775	DKDGNEFMLKPPHGDGLPQR(10)-SASIVKDAAAHGLK(6):1	null	1.59e-09	8.7986	3758.93	2.00447	532.828	sp|P19414|ACON_YEAST(522)-sp|P19414|ACON_YEAST(398)	sp|P19414|ACON_YEAST	P19414	ACON_YEAST	ACO1	522	sp|P19414|ACON_YEAST	P19414	ACON_YEAST	ACO1	398	Intra	0	0	0	91018.5	40267.7	1143670	302017	1.48595e+06	29.657 - 29.7333"	29.6968 - 29.7734"	29.4187 - 29.6815"	29.4464 - 29.5859"	107225	58806.7	84944.6	75975.5
A_Linden_131118_211118_ymitos_crude_fresh_1to1_7to9_2628	A_Linden_131118_211118_ymitos_crude_fresh_1to1_7to9.raw	A_Linden_131118_211118_ymitos_crude_fresh_1to1_7to9	2628	1052.77	4	4.02511	1	1	1	4	189;	65243.9	2649802	1048	TEEISQEKENAEPTDSAEATEAEEK(8)-LVVVNEKAETAK(7):1	null	2.61e-11	10.5834	4206.04	0.99602	236.694	sp|Q08179|MDM38_YEAST(488)-sp|Q08179|MDM38_YEAST(475)	sp|Q08179|MDM38_YEAST	Q08179	MDM38_YEAST	MDM38	488	sp|Q08179|MDM38_YEAST	Q08179	MDM38_YEAST	MDM38	475	Intra	0	0	0	920820	1029440	1296730	1126300	3452470	17.416 - 17.7841"	17.4156 - [17.7878]"	17.4111 - 17.797"	17.376 - 17.7896"	63957.1	92750.6	82356.6	71090.3
A_Linden_131118_211118_ymitos_crude_fresh_1to1_7to9_29234	A_Linden_131118_211118_ymitos_crude_fresh_1to1_7to9.raw	A_Linden_131118_211118_ymitos_crude_fresh_1to1_7to9	29234	1024.34	5	4.02511	1	1	1	4	18958;	147494	7.50398e+07	5790	SLDFLNQSFIQQKANLLSSSNFEATKK(13)-ENSAVAAKEGLALSSNISR(8):1	null	2.37e-06	5.62525	5115.67	0.97509	190.535	sp|P07256|QCR1_YEAST(128)-sp|P07256|QCR1_YEAST(88)	sp|P07256|QCR1_YEAST	P07256	QCR1_YEAST	COR1	128	sp|P07256|QCR1_YEAST	P07256	QCR1_YEAST	COR1	88	Intra	0	0	0	13660.9	30812900	772032	995470	32580402	96.0729 - 96.1097"	94.1863 - 94.5961"	96.1872 - 96.3794"	96.2766 - 96.4228"	203617	2460360	235653	213886
A_Linden_131118_211118_ymitos_crude_fresh_1to1_7to9_29329	A_Linden_131118_211118_ymitos_crude_fresh_1to1_7to9.raw	A_Linden_131118_211118_ymitos_crude_fresh_1to1_7to9	29329	1048.14	5	4.02511	1	1	1	4	19016;	362039	45021700	5811	GSYVMNLLSDAAQSETWPAIKPLLTKGK(26)-GINSSYAVWNDVTGKAHEK(15):1	null	4.92e-06	5.30803	5234.69	0.98618	188.321	sp|P06168|ILV5_YEAST(163)-sp|P06168|ILV5_YEAST(226)	sp|P06168|ILV5_YEAST	P06168	ILV5_YEAST	ILV5	163	sp|P06168|ILV5_YEAST	P06168	ILV5_YEAST	ILV5	226	Intra	0	0	0	9067310	7739550	13600300	11037900	32377750	96.9849 - 97.5321"	96.8227 - 97.3573"	96.8547 - 97.5028"	96.8138 - [97.3728]"	370993	727914	538373	597273
A_Linden_131118_211118_ymitos_crude_fresh_1to1_7to9_29331	A_Linden_131118_211118_ymitos_crude_fresh_1to1_7to9.raw	A_Linden_131118_211118_ymitos_crude_fresh_1to1_7to9	29331	1300.95	4	4.02511	1	1	1	4	19018;	129720	1.59618e+06	5811	LNDKQTGLGLTQGWSNTNNLQTK(4)-LEFANLTPGLKNELITSLTPGVAK(11):1	null	2.14e-09	8.66959	5197.78	1.97113	379.008	sp|P04840|VDAC1_YEAST(65)-sp|P04840|VDAC1_YEAST(95)	sp|P04840|VDAC1_YEAST	P04840	VDAC1_YEAST	POR1	65	sp|P04840|VDAC1_YEAST	P04840	VDAC1_YEAST	POR1	95	Intra	0	0	0	0	0	0	0	0	[96.7924] - [97.0051]"	[96.8261] - [97.0229]"	[96.9421] - [97.0229]"	[96.4574] - [96.4764]"	0	0	0	0
A_Linden_131118_211118_ymitos_crude_fresh_1to1_7to9_29393	A_Linden_131118_211118_ymitos_crude_fresh_1to1_7to9.raw	A_Linden_131118_211118_ymitos_crude_fresh_1to1_7to9	29393	901.878	5	4.02511	1	1	1	4	19068;	209639	18952020	5824	ENTEGEYSGIEHIVCPGVVQSIKLITR(23)-ANIMKLGDGLFR(5):1	15,C(Carbamidomethyl[C]);	1.5e-09	8.82391	4503.34	1.01006	224.191	sp|P28241|IDH2_YEAST(173)-sp|P28834|IDH1_YEAST(199)	sp|P28241|IDH2_YEAST	P28241	IDH2_YEAST	IDH2	173	sp|P28834|IDH1_YEAST	P28834	IDH1_YEAST	IDH1	199	Inter	1	0	0	6182.89	376486	2660.1	3990640	4.36979e+06	97.0973 - 97.1415"	97.0656 - 97.2048"	97.2015 - [97.2397]"	96.9164 - 97.3299"	99421.1	122451	70686.1	254028
A_Linden_131118_211118_ymitos_crude_fresh_1to1_7to9_29428	A_Linden_131118_211118_ymitos_crude_fresh_1to1_7to9.raw	A_Linden_131118_211118_ymitos_crude_fresh_1to1_7to9	29428	873.454	6	4.02511	1	1	1	4	19096;	484646	24242000	5829	GSYVMNLLSDAAQSETWPAIKPLLTKGK(26)-GINSSYAVWNDVTGKAHEK(15):1	null	3.85e-06	5.41454	5234.69	-0.00771	-1.47259	sp|P06168|ILV5_YEAST(163)-sp|P06168|ILV5_YEAST(226)	sp|P06168|ILV5_YEAST	P06168	ILV5_YEAST	ILV5	163	sp|P06168|ILV5_YEAST	P06168	ILV5_YEAST	ILV5	226	Intra	0	0	0	274364	3694420	1820930	5637690	11153040	97.2871 - 97.3803"	97.0091 - 97.3091"	97.2974 - 97.4902"	[96.8261] - 97.3542"	149799	294946	239435	374789
A_Linden_131118_211118_ymitos_crude_fresh_1to1_7to9_29454	A_Linden_131118_211118_ymitos_crude_fresh_1to1_7to9.raw	A_Linden_131118_211118_ymitos_crude_fresh_1to1_7to9	29454	902.077	5	4.02511	1	1	1	4	19116;	294375	13895010	5833	ENTEGEYSGIEHIVCPGVVQSIKLITR(23)-ANIMKLGDGLFR(5):1	15,C(Carbamidomethyl[C]);	1.47e-10	9.83268	4503.34	2.00526	444.985	sp|P28241|IDH2_YEAST(173)-sp|P28834|IDH1_YEAST(199)	sp|P28241|IDH2_YEAST	P28241	IDH2_YEAST	IDH2	173	sp|P28834|IDH1_YEAST	P28834	IDH1_YEAST	IDH1	199	Inter	1	0	0	376486	2660.1	2559040	4334820	6.89652e+06	97.0656 - 97.2048"	97.2015 - [97.2397]"	96.9832 - 97.2997"	96.9575 - 97.3607"	122451	70686.1	254028	453440
A_Linden_131118_211118_ymitos_crude_fresh_1to1_7to9_29532	A_Linden_131118_211118_ymitos_crude_fresh_1to1_7to9.raw	A_Linden_131118_211118_ymitos_crude_fresh_1to1_7to9	29532	843.214	4	4.02511	1	0	1	4	19176;	130435	3961908	5845	GFISPYFITDPKSSK(12)-VEFEKPLLLLSEK(5):0	null	1.62e-06	5.79048	3367.82	1.00506	298.252	sp|P19882|HSP60_YEAST(230)-sp|P19882|HSP60_YEAST(238)	sp|P19882|HSP60_YEAST	P19882	HSP60_YEAST	HSP60	230	sp|P19882|HSP60_YEAST	P19882	HSP60_YEAST	HSP60	238	Intra	0	0	0	2881340	1759850	1846470	355588	3961908	97.3765 - 97.844"	97.3477 - 97.7264"	97.3479 - 97.7641"	97.4093 - 97.6716"	209029	221770	138474	80633.5
A_Linden_131118_211118_ymitos_crude_fresh_1to1_7to9_5804	A_Linden_131118_211118_ymitos_crude_fresh_1to1_7to9.raw	A_Linden_131118_211118_ymitos_crude_fresh_1to1_7to9	5804	835.831	5	4.02511	1	1	1	4	1918;	404596	56343440	1786	KQAIETANKADQLANDTENSLK(9)-VQGGEEVNAEELKTK(13):1	null	4.47e-08	7.34969	4173.12	0.9971	238.819	sp|P0CS90|HSP77_YEAST(561)-sp|P0CS90|HSP77_YEAST(614)	sp|P0CS90|HSP77_YEAST	P0CS90	HSP77_YEAST	SSC1	561	sp|P0CS90|HSP77_YEAST	P0CS90	HSP77_YEAST	SSC1	614	Intra	0	0	0	24682800	23650100	17683600	1538280	42871980	29.8825 - 30.2413"	29.793 - 30.3075"	29.8992 - 30.2263"	29.8524 - 29.9341"	1087020	1250950	1133500	771563
A_Linden_131118_211118_ymitos_crude_fresh_1to1_7to9_29560	A_Linden_131118_211118_ymitos_crude_fresh_1to1_7to9.raw	A_Linden_131118_211118_ymitos_crude_fresh_1to1_7to9	29560	1072.52	6	4.02511	1	1	1	4	19198;	145545	1.54596e+06	5849	IQQQQPGYADLEHKEDCVEEFFHLQHYLDTATAPR(14)-KGPAPLNLEIPAYEFDGDK(1):1	17,C(Carbamidomethyl[C]);	2.12e-08	7.67366	6428.09	1.00299	155.983	sp|P00127|QCR6_YEAST(120)-sp|P08067|UCRI_YEAST(193)	sp|P00127|QCR6_YEAST	P00127	QCR6_YEAST	QCR6	120	sp|P08067|UCRI_YEAST	P08067	UCRI_YEAST	RIP1	193	Inter	1	0	0	703358	588091	66146.5	0	654238	97.5131 - 97.7345"	97.5661 - 97.764"	97.2974 - 97.3644"	[97.4105] - [97.4312]"	161658	209898	90618.9	0
A_Linden_131118_211118_ymitos_crude_fresh_1to1_7to9_29659	A_Linden_131118_211118_ymitos_crude_fresh_1to1_7to9.raw	A_Linden_131118_211118_ymitos_crude_fresh_1to1_7to9	29659	1300.45	4	4.02511	1	1	1	4	19278;	134132	866938000	5868	LNDKQTGLGLTQGWSNTNNLQTK(4)-LEFANLTPGLKNELITSLTPGVAK(11):1	null	2.2e-18	17.6576	5197.78	-0.00299	-0.575134	sp|P04840|VDAC1_YEAST(65)-sp|P04840|VDAC1_YEAST(95)	sp|P04840|VDAC1_YEAST	P04840	VDAC1_YEAST	POR1	65	sp|P04840|VDAC1_YEAST	P04840	VDAC1_YEAST	POR1	95	Intra	0	0	0	60437700	171657000	251768000	250144000	673569000	97.9113 - [98.7814]"	[97.9283] - [98.8124]"	97.8839 - [98.8707]"	97.9438 - [98.8916]"	2603840	6190330	8675700	9560930
A_Linden_131118_211118_ymitos_crude_fresh_1to1_7to9_5848	A_Linden_131118_211118_ymitos_crude_fresh_1to1_7to9.raw	A_Linden_131118_211118_ymitos_crude_fresh_1to1_7to9	5848	835.63	5	4.02511	1	1	1	4	1947;	505623	78399700	1794	KQAIETANKADQLANDTENSLK(9)-VQGGEEVNAEELKTK(13):1	null	6.01e-07	6.22113	4173.12	-0.00665	-1.59315	sp|P0CS90|HSP77_YEAST(561)-sp|P0CS90|HSP77_YEAST(614)	sp|P0CS90|HSP77_YEAST	P0CS90	HSP77_YEAST	SSC1	561	sp|P0CS90|HSP77_YEAST	P0CS90	HSP77_YEAST	SSC1	614	Intra	0	0	0	4575890	24682800	23650100	17683600	66016500	30.0339 - 30.2416"	29.8825 - 30.2413"	29.793 - 30.3075"	29.8992 - 30.2263"	659743	1087020	1250950	1133500
A_Linden_131118_211118_ymitos_crude_fresh_1to1_7to9_30171	A_Linden_131118_211118_ymitos_crude_fresh_1to1_7to9.raw	A_Linden_131118_211118_ymitos_crude_fresh_1to1_7to9	30171	918.135	5	4.02511	1	1	1	4	19670;	272000	47437800	5949	AVNLAYLVKNANVGTIPSVLTAR(9)-QAQNIIKPIVPGTIVPSGTK(7):1	null	9.46e-11	10.0241	4585.65	-0.01021	-2.22603	sp|Q12428|PRPD_YEAST(268)-sp|Q12428|PRPD_YEAST(87)	sp|Q12428|PRPD_YEAST	Q12428	PRPD_YEAST	PDH1	268	sp|Q12428|PRPD_YEAST	Q12428	PRPD_YEAST	PDH1	87	Intra	0	0	0	1957860	11329200	16716200	10824000	38869400	99.4213 - 99.7087"	99.1849 - 99.8363"	99.1522 - 99.881"	99.1503 - 99.7287"	282428	619188	771880	800022
A_Linden_131118_211118_ymitos_crude_fresh_1to1_7to9_30201	A_Linden_131118_211118_ymitos_crude_fresh_1to1_7to9.raw	A_Linden_131118_211118_ymitos_crude_fresh_1to1_7to9	30201	1147.67	4	4.02511	1	1	1	4	19694;	535955	91071600	5953	AVNLAYLVKNANVGTIPSVLTAR(9)-QAQNIIKPIVPGTIVPSGTK(7):1	null	1.52e-09	8.81816	4585.65	0.98587	214.897	sp|Q12428|PRPD_YEAST(268)-sp|Q12428|PRPD_YEAST(87)	sp|Q12428|PRPD_YEAST	Q12428	PRPD_YEAST	PDH1	268	sp|Q12428|PRPD_YEAST	Q12428	PRPD_YEAST	PDH1	87	Intra	0	0	0	22118800	29575900	25921300	26449200	81946400	99.2002 - 99.8363"	99.2144 - [99.8346]"	99.1504 - 99.8441"	99.4216 - [99.9466]"	1342050	1507050	1496180	1384700
A_Linden_131118_211118_ymitos_crude_fresh_1to1_7to9_5898	A_Linden_131118_211118_ymitos_crude_fresh_1to1_7to9.raw	A_Linden_131118_211118_ymitos_crude_fresh_1to1_7to9	5898	834.827	5	4.02511	1	0	1	4	1975;	659743	64357400	1805	KQAIETANKADQLANDTENSLK(9)-VQGGEEVNAEELKTK(13):0	null	2.45e-12	11.6108	4169.1	0.00165	0.395673	sp|P0CS90|HSP77_YEAST(561)-sp|P0CS90|HSP77_YEAST(614)	sp|P0CS90|HSP77_YEAST	P0CS90	HSP77_YEAST	SSC1	561	sp|P0CS90|HSP77_YEAST	P0CS90	HSP77_YEAST	SSC1	614	Intra	0	0	0	4575890	24682800	21991000	17683600	64357400	30.0339 - 30.2416"	29.8825 - 30.2413"	29.8468 - 30.3075"	29.8992 - 30.2263"	659743	1087020	1250950	1133500
A_Linden_131118_211118_ymitos_crude_fresh_1to1_7to9_30331	A_Linden_131118_211118_ymitos_crude_fresh_1to1_7to9.raw	A_Linden_131118_211118_ymitos_crude_fresh_1to1_7to9	30331	1299.7	4	4.02511	1	0	1	4	19794;	399942	790437000	5974	LNDKQTGLGLTQGWSNTNNLQTK(4)-LEFANLTPGLKNELITSLTPGVAK(11):0	null	3.79e-16	15.4214	5193.76	1.01617	195.576	sp|P04840|VDAC1_YEAST(65)-sp|P04840|VDAC1_YEAST(95)	sp|P04840|VDAC1_YEAST	P04840	VDAC1_YEAST	POR1	65	sp|P04840|VDAC1_YEAST	P04840	VDAC1_YEAST	POR1	95	Intra	0	0	0	191968000	260356000	264465000	265616000	790437000	97.9074 - 99.0831"	[97.9444] - 99.0294"	97.9438 - 99.0703"	[97.8646] - 98.963"	6190330	8675700	9560930	9085500
A_Linden_131118_211118_ymitos_crude_fresh_1to1_7to9_30357	A_Linden_131118_211118_ymitos_crude_fresh_1to1_7to9.raw	A_Linden_131118_211118_ymitos_crude_fresh_1to1_7to9	30357	917.536	5	4.02511	1	0	1	4	19815;	228933	34908700	5978	AVNLAYLVKNANVGTIPSVLTAR(9)-QAQNIIKPIVPGTIVPSGTK(7):0	null	2.98e-12	11.5258	4581.63	1.01734	221.95	sp|Q12428|PRPD_YEAST(268)-sp|Q12428|PRPD_YEAST(87)	sp|Q12428|PRPD_YEAST	Q12428	PRPD_YEAST	PDH1	268	sp|Q12428|PRPD_YEAST	Q12428	PRPD_YEAST	PDH1	87	Intra	0	0	0	11329200	10738000	11664400	12506300	34908700	99.1849 - 99.8363"	99.2994 - 99.881"	99.1503 - 99.7287"	99.12 - [99.706]"	619188	771880	800022	840610
A_Linden_131118_211118_ymitos_crude_fresh_1to1_7to9_30434	A_Linden_131118_211118_ymitos_crude_fresh_1to1_7to9.raw	A_Linden_131118_211118_ymitos_crude_fresh_1to1_7to9	30434	1040.16	5	4.02511	1	0	1	4	19874;	540655	570727000	5990	LNDKQTGLGLTQGWSNTNNLQTK(4)-LEFANLTPGLKNELITSLTPGVAK(11):0	null	3.41e-13	12.4672	5193.76	1.98521	382.01	sp|P04840|VDAC1_YEAST(65)-sp|P04840|VDAC1_YEAST(95)	sp|P04840|VDAC1_YEAST	P04840	VDAC1_YEAST	POR1	65	sp|P04840|VDAC1_YEAST	P04840	VDAC1_YEAST	POR1	95	Intra	0	0	0	181674000	155675000	174500000	240552000	570727000	[97.9444] - 99.115"	[97.9444] - 99.0696"	97.9193 - 99.0501"	97.9038 - 99.0107"	5662810	5701030	5834330	7285260
A_Linden_131118_211118_ymitos_crude_fresh_1to1_7to9_30457	A_Linden_131118_211118_ymitos_crude_fresh_1to1_7to9.raw	A_Linden_131118_211118_ymitos_crude_fresh_1to1_7to9	30457	1251.06	5	4.02511	1	1	1	4	19893;	136204	4107023	5994	TAQNLAEVNGPETLIGPGAKEGTVPTDLDQETGLAR(20)-LELLGKLEGIDVFDTKPLDSSR(6):1	null	3.44e-12	11.4634	6248.25	2.00518	320.764	sp|P04037|COX4_YEAST(52)-sp|P04037|COX4_YEAST(74)	sp|P04037|COX4_YEAST	P04037	COX4_YEAST	COX4	52	sp|P04037|COX4_YEAST	P04037	COX4_YEAST	COX4	74	Intra	0	0	0	1422330	821095	142194	564088	1527377	99.863 - 100.088"	99.8262 - 99.9674"	100.019 - 100.067"	100.011 - 100.109"	290724	230205	383412	352835
A_Linden_131118_211118_ymitos_crude_fresh_1to1_7to9_30464	A_Linden_131118_211118_ymitos_crude_fresh_1to1_7to9.raw	A_Linden_131118_211118_ymitos_crude_fresh_1to1_7to9	30464	917.935	5	4.02511	1	0	1	4	19898;	202665	51267200	5995	AVNLAYLVKNANVGTIPSVLTAR(9)-QAQNIIKPIVPGTIVPSGTK(7):0	null	2.82e-09	8.54975	4581.63	3.01349	657.157	sp|Q12428|PRPD_YEAST(268)-sp|Q12428|PRPD_YEAST(87)	sp|Q12428|PRPD_YEAST	Q12428	PRPD_YEAST	PDH1	268	sp|Q12428|PRPD_YEAST	Q12428	PRPD_YEAST	PDH1	87	Intra	0	0	0	10824000	15182600	16776400	19308200	51267200	99.1503 - 99.7287"	99.12 - [99.9657]"	99.1273 - 99.8452"	99.1654 - 99.8874"	800022	840610	876339	1064970
A_Linden_131118_211118_ymitos_crude_fresh_1to1_7to9_30539	A_Linden_131118_211118_ymitos_crude_fresh_1to1_7to9.raw	A_Linden_131118_211118_ymitos_crude_fresh_1to1_7to9	30539	1300.19	4	4.02511	1	0	1	4	19953;	297607	889460000	6007	LNDKQTGLGLTQGWSNTNNLQTK(4)-LEFANLTPGLKNELITSLTPGVAK(11):0	null	6.68e-16	15.1752	5193.76	2.99369	575.958	sp|P04840|VDAC1_YEAST(65)-sp|P04840|VDAC1_YEAST(95)	sp|P04840|VDAC1_YEAST	P04840	VDAC1_YEAST	POR1	65	sp|P04840|VDAC1_YEAST	P04840	VDAC1_YEAST	POR1	95	Intra	0	0	0	264465000	265616000	302260000	321584000	889460000	97.9438 - 99.0703"	[97.8646] - 98.963"	[97.8469] - 98.9465"	[97.8404] - 98.922"	9560930	9085500	10325100	11095200
A_Linden_131118_211118_ymitos_crude_fresh_1to1_7to9_30572	A_Linden_131118_211118_ymitos_crude_fresh_1to1_7to9.raw	A_Linden_131118_211118_ymitos_crude_fresh_1to1_7to9	30572	1142.87	4	4.02511	1	1	1	4	19977;	425145	2.04043e+06	6013	GIDTCSLIDSVGKENIEPLAIAK(13)-LDIAKDFPEINIEPQLK(5):1	5,C(Carbamidomethyl[C]);	8.6e-10	9.0655	4566.43	1.00084	219.077	sp|P42940|ETFB_YEAST(99)-sp|P42940|ETFB_YEAST(217)	sp|P42940|ETFB_YEAST	P42940	ETFB_YEAST	CIR1	99	sp|P42940|ETFB_YEAST	P42940	ETFB_YEAST	CIR1	217	Intra	0	0	0	0	24948.8	271577	0	296526	[100.187] - [100.233]"	100.186 - 100.234"	100.285 - 100.35"	[100.244] - [100.261]"	0	296410	192772	0
A_Linden_131118_211118_ymitos_crude_fresh_1to1_7to9_30581	A_Linden_131118_211118_ymitos_crude_fresh_1to1_7to9.raw	A_Linden_131118_211118_ymitos_crude_fresh_1to1_7to9	30581	1300.95	4	4.02511	1	1	1	4	19984;	578311	642894000	6014	LNDKQTGLGLTQGWSNTNNLQTK(4)-LEFANLTPGLKNELITSLTPGVAK(11):1	null	3.06e-17	16.5143	5197.78	1.98237	381.169	sp|P04840|VDAC1_YEAST(65)-sp|P04840|VDAC1_YEAST(95)	sp|P04840|VDAC1_YEAST	P04840	VDAC1_YEAST	POR1	65	sp|P04840|VDAC1_YEAST	P04840	VDAC1_YEAST	POR1	95	Intra	0	0	0	251768000	250144000	250923000	256098000	757165000	97.8839 - [98.8707]"	97.9438 - [98.8916]"	97.879 - [98.8124]"	97.963 - 98.7969"	8675700	9560930	9085500	10175100
A_Linden_131118_211118_ymitos_crude_fresh_1to1_7to9_30698	A_Linden_131118_211118_ymitos_crude_fresh_1to1_7to9.raw	A_Linden_131118_211118_ymitos_crude_fresh_1to1_7to9	30698	1040.36	5	4.02511	1	0	1	4	20041;	465225	7.19982e+07	6044	LNDKQTGLGLTQGWSNTNNLQTK(4)-LEFANLTPGLKNELITSLTPGVAK(11):0	null	4.17e-14	13.3799	5193.76	3.00206	577.567	sp|P04840|VDAC1_YEAST(65)-sp|P04840|VDAC1_YEAST(95)	sp|P04840|VDAC1_YEAST	P04840	VDAC1_YEAST	POR1	65	sp|P04840|VDAC1_YEAST	P04840	VDAC1_YEAST	POR1	95	Intra	0	0	0	51962300	39411700	34410.1	32552100	7.19982e+07	100.591 - 102.126"	100.59 - 101.944"	100.557 - 100.582"	100.592 - 101.87"	931844	1013600	867011	1246060
A_Linden_131118_211118_ymitos_crude_fresh_1to1_7to9_30751	A_Linden_131118_211118_ymitos_crude_fresh_1to1_7to9.raw	A_Linden_131118_211118_ymitos_crude_fresh_1to1_7to9	30751	1202.86	5	4.02511	1	1	1	4	20084;	150930	4011278	6052	DDLPYYVNALADVLYKTAFKPHELTESVLPAAR(16)-RFVDESLLSTLPAGKSLVSK(15):1	null	8.22e-06	5.08513	6007.22	2.02915	337.615	sp|P07257|QCR2_YEAST(111)-sp|P07257|QCR2_YEAST(213)	sp|P07257|QCR2_YEAST	P07257	QCR2_YEAST	QCR2	111	sp|P07257|QCR2_YEAST	P07257	QCR2_YEAST	QCR2	213	Intra	0	0	0	11249.9	92318.3	3181930	930552	4.2048e+06	101.024 - 101.091"	101.123 - 101.194"	100.782 - 101.171"	100.798 - 100.973"	131713	153826	326862	228994
A_Linden_131118_211118_ymitos_crude_fresh_1to1_7to9_30927	A_Linden_131118_211118_ymitos_crude_fresh_1to1_7to9.raw	A_Linden_131118_211118_ymitos_crude_fresh_1to1_7to9	30927	916.495	5	4.02511	1	1	1	4	20228;	339714	33876700	6078	INPDDRIDILGLAELAPGKPVTMR(19)-QGLLPLNFKNPADYDK(9):1	null	1.89e-09	8.72354	4577.45	-0.01015	-2.21691	sp|P19414|ACON_YEAST(733)-sp|P19414|ACON_YEAST(707)	sp|P19414|ACON_YEAST	P19414	ACON_YEAST	ACO1	733	sp|P19414|ACON_YEAST	P19414	ACON_YEAST	ACO1	707	Intra	0	0	0	12607000	23463700	16861400	20217500	60542600	101.606 - 102.429"	101.201 - 102.434"	101.203 - 102.484"	101.299 - [102.497]"	663372	628401	551942	519757
A_Linden_131118_211118_ymitos_crude_fresh_1to1_7to9_30941	A_Linden_131118_211118_ymitos_crude_fresh_1to1_7to9.raw	A_Linden_131118_211118_ymitos_crude_fresh_1to1_7to9	30941	1096.36	5	4.02511	1	1	1	4	20239;	369990	34293550	6081	SLDFLNQSFIQQKANLLSSSNFEATKK(13)-WENMPSTEQQDIVSKLSER(15):1	null	1.36e-06	5.86646	5475.74	0.99473	181.595	sp|P07256|QCR1_YEAST(128)-sp|P00424|COX5A_YEAST(52)	sp|P07256|QCR1_YEAST	P07256	QCR1_YEAST	COR1	128	sp|P00424|COX5A_YEAST	P00424	COX5A_YEAST	COX5A	52	Inter	1	0	0	9099900	8183920	12833700	14724200	35741820	101.385 - [101.855]"	101.348 - 101.904"	101.337 - [101.952]"	101.186 - 101.972"	575958	583555	665911	617795
A_Linden_131118_211118_ymitos_crude_fresh_1to1_7to9_31012	A_Linden_131118_211118_ymitos_crude_fresh_1to1_7to9.raw	A_Linden_131118_211118_ymitos_crude_fresh_1to1_7to9	31012	1316.88	5	4.02511	1	1	1	4	20296;	118353	9979500	6091	QTGLGLTQGWSNTNNLQTKLEFANLTPGLK(19)-NINDLLNKDFYHATPAAFDVQTTTANGIK(8):1	null	3.17e-16	15.4989	6577.37	1.99136	302.621	sp|P04840|VDAC1_YEAST(84)-sp|P04840|VDAC1_YEAST(19)	sp|P04840|VDAC1_YEAST	P04840	VDAC1_YEAST	POR1	84	sp|P04840|VDAC1_YEAST	P04840	VDAC1_YEAST	POR1	19	Intra	0	0	0	3650240	4936160	7407890	7545350	19889400	101.4 - 101.889"	101.483 - 101.858"	101.464 - 101.945"	101.454 - 101.996"	275560	334467	422261	379074
A_Linden_131118_211118_ymitos_crude_fresh_1to1_7to9_31017	A_Linden_131118_211118_ymitos_crude_fresh_1to1_7to9.raw	A_Linden_131118_211118_ymitos_crude_fresh_1to1_7to9	31017	1338.43	4	4.02511	1	1	1	4	20300;	105140	35174400	6092	DFQSYIVSSLPGSTDKSLDFLNQSFIQQK(16)-ENSAVAAKEGLALSSNISR(8):1	null	7.31e-19	18.1361	5349.72	-0.01586	-2.96409	sp|P07256|QCR1_YEAST(115)-sp|P07256|QCR1_YEAST(88)	sp|P07256|QCR1_YEAST	P07256	QCR1_YEAST	COR1	115	sp|P07256|QCR1_YEAST	P07256	QCR1_YEAST	COR1	88	Intra	0	0	0	1965260	9029630	9888820	11900300	30818750	101.621 - 101.898"	101.609 - 102.276"	101.568 - 102.28"	101.567 - 102.285"	177056	359642	491070	731235
A_Linden_131118_211118_ymitos_crude_fresh_1to1_7to9_31019	A_Linden_131118_211118_ymitos_crude_fresh_1to1_7to9.raw	A_Linden_131118_211118_ymitos_crude_fresh_1to1_7to9	31019	917.099	5	4.02511	1	1	1	4	20301;	352288	9218152	6092	INPDDRIDILGLAELAPGKPVTMR(19)-QGLLPLNFKNPADYDK(9):1	null	4.26e-07	6.37059	4577.45	3.00745	656.438	sp|P19414|ACON_YEAST(733)-sp|P19414|ACON_YEAST(707)	sp|P19414|ACON_YEAST	P19414	ACON_YEAST	ACO1	733	sp|P19414|ACON_YEAST	P19414	ACON_YEAST	ACO1	707	Intra	0	0	0	20528600	23999300	8860400	20742800	53602500	101.299 - 102.526"	101.206 - 102.438"	101.019 - 101.722"	101.044 - 102.174"	519757	410611	457347	312799
A_Linden_131118_211118_ymitos_crude_fresh_1to1_7to9_31022	A_Linden_131118_211118_ymitos_crude_fresh_1to1_7to9.raw	A_Linden_131118_211118_ymitos_crude_fresh_1to1_7to9	31022	1317.08	5	4.02511	1	1	1	4	20303;	224856	6450432	6093	QTGLGLTQGWSNTNNLQTKLEFANLTPGLK(19)-NINDLLNKDFYHATPAAFDVQTTTANGIK(8):1	null	3.05e-19	18.5157	6577.37	3.00941	457.261	sp|P04840|VDAC1_YEAST(84)-sp|P04840|VDAC1_YEAST(19)	sp|P04840|VDAC1_YEAST	P04840	VDAC1_YEAST	POR1	84	sp|P04840|VDAC1_YEAST	P04840	VDAC1_YEAST	POR1	19	Intra	0	0	0	4936160	7407890	7602340	7423830	22434060	101.483 - 101.858"	101.464 - 101.945"	101.454 - 101.996"	101.465 - 101.913"	334467	422261	379074	384899
A_Linden_131118_211118_ymitos_crude_fresh_1to1_7to9_31035	A_Linden_131118_211118_ymitos_crude_fresh_1to1_7to9.raw	A_Linden_131118_211118_ymitos_crude_fresh_1to1_7to9	31035	1338.69	4	4.02511	1	1	1	4	20313;	224591	29336310	6095	DFQSYIVSSLPGSTDKSLDFLNQSFIQQK(16)-ENSAVAAKEGLALSSNISR(8):1	null	8.82e-18	17.0545	5349.72	1.00754	188.264	sp|P07256|QCR1_YEAST(115)-sp|P07256|QCR1_YEAST(88)	sp|P07256|QCR1_YEAST	P07256	QCR1_YEAST	COR1	115	sp|P07256|QCR1_YEAST	P07256	QCR1_YEAST	COR1	88	Intra	0	0	0	8073140	11678900	11900300	9193630	32772830	101.584 - 102.276"	101.568 - 102.403"	101.567 - 102.285"	101.484 - 102.24"	359642	491070	731235	487425
A_Linden_131118_211118_ymitos_crude_fresh_1to1_7to9_31097	A_Linden_131118_211118_ymitos_crude_fresh_1to1_7to9.raw	A_Linden_131118_211118_ymitos_crude_fresh_1to1_7to9	31097	1039.96	5	4.02511	1	0	1	4	20362;	196524	170556800	6105	LNDKQTGLGLTQGWSNTNNLQTK(4)-LEFANLTPGLKNELITSLTPGVAK(11):0	null	2.2e-11	10.6576	5193.76	0.99706	191.899	sp|P04840|VDAC1_YEAST(65)-sp|P04840|VDAC1_YEAST(95)	sp|P04840|VDAC1_YEAST	P04840	VDAC1_YEAST	POR1	65	sp|P04840|VDAC1_YEAST	P04840	VDAC1_YEAST	POR1	95	Intra	0	0	0	29715400	51701300	51962300	66893200	170556800	100.604 - 102.014"	100.58 - 101.927"	100.591 - 102.126"	100.59 - 101.944"	381945	909065	931844	1013600
A_Linden_131118_211118_ymitos_crude_fresh_1to1_7to9_31122	A_Linden_131118_211118_ymitos_crude_fresh_1to1_7to9.raw	A_Linden_131118_211118_ymitos_crude_fresh_1to1_7to9	31122	1299.69	4	4.02511	1	0	1	4	20383;	223549	153279000	6108	LNDKQTGLGLTQGWSNTNNLQTK(4)-LEFANLTPGLKNELITSLTPGVAK(11):0	null	6.09e-15	14.2154	5193.76	0.98245	189.087	sp|P04840|VDAC1_YEAST(65)-sp|P04840|VDAC1_YEAST(95)	sp|P04840|VDAC1_YEAST	P04840	VDAC1_YEAST	POR1	65	sp|P04840|VDAC1_YEAST	P04840	VDAC1_YEAST	POR1	95	Intra	0	0	0	31092300	49285300	52005900	51987800	153279000	100.587 - 102.003"	100.591 - [102.034]"	100.575 - [102.17]"	100.58 - [102.129]"	591971	1275950	1245250	1290420
A_Linden_131118_211118_ymitos_crude_fresh_1to1_7to9_31200	A_Linden_131118_211118_ymitos_crude_fresh_1to1_7to9.raw	A_Linden_131118_211118_ymitos_crude_fresh_1to1_7to9	31200	1045.1	4	4.02511	1	0	1	4	20445;	270039	52101100	6120	NPIPTKTTLPSNALNQLTSR(6)-PGPVLVDLPKDVTAAILR(10):0	null	1.85e-15	14.7328	4176.35	0.00653	1.56319	sp|P07342|ILVB_YEAST(265)-sp|P07342|ILVB_YEAST(251)	sp|P07342|ILVB_YEAST	P07342	ILVB_YEAST	ILV2	265	sp|P07342|ILVB_YEAST	P07342	ILVB_YEAST	ILV2	251	Intra	0	0	0	7473920	17677000	19348000	15076100	52101100	101.788 - 102.359"	101.748 - [102.409]"	101.733 - [102.431]"	[101.814] - [102.443]"	412783	1052340	987254	801052
A_Linden_131118_211118_ymitos_crude_fresh_1to1_7to9_31201	A_Linden_131118_211118_ymitos_crude_fresh_1to1_7to9.raw	A_Linden_131118_211118_ymitos_crude_fresh_1to1_7to9	31201	1300.2	4	4.02511	1	0	1	4	20446;	212382	151179600	6121	LNDKQTGLGLTQGWSNTNNLQTK(4)-LEFANLTPGLKNELITSLTPGVAK(11):0	null	6.83e-12	11.1656	5193.76	3.00297	577.742	sp|P04840|VDAC1_YEAST(65)-sp|P04840|VDAC1_YEAST(95)	sp|P04840|VDAC1_YEAST	P04840	VDAC1_YEAST	POR1	65	sp|P04840|VDAC1_YEAST	P04840	VDAC1_YEAST	POR1	95	Intra	0	0	0	52005900	50680600	46244800	54254200	151179600	100.575 - [102.17]"	100.58 - [102.129]"	100.585 - 102.026"	100.58 - [102.17]"	1245250	1290420	1272210	1345190
A_Linden_131118_211118_ymitos_crude_fresh_1to1_7to9_31203	A_Linden_131118_211118_ymitos_crude_fresh_1to1_7to9.raw	A_Linden_131118_211118_ymitos_crude_fresh_1to1_7to9	31203	1337.93	4	4.02511	1	0	1	4	20447;	318654	32581430	6121	DFQSYIVSSLPGSTDKSLDFLNQSFIQQK(16)-ENSAVAAKEGLALSSNISR(8):0	null	1.96e-15	14.7077	5345.69	2.00814	375.444	sp|P07256|QCR1_YEAST(115)-sp|P07256|QCR1_YEAST(88)	sp|P07256|QCR1_YEAST	P07256	QCR1_YEAST	COR1	115	sp|P07256|QCR1_YEAST	P07256	QCR1_YEAST	COR1	88	Intra	0	0	0	11678900	11900300	9193630	11487500	32581430	101.568 - 102.403"	101.567 - 102.285"	101.484 - 102.24"	101.484 - 102.108"	491070	731235	487425	623284
A_Linden_131118_211118_ymitos_crude_fresh_1to1_7to9_6006	A_Linden_131118_211118_ymitos_crude_fresh_1to1_7to9.raw	A_Linden_131118_211118_ymitos_crude_fresh_1to1_7to9	6006	836.031	5	4.02511	1	1	1	4	2045;	253790	28851890	1826	KQAIETANKADQLANDTENSLK(9)-VQGGEEVNAEELKTK(13):1	null	3.98e-08	7.40012	4173.12	1.9947	477.644	sp|P0CS90|HSP77_YEAST(561)-sp|P0CS90|HSP77_YEAST(614)	sp|P0CS90|HSP77_YEAST	P0CS90	HSP77_YEAST	SSC1	561	sp|P0CS90|HSP77_YEAST	P0CS90	HSP77_YEAST	SSC1	614	Intra	0	0	0	23650100	17683600	1139860	28473400	47296860	29.793 - 30.3075"	29.8992 - 30.2263"	29.8524 - 29.9253"	29.7227 - 30.3126"	1250950	1133500	762616	830637
A_Linden_131118_211118_ymitos_crude_fresh_1to1_7to9_31209	A_Linden_131118_211118_ymitos_crude_fresh_1to1_7to9.raw	A_Linden_131118_211118_ymitos_crude_fresh_1to1_7to9	31209	1070.54	5	4.02511	1	0	1	4	20452;	394732	52247100	6122	DFQSYIVSSLPGSTDKSLDFLNQSFIQQK(16)-ENSAVAAKEGLALSSNISR(8):0	null	1.08e-09	8.96658	5345.69	1.98547	371.207	sp|P07256|QCR1_YEAST(115)-sp|P07256|QCR1_YEAST(88)	sp|P07256|QCR1_YEAST	P07256	QCR1_YEAST	COR1	115	sp|P07256|QCR1_YEAST	P07256	QCR1_YEAST	COR1	88	Intra	0	0	0	18873900	13937700	20511800	17797600	52247100	101.668 - 102.336"	101.598 - [102.179]"	101.587 - 102.319"	101.669 - [102.059]"	893808	1060250	953300	995094
A_Linden_131118_211118_ymitos_crude_fresh_1to1_7to9_31245	A_Linden_131118_211118_ymitos_crude_fresh_1to1_7to9.raw	A_Linden_131118_211118_ymitos_crude_fresh_1to1_7to9	31245	1041.17	5	4.02511	1	1	1	4	20480;	119678	1.79697e+08	6127	LNDKQTGLGLTQGWSNTNNLQTK(4)-LEFANLTPGLKNELITSLTPGVAK(11):1	null	2.08e-09	8.68194	5197.78	3.01636	579.868	sp|P04840|VDAC1_YEAST(65)-sp|P04840|VDAC1_YEAST(95)	sp|P04840|VDAC1_YEAST	P04840	VDAC1_YEAST	POR1	65	sp|P04840|VDAC1_YEAST	P04840	VDAC1_YEAST	POR1	95	Intra	0	0	0	79797900	87137200	34410.1	27216600	1.14388e+08	100.592 - 102.11"	100.59 - 101.946"	100.557 - 100.582"	100.592 - [101.59]"	873153	1013600	867011	1246060
A_Linden_131118_211118_ymitos_crude_fresh_1to1_7to9_31317	A_Linden_131118_211118_ymitos_crude_fresh_1to1_7to9.raw	A_Linden_131118_211118_ymitos_crude_fresh_1to1_7to9	31317	1040.56	5	4.02511	1	1	1	4	20538;	132661	1.45126e+08	6139	LNDKQTGLGLTQGWSNTNNLQTK(4)-LEFANLTPGLKNELITSLTPGVAK(11):1	null	5.53e-14	13.2573	5197.78	-0.01954	-3.75858	sp|P04840|VDAC1_YEAST(65)-sp|P04840|VDAC1_YEAST(95)	sp|P04840|VDAC1_YEAST	P04840	VDAC1_YEAST	POR1	65	sp|P04840|VDAC1_YEAST	P04840	VDAC1_YEAST	POR1	95	Intra	0	0	0	163477	0	50701800	51527500	102229300	100.948 - 101.05"	[100.564] - [100.576]"	100.58 - 101.927"	100.591 - 102.126"	150227	0	909065	931844
A_Linden_131118_211118_ymitos_crude_fresh_1to1_7to9_31318	A_Linden_131118_211118_ymitos_crude_fresh_1to1_7to9.raw	A_Linden_131118_211118_ymitos_crude_fresh_1to1_7to9	31318	1263.07	5	4.02511	1	1	1	4	20539;	103484	1830040	6139	DGPLSTNVEAKLNDKQTGLGLTQGWSNTNNLQTK(15)-LEFANLTPGLKNELITSLTPGVAK(11):1	null	1.1e-08	7.95861	6309.33	0.98018	155.305	sp|P04840|VDAC1_YEAST(65)-sp|P04840|VDAC1_YEAST(95)	sp|P04840|VDAC1_YEAST	P04840	VDAC1_YEAST	POR1	65	sp|P04840|VDAC1_YEAST	P04840	VDAC1_YEAST	POR1	95	Intra	0	0	0	96311.1	10929.3	4620.31	11977.8	27527.4	102.517 - 102.604"	102.442 - 102.499"	102.517 - [102.55]"	102.442 - 102.499"	158873	119946	178832	131453
A_Linden_131118_211118_ymitos_crude_fresh_1to1_7to9_31372	A_Linden_131118_211118_ymitos_crude_fresh_1to1_7to9.raw	A_Linden_131118_211118_ymitos_crude_fresh_1to1_7to9	31372	1040.36	5	4.02511	1	0	1	4	20581;	362828	1.83441e+08	6148	LNDKQTGLGLTQGWSNTNNLQTK(4)-LEFANLTPGLKNELITSLTPGVAK(11):0	null	7.13e-11	10.1469	5193.76	2.99351	575.923	sp|P04840|VDAC1_YEAST(65)-sp|P04840|VDAC1_YEAST(95)	sp|P04840|VDAC1_YEAST	P04840	VDAC1_YEAST	POR1	65	sp|P04840|VDAC1_YEAST	P04840	VDAC1_YEAST	POR1	95	Intra	0	0	0	51962300	73221200	34410.1	110185000	1.83441e+08	100.591 - 102.126"	100.586 - [102.497]"	100.557 - 100.582"	100.592 - [102.518]"	931844	1013600	867011	1246060
A_Linden_131118_211118_ymitos_crude_fresh_1to1_7to9_31424	A_Linden_131118_211118_ymitos_crude_fresh_1to1_7to9.raw	A_Linden_131118_211118_ymitos_crude_fresh_1to1_7to9	31424	1248.15	4	4.02511	1	1	1	4	20621;	207710	109099600	6156	SLDFLNQSFIQQKANLLSSSNFEATK(13)-ENSAVAAKEGLALSSNISR(8):1	null	5.34e-14	13.2725	4987.57	1.01032	202.486	sp|P07256|QCR1_YEAST(128)-sp|P07256|QCR1_YEAST(88)	sp|P07256|QCR1_YEAST	P07256	QCR1_YEAST	COR1	128	sp|P07256|QCR1_YEAST	P07256	QCR1_YEAST	COR1	88	Intra	0	0	0	46132100	45631900	42691100	44734200	133057200	102.834 - 103.621"	102.791 - 103.533"	102.777 - [103.44]"	102.716 - [103.495]"	1713320	2251970	2581820	2201820
A_Linden_131118_211118_ymitos_crude_fresh_1to1_7to9_31456	A_Linden_131118_211118_ymitos_crude_fresh_1to1_7to9.raw	A_Linden_131118_211118_ymitos_crude_fresh_1to1_7to9	31456	1299.94	4	4.02511	1	0	1	4	20645;	285741	237605300	6161	LNDKQTGLGLTQGWSNTNNLQTK(4)-LEFANLTPGLKNELITSLTPGVAK(11):0	null	8.65e-14	13.063	5193.76	1.98981	382.895	sp|P04840|VDAC1_YEAST(65)-sp|P04840|VDAC1_YEAST(95)	sp|P04840|VDAC1_YEAST	P04840	VDAC1_YEAST	POR1	65	sp|P04840|VDAC1_YEAST	P04840	VDAC1_YEAST	POR1	95	Intra	0	0	0	102669000	64593000	101271000	71741300	237605300	100.591 - 102.712"	100.575 - 102.777"	100.58 - [102.757]"	100.585 - [102.719]"	1275950	1245250	1290420	1272210
A_Linden_131118_211118_ymitos_crude_fresh_1to1_7to9_31467	A_Linden_131118_211118_ymitos_crude_fresh_1to1_7to9.raw	A_Linden_131118_211118_ymitos_crude_fresh_1to1_7to9	31467	1247.9	4	4.02511	1	1	1	4	20653;	165746	120394700	6163	SLDFLNQSFIQQKANLLSSSNFEATK(13)-ENSAVAAKEGLALSSNISR(8):1	null	1.93e-13	12.7144	4987.57	0.01616	3.23939	sp|P07256|QCR1_YEAST(128)-sp|P07256|QCR1_YEAST(88)	sp|P07256|QCR1_YEAST	P07256	QCR1_YEAST	COR1	128	sp|P07256|QCR1_YEAST	P07256	QCR1_YEAST	COR1	88	Intra	0	0	0	19640800	67038300	61599500	42189700	170827500	102.821 - 103.642"	102.833 - 103.623"	102.791 - 103.533"	102.777 - [103.44]"	695615	1713320	2251970	2581820
A_Linden_131118_211118_ymitos_crude_fresh_1to1_7to9_31493	A_Linden_131118_211118_ymitos_crude_fresh_1to1_7to9.raw	A_Linden_131118_211118_ymitos_crude_fresh_1to1_7to9	31493	1300.45	4	4.02511	1	1	1	4	20673;	116690	343499300	6168	LNDKQTGLGLTQGWSNTNNLQTK(4)-LEFANLTPGLKNELITSLTPGVAK(11):1	null	1.54e-10	9.81248	5197.78	-0.01423	-2.73718	sp|P04840|VDAC1_YEAST(65)-sp|P04840|VDAC1_YEAST(95)	sp|P04840|VDAC1_YEAST	P04840	VDAC1_YEAST	POR1	65	sp|P04840|VDAC1_YEAST	P04840	VDAC1_YEAST	POR1	95	Intra	0	0	0	1061290	31166600	48155400	52005900	131327900	100.592 - 100.732"	100.587 - 102.003"	100.591 - [102.034]"	100.575 - [102.17]"	246257	591971	1275950	1245250
A_Linden_131118_211118_ymitos_crude_fresh_1to1_7to9_31529	A_Linden_131118_211118_ymitos_crude_fresh_1to1_7to9.raw	A_Linden_131118_211118_ymitos_crude_fresh_1to1_7to9	31529	1040.76	5	4.02511	1	1	1	4	20699;	232576	289012000	6173	LNDKQTGLGLTQGWSNTNNLQTK(4)-LEFANLTPGLKNELITSLTPGVAK(11):1	null	7.37e-12	11.1325	5197.78	0.98326	189.097	sp|P04840|VDAC1_YEAST(65)-sp|P04840|VDAC1_YEAST(95)	sp|P04840|VDAC1_YEAST	P04840	VDAC1_YEAST	POR1	65	sp|P04840|VDAC1_YEAST	P04840	VDAC1_YEAST	POR1	95	Intra	0	0	0	0	49404500	51527500	42334800	143266800	[100.564] - [100.576]"	100.623 - 101.927"	100.591 - 102.126"	100.586 - 101.944"	0	909065	931844	1013600
A_Linden_131118_211118_ymitos_crude_fresh_1to1_7to9_31538	A_Linden_131118_211118_ymitos_crude_fresh_1to1_7to9.raw	A_Linden_131118_211118_ymitos_crude_fresh_1to1_7to9	31538	915.687	5	4.02511	1	0	1	4	20705;	116357	54820970	6175	QGLLPLNFKNPADYDKINPDDR(9)-IDILGLAELAPGKPVTMR(13):0	null	4.48e-08	7.34872	4573.43	-0.0257	-5.61822	sp|P19414|ACON_YEAST(707)-sp|P19414|ACON_YEAST(733)	sp|P19414|ACON_YEAST	P19414	ACON_YEAST	ACO1	707	sp|P19414|ACON_YEAST	P19414	ACON_YEAST	ACO1	733	Intra	0	0	0	12607000	43795300	9680460	1345210	54820970	101.606 - 102.429"	101.4 - 102.955"	102.495 - 103.064"	102.793 - 103.032"	663372	628401	330351	285800
A_Linden_131118_211118_ymitos_crude_fresh_1to1_7to9_31562	A_Linden_131118_211118_ymitos_crude_fresh_1to1_7to9.raw	A_Linden_131118_211118_ymitos_crude_fresh_1to1_7to9	31562	1067.84	4	4.02511	1	1	1	4	20725;	295830	462821000	6179	LEFANLTPGLKNELITSLTPGVAK(11)-DGPLSTNVEAKLNDK(11):1	null	2.64e-06	5.5784	4267.31	0.00179	0.419368	sp|P04840|VDAC1_YEAST(95)-sp|P04840|VDAC1_YEAST(61)	sp|P04840|VDAC1_YEAST	P04840	VDAC1_YEAST	POR1	95	sp|P04840|VDAC1_YEAST	P04840	VDAC1_YEAST	POR1	61	Intra	0	0	0	49032200	110373000	133999000	115700000	360072000	103.12 - [103.828]"	103.075 - [103.733]"	103.096 - [103.828]"	103.072 - [103.762]"	2764840	5894250	6990920	6027000
A_Linden_131118_211118_ymitos_crude_fresh_1to1_7to9_31601	A_Linden_131118_211118_ymitos_crude_fresh_1to1_7to9.raw	A_Linden_131118_211118_ymitos_crude_fresh_1to1_7to9	31601	854.669	5	4.02511	1	1	1	4	20756;	149398	10114380	6185	LEFANLTPGLKNELITSLTPGVAK(11)-DGPLSTNVEAKLNDK(11):1	null	2.31e-06	5.63639	4267.31	0.99724	233.583	sp|P04840|VDAC1_YEAST(95)-sp|P04840|VDAC1_YEAST(61)	sp|P04840|VDAC1_YEAST	P04840	VDAC1_YEAST	POR1	95	sp|P04840|VDAC1_YEAST	P04840	VDAC1_YEAST	POR1	61	Intra	0	0	0	3525090	7630710	6009200	5359570	18999480	103.185 - [103.567]"	103.098 - [103.702]"	103.095 - 103.585"	103.009 - 103.577"	406607	336681	340058	354062
A_Linden_131118_211118_ymitos_crude_fresh_1to1_7to9_31635	A_Linden_131118_211118_ymitos_crude_fresh_1to1_7to9.raw	A_Linden_131118_211118_ymitos_crude_fresh_1to1_7to9	31635	997.715	5	4.02511	1	0	1	4	20781;	442462	47912300	6191	SLDFLNQSFIQQKANLLSSSNFEATK(13)-ENSAVAAKEGLALSSNISR(8):0	null	1.14e-20	19.9431	4983.55	-0.0095	-1.90589	sp|P07256|QCR1_YEAST(128)-sp|P07256|QCR1_YEAST(88)	sp|P07256|QCR1_YEAST	P07256	QCR1_YEAST	COR1	128	sp|P07256|QCR1_YEAST	P07256	QCR1_YEAST	COR1	88	Intra	0	0	0	5916150	11925600	20081100	15905600	47912300	102.814 - 103.303"	[102.824] - 103.395"	[102.835] - 103.497"	102.816 - [103.35]"	442462	684562	1145410	1134410
A_Linden_131118_211118_ymitos_crude_fresh_1to1_7to9_31644	A_Linden_131118_211118_ymitos_crude_fresh_1to1_7to9.raw	A_Linden_131118_211118_ymitos_crude_fresh_1to1_7to9	31644	1317.08	5	4.02511	1	1	1	4	20788;	113388	9622991	6192	QTGLGLTQGWSNTNNLQTKLEFANLTPGLK(19)-NINDLLNKDFYHATPAAFDVQTTTANGIK(8):1	null	2.34e-06	5.63078	6577.37	2.97221	451.611	sp|P04840|VDAC1_YEAST(84)-sp|P04840|VDAC1_YEAST(19)	sp|P04840|VDAC1_YEAST	P04840	VDAC1_YEAST	POR1	84	sp|P04840|VDAC1_YEAST	P04840	VDAC1_YEAST	POR1	19	Intra	0	0	0	5953990	8025000	9899110	12940500	30864610	103.177 - 103.721"	103.228 - 103.866"	103.199 - 103.881"	103.122 - 103.833"	278539	354221	331610	421454
A_Linden_131118_211118_ymitos_crude_fresh_1to1_7to9_31656	A_Linden_131118_211118_ymitos_crude_fresh_1to1_7to9.raw	A_Linden_131118_211118_ymitos_crude_fresh_1to1_7to9	31656	1316.68	5	4.02511	1	1	1	4	20797;	142964	27998430	6194	QTGLGLTQGWSNTNNLQTKLEFANLTPGLK(19)-NINDLLNKDFYHATPAAFDVQTTTANGIK(8):1	null	3.99e-06	5.39903	6577.37	0.97026	147.471	sp|P04840|VDAC1_YEAST(84)-sp|P04840|VDAC1_YEAST(19)	sp|P04840|VDAC1_YEAST	P04840	VDAC1_YEAST	POR1	84	sp|P04840|VDAC1_YEAST	P04840	VDAC1_YEAST	POR1	19	Intra	0	0	0	10361.5	8786.67	5953990	7225770	1.31885e+07	103.454 - 103.503"	103.242 - 103.287"	103.177 - 103.721"	103.228 - 103.866"	122042	162260	278539	354221
A_Linden_131118_211118_ymitos_crude_fresh_1to1_7to9_31689	A_Linden_131118_211118_ymitos_crude_fresh_1to1_7to9.raw	A_Linden_131118_211118_ymitos_crude_fresh_1to1_7to9	31689	998.119	5	4.02511	1	0	1	4	20823;	255281	54226300	6199	SLDFLNQSFIQQKANLLSSSNFEATK(13)-ENSAVAAKEGLALSSNISR(8):0	null	4.84e-12	11.3152	4983.55	2.0126	403.604	sp|P07256|QCR1_YEAST(128)-sp|P07256|QCR1_YEAST(88)	sp|P07256|QCR1_YEAST	P07256	QCR1_YEAST	COR1	128	sp|P07256|QCR1_YEAST	P07256	QCR1_YEAST	COR1	88	Intra	0	0	0	20081100	15905600	18066700	20254000	54226300	[102.835] - 103.497"	102.803 - [103.35]"	[102.727] - 103.392"	102.655 - 103.417"	1145410	1134410	916205	855123
A_Linden_131118_211118_ymitos_crude_fresh_1to1_7to9_31699	A_Linden_131118_211118_ymitos_crude_fresh_1to1_7to9.raw	A_Linden_131118_211118_ymitos_crude_fresh_1to1_7to9	31699	1316.48	5	4.02511	1	1	1	4	20831;	352989	30866800	6201	QTGLGLTQGWSNTNNLQTKLEFANLTPGLK(19)-NINDLLNKDFYHATPAAFDVQTTTANGIK(8):1	null	1.75e-07	6.75696	6577.37	-0.02344	-3.5632	sp|P04840|VDAC1_YEAST(84)-sp|P04840|VDAC1_YEAST(19)	sp|P04840|VDAC1_YEAST	P04840	VDAC1_YEAST	POR1	84	sp|P04840|VDAC1_YEAST	P04840	VDAC1_YEAST	POR1	19	Intra	0	0	0	0	10361.5	8786.67	6248580	6.26773e+06	[103.259] - [103.746]"	103.454 - 103.503"	103.242 - 103.287"	103.177 - 103.753"	0	122042	162260	278539
A_Linden_131118_211118_ymitos_crude_fresh_1to1_7to9_31701	A_Linden_131118_211118_ymitos_crude_fresh_1to1_7to9.raw	A_Linden_131118_211118_ymitos_crude_fresh_1to1_7to9	31701	1247.39	4	4.02511	1	0	1	4	20832;	513263	132442900	6201	SLDFLNQSFIQQKANLLSSSNFEATK(13)-ENSAVAAKEGLALSSNISR(8):0	null	1.5e-15	14.8239	4983.55	1.99724	400.525	sp|P07256|QCR1_YEAST(128)-sp|P07256|QCR1_YEAST(88)	sp|P07256|QCR1_YEAST	P07256	QCR1_YEAST	COR1	128	sp|P07256|QCR1_YEAST	P07256	QCR1_YEAST	COR1	88	Intra	0	0	0	45251300	41575200	44767900	46099800	132442900	[102.824] - 103.533"	[102.835] - [103.44]"	102.702 - [103.495]"	102.645 - [103.502]"	2251970	2581820	2201820	1983490
A_Linden_131118_211118_ymitos_crude_fresh_1to1_7to9_31702	A_Linden_131118_211118_ymitos_crude_fresh_1to1_7to9.raw	A_Linden_131118_211118_ymitos_crude_fresh_1to1_7to9	31702	997.916	5	4.02511	1	0	1	4	20833;	171858	59585900	6201	SLDFLNQSFIQQKANLLSSSNFEATK(13)-ENSAVAAKEGLALSSNISR(8):0	null	1.88e-15	14.7258	4983.55	0.9973	200.038	sp|P07256|QCR1_YEAST(128)-sp|P07256|QCR1_YEAST(88)	sp|P07256|QCR1_YEAST	P07256	QCR1_YEAST	COR1	128	sp|P07256|QCR1_YEAST	P07256	QCR1_YEAST	COR1	88	Intra	0	0	0	11925600	20081100	16253200	23251600	59585900	[102.824] - 103.395"	[102.835] - 103.497"	102.816 - [103.389]"	102.771 - 103.496"	684562	1145410	1134410	916205
A_Linden_131118_211118_ymitos_crude_fresh_1to1_7to9_31736	A_Linden_131118_211118_ymitos_crude_fresh_1to1_7to9.raw	A_Linden_131118_211118_ymitos_crude_fresh_1to1_7to9	31736	1247.15	4	4.02511	1	0	1	4	20859;	463608	136080500	6207	SLDFLNQSFIQQKANLLSSSNFEATK(13)-ENSAVAAKEGLALSSNISR(8):0	null	1e-18	18	4983.55	1.00652	201.887	sp|P07256|QCR1_YEAST(128)-sp|P07256|QCR1_YEAST(88)	sp|P07256|QCR1_YEAST	P07256	QCR1_YEAST	COR1	128	sp|P07256|QCR1_YEAST	P07256	QCR1_YEAST	COR1	88	Intra	0	0	0	46132100	45251300	46095000	44734200	136080500	102.834 - 103.621"	[102.824] - 103.533"	[102.835] - 103.532"	102.704 - [103.495]"	1713320	2251970	2581820	2201820
A_Linden_131118_211118_ymitos_crude_fresh_1to1_7to9_31769	A_Linden_131118_211118_ymitos_crude_fresh_1to1_7to9.raw	A_Linden_131118_211118_ymitos_crude_fresh_1to1_7to9	31769	998.518	5	4.02511	1	1	1	4	20886;	115873	55140800	6212	SLDFLNQSFIQQKANLLSSSNFEATK(13)-ENSAVAAKEGLALSSNISR(8):1	null	3.09e-14	13.51	4987.57	-0.0181	-3.6283	sp|P07256|QCR1_YEAST(128)-sp|P07256|QCR1_YEAST(88)	sp|P07256|QCR1_YEAST	P07256	QCR1_YEAST	COR1	128	sp|P07256|QCR1_YEAST	P07256	QCR1_YEAST	COR1	88	Intra	0	0	0	8102500	11886400	20502200	16768800	49157400	102.814 - 103.303"	102.789 - 103.395"	102.765 - 103.497"	102.768 - [103.35]"	442462	684562	1145410	1134410
A_Linden_131118_211118_ymitos_crude_fresh_1to1_7to9_31808	A_Linden_131118_211118_ymitos_crude_fresh_1to1_7to9.raw	A_Linden_131118_211118_ymitos_crude_fresh_1to1_7to9	31808	1066.83	4	4.02511	1	0	1	4	20916;	892410	360072000	6218	LEFANLTPGLKNELITSLTPGVAK(11)-DGPLSTNVEAKLNDK(11):0	null	1.18e-07	6.92812	4263.29	-0.00397	-0.930987	sp|P04840|VDAC1_YEAST(95)-sp|P04840|VDAC1_YEAST(61)	sp|P04840|VDAC1_YEAST	P04840	VDAC1_YEAST	POR1	95	sp|P04840|VDAC1_YEAST	P04840	VDAC1_YEAST	POR1	61	Intra	0	0	0	49032200	110373000	133999000	115700000	360072000	103.12 - [103.828]"	103.075 - [103.733]"	103.096 - [103.828]"	103.072 - [103.762]"	2764840	5894250	6990920	6027000
A_Linden_131118_211118_ymitos_crude_fresh_1to1_7to9_31809	A_Linden_131118_211118_ymitos_crude_fresh_1to1_7to9.raw	A_Linden_131118_211118_ymitos_crude_fresh_1to1_7to9	31809	1300.95	4	4.02511	1	1	1	4	20917;	112749	2.25794e+08	6219	LNDKQTGLGLTQGWSNTNNLQTK(4)-LEFANLTPGLKNELITSLTPGVAK(11):1	null	3.05e-08	7.5157	5197.78	2.00385	385.297	sp|P04840|VDAC1_YEAST(65)-sp|P04840|VDAC1_YEAST(95)	sp|P04840|VDAC1_YEAST	P04840	VDAC1_YEAST	POR1	65	sp|P04840|VDAC1_YEAST	P04840	VDAC1_YEAST	POR1	95	Intra	0	0	0	50720300	53125400	50680600	152036000	255842000	100.591 - [102.034]"	100.575 - [102.17]"	100.586 - [102.129]"	100.585 - 103.5"	1275950	1245250	1290420	1272210
A_Linden_131118_211118_ymitos_crude_fresh_1to1_7to9_31836	A_Linden_131118_211118_ymitos_crude_fresh_1to1_7to9.raw	A_Linden_131118_211118_ymitos_crude_fresh_1to1_7to9	31836	1301.2	4	4.02511	1	1	1	4	20938;	207860	130050039	6223	LNDKQTGLGLTQGWSNTNNLQTK(4)-LEFANLTPGLKNELITSLTPGVAK(11):1	null	2.53e-10	9.59688	5197.78	2.98481	573.806	sp|P04840|VDAC1_YEAST(65)-sp|P04840|VDAC1_YEAST(95)	sp|P04840|VDAC1_YEAST	P04840	VDAC1_YEAST	POR1	65	sp|P04840|VDAC1_YEAST	P04840	VDAC1_YEAST	POR1	95	Intra	0	0	0	65324300	51213700	51093500	35234200	137541400	100.575 - [102.17]"	100.586 - [102.129]"	100.585 - [102.021]"	102.408 - 103.899"	1245250	1290420	1272210	539428
A_Linden_131118_211118_ymitos_crude_fresh_1to1_7to9_31850	A_Linden_131118_211118_ymitos_crude_fresh_1to1_7to9.raw	A_Linden_131118_211118_ymitos_crude_fresh_1to1_7to9	31850	1066.83	4	4.02511	1	0	1	4	20949;	356327	370760000	6225	LEFANLTPGLKNELITSLTPGVAK(11)-DGPLSTNVEAKLNDK(11):0	null	5.04e-08	7.29757	4263.29	-0.00541	-1.26867	sp|P04840|VDAC1_YEAST(95)-sp|P04840|VDAC1_YEAST(61)	sp|P04840|VDAC1_YEAST	P04840	VDAC1_YEAST	POR1	95	sp|P04840|VDAC1_YEAST	P04840	VDAC1_YEAST	POR1	61	Intra	0	0	0	49032200	115866000	133999000	120895000	370760000	103.12 - [103.828]"	103.075 - [103.82]"	103.096 - [103.828]"	103.072 - [103.844]"	2764840	5894250	6990920	6027000
A_Linden_131118_211118_ymitos_crude_fresh_1to1_7to9_31860	A_Linden_131118_211118_ymitos_crude_fresh_1to1_7to9.raw	A_Linden_131118_211118_ymitos_crude_fresh_1to1_7to9	31860	1300.7	4	4.02511	1	1	1	4	20958;	147320	389127000	6227	LNDKQTGLGLTQGWSNTNNLQTK(4)-LEFANLTPGLKNELITSLTPGVAK(11):1	null	3.31e-13	12.4802	5197.78	0.98725	189.864	sp|P04840|VDAC1_YEAST(65)-sp|P04840|VDAC1_YEAST(95)	sp|P04840|VDAC1_YEAST	P04840	VDAC1_YEAST	POR1	65	sp|P04840|VDAC1_YEAST	P04840	VDAC1_YEAST	POR1	95	Intra	0	0	0	31166600	48155400	52005900	51987800	152149100	100.587 - 102.003"	100.591 - [102.034]"	100.575 - [102.17]"	100.586 - [102.129]"	591971	1275950	1245250	1290420
A_Linden_131118_211118_ymitos_crude_fresh_1to1_7to9_31863	A_Linden_131118_211118_ymitos_crude_fresh_1to1_7to9.raw	A_Linden_131118_211118_ymitos_crude_fresh_1to1_7to9	31863	1299.69	4	4.02511	1	0	1	4	20960;	154231	371030700	6227	LNDKQTGLGLTQGWSNTNNLQTK(4)-LEFANLTPGLKNELITSLTPGVAK(11):0	null	1.09e-16	15.9626	5193.76	0.99273	191.066	sp|P04840|VDAC1_YEAST(65)-sp|P04840|VDAC1_YEAST(95)	sp|P04840|VDAC1_YEAST	P04840	VDAC1_YEAST	POR1	65	sp|P04840|VDAC1_YEAST	P04840	VDAC1_YEAST	POR1	95	Intra	0	0	0	8686.02	14155700	100043000	256832000	371030700	103.636 - 103.679"	[102.969] - 103.951"	100.575 - 103.663"	100.58 - 103.754"	174085	503849	1245250	1290420
A_Linden_131118_211118_ymitos_crude_fresh_1to1_7to9_32059	A_Linden_131118_211118_ymitos_crude_fresh_1to1_7to9.raw	A_Linden_131118_211118_ymitos_crude_fresh_1to1_7to9	32059	1274.61	4	4.02511	1	0	1	4	21095;	173139	26981470	6265	TFDLQSDANNILAQGEKDAAATAN(17)-TFDLQSDANNILAQGEKDAAATAN(17):0	null	7.44e-07	6.12843	5092.4	2.00984	394.441	sp|P49334|TOM22_YEAST(145)-sp|P49334|TOM22_YEAST(145)	sp|P49334|TOM22_YEAST	P49334	TOM22_YEAST	TOM22	145	sp|P49334|TOM22_YEAST	P49334	TOM22_YEAST	TOM22	145	Intra	0	1	0	7291980	5801430	8628740	12551300	26981470	104.199 - [104.638]"	104.199 - [104.532]"	104.199 - [104.627]"	104.199 - [104.715]"	793194	696462	775193	969838
A_Linden_131118_211118_ymitos_crude_fresh_1to1_7to9_32104	A_Linden_131118_211118_ymitos_crude_fresh_1to1_7to9.raw	A_Linden_131118_211118_ymitos_crude_fresh_1to1_7to9	32104	1275.36	4	4.02511	1	1	1	4	21131;	211711	29503250	6273	TFDLQSDANNILAQGEKDAAATAN(17)-TFDLQSDANNILAQGEKDAAATAN(17):1	null	9.33e-07	6.03012	5096.43	0.9912	194.413	sp|P49334|TOM22_YEAST(145)-sp|P49334|TOM22_YEAST(145)	sp|P49334|TOM22_YEAST	P49334	TOM22_YEAST	TOM22	145	sp|P49334|TOM22_YEAST	P49334	TOM22_YEAST	TOM22	145	Intra	0	1	0	5099330	7291980	9223930	8628740	25144650	[104.2] - [104.543]"	104.199 - [104.638]"	104.199 - 104.772"	104.199 - [104.627]"	665123	793194	632752	775193
A_Linden_131118_211118_ymitos_crude_fresh_1to1_7to9_32119	A_Linden_131118_211118_ymitos_crude_fresh_1to1_7to9.raw	A_Linden_131118_211118_ymitos_crude_fresh_1to1_7to9	32119	1299.94	4	4.02511	1	0	1	4	21143;	193988	10998106	6275	LNDKQTGLGLTQGWSNTNNLQTK(4)-LEFANLTPGLKNELITSLTPGVAK(11):0	null	8.44e-15	14.0737	5193.76	1.98149	381.294	sp|P04840|VDAC1_YEAST(65)-sp|P04840|VDAC1_YEAST(95)	sp|P04840|VDAC1_YEAST	P04840	VDAC1_YEAST	POR1	65	sp|P04840|VDAC1_YEAST	P04840	VDAC1_YEAST	POR1	95	Intra	0	0	0	4553210	9377480	563786	1056840	10998106	104.257 - 104.701"	104.19 - 104.911"	104.19 - 104.313"	104.712 - 104.845"	201093	266646	252938	245536
A_Linden_131118_211118_ymitos_crude_fresh_1to1_7to9_32122	A_Linden_131118_211118_ymitos_crude_fresh_1to1_7to9.raw	A_Linden_131118_211118_ymitos_crude_fresh_1to1_7to9	32122	1248.15	4	4.02511	1	1	1	4	21146;	102913	6800532	6276	SLDFLNQSFIQQKANLLSSSNFEATK(13)-ENSAVAAKEGLALSSNISR(8):1	null	7.05e-12	11.1518	4987.57	0.99032	198.478	sp|P07256|QCR1_YEAST(128)-sp|P07256|QCR1_YEAST(88)	sp|P07256|QCR1_YEAST	P07256	QCR1_YEAST	COR1	128	sp|P07256|QCR1_YEAST	P07256	QCR1_YEAST	COR1	88	Intra	0	0	0	415421	1089350	10771700	3358020	15219070	104.212 - 104.348"	106.048 - 106.221"	104.711 - 105.342"	104.969 - 105.396"	214125	262469	238029	269715
A_Linden_131118_211118_ymitos_crude_fresh_1to1_7to9_32126	A_Linden_131118_211118_ymitos_crude_fresh_1to1_7to9.raw	A_Linden_131118_211118_ymitos_crude_fresh_1to1_7to9	32126	1040.36	5	4.02511	1	0	1	4	21149;	162920	5793715	6276	LNDKQTGLGLTQGWSNTNNLQTK(4)-LEFANLTPGLKNELITSLTPGVAK(11):0	null	3.47e-10	9.45967	5193.76	3.01241	579.558	sp|P04840|VDAC1_YEAST(65)-sp|P04840|VDAC1_YEAST(95)	sp|P04840|VDAC1_YEAST	P04840	VDAC1_YEAST	POR1	65	sp|P04840|VDAC1_YEAST	P04840	VDAC1_YEAST	POR1	95	Intra	0	0	0	3842260	1159460	609395	4024860	5793715	104.339 - 104.699"	104.764 - 104.949"	104.354 - 104.505"	104.19 - 104.64"	268239	253442	206455	201214
A_Linden_131118_211118_ymitos_crude_fresh_1to1_7to9_32177	A_Linden_131118_211118_ymitos_crude_fresh_1to1_7to9.raw	A_Linden_131118_211118_ymitos_crude_fresh_1to1_7to9	32177	1248.65	4	4.02511	1	1	1	4	21190;	187175	543848	6285	SLDFLNQSFIQQKANLLSSSNFEATK(13)-ENSAVAAKEGLALSSNISR(8):1	null	2.84e-15	14.5467	4987.57	3.00788	602.59	sp|P07256|QCR1_YEAST(128)-sp|P07256|QCR1_YEAST(88)	sp|P07256|QCR1_YEAST	P07256	QCR1_YEAST	COR1	128	sp|P07256|QCR1_YEAST	P07256	QCR1_YEAST	COR1	88	Intra	0	0	0	12981100	3871860	2306110	246463	6424433	104.639 - 105.342"	104.969 - 105.396"	104.979 - 105.221"	105.884 - 105.982"	238029	269715	243022	282071
A_Linden_131118_211118_ymitos_crude_fresh_1to1_7to9_32186	A_Linden_131118_211118_ymitos_crude_fresh_1to1_7to9.raw	A_Linden_131118_211118_ymitos_crude_fresh_1to1_7to9	32186	1247.89	4	4.02511	1	1	1	4	21197;	110085	5184013	6286	SLDFLNQSFIQQKANLLSSSNFEATK(13)-ENSAVAAKEGLALSSNISR(8):1	null	8.15e-14	13.0888	4987.57	-0.02876	-5.7652	sp|P07256|QCR1_YEAST(128)-sp|P07256|QCR1_YEAST(88)	sp|P07256|QCR1_YEAST	P07256	QCR1_YEAST	COR1	128	sp|P07256|QCR1_YEAST	P07256	QCR1_YEAST	COR1	88	Intra	0	0	0	7369.38	112905	1227500	10828300	12168705	105.225 - 105.279"	104.613 - 104.699"	106.048 - 106.207"	104.711 - 105.417"	64400.1	152196	218419	238029
A_Linden_131118_211118_ymitos_crude_fresh_1to1_7to9_32266	A_Linden_131118_211118_ymitos_crude_fresh_1to1_7to9.raw	A_Linden_131118_211118_ymitos_crude_fresh_1to1_7to9	32266	1194.85	4	4.02511	1	0	1	4	21258;	308962	4881661	6299	DLVPDLTNFYQQYKSIQPYLQR(14)-SSFPKDGTEVLQSIEDR(5):0	null	7.57e-10	9.1209	4773.38	1.992	417.052	sp|P21801|SDHB_YEAST(145)-sp|P21801|SDHB_YEAST(158)	sp|P21801|SDHB_YEAST	P21801	SDHB_YEAST	SDH2	145	sp|P21801|SDHB_YEAST	P21801	SDHB_YEAST	SDH2	158	Intra	0	0	0	9879340	4124850	489151	267660	4881661	104.744 - 105.318"	104.661 - 105.106"	104.757 - 104.881"	104.993 - 105.064"	313566	231890	221349	306227
A_Linden_131118_211118_ymitos_crude_fresh_1to1_7to9_32271	A_Linden_131118_211118_ymitos_crude_fresh_1to1_7to9.raw	A_Linden_131118_211118_ymitos_crude_fresh_1to1_7to9	32271	1248.4	4	4.02511	1	1	1	4	21263;	105846	6.56516e+06	6300	SLDFLNQSFIQQKANLLSSSNFEATK(13)-ENSAVAAKEGLALSSNISR(8):1	null	2.45e-14	13.6108	4987.57	1.9864	398.031	sp|P07256|QCR1_YEAST(128)-sp|P07256|QCR1_YEAST(88)	sp|P07256|QCR1_YEAST	P07256	QCR1_YEAST	COR1	128	sp|P07256|QCR1_YEAST	P07256	QCR1_YEAST	COR1	88	Intra	0	0	0	1089350	10828300	4212810	1518870	16559980	106.048 - 106.221"	104.711 - 105.417"	104.896 - 105.396"	104.979 - 105.215"	262469	238029	269715	243022
A_Linden_131118_211118_ymitos_crude_fresh_1to1_7to9_32300	A_Linden_131118_211118_ymitos_crude_fresh_1to1_7to9.raw	A_Linden_131118_211118_ymitos_crude_fresh_1to1_7to9	32300	1247.4	4	4.02511	1	0	1	4	21287;	103808	7135720	6304	SLDFLNQSFIQQKANLLSSSNFEATK(13)-ENSAVAAKEGLALSSNISR(8):0	null	1.58e-15	14.8013	4983.55	2.01872	404.831	sp|P07256|QCR1_YEAST(128)-sp|P07256|QCR1_YEAST(88)	sp|P07256|QCR1_YEAST	P07256	QCR1_YEAST	COR1	128	sp|P07256|QCR1_YEAST	P07256	QCR1_YEAST	COR1	88	Intra	0	0	0	1272250	3082800	2060790	1992130	7135720	105.175 - 105.369"	104.288 - 104.573"	104.969 - 105.215"	104.979 - 105.221"	252298	235388	269715	243022
A_Linden_131118_211118_ymitos_crude_fresh_1to1_7to9_32359	A_Linden_131118_211118_ymitos_crude_fresh_1to1_7to9.raw	A_Linden_131118_211118_ymitos_crude_fresh_1to1_7to9	32359	894.98	4	4.02511	1	1	1	4	21330;	112213	1.84846e+06	6314	FCDAMISIKEEINALVAGQPK(9)-AKGVEAIDVAK(2):1	2,C(Carbamidomethyl[C]);	2.3e-10	9.63827	3574.89	0.99971	279.491	sp|P49095|GCSP_YEAST(949)-sp|P49095|GCSP_YEAST(896)	sp|P49095|GCSP_YEAST	P49095	GCSP_YEAST	GCV2	949	sp|P49095|GCSP_YEAST	P49095	GCSP_YEAST	GCV2	896	Intra	0	0	0	1164460	156504	407974	0	564478	105.269 - 105.547"	105.559 - 105.645"	105.39 - 105.592"	[105.161] - [105.185]"	128689	142710	158508	0
A_Linden_131118_211118_ymitos_crude_fresh_1to1_7to9_32405	A_Linden_131118_211118_ymitos_crude_fresh_1to1_7to9.raw	A_Linden_131118_211118_ymitos_crude_fresh_1to1_7to9	32405	1300.7	4	4.02511	1	1	1	4	21364;	145108	21035182	6322	LNDKQTGLGLTQGWSNTNNLQTK(4)-LEFANLTPGLKNELITSLTPGVAK(11):1	null	3.49e-08	7.45717	5197.78	0.98141	188.741	sp|P04840|VDAC1_YEAST(65)-sp|P04840|VDAC1_YEAST(95)	sp|P04840|VDAC1_YEAST	P04840	VDAC1_YEAST	POR1	65	sp|P04840|VDAC1_YEAST	P04840	VDAC1_YEAST	POR1	95	Intra	0	0	0	681013	7812380	17385600	563786	25761766	104.379 - 104.585"	104.257 - 104.963"	104.19 - 105.215"	104.19 - 104.313"	143633	201093	266646	252938
A_Linden_131118_211118_ymitos_crude_fresh_1to1_7to9_32420	A_Linden_131118_211118_ymitos_crude_fresh_1to1_7to9.raw	A_Linden_131118_211118_ymitos_crude_fresh_1to1_7to9	32420	834.215	4	4.02511	1	1	1	4	21377;	97801.8	25235770	6324	FLSQPFAVAEVFTGIPGKLVR(18)-AEKLAAEAN(3):1	null	3.06e-07	6.51428	3332.83	2e-05	0.005999	sp|P00830|ATPB_YEAST(463)-sp|P00830|ATPB_YEAST(505)	sp|P00830|ATPB_YEAST	P00830	ATPB_YEAST	ATP2	463	sp|P00830|ATPB_YEAST	P00830	ATPB_YEAST	ATP2	505	Intra	0	0	0	5157300	9684890	11390000	8043540	29118430	105.452 - 106.001"	105.481 - [105.991]"	105.386 - 106.131"	105.398 - 105.993"	369866	775581	551720	534158
A_Linden_131118_211118_ymitos_crude_fresh_1to1_7to9_32474	A_Linden_131118_211118_ymitos_crude_fresh_1to1_7to9.raw	A_Linden_131118_211118_ymitos_crude_fresh_1to1_7to9	32474	1299.7	4	4.02511	1	0	1	4	21421;	108561	3.9767e+06	6332	LNDKQTGLGLTQGWSNTNNLQTK(4)-LEFANLTPGLKNELITSLTPGVAK(11):0	null	7.15e-14	13.1457	5193.76	1.02005	196.323	sp|P04840|VDAC1_YEAST(65)-sp|P04840|VDAC1_YEAST(95)	sp|P04840|VDAC1_YEAST	P04840	VDAC1_YEAST	POR1	65	sp|P04840|VDAC1_YEAST	P04840	VDAC1_YEAST	POR1	95	Intra	0	0	0	9329.19	10679.6	3637090	328934	3.9767e+06	105.494 - 105.547"	105.184 - 105.215"	104.255 - 104.571"	105.678 - 105.811"	108561	156864	266646	194424
A_Linden_131118_211118_ymitos_crude_fresh_1to1_7to9_32484	A_Linden_131118_211118_ymitos_crude_fresh_1to1_7to9.raw	A_Linden_131118_211118_ymitos_crude_fresh_1to1_7to9	32484	1111.95	3	4.02511	1	1	1	4	21429;	647251	73134300	6333	FLSQPFAVAEVFTGIPGKLVR(18)-AEKLAAEAN(3):1	null	5.57e-08	7.25414	3332.83	9e-05	0.026996	sp|P00830|ATPB_YEAST(463)-sp|P00830|ATPB_YEAST(505)	sp|P00830|ATPB_YEAST	P00830	ATPB_YEAST	ATP2	463	sp|P00830|ATPB_YEAST	P00830	ATPB_YEAST	ATP2	505	Intra	0	0	0	17844200	36541800	40403100	25845000	102789900	105.45 - [106.062]"	105.408 - 106.116"	[105.376] - [106.127]"	105.403 - [106.074]"	893801	1740780	1940000	1301350
A_Linden_131118_211118_ymitos_crude_fresh_1to1_7to9_32487	A_Linden_131118_211118_ymitos_crude_fresh_1to1_7to9.raw	A_Linden_131118_211118_ymitos_crude_fresh_1to1_7to9	32487	1216.64	4	4.02511	1	0	1	4	21432;	213847	13767580	6334	NELITSLTPGVAKSAVLNTTFTQPFFTAR(13)-DGPLSTNVEAKLNDK(11):0	null	9.05e-07	6.04335	4861.54	1.00142	205.903	sp|P04840|VDAC1_YEAST(108)-sp|P04840|VDAC1_YEAST(61)	sp|P04840|VDAC1_YEAST	P04840	VDAC1_YEAST	POR1	108	sp|P04840|VDAC1_YEAST	P04840	VDAC1_YEAST	POR1	61	Intra	0	0	0	3389200	7131700	4284630	2351250	13767580	105.426 - 105.82"	105.364 - 105.955"	105.392 - 105.954"	105.387 - 105.724"	279703	274916	305436	345834
A_Linden_131118_211118_ymitos_crude_fresh_1to1_7to9_32511	A_Linden_131118_211118_ymitos_crude_fresh_1to1_7to9.raw	A_Linden_131118_211118_ymitos_crude_fresh_1to1_7to9	32511	1238.12	4	4.02511	1	1	1	4	21450;	117529	1359478	6338	LNGGDPANFLDCGGGATPETIKQGFELILSNK(22)-DLSQEDPDEVKAK(11):1	12,C(Carbamidomethyl[C]);	2.84e-06	5.54668	4947.43	1.01306	204.681	sp|P53312|SUCB_YEAST(339)-sp|P53312|SUCB_YEAST(284)	sp|P53312|SUCB_YEAST	P53312	SUCB_YEAST	LSC2	339	sp|P53312|SUCB_YEAST	P53312	SUCB_YEAST	LSC2	284	Intra	0	0	0	0	371080	0	1003180	1374260	[105.508] - [105.644]"	105.76 - 105.852"	[105.534] - [105.579]"	105.63 - 105.822"	0	197715	0	181204
A_Linden_131118_211118_ymitos_crude_fresh_1to1_7to9_32565	A_Linden_131118_211118_ymitos_crude_fresh_1to1_7to9.raw	A_Linden_131118_211118_ymitos_crude_fresh_1to1_7to9	32565	833.209	4	4.02511	1	0	1	4	21493;	310470	29641580	6346	FLSQPFAVAEVFTGIPGKLVR(18)-AEKLAAEAN(3):0	null	4.21e-10	9.37572	3328.81	0.00182	0.546577	sp|P00830|ATPB_YEAST(463)-sp|P00830|ATPB_YEAST(505)	sp|P00830|ATPB_YEAST	P00830	ATPB_YEAST	ATP2	463	sp|P00830|ATPB_YEAST	P00830	ATPB_YEAST	ATP2	505	Intra	0	0	0	5154530	9677040	11921000	8043540	29641580	105.452 - 106.001"	105.482 - [105.991]"	[105.429] - 106.081"	105.398 - 105.993"	344196	626549	649387	534158
A_Linden_131118_211118_ymitos_crude_fresh_1to1_7to9_32615	A_Linden_131118_211118_ymitos_crude_fresh_1to1_7to9.raw	A_Linden_131118_211118_ymitos_crude_fresh_1to1_7to9	32615	1217.39	4	4.02511	1	1	1	4	21533;	129474	670916	6353	NELITSLTPGVAKSAVLNTTFTQPFFTAR(13)-DGPLSTNVEAKLNDK(11):1	null	5.29e-07	6.27654	4865.56	-0.03138	-6.44811	sp|P04840|VDAC1_YEAST(108)-sp|P04840|VDAC1_YEAST(61)	sp|P04840|VDAC1_YEAST	P04840	VDAC1_YEAST	POR1	108	sp|P04840|VDAC1_YEAST	P04840	VDAC1_YEAST	POR1	61	Intra	0	0	0	0	7898.06	86079.3	4772260	4.86624e+06	[105.579] - [105.706]"	106.126 - [106.145]"	[105.797] - 105.842"	105.481 - 105.932"	0	372175	175104	305436
A_Linden_131118_211118_ymitos_crude_fresh_1to1_7to9_32663	A_Linden_131118_211118_ymitos_crude_fresh_1to1_7to9.raw	A_Linden_131118_211118_ymitos_crude_fresh_1to1_7to9	32663	833.461	4	4.02511	1	0	1	4	21569;	274296	31001640	6361	FLSQPFAVAEVFTGIPGKLVR(18)-AEKLAAEAN(3):0	null	9.48e-08	7.02319	3328.81	1.0089	302.898	sp|P00830|ATPB_YEAST(463)-sp|P00830|ATPB_YEAST(505)	sp|P00830|ATPB_YEAST	P00830	ATPB_YEAST	ATP2	463	sp|P00830|ATPB_YEAST	P00830	ATPB_YEAST	ATP2	505	Intra	0	0	0	10615700	11921000	8043540	11037100	31001640	105.481 - 106.102"	[105.429] - 106.081"	105.398 - 105.993"	[105.329] - 106.055"	775581	649387	534158	475631
A_Linden_131118_211118_ymitos_crude_fresh_1to1_7to9_32724	A_Linden_131118_211118_ymitos_crude_fresh_1to1_7to9.raw	A_Linden_131118_211118_ymitos_crude_fresh_1to1_7to9	32724	1234.4	4	4.02511	1	0	1	4	21617;	153548	5817654	6371	MIPGAKPLQVGDVVSTTAVIESVVNQPTGK(6)-NGKPVMEVTSSFFYR(3):0	null	2.82e-11	10.5498	4933.56	0.00094	0.190493	sp|P07149|FAS1_YEAST(1364)-sp|P07149|FAS1_YEAST(1401)	sp|P07149|FAS1_YEAST	P07149	FAS1_YEAST	FAS1	1364	sp|P07149|FAS1_YEAST	P07149	FAS1_YEAST	FAS1	1401	Intra	0	0	0	6624.1	1809530	122404	3885720	5817654	[106.062] - 106.095"	105.772 - 106.001"	106.112 - 106.199"	105.783 - 106.202"	171142	293776	118659	313801
A_Linden_131118_211118_ymitos_crude_fresh_1to1_7to9_32888	A_Linden_131118_211118_ymitos_crude_fresh_1to1_7to9.raw	A_Linden_131118_211118_ymitos_crude_fresh_1to1_7to9	32888	1263.36	3	4.02511	1	1	1	4	21734;	241868	453247000	6399	LEFANLTPGLKNELITSLTPGVAK(11)-SPPVYSDISR(1):1	null	7.6e-11	10.1192	3787.06	-0.0072	-1.90071	sp|P04840|VDAC1_YEAST(95)-sp|P04840|VDAC1_YEAST(2)	sp|P04840|VDAC1_YEAST	P04840	VDAC1_YEAST	POR1	95	sp|P04840|VDAC1_YEAST	P04840	VDAC1_YEAST	POR1	2	Intra	0	0	0	55805500	117209000	131536000	97381100	346126100	106.772 - 107.583"	106.75 - [107.561]"	106.729 - [107.628]"	106.767 - [107.596]"	2443020	4612580	5067180	3560540
A_Linden_131118_211118_ymitos_crude_fresh_1to1_7to9_32903	A_Linden_131118_211118_ymitos_crude_fresh_1to1_7to9.raw	A_Linden_131118_211118_ymitos_crude_fresh_1to1_7to9	32903	947.773	4	4.02511	1	1	1	4	21745;	629809	365174900	6401	LEFANLTPGLKNELITSLTPGVAK(11)-SPPVYSDISR(1):1	null	8.54e-18	17.0685	3787.06	0.00323	0.852677	sp|P04840|VDAC1_YEAST(95)-sp|P04840|VDAC1_YEAST(2)	sp|P04840|VDAC1_YEAST	P04840	VDAC1_YEAST	POR1	95	sp|P04840|VDAC1_YEAST	P04840	VDAC1_YEAST	POR1	2	Intra	0	0	0	45953900	96816000	110924000	81668400	289408400	[106.829] - 107.551"	106.772 - [107.561]"	[106.788] - [107.616]"	[106.788] - 107.551"	2067080	4550250	4608640	3883180
A_Linden_131118_211118_ymitos_crude_fresh_1to1_7to9_32914	A_Linden_131118_211118_ymitos_crude_fresh_1to1_7to9.raw	A_Linden_131118_211118_ymitos_crude_fresh_1to1_7to9	32914	1300.45	4	4.02511	1	1	1	4	21754;	188976	235350	6403	LNDKQTGLGLTQGWSNTNNLQTK(4)-LEFANLTPGLKNELITSLTPGVAK(11):1	null	3.48e-10	9.45842	5197.78	-0.00835	-1.60615	sp|P04840|VDAC1_YEAST(65)-sp|P04840|VDAC1_YEAST(95)	sp|P04840|VDAC1_YEAST	P04840	VDAC1_YEAST	POR1	65	sp|P04840|VDAC1_YEAST	P04840	VDAC1_YEAST	POR1	95	Intra	0	0	0	0	0	14331.1	17780.6	32111.7	[106.658] - [106.718]"	[106.755] - [106.779]"	106.26 - 106.297"	106.534 - 106.59"	0	0	197154	146807
A_Linden_131118_211118_ymitos_crude_fresh_1to1_7to9_33138	A_Linden_131118_211118_ymitos_crude_fresh_1to1_7to9.raw	A_Linden_131118_211118_ymitos_crude_fresh_1to1_7to9	33138	1299.95	4	4.02511	1	0	1	4	21918;	197108	195096	6442	LNDKQTGLGLTQGWSNTNNLQTK(4)-LEFANLTPGLKNELITSLTPGVAK(11):0	null	1.81e-08	7.74232	5193.76	2.00249	385.334	sp|P04840|VDAC1_YEAST(65)-sp|P04840|VDAC1_YEAST(95)	sp|P04840|VDAC1_YEAST	P04840	VDAC1_YEAST	POR1	65	sp|P04840|VDAC1_YEAST	P04840	VDAC1_YEAST	POR1	95	Intra	0	0	0	338706	9382.67	173014	12699	195096	107.328 - 107.465"	107.581 - 107.629"	106.929 - 107.004"	107.032 - 107.073"	197108	142115	174602	171522
A_Linden_131118_211118_ymitos_crude_fresh_1to1_7to9_33172	A_Linden_131118_211118_ymitos_crude_fresh_1to1_7to9.raw	A_Linden_131118_211118_ymitos_crude_fresh_1to1_7to9	33172	946.766	4	4.02511	1	0	1	4	21946;	803785	287405800	6447	LEFANLTPGLKNELITSLTPGVAK(11)-SPPVYSDISR(1):0	null	3.24e-13	12.4895	3783.03	0.00235	0.621029	sp|P04840|VDAC1_YEAST(95)-sp|P04840|VDAC1_YEAST(2)	sp|P04840|VDAC1_YEAST	P04840	VDAC1_YEAST	POR1	95	sp|P04840|VDAC1_YEAST	P04840	VDAC1_YEAST	POR1	2	Intra	0	0	0	44637600	94813400	110924000	81668400	287405800	[106.879] - 107.551"	[106.829] - [107.561]"	[106.788] - [107.616]"	[106.788] - 107.551"	2296400	4550250	4608640	3883180
A_Linden_131118_211118_ymitos_crude_fresh_1to1_7to9_33213	A_Linden_131118_211118_ymitos_crude_fresh_1to1_7to9.raw	A_Linden_131118_211118_ymitos_crude_fresh_1to1_7to9	33213	1262.02	3	4.02511	1	0	1	4	21979;	367331	346028100	6453	LEFANLTPGLKNELITSLTPGVAK(11)-SPPVYSDISR(1):0	null	1.33e-11	10.8761	3783.03	0.00083	0.219342	sp|P04840|VDAC1_YEAST(95)-sp|P04840|VDAC1_YEAST(2)	sp|P04840|VDAC1_YEAST	P04840	VDAC1_YEAST	POR1	95	sp|P04840|VDAC1_YEAST	P04840	VDAC1_YEAST	POR1	2	Intra	0	0	0	54686600	118647000	130000000	97381100	346028100	[106.829] - 107.583"	[106.788] - [107.616]"	[106.788] - [107.628]"	106.767 - [107.596]"	2443020	4612580	5067180	3560540
A_Linden_131118_211118_ymitos_crude_fresh_1to1_7to9_33247	A_Linden_131118_211118_ymitos_crude_fresh_1to1_7to9.raw	A_Linden_131118_211118_ymitos_crude_fresh_1to1_7to9	33247	949.536	4	4.02511	1	0	1	4	22004;	151276	67180500	6459	KISSIQDILPALEISNQSR(1)-VEFEKPLLLLSEK(5):0	null	9.46e-08	7.02411	3793.11	1.00198	264.018	sp|P19882|HSP60_YEAST(247)-sp|P19882|HSP60_YEAST(238)	sp|P19882|HSP60_YEAST	P19882	HSP60_YEAST	HSP60	247	sp|P19882|HSP60_YEAST	P19882	HSP60_YEAST	HSP60	238	Intra	0	0	0	27426200	27169300	23628800	16382400	67180500	106.749 - 107.567"	106.747 - 107.442"	[106.755] - 107.558"	106.731 - 107.569"	1361030	1719270	1011700	927552
A_Linden_131118_211118_ymitos_crude_fresh_1to1_7to9_33295	A_Linden_131118_211118_ymitos_crude_fresh_1to1_7to9.raw	A_Linden_131118_211118_ymitos_crude_fresh_1to1_7to9	33295	1262.35	3	4.02511	1	0	1	4	22022;	684438	46310959	6473	LEFANLTPGLKNELITSLTPGVAK(11)-SPPVYSDISR(1):0	null	2.11e-11	10.6757	3783.03	0.99473	262.806	sp|P04840|VDAC1_YEAST(95)-sp|P04840|VDAC1_YEAST(2)	sp|P04840|VDAC1_YEAST	P04840	VDAC1_YEAST	POR1	95	sp|P04840|VDAC1_YEAST	P04840	VDAC1_YEAST	POR1	2	Intra	0	0	0	11007800	16471200	150359	29689400	46310959	107.866 - [108.331]"	107.82 - [108.58]"	107.82 - 107.87"	107.869 - 109.033"	684438	648635	378691	343740
A_Linden_131118_211118_ymitos_crude_fresh_1to1_7to9_33327	A_Linden_131118_211118_ymitos_crude_fresh_1to1_7to9.raw	A_Linden_131118_211118_ymitos_crude_fresh_1to1_7to9	33327	952.689	5	4.02511	1	1	1	4	22045;	95568.1	556009	6480	VYVEESIYDKFIEEFKAASESIK(16)-YVDIGKNEGATLITGGER(6):1	null	4e-07	6.39794	4757.42	0.99247	208.528	sp|P46367|ALDH4_YEAST(345)-sp|P46367|ALDH4_YEAST(383)	sp|P46367|ALDH4_YEAST	P46367	ALDH4_YEAST	ALD4	345	sp|P46367|ALDH4_YEAST	P46367	ALDH4_YEAST	ALD4	383	Intra	0	0	0	2686.98	8708.57	0	0	8708.57	107.946 - 107.986"	107.973 - 108.026"	[107.87] - [107.883]"	[107.83] - [107.844]"	51327.6	92489.1	0	0
A_Linden_131118_211118_ymitos_crude_fresh_1to1_7to9_33486	A_Linden_131118_211118_ymitos_crude_fresh_1to1_7to9.raw	A_Linden_131118_211118_ymitos_crude_fresh_1to1_7to9	33486	948.023	4	4.02511	1	1	1	4	22162;	227350	63219430	6507	LEFANLTPGLKNELITSLTPGVAK(11)-SPPVYSDISR(1):1	null	2.44e-15	14.6126	3787.06	1.00299	264.706	sp|P04840|VDAC1_YEAST(95)-sp|P04840|VDAC1_YEAST(2)	sp|P04840|VDAC1_YEAST	P04840	VDAC1_YEAST	POR1	95	sp|P04840|VDAC1_YEAST	P04840	VDAC1_YEAST	POR1	2	Intra	0	0	0	21944600	11352900	7279250	18690500	37322650	107.868 - 109.12"	107.82 - [108.316]"	107.869 - 108.341"	107.868 - 109.079"	392160	477896	357176	359570
A_Linden_131118_211118_ymitos_crude_fresh_1to1_7to9_33493	A_Linden_131118_211118_ymitos_crude_fresh_1to1_7to9.raw	A_Linden_131118_211118_ymitos_crude_fresh_1to1_7to9	33493	968.034	4	4.02511	1	1	1	4	22168;	154554	15637410	6509	IDILGLAELAPGKPVTMR(13)-QGLLPLNFKNPADYDK(9):1	null	3e-07	6.52288	3867.12	0.99061	256.03	sp|P19414|ACON_YEAST(733)-sp|P19414|ACON_YEAST(707)	sp|P19414|ACON_YEAST	P19414	ACON_YEAST	ACO1	733	sp|P19414|ACON_YEAST	P19414	ACON_YEAST	ACO1	707	Intra	0	0	0	5593080	6982620	7559890	4909010	19451520	108.422 - 109.08"	108.486 - 109.107"	108.35 - 109.08"	108.455 - 108.967"	250949	306578	205612	270654
A_Linden_131118_211118_ymitos_crude_fresh_1to1_7to9_33508	A_Linden_131118_211118_ymitos_crude_fresh_1to1_7to9.raw	A_Linden_131118_211118_ymitos_crude_fresh_1to1_7to9	33508	967.786	4	4.02511	1	1	1	4	22180;	97684.5	21652680	6511	IDILGLAELAPGKPVTMR(13)-QGLLPLNFKNPADYDK(9):1	null	4.3e-08	7.36653	3867.12	0.00113	0.292131	sp|P19414|ACON_YEAST(733)-sp|P19414|ACON_YEAST(707)	sp|P19414|ACON_YEAST	P19414	ACON_YEAST	ACO1	733	sp|P19414|ACON_YEAST	P19414	ACON_YEAST	ACO1	707	Intra	0	0	0	1882180	6609520	5131680	7487600	19228800	108.63 - 108.97"	108.386 - 109.121"	108.472 - 109.107"	108.35 - 109.08"	214673	250949	306578	205612
A_Linden_131118_211118_ymitos_crude_fresh_1to1_7to9_33521	A_Linden_131118_211118_ymitos_crude_fresh_1to1_7to9.raw	A_Linden_131118_211118_ymitos_crude_fresh_1to1_7to9	33521	947.769	4	4.02511	1	1	1	4	22191;	229542	95180400	6513	LEFANLTPGLKNELITSLTPGVAK(11)-SPPVYSDISR(1):1	null	2.57e-13	12.5901	3787.06	-0.01189	-3.13881	sp|P04840|VDAC1_YEAST(95)-sp|P04840|VDAC1_YEAST(2)	sp|P04840|VDAC1_YEAST	P04840	VDAC1_YEAST	POR1	95	sp|P04840|VDAC1_YEAST	P04840	VDAC1_YEAST	POR1	2	Intra	0	0	0	2604680	24258000	11631100	7390940	43280040	107.868 - 108.242"	107.868 - 109.12"	107.834 - [108.316]"	107.869 - 108.341"	245993	392160	477896	357176
A_Linden_131118_211118_ymitos_crude_fresh_1to1_7to9_33562	A_Linden_131118_211118_ymitos_crude_fresh_1to1_7to9.raw	A_Linden_131118_211118_ymitos_crude_fresh_1to1_7to9	33562	1263.36	3	4.02511	1	1	1	4	22223;	123163	101493000	6520	LEFANLTPGLKNELITSLTPGVAK(11)-SPPVYSDISR(1):1	null	8e-08	7.09691	3787.06	-0.01524	-4.02318	sp|P04840|VDAC1_YEAST(95)-sp|P04840|VDAC1_YEAST(2)	sp|P04840|VDAC1_YEAST	P04840	VDAC1_YEAST	POR1	95	sp|P04840|VDAC1_YEAST	P04840	VDAC1_YEAST	POR1	2	Intra	0	0	0	11677400	12007800	5685050	19075.3	1.77119e+07	107.869 - 108.571"	107.866 - [108.331]"	107.835 - 108.165"	107.836 - 107.87"	281937	684438	648635	378691
A_Linden_131118_211118_ymitos_crude_fresh_1to1_7to9_33617	A_Linden_131118_211118_ymitos_crude_fresh_1to1_7to9.raw	A_Linden_131118_211118_ymitos_crude_fresh_1to1_7to9	33617	967.534	4	4.02511	1	0	1	4	22263;	184088	19131220	6529	IDILGLAELAPGKPVTMR(13)-QGLLPLNFKNPADYDK(9):0	null	9.06e-07	6.04287	3863.09	3.01513	779.685	sp|P19414|ACON_YEAST(733)-sp|P19414|ACON_YEAST(707)	sp|P19414|ACON_YEAST	P19414	ACON_YEAST	ACO1	733	sp|P19414|ACON_YEAST	P19414	ACON_YEAST	ACO1	707	Intra	0	0	0	7555540	5637380	8105650	5388190	19131220	108.35 - 109.08"	108.368 - 109.016"	[108.363] - [108.951]"	108.401 - [108.951]"	205612	270654	366855	448712
A_Linden_131118_211118_ymitos_crude_fresh_1to1_7to9_33840	A_Linden_131118_211118_ymitos_crude_fresh_1to1_7to9.raw	A_Linden_131118_211118_ymitos_crude_fresh_1to1_7to9	33840	1338.67	4	4.02511	1	1	1	4	22405;	220180	218988	6572	SLDFLNQSFIQQKANLLSSSNFEATK(13)-WENMPSTEQQDIVSKLSER(15):1	null	3.04e-09	8.51713	5347.65	3.01143	562.709	sp|P07256|QCR1_YEAST(128)-sp|P00424|COX5A_YEAST(52)	sp|P07256|QCR1_YEAST	P07256	QCR1_YEAST	COR1	128	sp|P00424|COX5A_YEAST	P00424	COX5A_YEAST	COX5A	52	Inter	1	0	0	4295040	0	0	6703570	6703570	109.715 - 110.134"	[109.469] - [109.487]"	[109.475] - [109.494]"	109.588 - 110.118"	353773	0	0	401487
A_Linden_131118_211118_ymitos_crude_fresh_1to1_7to9_33857	A_Linden_131118_211118_ymitos_crude_fresh_1to1_7to9.raw	A_Linden_131118_211118_ymitos_crude_fresh_1to1_7to9	33857	1263.69	3	4.02511	1	1	1	4	22415;	217597	1.4586e+06	6576	LEFANLTPGLKNELITSLTPGVAK(11)-SPPVYSDISR(1):1	null	1.17e-09	8.93181	3787.06	0.99438	262.434	sp|P04840|VDAC1_YEAST(95)-sp|P04840|VDAC1_YEAST(2)	sp|P04840|VDAC1_YEAST	P04840	VDAC1_YEAST	POR1	95	sp|P04840|VDAC1_YEAST	P04840	VDAC1_YEAST	POR1	2	Intra	0	0	0	590401	292472	2427390	8172400	10892262	110.631 - 110.788"	109.485 - 109.599"	109.787 - 110.048"	109.634 - 110.132"	397221	241470	258650	250028
A_Linden_131118_211118_ymitos_crude_fresh_1to1_7to9_33868	A_Linden_131118_211118_ymitos_crude_fresh_1to1_7to9.raw	A_Linden_131118_211118_ymitos_crude_fresh_1to1_7to9	33868	1338.42	4	4.02511	1	1	1	4	22421;	153599	11894388	6578	SLDFLNQSFIQQKANLLSSSNFEATK(13)-WENMPSTEQQDIVSKLSER(15):1	null	2.92e-09	8.53462	5347.65	2.01335	376.28	sp|P07256|QCR1_YEAST(128)-sp|P00424|COX5A_YEAST(52)	sp|P07256|QCR1_YEAST	P07256	QCR1_YEAST	COR1	128	sp|P00424|COX5A_YEAST	P00424	COX5A_YEAST	COX5A	52	Inter	1	0	0	5206000	4851520	0	6502190	11353710	109.713 - 110.157"	109.715 - 110.134"	[109.469] - [109.487]"	109.647 - 110.221"	333232	353773	0	329331
A_Linden_131118_211118_ymitos_crude_fresh_1to1_7to9_33876	A_Linden_131118_211118_ymitos_crude_fresh_1to1_7to9.raw	A_Linden_131118_211118_ymitos_crude_fresh_1to1_7to9	33876	1338.17	4	4.02511	1	1	1	4	22426;	254353	22730400	6580	SLDFLNQSFIQQKANLLSSSNFEATK(13)-WENMPSTEQQDIVSKLSER(15):1	null	5.38e-10	9.26922	5347.65	1.00995	188.787	sp|P07256|QCR1_YEAST(128)-sp|P00424|COX5A_YEAST(52)	sp|P07256|QCR1_YEAST	P07256	QCR1_YEAST	COR1	128	sp|P00424|COX5A_YEAST	P00424	COX5A_YEAST	COX5A	52	Inter	1	0	0	1580980	5206000	4851520	5386880	15444400	109.759 - 109.973"	109.713 - 110.157"	109.715 - 110.134"	109.652 - 110.189"	203864	333232	353773	368328
A_Linden_131118_211118_ymitos_crude_fresh_1to1_7to9_33879	A_Linden_131118_211118_ymitos_crude_fresh_1to1_7to9.raw	A_Linden_131118_211118_ymitos_crude_fresh_1to1_7to9	33879	1337.92	4	4.02511	1	1	1	4	22428;	115503	20330030	6580	SLDFLNQSFIQQKANLLSSSNFEATK(13)-WENMPSTEQQDIVSKLSER(15):1	null	3.34e-10	9.47625	5347.65	-0.01689	-3.15781	sp|P07256|QCR1_YEAST(128)-sp|P00424|COX5A_YEAST(52)	sp|P07256|QCR1_YEAST	P07256	QCR1_YEAST	COR1	128	sp|P00424|COX5A_YEAST	P00424	COX5A_YEAST	COX5A	52	Inter	1	0	0	537669	1412830	5362440	4295040	11070310	109.84 - 109.997"	109.759 - 109.973"	109.713 - 110.202"	109.715 - 110.134"	203139	203864	333232	353773
A_Linden_131118_211118_ymitos_crude_fresh_1to1_7to9_33989	A_Linden_131118_211118_ymitos_crude_fresh_1to1_7to9.raw	A_Linden_131118_211118_ymitos_crude_fresh_1to1_7to9	33989	1337.41	4	4.02511	1	0	1	4	22514;	250340	16239320	6598	SLDFLNQSFIQQKANLLSSSNFEATK(13)-WENMPSTEQQDIVSKLSER(15):0	null	3.25e-10	9.48812	5343.62	2.00319	374.664	sp|P07256|QCR1_YEAST(128)-sp|P00424|COX5A_YEAST(52)	sp|P07256|QCR1_YEAST	P07256	QCR1_YEAST	COR1	128	sp|P00424|COX5A_YEAST	P00424	COX5A_YEAST	COX5A	52	Inter	1	0	0	5472550	4295040	5386880	6557400	16239320	109.713 - 110.202"	109.715 - 110.134"	109.652 - 110.189"	109.647 - 110.221"	333232	353773	368328	329331
A_Linden_131118_211118_ymitos_crude_fresh_1to1_7to9_34005	A_Linden_131118_211118_ymitos_crude_fresh_1to1_7to9.raw	A_Linden_131118_211118_ymitos_crude_fresh_1to1_7to9	34005	1461.77	3	4.02511	1	0	1	4	22527;	84317.1	5570720	6600	NELITSLTPGVAKSAVLNTTFTQPFFTAR(13)-SPPVYSDISR(1):0	null	6.14e-07	6.21183	4381.28	1.0005	228.253	sp|P04840|VDAC1_YEAST(108)-sp|P04840|VDAC1_YEAST(2)	sp|P04840|VDAC1_YEAST	P04840	VDAC1_YEAST	POR1	108	sp|P04840|VDAC1_YEAST	P04840	VDAC1_YEAST	POR1	2	Intra	0	0	0	9932.08	2493810	1561710	1515200	5570720	110.402 - [110.438]"	109.927 - 110.298"	110.026 - 110.317"	110.046 - 110.266"	197174	241510	204630	162065
A_Linden_131118_211118_ymitos_crude_fresh_1to1_7to9_34016	A_Linden_131118_211118_ymitos_crude_fresh_1to1_7to9.raw	A_Linden_131118_211118_ymitos_crude_fresh_1to1_7to9	34016	1096.33	4	4.02511	1	0	1	4	22535;	186607	67052500	6602	NELITSLTPGVAKSAVLNTTFTQPFFTAR(13)-SPPVYSDISR(1):0	null	9.45e-13	12.0246	4381.28	-0.00398	-0.908201	sp|P04840|VDAC1_YEAST(108)-sp|P04840|VDAC1_YEAST(2)	sp|P04840|VDAC1_YEAST	P04840	VDAC1_YEAST	POR1	108	sp|P04840|VDAC1_YEAST	P04840	VDAC1_YEAST	POR1	2	Intra	0	0	0	9145040	22126800	25224200	19701500	67052500	109.875 - 110.433"	[109.842] - [110.48]"	109.808 - [110.517]"	109.806 - [110.391]"	520015	1130220	1293370	1239050
A_Linden_131118_211118_ymitos_crude_fresh_1to1_7to9_34021	A_Linden_131118_211118_ymitos_crude_fresh_1to1_7to9.raw	A_Linden_131118_211118_ymitos_crude_fresh_1to1_7to9	34021	1262.35	3	4.02511	1	0	1	4	22539;	196412	2.72466e+06	6603	LEFANLTPGLKNELITSLTPGVAK(11)-SPPVYSDISR(1):0	null	4.77e-07	6.32148	3783.03	0.99107	261.839	sp|P04840|VDAC1_YEAST(95)-sp|P04840|VDAC1_YEAST(2)	sp|P04840|VDAC1_YEAST	P04840	VDAC1_YEAST	POR1	95	sp|P04840|VDAC1_YEAST	P04840	VDAC1_YEAST	POR1	2	Intra	0	0	0	590401	292472	2427390	4801.62	2.72466e+06	110.631 - 110.788"	109.485 - 109.599"	109.787 - 110.048"	110.621 - [110.65]"	397221	241470	258650	198815
A_Linden_131118_211118_ymitos_crude_fresh_1to1_7to9_34054	A_Linden_131118_211118_ymitos_crude_fresh_1to1_7to9.raw	A_Linden_131118_211118_ymitos_crude_fresh_1to1_7to9	34054	1262.02	3	4.02511	1	0	1	4	22565;	158652	3310263	6609	LEFANLTPGLKNELITSLTPGVAK(11)-SPPVYSDISR(1):0	null	3.88e-08	7.41117	3783.03	-0.00685	-1.81024	sp|P04840|VDAC1_YEAST(95)-sp|P04840|VDAC1_YEAST(2)	sp|P04840|VDAC1_YEAST	P04840	VDAC1_YEAST	POR1	95	sp|P04840|VDAC1_YEAST	P04840	VDAC1_YEAST	POR1	2	Intra	0	0	0	12072.9	590401	292472	2427390	3310263	110.116 - 110.172"	110.631 - 110.788"	109.485 - 109.599"	109.787 - 110.048"	158652	397221	241470	258650
A_Linden_131118_211118_ymitos_crude_fresh_1to1_7to9_34079	A_Linden_131118_211118_ymitos_crude_fresh_1to1_7to9.raw	A_Linden_131118_211118_ymitos_crude_fresh_1to1_7to9	34079	1461.43	3	4.02511	1	0	1	4	22585;	174206	4.06545e+06	6613	NELITSLTPGVAKSAVLNTTFTQPFFTAR(13)-SPPVYSDISR(1):0	null	9.42e-07	6.02595	4381.28	-0.00255	-0.581888	sp|P04840|VDAC1_YEAST(108)-sp|P04840|VDAC1_YEAST(2)	sp|P04840|VDAC1_YEAST	P04840	VDAC1_YEAST	POR1	108	sp|P04840|VDAC1_YEAST	P04840	VDAC1_YEAST	POR1	2	Intra	0	0	0	12280.4	9932.08	2493810	1561710	4.06545e+06	110.181 - 110.232"	110.402 - [110.438]"	109.927 - 110.298"	110.026 - 110.317"	174206	197174	241510	204630
A_Linden_131118_211118_ymitos_crude_fresh_1to1_7to9_34086	A_Linden_131118_211118_ymitos_crude_fresh_1to1_7to9.raw	A_Linden_131118_211118_ymitos_crude_fresh_1to1_7to9	34086	947.769	4	4.02511	1	1	1	4	22590;	89804.8	6.95173e+06	6614	LEFANLTPGLKNELITSLTPGVAK(11)-SPPVYSDISR(1):1	null	2.93e-07	6.53313	3787.06	-0.01289	-3.4028	sp|P04840|VDAC1_YEAST(95)-sp|P04840|VDAC1_YEAST(2)	sp|P04840|VDAC1_YEAST	P04840	VDAC1_YEAST	POR1	95	sp|P04840|VDAC1_YEAST	P04840	VDAC1_YEAST	POR1	2	Intra	0	0	0	61211.2	10625.7	1916230	104666	2.03152e+06	110.309 - 110.405"	109.493 - 109.525"	110.5 - 110.758"	110.682 - 110.758"	88991.6	254683	190601	198521
A_Linden_131118_211118_ymitos_crude_fresh_1to1_7to9_34130	A_Linden_131118_211118_ymitos_crude_fresh_1to1_7to9.raw	A_Linden_131118_211118_ymitos_crude_fresh_1to1_7to9	34130	1262.69	3	4.02511	1	0	1	4	22626;	160731	15526450	6621	LEFANLTPGLKNELITSLTPGVAK(11)-SPPVYSDISR(1):0	null	6.12e-07	6.21325	3783.03	2.00144	528.636	sp|P04840|VDAC1_YEAST(95)-sp|P04840|VDAC1_YEAST(2)	sp|P04840|VDAC1_YEAST	P04840	VDAC1_YEAST	POR1	95	sp|P04840|VDAC1_YEAST	P04840	VDAC1_YEAST	POR1	2	Intra	0	0	0	292472	2427390	8172400	4926660	15526450	109.485 - 109.599"	109.787 - 110.048"	109.634 - 110.132"	110.196 - 110.709"	241470	258650	250028	222163
A_Linden_131118_211118_ymitos_crude_fresh_1to1_7to9_34175	A_Linden_131118_211118_ymitos_crude_fresh_1to1_7to9.raw	A_Linden_131118_211118_ymitos_crude_fresh_1to1_7to9	34175	874.728	4	4.02511	1	1	1	4	22663;	295701	19303720	6628	FGLEGLESVVPGIKTLVDR(14)-KPNESIFSEFK(1):1	null	8.89e-11	10.0511	3494.88	-0.00301	-0.861011	sp|P20967|ODO1_YEAST(285)-sp|P20967|ODO1_YEAST(318)	sp|P20967|ODO1_YEAST	P20967	ODO1_YEAST	KGD1	285	sp|P20967|ODO1_YEAST	P20967	ODO1_YEAST	KGD1	318	Intra	0	0	0	1621200	7184100	10983600	11332300	29500000	110.683 - 110.914"	[110.351] - 110.786"	110.342 - 111.032"	110.304 - 110.947"	267331	465759	452875	337844
A_Linden_131118_211118_ymitos_crude_fresh_1to1_7to9_34216	A_Linden_131118_211118_ymitos_crude_fresh_1to1_7to9.raw	A_Linden_131118_211118_ymitos_crude_fresh_1to1_7to9	34216	874.224	4	4.02511	1	0	1	4	22697;	326403	27785010	6635	FGLEGLESVVPGIKTLVDR(14)-KPNESIFSEFK(1):0	null	1.92e-07	6.7167	3490.86	2.00711	574.465	sp|P20967|ODO1_YEAST(285)-sp|P20967|ODO1_YEAST(318)	sp|P20967|ODO1_YEAST	P20967	ODO1_YEAST	KGD1	285	sp|P20967|ODO1_YEAST	P20967	ODO1_YEAST	KGD1	318	Intra	0	0	0	12761600	9896400	10451900	7436710	27785010	110.319 - 111.03"	110.304 - 110.947"	110.236 - 110.979"	[110.292] - 110.674"	342774	334037	364710	537091
A_Linden_131118_211118_ymitos_crude_fresh_1to1_7to9_34270	A_Linden_131118_211118_ymitos_crude_fresh_1to1_7to9.raw	A_Linden_131118_211118_ymitos_crude_fresh_1to1_7to9	34270	947.263	4	4.02511	1	0	1	4	22738;	131747	1191595	6644	LEFANLTPGLKNELITSLTPGVAK(11)-SPPVYSDISR(1):0	null	3.82e-14	13.4179	3783.03	1.98967	525.529	sp|P04840|VDAC1_YEAST(95)-sp|P04840|VDAC1_YEAST(2)	sp|P04840|VDAC1_YEAST	P04840	VDAC1_YEAST	POR1	95	sp|P04840|VDAC1_YEAST	P04840	VDAC1_YEAST	POR1	2	Intra	0	0	0	342519	104666	197627	889302	1191595	109.653 - 109.76"	110.682 - 110.758"	110.706 - 110.793"	110.342 - 110.568"	204696	198521	176427	197233
A_Linden_131118_211118_ymitos_crude_fresh_1to1_7to9_34278	A_Linden_131118_211118_ymitos_crude_fresh_1to1_7to9.raw	A_Linden_131118_211118_ymitos_crude_fresh_1to1_7to9	34278	875.229	4	4.02511	1	1	1	4	22745;	209968	9229960	6645	FGLEGLESVVPGIKTLVDR(14)-KPNESIFSEFK(1):1	null	2.08e-06	5.68194	3494.88	2.00091	572.033	sp|P20967|ODO1_YEAST(285)-sp|P20967|ODO1_YEAST(318)	sp|P20967|ODO1_YEAST	P20967	ODO1_YEAST	KGD1	285	sp|P20967|ODO1_YEAST	P20967	ODO1_YEAST	KGD1	318	Intra	0	0	0	10983600	11332300	10730800	29599800	51662900	110.342 - 111.032"	110.304 - 110.947"	110.236 - 110.979"	110.263 - [111.06]"	452875	337844	364710	537091
A_Linden_131118_211118_ymitos_crude_fresh_1to1_7to9_34507	A_Linden_131118_211118_ymitos_crude_fresh_1to1_7to9.raw	A_Linden_131118_211118_ymitos_crude_fresh_1to1_7to9	34507	1157.37	4	4.02511	1	1	1	4	22886;	164278	17279260	6693	AQDEFVMQSINKAADLINLAK(12)-NPIPTKTTLPSNALNQLTSR(6):1	null	3.58e-11	10.4461	4625.47	-0.0136	-2.93961	sp|P07342|ILVB_YEAST(291)-sp|P07342|ILVB_YEAST(265)	sp|P07342|ILVB_YEAST	P07342	ILVB_YEAST	ILV2	291	sp|P07342|ILVB_YEAST	P07342	ILVB_YEAST	ILV2	265	Intra	0	0	0	1342600	4555960	5061760	3656550	13274270	111.563 - 111.857"	111.425 - 111.87"	111.44 - 112.07"	111.52 - [111.902]"	180971	295066	300617	347016
A_Linden_131118_211118_ymitos_crude_fresh_1to1_7to9_34578	A_Linden_131118_211118_ymitos_crude_fresh_1to1_7to9.raw	A_Linden_131118_211118_ymitos_crude_fresh_1to1_7to9	34578	1157.62	4	4.02511	1	1	1	4	22946;	281551	12941810	6704	AQDEFVMQSINKAADLINLAK(12)-NPIPTKTTLPSNALNQLTSR(6):1	null	6.46e-11	10.1898	4625.47	0.98836	213.586	sp|P07342|ILVB_YEAST(291)-sp|P07342|ILVB_YEAST(265)	sp|P07342|ILVB_YEAST	P07342	ILVB_YEAST	ILV2	291	sp|P07342|ILVB_YEAST	P07342	ILVB_YEAST	ILV2	265	Intra	0	0	0	4622430	5061760	3576890	5104790	13743440	111.425 - 111.87"	111.44 - 112.07"	111.52 - 111.893"	111.618 - 112.138"	295066	300617	347016	235080
A_Linden_131118_211118_ymitos_crude_fresh_1to1_7to9_34963	A_Linden_131118_211118_ymitos_crude_fresh_1to1_7to9.raw	A_Linden_131118_211118_ymitos_crude_fresh_1to1_7to9	34963	1312.83	6	4.02511	1	1	1	4	23240;	167822	62610800	6770	VVTNPSAYTDAVSVCPNLYGDILSDLNSGLSAGSLGLTPSANIGHKISIFEAVHGSAPDIAGQDK(46)-YTGKPNPSTGK(4):1	15,C(Carbamidomethyl[C]);	0.000135	3.86967	7870.95	-0.01092	-1.38721	sp|P28241|IDH2_YEAST(288)-sp|P28241|IDH2_YEAST(29)	sp|P28241|IDH2_YEAST	P28241	IDH2_YEAST	IDH2	288	sp|P28241|IDH2_YEAST	P28241	IDH2_YEAST	IDH2	29	Intra	0	0	0	8843.04	3437090	7641300	18955300	30033690	112.323 - 112.378"	112.094 - 112.55"	112.092 - [112.59]"	112.061 - [112.783]"	104028	244925	585822	648026
A_Linden_131118_211118_ymitos_crude_fresh_1to1_7to9_34977	A_Linden_131118_211118_ymitos_crude_fresh_1to1_7to9.raw	A_Linden_131118_211118_ymitos_crude_fresh_1to1_7to9	34977	948.024	4	4.02511	1	1	1	4	23252;	68181	1329547	6773	LEFANLTPGLKNELITSLTPGVAK(11)-SPPVYSDISR(1):1	null	2.67e-09	8.57349	3787.06	1.00615	265.54	sp|P04840|VDAC1_YEAST(95)-sp|P04840|VDAC1_YEAST(2)	sp|P04840|VDAC1_YEAST	P04840	VDAC1_YEAST	POR1	95	sp|P04840|VDAC1_YEAST	P04840	VDAC1_YEAST	POR1	2	Intra	0	0	0	2540150	106961	453529	3665.13	564155	111.63 - 112.13"	111.968 - 112.079"	113.225 - 113.413"	112.488 - 112.523"	182967	100363	105002	0
A_Linden_131118_211118_ymitos_crude_fresh_1to1_7to9_35053	A_Linden_131118_211118_ymitos_crude_fresh_1to1_7to9.raw	A_Linden_131118_211118_ymitos_crude_fresh_1to1_7to9	35053	1283.26	5	4.02511	1	1	1	4	23311;	81923.4	6041206	6786	KIFSAANVPIEWESCDVSPIFVNGLTTIPDPAVQSITK(1)-YTVSFIEGDGIGPEISKSVK(17):1	15,C(Carbamidomethyl[C]);	3.1e-06	5.50864	6410.31	0.96425	150.375	sp|P28241|IDH2_YEAST(57)-sp|P28241|IDH2_YEAST(53)	sp|P28241|IDH2_YEAST	P28241	IDH2_YEAST	IDH2	57	sp|P28241|IDH2_YEAST	P28241	IDH2_YEAST	IDH2	53	Intra	0	0	0	0	227796	50478.3	474510	752784	[113.116] - [113.173]"	112.982 - 113.131"	113.319 - 113.382"	113.145 - 113.306"	0	84102.7	100946	136579
A_Linden_131118_211118_ymitos_crude_fresh_1to1_7to9_35188	A_Linden_131118_211118_ymitos_crude_fresh_1to1_7to9.raw	A_Linden_131118_211118_ymitos_crude_fresh_1to1_7to9	35188	1034.14	5	4.02511	1	0	1	4	23416;	112194	10242040	6809	LAELIEQDKDVIASIETLDNGKAISSSR(22)-GDVDLVINYLKSSAGFADK(11):0	null	3.29e-07	6.4828	5163.67	2.00157	387.4	sp|P46367|ALDH4_YEAST(136)-sp|P46367|ALDH4_YEAST(153)	sp|P46367|ALDH4_YEAST	P46367	ALDH4_YEAST	ALD4	136	sp|P46367|ALDH4_YEAST	P46367	ALDH4_YEAST	ALD4	153	Intra	0	0	0	3037440	3915930	3224390	3101720	10242040	113.264 - 113.705"	113.221 - 113.842"	113.278 - 113.696"	113.167 - 113.814"	140105	258338	279286	207711
A_Linden_131118_211118_ymitos_crude_fresh_1to1_7to9_6495	A_Linden_131118_211118_ymitos_crude_fresh_1to1_7to9.raw	A_Linden_131118_211118_ymitos_crude_fresh_1to1_7to9	6495	801.457	4	4.02511	1	1	1	4	2357;	146723	31936660	1926	LALNSVGGKSSASIAR(9)-LALNSVGGKSSASIAR(9):1	null	1.65e-06	5.78252	3201.8	0.00196	0.611963	sp|P38071|ETR1_YEAST(265)-sp|P38071|ETR1_YEAST(265)	sp|P38071|ETR1_YEAST	P38071	ETR1_YEAST	ETR1	265	sp|P38071|ETR1_YEAST	P38071	ETR1_YEAST	ETR1	265	Intra	0	1	0	1947170	2693410	4790080	481027	7964517	32.149 - 32.5298"	32.1458 - [32.5928]"	32.0962 - 32.6552"	32.4255 - 32.5394"	140793	309195	261914	148760
A_Linden_131118_211118_ymitos_crude_fresh_1to1_7to9_35388	A_Linden_131118_211118_ymitos_crude_fresh_1to1_7to9.raw	A_Linden_131118_211118_ymitos_crude_fresh_1to1_7to9	35388	992.123	5	4.02511	1	0	1	4	23572;	85094.5	20687860	6844	QIIENAGEEGSVIIGKLIDEYGDDFAK(16)-AAVEEGILPGGGTALVKASR(17):0	null	1.15e-09	8.9393	4955.57	0.01167	2.35444	sp|P19882|HSP60_YEAST(490)-sp|P19882|HSP60_YEAST(443)	sp|P19882|HSP60_YEAST	P19882	HSP60_YEAST	HSP60	490	sp|P19882|HSP60_YEAST	P19882	HSP60_YEAST	HSP60	443	Intra	0	0	0	203223	2805240	13659700	4222920	20687860	114.181 - 114.3"	113.936 - 114.492"	112.623 - 113.491"	113.928 - 114.567"	113118	145132	504262	211805
A_Linden_131118_211118_ymitos_crude_fresh_1to1_7to9_35398	A_Linden_131118_211118_ymitos_crude_fresh_1to1_7to9.raw	A_Linden_131118_211118_ymitos_crude_fresh_1to1_7to9	35398	1240.15	4	4.02511	1	0	1	4	23580;	215501	21421400	6846	QIIENAGEEGSVIIGKLIDEYGDDFAK(16)-AAVEEGILPGGGTALVKASR(17):0	null	2.58e-10	9.58838	4955.57	1.00807	203.339	sp|P19882|HSP60_YEAST(490)-sp|P19882|HSP60_YEAST(443)	sp|P19882|HSP60_YEAST	P19882	HSP60_YEAST	HSP60	490	sp|P19882|HSP60_YEAST	P19882	HSP60_YEAST	HSP60	443	Intra	0	0	0	5991760	9447940	7072730	4900730	21421400	113.903 - 114.643"	113.838 - 114.792"	113.866 - 114.477"	113.878 - 114.601"	269895	260800	231052	265677
A_Linden_131118_211118_ymitos_crude_fresh_1to1_7to9_35400	A_Linden_131118_211118_ymitos_crude_fresh_1to1_7to9.raw	A_Linden_131118_211118_ymitos_crude_fresh_1to1_7to9	35400	877.65	6	4.02511	1	1	1	4	23582;	124107	3981235	6846	GSYVMNLLSDAAQSETWPAIKPLLTKGK(26)-DLTHVEPPKDLDVILVAPK(9):1	null	2.96e-06	5.52871	5257.85	2.00549	381.209	sp|P06168|ILV5_YEAST(163)-sp|P06168|ILV5_YEAST(187)	sp|P06168|ILV5_YEAST	P06168	ILV5_YEAST	ILV5	163	sp|P06168|ILV5_YEAST	P06168	ILV5_YEAST	ILV5	187	Intra	0	0	0	5499.72	429873	111458	757877	1299208	114.138 - 114.183"	114.149 - 114.32"	114.181 - 114.261"	114.201 - 114.567"	67399.4	119067	89159.6	111181
A_Linden_131118_211118_ymitos_crude_fresh_1to1_7to9_35405	A_Linden_131118_211118_ymitos_crude_fresh_1to1_7to9.raw	A_Linden_131118_211118_ymitos_crude_fresh_1to1_7to9	35405	1240.4	4	4.02511	1	0	1	4	23586;	245049	11411100	6847	QIIENAGEEGSVIIGKLIDEYGDDFAK(16)-AAVEEGILPGGGTALVKASR(17):0	null	5.25e-08	7.27984	4955.57	2.00759	404.872	sp|P19882|HSP60_YEAST(490)-sp|P19882|HSP60_YEAST(443)	sp|P19882|HSP60_YEAST	P19882	HSP60_YEAST	HSP60	490	sp|P19882|HSP60_YEAST	P19882	HSP60_YEAST	HSP60	443	Intra	0	0	0	9772430	4880700	4900730	1629670	11411100	113.838 - 114.819"	114.021 - 114.462"	113.878 - 114.601"	113.922 - 114.292"	260800	320931	265677	159261
A_Linden_131118_211118_ymitos_crude_fresh_1to1_7to9_35441	A_Linden_131118_211118_ymitos_crude_fresh_1to1_7to9.raw	A_Linden_131118_211118_ymitos_crude_fresh_1to1_7to9	35441	992.322	5	4.02511	1	0	1	4	23613;	84520	11959420	6853	QIIENAGEEGSVIIGKLIDEYGDDFAK(16)-AAVEEGILPGGGTALVKASR(17):0	null	1.41e-07	6.85078	4955.57	1.00717	203.158	sp|P19882|HSP60_YEAST(490)-sp|P19882|HSP60_YEAST(443)	sp|P19882|HSP60_YEAST	P19882	HSP60_YEAST	HSP60	490	sp|P19882|HSP60_YEAST	P19882	HSP60_YEAST	HSP60	443	Intra	0	0	0	2412230	6056230	4222920	1680270	11959420	113.936 - 114.492"	113.99 - 114.334"	113.928 - 114.567"	114.001 - 114.312"	157105	240797	211805	202942
A_Linden_131118_211118_ymitos_crude_fresh_1to1_7to9_6508	A_Linden_131118_211118_ymitos_crude_fresh_1to1_7to9.raw	A_Linden_131118_211118_ymitos_crude_fresh_1to1_7to9	6508	1068.61	3	4.02511	1	1	1	4	2368;	113493	913119	1928	LALNSVGGKSSASIAR(9)-LALNSVGGKSSASIAR(9):1	null	8.16e-11	10.0883	3201.8	1.00274	312.984	sp|P38071|ETR1_YEAST(265)-sp|P38071|ETR1_YEAST(265)	sp|P38071|ETR1_YEAST	P38071	ETR1_YEAST	ETR1	265	sp|P38071|ETR1_YEAST	P38071	ETR1_YEAST	ETR1	265	Intra	0	1	0	0	0	0	6126.45	6126.45	[32.0835] - [32.2775]"	[32.0629] - [32.2418]"	[32.1548] - [32.2418]"	32.2768 - 32.3163"	0	0	0	93125.2
A_Linden_131118_211118_ymitos_crude_fresh_1to1_7to9_35550	A_Linden_131118_211118_ymitos_crude_fresh_1to1_7to9.raw	A_Linden_131118_211118_ymitos_crude_fresh_1to1_7to9	35550	1420.21	4	4.02511	1	1	1	4	23700;	89613	9016790	6872	FVPSKQNKTFEVINPSTEEEICHIYEGR(5)-LGNPLEGEKDVARGCGQGVTK(9):1	22,C(Carbamidomethyl[C]);43,C(Carbamidomethyl[C]);	1.32e-07	6.87943	5676.81	-0.01083	-1.90743	sp|P46367|ALDH4_YEAST(57)-sp|P00175|CYB2_YEAST(290)	sp|P46367|ALDH4_YEAST	P46367	ALDH4_YEAST	ALD4	57	sp|P00175|CYB2_YEAST	P00175	CYB2_YEAST	CYB2	290	Inter	1	0	0	0	211724	1461450	6290.2	1.67946e+06	[114.442] - [114.709]"	114.507 - 114.695"	114.371 - 114.64"	114.455 - [114.488]"	0	89712.2	139720	140830
A_Linden_131118_211118_ymitos_crude_fresh_1to1_7to9_35565	A_Linden_131118_211118_ymitos_crude_fresh_1to1_7to9.raw	A_Linden_131118_211118_ymitos_crude_fresh_1to1_7to9	35565	1420.71	4	4.02511	1	1	1	4	23714;	160671	11441100	6874	FVPSKQNKTFEVINPSTEEEICHIYEGR(5)-LGNPLEGEKDVARGCGQGVTK(9):1	22,C(Carbamidomethyl[C]);43,C(Carbamidomethyl[C]);	5.48e-07	6.26122	5676.81	2.01505	354.773	sp|P46367|ALDH4_YEAST(57)-sp|P00175|CYB2_YEAST(290)	sp|P46367|ALDH4_YEAST	P46367	ALDH4_YEAST	ALD4	57	sp|P00175|CYB2_YEAST	P00175	CYB2_YEAST	CYB2	290	Inter	1	0	0	1461450	1623720	1489190	3023630	6136540	114.371 - 114.64"	114.426 - 114.727"	114.427 - 114.726"	114.258 - 114.781"	139720	140830	184848	157093
A_Linden_131118_211118_ymitos_crude_fresh_1to1_7to9_35606	A_Linden_131118_211118_ymitos_crude_fresh_1to1_7to9.raw	A_Linden_131118_211118_ymitos_crude_fresh_1to1_7to9	35606	1283.66	5	4.02511	1	1	1	4	23747;	120723	3403287	6881	KIFSAANVPIEWESCDVSPIFVNGLTTIPDPAVQSITK(1)-YTVSFIEGDGIGPEISKSVK(17):1	15,C(Carbamidomethyl[C]);	3.68e-07	6.43415	6410.31	2.96375	462.055	sp|P28241|IDH2_YEAST(57)-sp|P28241|IDH2_YEAST(53)	sp|P28241|IDH2_YEAST	P28241	IDH2_YEAST	IDH2	57	sp|P28241|IDH2_YEAST	P28241	IDH2_YEAST	IDH2	53	Intra	0	0	0	363907	168541	450114	220630	839285	114.722 - 114.817"	114.502 - 114.64"	114.728 - 114.819"	114.722 - 114.817"	126122	112180	366699	228800
A_Linden_131118_211118_ymitos_crude_fresh_1to1_7to9_6517	A_Linden_131118_211118_ymitos_crude_fresh_1to1_7to9.raw	A_Linden_131118_211118_ymitos_crude_fresh_1to1_7to9	6517	1068.27	3	4.02511	1	1	1	4	2375;	52794.4	1523822	1930	LALNSVGGKSSASIAR(9)-LALNSVGGKSSASIAR(9):1	null	1.62e-10	9.79048	3201.8	-0.00214	-0.668165	sp|P38071|ETR1_YEAST(265)-sp|P38071|ETR1_YEAST(265)	sp|P38071|ETR1_YEAST	P38071	ETR1_YEAST	ETR1	265	sp|P38071|ETR1_YEAST	P38071	ETR1_YEAST	ETR1	265	Intra	0	1	0	0	0	0	0	0	[32.1049] - [32.162]"	[32.0835] - [32.2775]"	[32.0629] - [32.2418]"	[32.1548] - [32.2418]"	0	0	0	0
A_Linden_131118_211118_ymitos_crude_fresh_1to1_7to9_35706	A_Linden_131118_211118_ymitos_crude_fresh_1to1_7to9.raw	A_Linden_131118_211118_ymitos_crude_fresh_1to1_7to9	35706	1033.74	5	4.02511	1	0	1	4	23803;	275273	54679500	6906	LAELIEQDKDVIASIETLDNGKAISSSR(22)-GDVDLVINYLKSSAGFADK(11):0	null	2.17e-10	9.66354	5163.67	0.00632	1.22369	sp|P46367|ALDH4_YEAST(136)-sp|P46367|ALDH4_YEAST(153)	sp|P46367|ALDH4_YEAST	P46367	ALDH4_YEAST	ALD4	136	sp|P46367|ALDH4_YEAST	P46367	ALDH4_YEAST	ALD4	153	Intra	0	0	0	6714370	14253900	19708400	20717200	54679500	115.024 - 115.509"	115.024 - [115.591]"	115.024 - [115.47]"	115.019 - [115.56]"	455107	1090330	1586190	1606680
A_Linden_131118_211118_ymitos_crude_fresh_1to1_7to9_6525	A_Linden_131118_211118_ymitos_crude_fresh_1to1_7to9.raw	A_Linden_131118_211118_ymitos_crude_fresh_1to1_7to9	6525	890.872	5	4.02511	1	0	1	4	2381;	127152	17583190	1931	LNDKQTGLGLTQGWSNTNNLQTK(4)-AKQPVKDGPLSTNVEAK(6):0	null	7.24e-12	11.1403	4449.31	0.00737	1.65606	sp|P04840|VDAC1_YEAST(65)-sp|P04840|VDAC1_YEAST(50)	sp|P04840|VDAC1_YEAST	P04840	VDAC1_YEAST	POR1	65	sp|P04840|VDAC1_YEAST	P04840	VDAC1_YEAST	POR1	50	Intra	0	0	0	1776790	5581430	3099310	8902450	17583190	32.1247 - 32.4302"	32.0751 - 32.7027"	32.0599 - 32.5112"	31.9763 - 32.5155"	140100	204870	250841	257572
A_Linden_131118_211118_ymitos_crude_fresh_1to1_7to9_35734	A_Linden_131118_211118_ymitos_crude_fresh_1to1_7to9.raw	A_Linden_131118_211118_ymitos_crude_fresh_1to1_7to9	35734	950.309	5	4.02511	1	1	1	4	23827;	167758	8505748	6910	NSVIDAIVETHKNLDGYVVNLLK(12)-NSSIDAAFQSLQKVESTVK(13):1	null	7.52e-06	5.12378	4746.53	-0.01827	-3.84833	sp|P09457|ATPO_YEAST(96)-sp|P09457|ATPO_YEAST(59)	sp|P09457|ATPO_YEAST	P09457	ATPO_YEAST	ATP5	96	sp|P09457|ATPO_YEAST	P09457	ATPO_YEAST	ATP5	59	Intra	0	0	0	72605.5	386477	890129	264054	1540660	115.575 - 115.64"	115.298 - 115.472"	115.148 - 115.503"	115.148 - 115.286"	64505.2	88468.5	96644.3	125904
A_Linden_131118_211118_ymitos_crude_fresh_1to1_7to9_35778	A_Linden_131118_211118_ymitos_crude_fresh_1to1_7to9.raw	A_Linden_131118_211118_ymitos_crude_fresh_1to1_7to9	35778	1033.94	5	4.02511	1	0	1	4	23863;	271048	59530800	6918	LAELIEQDKDVIASIETLDNGKAISSSR(22)-GDVDLVINYLKSSAGFADK(11):0	null	4.44e-07	6.35262	5163.67	0.99447	192.515	sp|P46367|ALDH4_YEAST(136)-sp|P46367|ALDH4_YEAST(153)	sp|P46367|ALDH4_YEAST	P46367	ALDH4_YEAST	ALD4	136	sp|P46367|ALDH4_YEAST	P46367	ALDH4_YEAST	ALD4	153	Intra	0	0	0	14253900	19708400	20717200	19105200	59530800	115.024 - [115.591]"	115.024 - [115.47]"	115.019 - [115.56]"	115.017 - [115.507]"	1090330	1586190	1606680	1507240
A_Linden_131118_211118_ymitos_crude_fresh_1to1_7to9_35799	A_Linden_131118_211118_ymitos_crude_fresh_1to1_7to9.raw	A_Linden_131118_211118_ymitos_crude_fresh_1to1_7to9	35799	950.713	5	4.02511	1	1	1	4	23880;	188781	5034757	6921	NSVIDAIVETHKNLDGYVVNLLK(12)-NSSIDAAFQSLQKVESTVK(13):1	null	5.28e-08	7.27737	4746.53	2.00293	421.711	sp|P09457|ATPO_YEAST(96)-sp|P09457|ATPO_YEAST(59)	sp|P09457|ATPO_YEAST	P09457	ATPO_YEAST	ATP5	96	sp|P09457|ATPO_YEAST	P09457	ATPO_YEAST	ATP5	59	Intra	0	0	0	959911	264054	2444900	2460010	5168964	115.148 - 115.503"	115.148 - 115.286"	115.126 - 115.504"	115.088 - 115.481"	96644.3	125904	167758	227081
A_Linden_131118_211118_ymitos_crude_fresh_1to1_7to9_35800	A_Linden_131118_211118_ymitos_crude_fresh_1to1_7to9.raw	A_Linden_131118_211118_ymitos_crude_fresh_1to1_7to9	35800	1187.89	4	4.02511	1	1	1	4	23881;	144916	7385050	6921	NSVIDAIVETHKNLDGYVVNLLK(12)-NSSIDAAFQSLQKVESTVK(13):1	null	9.87e-08	7.00568	4746.53	0.99061	208.614	sp|P09457|ATPO_YEAST(96)-sp|P09457|ATPO_YEAST(59)	sp|P09457|ATPO_YEAST	P09457	ATPO_YEAST	ATP5	96	sp|P09457|ATPO_YEAST	P09457	ATPO_YEAST	ATP5	59	Intra	0	0	0	12603.1	2200920	73917.4	1226830	3.50167e+06	115.154 - 115.223"	115.125 - 115.55"	115.427 - 115.509"	115.057 - 115.359"	110197	120086	122652	184156
A_Linden_131118_211118_ymitos_crude_fresh_1to1_7to9_35808	A_Linden_131118_211118_ymitos_crude_fresh_1to1_7to9.raw	A_Linden_131118_211118_ymitos_crude_fresh_1to1_7to9	35808	1188.14	4	4.02511	1	1	1	4	23888;	183583	3756330	6922	NSVIDAIVETHKNLDGYVVNLLK(12)-NSSIDAAFQSLQKVESTVK(13):1	null	2.94e-06	5.53165	4746.53	2.00673	422.51	sp|P09457|ATPO_YEAST(96)-sp|P09457|ATPO_YEAST(59)	sp|P09457|ATPO_YEAST	P09457	ATPO_YEAST	ATP5	96	sp|P09457|ATPO_YEAST	P09457	ATPO_YEAST	ATP5	59	Intra	0	0	0	1969390	73917.4	2983330	2450600	5.50785e+06	115.141 - 115.55"	115.427 - 115.509"	115.152 - 115.551"	115.087 - 115.521"	120086	122652	184156	210442
A_Linden_131118_211118_ymitos_crude_fresh_1to1_7to9_6535	A_Linden_131118_211118_ymitos_crude_fresh_1to1_7to9.raw	A_Linden_131118_211118_ymitos_crude_fresh_1to1_7to9	6535	1113.84	4	4.02511	1	0	1	4	2390;	58745.1	9581.15	1932	LNDKQTGLGLTQGWSNTNNLQTK(4)-AKQPVKDGPLSTNVEAK(6):0	null	3.22e-09	8.49214	4449.31	2.01009	451.469	sp|P04840|VDAC1_YEAST(65)-sp|P04840|VDAC1_YEAST(50)	sp|P04840|VDAC1_YEAST	P04840	VDAC1_YEAST	POR1	65	sp|P04840|VDAC1_YEAST	P04840	VDAC1_YEAST	POR1	50	Intra	0	0	0	65166.2	1749.96	4645.69	3185.5	9581.15	31.9911 - 32.0849"	32.3776 - [32.391]"	32.1607 - 32.224"	30.4097 - 30.4507"	78299	81844.2	48900.8	56293.9
A_Linden_131118_211118_ymitos_crude_fresh_1to1_7to9_35824	A_Linden_131118_211118_ymitos_crude_fresh_1to1_7to9.raw	A_Linden_131118_211118_ymitos_crude_fresh_1to1_7to9	35824	1292.17	4	4.02511	1	0	1	4	23901;	175814	18540730	6925	LAELIEQDKDVIASIETLDNGKAISSSR(22)-GDVDLVINYLKSSAGFADK(11):0	null	3.15e-08	7.50169	5163.67	0.98956	191.565	sp|P46367|ALDH4_YEAST(136)-sp|P46367|ALDH4_YEAST(153)	sp|P46367|ALDH4_YEAST	P46367	ALDH4_YEAST	ALD4	136	sp|P46367|ALDH4_YEAST	P46367	ALDH4_YEAST	ALD4	153	Intra	0	0	0	3076400	5615280	9425350	3500100	18540730	115.02 - 115.304"	115.025 - 115.476"	115.024 - 115.728"	115.03 - 115.382"	450061	455786	425519	424685
A_Linden_131118_211118_ymitos_crude_fresh_1to1_7to9_35826	A_Linden_131118_211118_ymitos_crude_fresh_1to1_7to9.raw	A_Linden_131118_211118_ymitos_crude_fresh_1to1_7to9	35826	1302.16	4	4.02511	1	1	1	4	23903;	59525.1	22600.8	6926	LNDKQTGLGLTQGWSNTNNLQTK(4)-LNDKQTGLGLTQGWSNTNNLQTK(4):1	null	2.1e-07	6.67778	5202.65	1.97168	378.759	sp|P04840|VDAC1_YEAST(65)-sp|P04840|VDAC1_YEAST(65)	sp|P04840|VDAC1_YEAST	P04840	VDAC1_YEAST	POR1	65	sp|P04840|VDAC1_YEAST	P04840	VDAC1_YEAST	POR1	65	Intra	0	1	0	0	0	0	0	0	[115.388] - [115.43]"	[112.386] - [112.414]"	[112.844] - [112.873]"	[114.488] - [114.526]"	0	0	0	0
A_Linden_131118_211118_ymitos_crude_fresh_1to1_7to9_35871	A_Linden_131118_211118_ymitos_crude_fresh_1to1_7to9.raw	A_Linden_131118_211118_ymitos_crude_fresh_1to1_7to9	35871	1292.67	4	4.02511	1	0	1	4	23938;	67788.3	9305860	6934	LAELIEQDKDVIASIETLDNGKAISSSR(22)-GDVDLVINYLKSSAGFADK(11):0	null	2.74e-08	7.56225	5163.67	2.98904	578.412	sp|P46367|ALDH4_YEAST(136)-sp|P46367|ALDH4_YEAST(153)	sp|P46367|ALDH4_YEAST	P46367	ALDH4_YEAST	ALD4	136	sp|P46367|ALDH4_YEAST	P46367	ALDH4_YEAST	ALD4	153	Intra	0	0	0	9840680	3796620	3621810	1887430	9305860	115.024 - 115.727"	115.03 - 115.382"	115.019 - 115.465"	115.032 - 115.391"	425519	424685	395878	158904
A_Linden_131118_211118_ymitos_crude_fresh_1to1_7to9_35935	A_Linden_131118_211118_ymitos_crude_fresh_1to1_7to9.raw	A_Linden_131118_211118_ymitos_crude_fresh_1to1_7to9	35935	1034.14	5	4.02511	1	0	1	4	23985;	265812	59047200	6945	LAELIEQDKDVIASIETLDNGKAISSSR(22)-GDVDLVINYLKSSAGFADK(11):0	null	2.19e-06	5.65956	5163.67	2.00582	388.222	sp|P46367|ALDH4_YEAST(136)-sp|P46367|ALDH4_YEAST(153)	sp|P46367|ALDH4_YEAST	P46367	ALDH4_YEAST	ALD4	136	sp|P46367|ALDH4_YEAST	P46367	ALDH4_YEAST	ALD4	153	Intra	0	0	0	23625800	27044400	21419500	10583300	59047200	115.024 - 115.662"	115.019 - [115.781]"	115.017 - 115.641"	115.023 - 115.584"	1586190	1606680	1507240	857752
A_Linden_131118_211118_ymitos_crude_fresh_1to1_7to9_36031	A_Linden_131118_211118_ymitos_crude_fresh_1to1_7to9.raw	A_Linden_131118_211118_ymitos_crude_fresh_1to1_7to9	36031	832.862	5	4.02511	1	1	1	4	24061;	51217.1	37299	6961	RFVDESLLSTLPAGKSLVSK(15)-VSLQDIKDFADKVYTK(12):1	null	2.46e-07	6.60906	4157.28	1.99254	478.944	sp|P07257|QCR2_YEAST(213)-sp|P07257|QCR2_YEAST(178)	sp|P07257|QCR2_YEAST	P07257	QCR2_YEAST	QCR2	213	sp|P07257|QCR2_YEAST	P07257	QCR2_YEAST	QCR2	178	Intra	0	0	0	34977.8	1942.93	56999.3	256930	315872	115.923 - 116.006"	116.306 - 116.35"	116.068 - 116.16"	115.824 - 115.998"	48030.6	26321.8	65500.4	85892.8
A_Linden_131118_211118_ymitos_crude_fresh_1to1_7to9_6597	A_Linden_131118_211118_ymitos_crude_fresh_1to1_7to9.raw	A_Linden_131118_211118_ymitos_crude_fresh_1to1_7to9	6597	891.269	5	4.02511	1	0	1	4	2434;	78213.1	12744860	1944	LNDKQTGLGLTQGWSNTNNLQTK(4)-AKQPVKDGPLSTNVEAK(6):0	null	5.96e-09	8.22475	4449.31	1.99497	448.075	sp|P04840|VDAC1_YEAST(65)-sp|P04840|VDAC1_YEAST(50)	sp|P04840|VDAC1_YEAST	P04840	VDAC1_YEAST	POR1	65	sp|P04840|VDAC1_YEAST	P04840	VDAC1_YEAST	POR1	50	Intra	0	0	0	2499070	8650650	1079740	3014470	12744860	32.0599 - 32.4199"	32.0083 - 32.5155"	32.4144 - 32.702"	32.0118 - 32.4052"	250841	257572	156095	158988
A_Linden_131118_211118_ymitos_crude_fresh_1to1_7to9_36499	A_Linden_131118_211118_ymitos_crude_fresh_1to1_7to9.raw	A_Linden_131118_211118_ymitos_crude_fresh_1to1_7to9	36499	1034.14	5	4.02511	1	0	1	4	24426;	169364	40144030	7041	LAELIEQDKDVIASIETLDNGKAISSSR(22)-GDVDLVINYLKSSAGFADK(11):0	null	6.3e-06	5.20066	5163.67	1.99057	385.271	sp|P46367|ALDH4_YEAST(136)-sp|P46367|ALDH4_YEAST(153)	sp|P46367|ALDH4_YEAST	P46367	ALDH4_YEAST	ALD4	136	sp|P46367|ALDH4_YEAST	P46367	ALDH4_YEAST	ALD4	153	Intra	0	0	0	23625800	27985900	1149930	11008200	40144030	115.024 - 115.662"	115.019 - 115.816"	116.757 - 116.997"	115.023 - 115.584"	1586190	1606680	187916	857752
A_Linden_131118_211118_ymitos_crude_fresh_1to1_7to9_6668	A_Linden_131118_211118_ymitos_crude_fresh_1to1_7to9.raw	A_Linden_131118_211118_ymitos_crude_fresh_1to1_7to9	6668	954.843	5	4.02511	1	0	1	4	2480;	148580	10074600	1958	NMAEEFEYDDEPDEQGNPKK(19)-RPGKLSDYIPGPYPNEQAAR(4):0	2,M(Oxidation[M]);	6.86e-06	5.16368	4766.17	3.00486	629.925	sp|P07143|CY1_YEAST(145)-sp|P07143|CY1_YEAST(150)	sp|P07143|CY1_YEAST	P07143	CY1_YEAST	CYT1	145	sp|P07143|CY1_YEAST	P07143	CY1_YEAST	CYT1	150	Intra	0	0	0	6033650	3125530	4885030	2064040	10074600	32.5206 - 33.0407"	32.6681 - 33.162"	32.5286 - 33.1499"	32.5228 - 32.9348"	220954	172681	198555	165935
A_Linden_131118_211118_ymitos_crude_fresh_1to1_7to9_6684	A_Linden_131118_211118_ymitos_crude_fresh_1to1_7to9.raw	A_Linden_131118_211118_ymitos_crude_fresh_1to1_7to9	6684	955.246	5	4.02511	1	1	1	4	2492;	109132	1.15876e+06	1960	NMAEEFEYDDEPDEQGNPKK(19)-RPGKLSDYIPGPYPNEQAAR(4):1	2,M(Oxidation[M]);	2.32e-09	8.63451	4770.2	0.99736	208.994	sp|P07143|CY1_YEAST(145)-sp|P07143|CY1_YEAST(150)	sp|P07143|CY1_YEAST	P07143	CY1_YEAST	CYT1	145	sp|P07143|CY1_YEAST	P07143	CY1_YEAST	CYT1	150	Intra	0	0	0	4959840	5063630	4172.9	3125530	8.19333e+06	32.5956 - 32.9502"	32.6198 - 33.0428"	30.4922 - 30.547"	32.6681 - 33.162"	219630	315553	46037.4	172681
A_Linden_131118_211118_ymitos_crude_fresh_1to1_7to9_37280	A_Linden_131118_211118_ymitos_crude_fresh_1to1_7to9.raw	A_Linden_131118_211118_ymitos_crude_fresh_1to1_7to9	37280	1017.91	5	4.02511	1	1	1	4	25007;	101386	8488150	7190	LEAGMCLYGHELDESITPVEAALNWVISKSR(29)-IMDQLNNKTYSK(8):1	6,C(Carbamidomethyl[C]);	6.04e-08	7.21896	5083.53	1.00068	196.77	sp|P48015|GCST_YEAST(283)-sp|P48015|GCST_YEAST(308)	sp|P48015|GCST_YEAST	P48015	GCST_YEAST	GCV1	283	sp|P48015|GCST_YEAST	P48015	GCST_YEAST	GCV1	308	Intra	0	0	0	2305.39	2383.79	749903	1416310	2.1686e+06	[119.772] - 119.81"	[119.681] - 119.708"	119.843 - 120.085"	119.75 - 120.086"	51632.1	107242	95422.8	95273
A_Linden_131118_211118_ymitos_crude_fresh_1to1_7to9_6697	A_Linden_131118_211118_ymitos_crude_fresh_1to1_7to9.raw	A_Linden_131118_211118_ymitos_crude_fresh_1to1_7to9	6697	955.448	5	4.02511	1	1	1	4	2503;	141476	23032.7	1962	NMAEEFEYDDEPDEQGNPKK(19)-RPGKLSDYIPGPYPNEQAAR(4):1	2,M(Oxidation[M]);	9.2e-10	9.03621	4770.2	2.00751	420.578	sp|P07143|CY1_YEAST(145)-sp|P07143|CY1_YEAST(150)	sp|P07143|CY1_YEAST	P07143	CY1_YEAST	CYT1	145	sp|P07143|CY1_YEAST	P07143	CY1_YEAST	CYT1	150	Intra	0	0	0	5063630	576.939	3125530	5038020	8.16413e+06	32.6136 - 33.0428"	31.3186 - 31.3455"	32.6681 - 33.162"	32.5286 - 33.1499"	315553	13816.6	172681	198555
A_Linden_131118_211118_ymitos_crude_fresh_1to1_7to9_37313	A_Linden_131118_211118_ymitos_crude_fresh_1to1_7to9.raw	A_Linden_131118_211118_ymitos_crude_fresh_1to1_7to9	37313	1018.11	5	4.02511	1	1	1	4	25033;	155926	7439540	7196	LEAGMCLYGHELDESITPVEAALNWVISKSR(29)-IMDQLNNKTYSK(8):1	6,C(Carbamidomethyl[C]);	2.57e-06	5.59007	5083.53	2.00353	393.889	sp|P48015|GCST_YEAST(283)-sp|P48015|GCST_YEAST(308)	sp|P48015|GCST_YEAST	P48015	GCST_YEAST	GCV1	283	sp|P48015|GCST_YEAST	P48015	GCST_YEAST	GCV1	308	Intra	0	0	0	2383.79	749903	1416310	1737140	3903353	[119.681] - 119.708"	119.843 - 120.085"	119.75 - 120.086"	119.737 - 120.187"	107242	95422.8	95273	141096
A_Linden_131118_211118_ymitos_crude_fresh_1to1_7to9_37322	A_Linden_131118_211118_ymitos_crude_fresh_1to1_7to9.raw	A_Linden_131118_211118_ymitos_crude_fresh_1to1_7to9	37322	868.255	5	4.02511	1	1	1	4	25039;	113086	6795540	7198	VYVEESIYDKFIEEFKAASESIK(16)-GYFIKPTVFGDVK(5):1	null	1.55e-08	7.80967	4335.24	0.99752	229.989	sp|P46367|ALDH4_YEAST(345)-sp|P46367|ALDH4_YEAST(404)	sp|P46367|ALDH4_YEAST	P46367	ALDH4_YEAST	ALD4	345	sp|P46367|ALDH4_YEAST	P46367	ALDH4_YEAST	ALD4	404	Intra	0	0	0	856129	478264	2948820	1046640	4473724	119.939 - 120.22"	120.218 - 120.398"	119.92 - 120.454"	119.997 - 120.287"	85168.3	128200	113782	126600
A_Linden_131118_211118_ymitos_crude_fresh_1to1_7to9_37395	A_Linden_131118_211118_ymitos_crude_fresh_1to1_7to9.raw	A_Linden_131118_211118_ymitos_crude_fresh_1to1_7to9	37395	868.458	5	4.02511	1	1	1	4	25094;	101503	3878693	7212	VYVEESIYDKFIEEFKAASESIK(16)-GYFIKPTVFGDVK(5):1	null	1.58e-09	8.80134	4335.24	2.01132	463.623	sp|P46367|ALDH4_YEAST(345)-sp|P46367|ALDH4_YEAST(404)	sp|P46367|ALDH4_YEAST	P46367	ALDH4_YEAST	ALD4	345	sp|P46367|ALDH4_YEAST	P46367	ALDH4_YEAST	ALD4	404	Intra	0	0	0	478264	2880280	1046640	1936910	5863830	120.218 - 120.398"	119.92 - 120.454"	119.997 - 120.287"	119.821 - 120.296"	128200	113782	126600	175702
A_Linden_131118_211118_ymitos_crude_fresh_1to1_7to9_37562	A_Linden_131118_211118_ymitos_crude_fresh_1to1_7to9.raw	A_Linden_131118_211118_ymitos_crude_fresh_1to1_7to9	37562	1146.21	5	4.02511	1	1	1	4	25220;	234213	23269430	7243	EIIGSLNDLINSLNDSNLSIPESEFNSIKK(29)-KILSLEPLNIETENSDPQLK(1):1	null	1.04e-06	5.98297	5725	0.99942	174.51	sp|P36112|MIC60_YEAST(176)-sp|P36112|MIC60_YEAST(128)	sp|P36112|MIC60_YEAST	P36112	MIC60_YEAST	MIC60	176	sp|P36112|MIC60_YEAST	P36112	MIC60_YEAST	MIC60	128	Intra	0	0	0	3008310	9323350	6669680	5513010	21506040	120.64 - 121.177"	120.536 - 121.378"	120.748 - 121.348"	[120.579] - [121.187]"	176144	248792	258463	329788
A_Linden_131118_211118_ymitos_crude_fresh_1to1_7to9_37576	A_Linden_131118_211118_ymitos_crude_fresh_1to1_7to9.raw	A_Linden_131118_211118_ymitos_crude_fresh_1to1_7to9	37576	1016.15	5	4.02511	1	1	1	4	25230;	302204	16246180	7246	GSYVMNLLSDAAQSETWPAIKPLLTK(21)-DLTHVEPPKDLDVILVAPK(9):1	null	1.38e-10	9.86012	5072.73	3.00164	591.253	sp|P06168|ILV5_YEAST(158)-sp|P06168|ILV5_YEAST(187)	sp|P06168|ILV5_YEAST	P06168	ILV5_YEAST	ILV5	158	sp|P06168|ILV5_YEAST	P06168	ILV5_YEAST	ILV5	187	Intra	0	0	0	6076890	7905170	10422700	8682320	27010190	120.446 - [120.999]"	120.338 - [121.015]"	120.286 - [120.973]"	120.281 - [120.937]"	391950	477861	509899	582354
A_Linden_131118_211118_ymitos_crude_fresh_1to1_7to9_37635	A_Linden_131118_211118_ymitos_crude_fresh_1to1_7to9.raw	A_Linden_131118_211118_ymitos_crude_fresh_1to1_7to9	37635	1014.95	5	4.02511	1	0	1	4	25280;	176363	20191830	7258	GSYVMNLLSDAAQSETWPAIKPLLTK(21)-DLTHVEPPKDLDVILVAPK(9):0	null	1.44e-07	6.84164	5068.71	1.00854	198.895	sp|P06168|ILV5_YEAST(158)-sp|P06168|ILV5_YEAST(187)	sp|P06168|ILV5_YEAST	P06168	ILV5_YEAST	ILV5	158	sp|P06168|ILV5_YEAST	P06168	ILV5_YEAST	ILV5	187	Intra	0	0	0	5773530	6297610	6076890	7817330	20191830	120.392 - [121.187]"	120.371 - [121.072]"	120.446 - [120.999]"	120.338 - [121.015]"	284814	415742	391950	477861
A_Linden_131118_211118_ymitos_crude_fresh_1to1_7to9_6749	A_Linden_131118_211118_ymitos_crude_fresh_1to1_7to9.raw	A_Linden_131118_211118_ymitos_crude_fresh_1to1_7to9	6749	954.443	5	4.02511	1	0	1	4	2538;	205017	13253440	1973	NMAEEFEYDDEPDEQGNPKK(19)-RPGKLSDYIPGPYPNEQAAR(4):0	2,M(Oxidation[M]);	2.65e-11	10.5768	4766.17	1.00686	211.162	sp|P07143|CY1_YEAST(145)-sp|P07143|CY1_YEAST(150)	sp|P07143|CY1_YEAST	P07143	CY1_YEAST	CYT1	145	sp|P07143|CY1_YEAST	P07143	CY1_YEAST	CYT1	150	Intra	0	0	0	4959840	5063630	5064280	3125530	13253440	32.5956 - 32.9502"	32.6136 - 33.0428"	32.6036 - 33.0407"	32.6681 - 33.162"	219630	315553	220954	172681
A_Linden_131118_211118_ymitos_crude_fresh_1to1_7to9_37767	A_Linden_131118_211118_ymitos_crude_fresh_1to1_7to9.raw	A_Linden_131118_211118_ymitos_crude_fresh_1to1_7to9	37767	1214.43	4	4.02511	1	1	1	4	25386;	62813.9	5589500	7281	NWSDIIPIENLLNNPQLSKELGVK(19)-VGDIVIPGIITEQQKLQK(15):1	null	9.74e-08	7.01144	4853.71	-0.01091	-2.2473	sp|P53326|YG5L_YEAST(616)-sp|P53326|YG5L_YEAST(636)	sp|P53326|YG5L_YEAST	P53326	YG5L_YEAST	YGR266W	616	sp|P53326|YG5L_YEAST	P53326	YG5L_YEAST	YGR266W	636	Intra	0	0	0	107752	1467040	1357750	1478130	4302920	121.297 - 121.415"	121.257 - 121.707"	121.28 - 121.622"	121.4 - 121.766"	64585	102108	154260	114340
A_Linden_131118_211118_ymitos_crude_fresh_1to1_7to9_37829	A_Linden_131118_211118_ymitos_crude_fresh_1to1_7to9.raw	A_Linden_131118_211118_ymitos_crude_fresh_1to1_7to9	37829	890.256	5	4.02511	1	1	1	4	25435;	69362.4	8884190	7292	SSLSEFTEGGFQWIIEDIEHGKSIGTK(22)-ESLGDKTTAFLK(6):1	null	3.24e-06	5.48945	4445.25	0.99638	224.044	sp|P20967|ODO1_YEAST(882)-sp|P20967|ODO1_YEAST(914)	sp|P20967|ODO1_YEAST	P20967	ODO1_YEAST	KGD1	882	sp|P20967|ODO1_YEAST	P20967	ODO1_YEAST	KGD1	914	Intra	0	0	0	1913350	2901410	2381310	581961	5864681	121.591 - 121.932"	121.499 - 121.912"	121.543 - 121.934"	121.793 - 121.931"	197491	323016	251234	185893
A_Linden_131118_211118_ymitos_crude_fresh_1to1_7to9_37882	A_Linden_131118_211118_ymitos_crude_fresh_1to1_7to9.raw	A_Linden_131118_211118_ymitos_crude_fresh_1to1_7to9	37882	889.452	5	4.02511	1	0	1	4	25478;	139184	5864681	7301	SSLSEFTEGGFQWIIEDIEHGKSIGTK(22)-ESLGDKTTAFLK(6):0	null	8.32e-07	6.07988	4441.22	1.00313	225.766	sp|P20967|ODO1_YEAST(882)-sp|P20967|ODO1_YEAST(914)	sp|P20967|ODO1_YEAST	P20967	ODO1_YEAST	KGD1	882	sp|P20967|ODO1_YEAST	P20967	ODO1_YEAST	KGD1	914	Intra	0	0	0	1913350	2901410	2381310	581961	5864681	121.591 - 121.932"	121.499 - 121.912"	121.543 - 121.934"	121.793 - 121.931"	197491	323016	251234	185893
A_Linden_131118_211118_ymitos_crude_fresh_1to1_7to9_38302	A_Linden_131118_211118_ymitos_crude_fresh_1to1_7to9.raw	A_Linden_131118_211118_ymitos_crude_fresh_1to1_7to9	38302	955.026	4	4.02511	1	1	1	4	25776;	146550	18464460	7385	ATFLKDDLPYYVNALADVLYK(5)-DAPTKISTLAVK(5):1	null	9.1e-09	8.04096	3816.08	-0.00414	-1.0846	sp|P07257|QCR2_YEAST(95)-sp|P07257|QCR2_YEAST(27)	sp|P07257|QCR2_YEAST	P07257	QCR2_YEAST	QCR2	95	sp|P07257|QCR2_YEAST	P07257	QCR2_YEAST	QCR2	27	Intra	0	0	0	2895170	4794700	9112970	6064660	19972330	123.153 - 123.618"	123.02 - 123.738"	122.862 - [123.639]"	123.068 - 123.884"	120328	242008	374441	248081
A_Linden_131118_211118_ymitos_crude_fresh_1to1_7to9_38313	A_Linden_131118_211118_ymitos_crude_fresh_1to1_7to9.raw	A_Linden_131118_211118_ymitos_crude_fresh_1to1_7to9	38313	955.278	4	4.02511	1	1	1	4	25784;	139397	16931170	7386	ATFLKDDLPYYVNALADVLYK(5)-DAPTKISTLAVK(5):1	null	3.73e-09	8.42829	3816.08	1.00514	263.257	sp|P07257|QCR2_YEAST(95)-sp|P07257|QCR2_YEAST(27)	sp|P07257|QCR2_YEAST	P07257	QCR2_YEAST	QCR2	95	sp|P07257|QCR2_YEAST	P07257	QCR2_YEAST	QCR2	27	Intra	0	0	0	4729150	9017850	6064660	6385050	21467560	123.02 - 123.738"	122.862 - [123.639]"	123.068 - 123.884"	122.872 - 123.766"	242008	374441	248081	255729
A_Linden_131118_211118_ymitos_crude_fresh_1to1_7to9_38401	A_Linden_131118_211118_ymitos_crude_fresh_1to1_7to9.raw	A_Linden_131118_211118_ymitos_crude_fresh_1to1_7to9	38401	954.019	4	4.02511	1	0	1	4	25849;	90658.9	20017710	7402	ATFLKDDLPYYVNALADVLYK(5)-DAPTKISTLAVK(5):0	null	6.2e-09	8.20761	3812.05	-0.00622	-1.63124	sp|P07257|QCR2_YEAST(95)-sp|P07257|QCR2_YEAST(27)	sp|P07257|QCR2_YEAST	P07257	QCR2_YEAST	QCR2	95	sp|P07257|QCR2_YEAST	P07257	QCR2_YEAST	QCR2	27	Intra	0	0	0	2895170	4672180	8773910	6571620	20017710	123.153 - 123.618"	[123.057] - 123.738"	122.917 - [123.639]"	123.068 - 123.884"	120328	242008	374441	248081
A_Linden_131118_211118_ymitos_crude_fresh_1to1_7to9_38505	A_Linden_131118_211118_ymitos_crude_fresh_1to1_7to9.raw	A_Linden_131118_211118_ymitos_crude_fresh_1to1_7to9	38505	905.506	5	4.02511	1	1	1	4	25934;	71228.6	47715600	7420	YIPQAGIPPGVINIVSGFGKIVGEAITNHPK(20)-KVAFTGSTATGR(1):1	null	1.5e-09	8.82391	4522.49	0.00512	1.13187	sp|P46367|ALDH4_YEAST(249)-sp|P46367|ALDH4_YEAST(263)	sp|P46367|ALDH4_YEAST	P46367	ALDH4_YEAST	ALD4	249	sp|P46367|ALDH4_YEAST	P46367	ALDH4_YEAST	ALD4	263	Intra	0	0	0	3009940	8539940	8568000	6333900	23441840	123.944 - 124.568"	123.698 - 124.688"	123.753 - 124.792"	123.749 - 124.653"	178230	232898	250038	269114
A_Linden_131118_211118_ymitos_crude_fresh_1to1_7to9_39143	A_Linden_131118_211118_ymitos_crude_fresh_1to1_7to9.raw	A_Linden_131118_211118_ymitos_crude_fresh_1to1_7to9	39143	1204.1	4	4.02511	1	0	1	4	26425;	113319	2.25498e+06	7536	VGDPFDESTFQGAQTSQMQLNKILK(22)-YVDIGKNEGATLITGGER(6):0	null	6.86e-08	7.16368	4811.4	0.9853	204.7	sp|P46367|ALDH4_YEAST(374)-sp|P46367|ALDH4_YEAST(383)	sp|P46367|ALDH4_YEAST	P46367	ALDH4_YEAST	ALD4	374	sp|P46367|ALDH4_YEAST	P46367	ALDH4_YEAST	ALD4	383	Intra	0	0	0	2623300	1953980	272754	28249.3	2.25498e+06	125.319 - 125.639"	125.317 - 125.65"	125.275 - 125.321"	125.289 - 125.321"	191597	277246	596959	466105
A_Linden_131118_211118_ymitos_crude_fresh_1to1_7to9_6905	A_Linden_131118_211118_ymitos_crude_fresh_1to1_7to9.raw	A_Linden_131118_211118_ymitos_crude_fresh_1to1_7to9	6905	885.939	4	4.02511	1	1	1	4	2651;	77672.2	415466	2001	VTYYKGNGSFEDETK(5)-GKLGGTCLNVGCIPSK(2):1	22,C(Carbamidomethyl[C]);27,C(Carbamidomethyl[C]);	1.34e-07	6.8729	3538.73	1.00007	282.447	sp|P09624|DLDH_YEAST(136)-sp|P09624|DLDH_YEAST(60)	sp|P09624|DLDH_YEAST	P09624	DLDH_YEAST	LPD1	136	sp|P09624|DLDH_YEAST	P09624	DLDH_YEAST	LPD1	60	Intra	0	0	0	241314	789428	359044	450666	1599138	33.3838 - 33.4726"	33.2934 - 33.5754"	33.3468 - 33.4904"	33.2586 - 33.4729"	143966	86811.4	107087	112308
A_Linden_131118_211118_ymitos_crude_fresh_1to1_7to9_39422	A_Linden_131118_211118_ymitos_crude_fresh_1to1_7to9.raw	A_Linden_131118_211118_ymitos_crude_fresh_1to1_7to9	39422	1021.2	6	4.02511	1	1	1	4	26636;	93169.4	88307216	7586	YIPQAGIPPGVINIVSGFGKIVGEAITNHPK(20)-QNKTFEVINPSTEEEICHIYEGR(3):1	48,C(Carbamidomethyl[C]);	5.49e-14	13.2604	6120.16	0.98709	161.232	sp|P46367|ALDH4_YEAST(249)-sp|P46367|ALDH4_YEAST(60)	sp|P46367|ALDH4_YEAST	P46367	ALDH4_YEAST	ALD4	249	sp|P46367|ALDH4_YEAST	P46367	ALDH4_YEAST	ALD4	60	Intra	0	0	0	14809300	24838700	32647500	34084500	91570700	126.603 - 127.593"	126.595 - [127.657]"	126.551 - 127.735"	[126.596] - 127.675"	613194	914362	1162310	1164250
A_Linden_131118_211118_ymitos_crude_fresh_1to1_7to9_39539	A_Linden_131118_211118_ymitos_crude_fresh_1to1_7to9.raw	A_Linden_131118_211118_ymitos_crude_fresh_1to1_7to9	39539	1225.44	5	4.02511	1	1	1	4	26730;	165465	39733640	7607	YIPQAGIPPGVINIVSGFGKIVGEAITNHPK(20)-QNKTFEVINPSTEEEICHIYEGR(3):1	48,C(Carbamidomethyl[C]);	8.65e-13	12.063	6120.16	2.01191	328.573	sp|P46367|ALDH4_YEAST(249)-sp|P46367|ALDH4_YEAST(60)	sp|P46367|ALDH4_YEAST	P46367	ALDH4_YEAST	ALD4	249	sp|P46367|ALDH4_YEAST	P46367	ALDH4_YEAST	ALD4	60	Intra	0	0	0	8781510	6045540	7900680	8039410	21985630	126.669 - 127.571"	126.703 - 127.569"	126.6 - [127.426]"	126.673 - [127.509]"	240182	257783	267647	302201
A_Linden_131118_211118_ymitos_crude_fresh_1to1_7to9_39570	A_Linden_131118_211118_ymitos_crude_fresh_1to1_7to9.raw	A_Linden_131118_211118_ymitos_crude_fresh_1to1_7to9	39570	1225.04	5	4.02511	1	1	1	4	26755;	136515	33910190	7612	YIPQAGIPPGVINIVSGFGKIVGEAITNHPK(20)-QNKTFEVINPSTEEEICHIYEGR(3):1	48,C(Carbamidomethyl[C]);	3.14e-15	14.5031	6120.16	-0.01569	-2.56324	sp|P46367|ALDH4_YEAST(249)-sp|P46367|ALDH4_YEAST(60)	sp|P46367|ALDH4_YEAST	P46367	ALDH4_YEAST	ALD4	249	sp|P46367|ALDH4_YEAST	P46367	ALDH4_YEAST	ALD4	60	Intra	0	0	0	19989.3	3653050	11302100	6000480	20955630	126.976 - 127.03"	126.751 - 127.367"	126.669 - 127.571"	126.703 - 127.569"	45456	135951	240182	257783
A_Linden_131118_211118_ymitos_crude_fresh_1to1_7to9_39607	A_Linden_131118_211118_ymitos_crude_fresh_1to1_7to9.raw	A_Linden_131118_211118_ymitos_crude_fresh_1to1_7to9	39607	1224.84	5	4.02511	1	0	1	4	26784;	238437	27651710	7618	YIPQAGIPPGVINIVSGFGKIVGEAITNHPK(20)-QNKTFEVINPSTEEEICHIYEGR(3):0	48,C(Carbamidomethyl[C]);	1.88e-15	14.7258	6116.14	3.00346	490.75	sp|P46367|ALDH4_YEAST(249)-sp|P46367|ALDH4_YEAST(60)	sp|P46367|ALDH4_YEAST	P46367	ALDH4_YEAST	ALD4	249	sp|P46367|ALDH4_YEAST	P46367	ALDH4_YEAST	ALD4	60	Intra	0	0	0	6000480	10510800	8039410	9101500	27651710	126.703 - 127.569"	126.6 - 127.632"	126.673 - [127.509]"	[126.654] - [127.615]"	257783	267647	302201	322091
A_Linden_131118_211118_ymitos_crude_fresh_1to1_7to9_39650	A_Linden_131118_211118_ymitos_crude_fresh_1to1_7to9.raw	A_Linden_131118_211118_ymitos_crude_fresh_1to1_7to9	39650	875.316	7	4.02511	1	1	1	4	26815;	84405.7	426275	7626	YIPQAGIPPGVINIVSGFGKIVGEAITNHPK(20)-QNKTFEVINPSTEEEICHIYEGR(3):1	48,C(Carbamidomethyl[C]);	8.74e-13	12.0585	6120.16	0.00247	0.403518	sp|P46367|ALDH4_YEAST(249)-sp|P46367|ALDH4_YEAST(60)	sp|P46367|ALDH4_YEAST	P46367	ALDH4_YEAST	ALD4	249	sp|P46367|ALDH4_YEAST	P46367	ALDH4_YEAST	ALD4	60	Intra	0	0	0	1750.67	3684.11	0	186488	190172	127.171 - [127.211]"	127.044 - 127.085"	[126.635] - [126.678]"	126.851 - 126.979"	33141	48812.8	0	82642.6
A_Linden_131118_211118_ymitos_crude_fresh_1to1_7to9_39687	A_Linden_131118_211118_ymitos_crude_fresh_1to1_7to9.raw	A_Linden_131118_211118_ymitos_crude_fresh_1to1_7to9	39687	875.456	7	4.02511	1	1	1	4	26844;	29338.7	764514	7633	YIPQAGIPPGVINIVSGFGKIVGEAITNHPK(20)-QNKTFEVINPSTEEEICHIYEGR(3):1	48,C(Carbamidomethyl[C]);	1.55e-07	6.80967	6120.16	0.97876	159.872	sp|P46367|ALDH4_YEAST(249)-sp|P46367|ALDH4_YEAST(60)	sp|P46367|ALDH4_YEAST	P46367	ALDH4_YEAST	ALD4	249	sp|P46367|ALDH4_YEAST	P46367	ALDH4_YEAST	ALD4	60	Intra	0	0	0	2840.07	0	119177	241362	360539	127.158 - 127.213"	[126.635] - [126.678]"	126.882 - 126.979"	127.156 - 127.325"	30390	0	82642.6	78265.2
A_Linden_131118_211118_ymitos_crude_fresh_1to1_7to9_39940	A_Linden_131118_211118_ymitos_crude_fresh_1to1_7to9.raw	A_Linden_131118_211118_ymitos_crude_fresh_1to1_7to9	39940	1193.62	5	4.02511	1	0	1	4	27030;	102778	2404257	7679	VQETLQTYKSLQDIIAILGMDELSEQDKLTVER(9)-GISELGIYPAVDPLDSKSR(17):0	null	3.27e-11	10.4855	5960.09	3.002	503.345	sp|P00830|ATPB_YEAST(415)-sp|P00830|ATPB_YEAST(387)	sp|P00830|ATPB_YEAST	P00830	ATPB_YEAST	ATP2	415	sp|P00830|ATPB_YEAST	P00830	ATPB_YEAST	ATP2	387	Intra	0	0	0	1338960	460768	1590900	352589	2404257	127.872 - 128.173"	127.739 - 127.915"	127.739 - 128.142"	127.86 - 128.017"	137886	101655	111572	107135
A_Linden_131118_211118_ymitos_crude_fresh_1to1_7to9_40127	A_Linden_131118_211118_ymitos_crude_fresh_1to1_7to9.raw	A_Linden_131118_211118_ymitos_crude_fresh_1to1_7to9	40127	1021.2	6	4.02511	1	1	1	4	27141;	68937.5	3243283	7721	YIPQAGIPPGVINIVSGFGKIVGEAITNHPK(20)-QNKTFEVINPSTEEEICHIYEGR(3):1	48,C(Carbamidomethyl[C]);	5.6e-06	5.25181	6120.16	1.00869	164.76	sp|P46367|ALDH4_YEAST(249)-sp|P46367|ALDH4_YEAST(60)	sp|P46367|ALDH4_YEAST	P46367	ALDH4_YEAST	ALD4	249	sp|P46367|ALDH4_YEAST	P46367	ALDH4_YEAST	ALD4	60	Intra	0	0	0	3538.34	211963	346535	1877.49	560375	128.88 - 128.92"	128.706 - 128.903"	128.642 - 128.82"	128.975 - [128.99]"	54713.7	65726	63946.7	89202.9
A_Linden_131118_211118_ymitos_crude_fresh_1to1_7to9_7118	A_Linden_131118_211118_ymitos_crude_fresh_1to1_7to9.raw	A_Linden_131118_211118_ymitos_crude_fresh_1to1_7to9	7118	827.417	4	4.02511	1	0	1	4	2801;	116735	15030290	2038	CIAACTGVPDDKWEQTYK(12)-KPTGGIVTVR(1):0	1,C(Carbamidomethyl[C]);5,C(Carbamidomethyl[C]);	1.58e-10	9.80134	3305.64	-0.00465	-1.40626	sp|P07149|FAS1_YEAST(831)-sp|P07149|FAS1_YEAST(838)	sp|P07149|FAS1_YEAST	P07149	FAS1_YEAST	FAS1	831	sp|P07149|FAS1_YEAST	P07149	FAS1_YEAST	FAS1	838	Intra	0	0	0	2978810	6355400	6036000	2638890	15030290	33.8164 - 34.1909"	33.7601 - 34.2979"	[33.792] - 34.4613"	33.762 - 34.163"	294519	329417	367614	255936
A_Linden_131118_211118_ymitos_crude_fresh_1to1_7to9_7127	A_Linden_131118_211118_ymitos_crude_fresh_1to1_7to9.raw	A_Linden_131118_211118_ymitos_crude_fresh_1to1_7to9	7127	827.67	4	4.02511	1	0	1	4	2808;	228601	10667540	2040	CIAACTGVPDDKWEQTYK(12)-KPTGGIVTVR(1):0	1,C(Carbamidomethyl[C]);5,C(Carbamidomethyl[C]);	4.09e-09	8.38828	3305.64	1.00827	304.829	sp|P07149|FAS1_YEAST(831)-sp|P07149|FAS1_YEAST(838)	sp|P07149|FAS1_YEAST	P07149	FAS1_YEAST	FAS1	831	sp|P07149|FAS1_YEAST	P07149	FAS1_YEAST	FAS1	838	Intra	0	0	0	6214410	6036000	2568210	2063330	10667540	33.7601 - 34.2979"	[33.792] - 34.4613"	33.762 - 34.163"	33.7725 - 34.0741"	329417	367614	255936	177648
A_Linden_131118_211118_ymitos_crude_fresh_1to1_7to9_42177	A_Linden_131118_211118_ymitos_crude_fresh_1to1_7to9.raw	A_Linden_131118_211118_ymitos_crude_fresh_1to1_7to9	42177	1226.25	5	4.02511	1	1	1	4	28309;	57022.7	9413526	8180	YIPQAGIPPGVINIVSGFGKIVGEAITNHPK(20)-VGDPFDESTFQGAQTSQMQLNKILK(22):1	49,M(Oxidation[M]);	4.88e-06	5.31158	6125.21	0.97816	159.642	sp|P46367|ALDH4_YEAST(249)-sp|P46367|ALDH4_YEAST(374)	sp|P46367|ALDH4_YEAST	P46367	ALDH4_YEAST	ALD4	249	sp|P46367|ALDH4_YEAST	P46367	ALDH4_YEAST	ALD4	374	Intra	0	0	0	376756	809402	2737980	411566	3958948	136.449 - 136.63"	136.284 - 136.486"	136.362 - 136.89"	136.71 - 136.827"	50512.4	97806.2	104548	147047
A_Linden_131118_211118_ymitos_crude_fresh_1to1_7to9_42329	A_Linden_131118_211118_ymitos_crude_fresh_1to1_7to9.raw	A_Linden_131118_211118_ymitos_crude_fresh_1to1_7to9	42329	1022.04	6	4.02511	1	1	1	4	28413;	47588.8	8427210	8209	YIPQAGIPPGVINIVSGFGKIVGEAITNHPK(20)-VGDPFDESTFQGAQTSQMQLNKILK(22):1	49,M(Oxidation[M]);	9.94e-08	7.00261	6125.21	0.99387	162.206	sp|P46367|ALDH4_YEAST(249)-sp|P46367|ALDH4_YEAST(374)	sp|P46367|ALDH4_YEAST	P46367	ALDH4_YEAST	ALD4	249	sp|P46367|ALDH4_YEAST	P46367	ALDH4_YEAST	ALD4	374	Intra	0	0	0	297769	1122640	102255	1772590	2997485	136.459 - 136.631"	136.342 - 136.762"	136.243 - 136.333"	136.429 - 136.827"	87187.5	82954	81974.9	93192.1
A_Linden_131118_211118_ymitos_crude_fresh_1to1_7to9_42794	A_Linden_131118_211118_ymitos_crude_fresh_1to1_7to9.raw	A_Linden_131118_211118_ymitos_crude_fresh_1to1_7to9	42794	998.372	5	4.02511	1	1	1	4	28700;	57246.6	2067362	8314	YIPQAGIPPGVINIVSGFGKIVGEAITNHPK(20)-IVKEEIFGPVVTVTK(3):1	null	1.18e-08	7.92812	4985.82	1.00307	201.104	sp|P46367|ALDH4_YEAST(249)-sp|P46367|ALDH4_YEAST(419)	sp|P46367|ALDH4_YEAST	P46367	ALDH4_YEAST	ALD4	249	sp|P46367|ALDH4_YEAST	P46367	ALDH4_YEAST	ALD4	419	Intra	0	0	0	919062	62399	484823	402551	949773	138.393 - 138.703"	138.736 - 138.85"	138.427 - 138.688"	138.633 - 138.862"	69719.7	71561.8	53238.4	72087.5
A_Linden_131118_211118_ymitos_crude_fresh_1to1_7to9_42893	A_Linden_131118_211118_ymitos_crude_fresh_1to1_7to9.raw	A_Linden_131118_211118_ymitos_crude_fresh_1to1_7to9	42893	960.536	5	4.02511	1	1	1	4	28760;	34785.5	13895160	8338	YIPQAGIPPGVINIVSGFGKIVGEAITNHPK(20)-GYFIKPTVFGDVK(5):1	null	2.43e-09	8.61439	4797.64	0.00037	0.077105	sp|P46367|ALDH4_YEAST(249)-sp|P46367|ALDH4_YEAST(404)	sp|P46367|ALDH4_YEAST	P46367	ALDH4_YEAST	ALD4	249	sp|P46367|ALDH4_YEAST	P46367	ALDH4_YEAST	ALD4	404	Intra	0	0	0	244459	142821	8011010	2760940	10914771	139.137 - 139.302"	139.473 - 139.569"	138.426 - 139.563"	138.986 - 139.629"	40790.7	72914.8	66276.5	84360.6
A_Linden_131118_211118_ymitos_crude_fresh_1to1_7to9_42910	A_Linden_131118_211118_ymitos_crude_fresh_1to1_7to9.raw	A_Linden_131118_211118_ymitos_crude_fresh_1to1_7to9	42910	960.737	5	4.02511	1	1	1	4	28769;	41563.1	13126290	8342	YIPQAGIPPGVINIVSGFGKIVGEAITNHPK(20)-GYFIKPTVFGDVK(5):1	null	8.82e-09	8.05453	4797.64	1.00562	209.519	sp|P46367|ALDH4_YEAST(249)-sp|P46367|ALDH4_YEAST(404)	sp|P46367|ALDH4_YEAST	P46367	ALDH4_YEAST	ALD4	249	sp|P46367|ALDH4_YEAST	P46367	ALDH4_YEAST	ALD4	404	Intra	0	0	0	142821	8011010	2760940	3470280	14242230	139.473 - 139.569"	138.426 - 139.563"	138.986 - 139.629"	138.792 - 139.484"	72914.8	66276.5	84360.6	94604.1
A_Linden_131118_211118_ymitos_crude_fresh_1to1_7to9_42946	A_Linden_131118_211118_ymitos_crude_fresh_1to1_7to9.raw	A_Linden_131118_211118_ymitos_crude_fresh_1to1_7to9	42946	1222.44	5	4.02511	1	0	1	4	28794;	40835.5	6271661	8349	YIPQAGIPPGVINIVSGFGKIVGEAITNHPK(20)-VGDPFDESTFQGAQTSQMQLNKILK(22):0	null	7.41e-07	6.13018	6105.19	1.96182	321.18	sp|P46367|ALDH4_YEAST(249)-sp|P46367|ALDH4_YEAST(374)	sp|P46367|ALDH4_YEAST	P46367	ALDH4_YEAST	ALD4	249	sp|P46367|ALDH4_YEAST	P46367	ALDH4_YEAST	ALD4	374	Intra	0	0	0	4552800	3104560	2704690	462411	6271661	138.392 - 138.972"	138.391 - 138.906"	138.417 - 138.96"	139.152 - 139.314"	359493	240441	158764	127178
A_Linden_131118_211118_ymitos_crude_fresh_1to1_7to9_42986	A_Linden_131118_211118_ymitos_crude_fresh_1to1_7to9.raw	A_Linden_131118_211118_ymitos_crude_fresh_1to1_7to9	42986	1223.45	5	4.02511	1	1	1	4	28816;	168193	30938200	8359	YIPQAGIPPGVINIVSGFGKIVGEAITNHPK(20)-VGDPFDESTFQGAQTSQMQLNKILK(22):1	null	2.94e-10	9.53165	6109.22	3.00212	491.086	sp|P46367|ALDH4_YEAST(249)-sp|P46367|ALDH4_YEAST(374)	sp|P46367|ALDH4_YEAST	P46367	ALDH4_YEAST	ALD4	249	sp|P46367|ALDH4_YEAST	P46367	ALDH4_YEAST	ALD4	374	Intra	0	0	0	10008700	8948560	11229000	13774700	33952260	139.196 - 140.275"	139.227 - 140.25"	[139.224] - [140.287]"	139.196 - [140.218]"	287305	327633	361707	468491
A_Linden_131118_211118_ymitos_crude_fresh_1to1_7to9_43130	A_Linden_131118_211118_ymitos_crude_fresh_1to1_7to9.raw	A_Linden_131118_211118_ymitos_crude_fresh_1to1_7to9	43130	1019.38	6	4.02511	1	1	1	4	28895;	83990.9	34318600	8394	YIPQAGIPPGVINIVSGFGKIVGEAITNHPK(20)-VGDPFDESTFQGAQTSQMQLNKILK(22):1	null	3.49e-07	6.45717	6109.22	0.99926	163.512	sp|P46367|ALDH4_YEAST(249)-sp|P46367|ALDH4_YEAST(374)	sp|P46367|ALDH4_YEAST	P46367	ALDH4_YEAST	ALD4	249	sp|P46367|ALDH4_YEAST	P46367	ALDH4_YEAST	ALD4	374	Intra	0	0	0	4272740	7423700	8468000	5520970	21412670	139.184 - 139.835"	139.215 - 140.116"	[139.216] - 140.159"	[139.243] - 140.125"	118787	151917	187848	248802
A_Linden_131118_211118_ymitos_crude_fresh_1to1_7to9_43219	A_Linden_131118_211118_ymitos_crude_fresh_1to1_7to9.raw	A_Linden_131118_211118_ymitos_crude_fresh_1to1_7to9	43219	1223.25	5	4.02511	1	1	1	4	28952;	55594.1	37250370	8414	YIPQAGIPPGVINIVSGFGKIVGEAITNHPK(20)-VGDPFDESTFQGAQTSQMQLNKILK(22):1	null	2.15e-07	6.66756	6109.22	2.00602	328.198	sp|P46367|ALDH4_YEAST(249)-sp|P46367|ALDH4_YEAST(374)	sp|P46367|ALDH4_YEAST	P46367	ALDH4_YEAST	ALD4	249	sp|P46367|ALDH4_YEAST	P46367	ALDH4_YEAST	ALD4	374	Intra	0	0	0	6225210	9858740	8948560	11229000	30036300	139.17 - [140.156]"	139.196 - 140.275"	139.227 - 140.25"	[139.224] - [140.287]"	249550	287305	327633	361707
A_Linden_131118_211118_ymitos_crude_fresh_1to1_7to9_2888	A_Linden_131118_211118_ymitos_crude_fresh_1to1_7to9.raw	A_Linden_131118_211118_ymitos_crude_fresh_1to1_7to9	2888	1134.08	5	4.02511	1	0	1	4	291;	33643.2	6056942	1121	TAEEELSSGGEQSPENEDDNNSKSDENGDDNDSK(23)-NDETEAGPQLGGDKIGASK(14):0	null	3.87e-09	8.41229	5665.38	-0.0015	-0.264719	sp|P36046|MIA40_YEAST(104)-sp|P36046|MIA40_YEAST(129)	sp|P36046|MIA40_YEAST	P36046	MIA40_YEAST	MIA40	104	sp|P36046|MIA40_YEAST	P36046	MIA40_YEAST	MIA40	129	Intra	0	0	0	51751.6	900652	2914970	2241320	6056942	18.62 - 18.6985"	18.6088 - 18.8699"	18.6195 - 19.094"	18.6082 - [19.131]"	57744.1	124588	92184.5	112925
A_Linden_131118_211118_ymitos_crude_fresh_1to1_7to9_7321	A_Linden_131118_211118_ymitos_crude_fresh_1to1_7to9.raw	A_Linden_131118_211118_ymitos_crude_fresh_1to1_7to9	7321	704.371	5	4.02511	1	1	1	4	2943;	68575.7	47937.6	2075	DGNEFMLKPPHGDGLPQR(8)-SASIVKDAAAHGLK(6):1	null	2.18e-06	5.66154	3515.81	1.00728	286.336	sp|P19414|ACON_YEAST(522)-sp|P19414|ACON_YEAST(398)	sp|P19414|ACON_YEAST	P19414	ACON_YEAST	ACO1	522	sp|P19414|ACON_YEAST	P19414	ACON_YEAST	ACO1	398	Intra	0	0	0	0	0	0	0	0	[34.4044] - [34.4941]"	[34.4778] - [34.5229]"	[34.6289] - [34.6469]"	[34.7229] - [34.7378]"	0	0	0	0
A_Linden_131118_211118_ymitos_crude_fresh_1to1_7to9_2905	A_Linden_131118_211118_ymitos_crude_fresh_1to1_7to9.raw	A_Linden_131118_211118_ymitos_crude_fresh_1to1_7to9	2905	1134.28	5	4.02511	1	0	1	4	300;	87059.4	5835320	1125	TAEEELSSGGEQSPENEDDNNSKSDENGDDNDSK(23)-NDETEAGPQLGGDKIGASK(14):0	null	1.94e-07	6.7122	5665.38	0.9952	175.601	sp|P36046|MIA40_YEAST(104)-sp|P36046|MIA40_YEAST(129)	sp|P36046|MIA40_YEAST	P36046	MIA40_YEAST	MIA40	104	sp|P36046|MIA40_YEAST	P36046	MIA40_YEAST	MIA40	129	Intra	0	0	0	720595	2153210	2241320	1440790	5835320	18.6544 - 18.8699"	18.6195 - 19.0941"	18.6082 - [19.131]"	18.5748 - [18.9745]"	124588	97022.3	112925	110842
A_Linden_131118_211118_ymitos_crude_fresh_1to1_7to9_2916	A_Linden_131118_211118_ymitos_crude_fresh_1to1_7to9.raw	A_Linden_131118_211118_ymitos_crude_fresh_1to1_7to9	2916	1417.35	4	4.02511	1	0	1	4	305;	58192.2	26130870	1128	TAEEELSSGGEQSPENEDDNNSKSDENGDDNDSK(23)-NDETEAGPQLGGDKIGASK(14):0	null	3.41e-08	7.46725	5665.38	-0.00079	-0.139419	sp|P36046|MIA40_YEAST(104)-sp|P36046|MIA40_YEAST(129)	sp|P36046|MIA40_YEAST	P36046	MIA40_YEAST	MIA40	104	sp|P36046|MIA40_YEAST	P36046	MIA40_YEAST	MIA40	129	Intra	0	0	0	1089300	4789570	10598100	10743200	26130870	18.627 - 18.9557"	18.6297 - [19.2949]"	18.533 - [19.4032]"	18.5522 - [19.4735]"	125776	204412	314380	353361
A_Linden_131118_211118_ymitos_crude_fresh_1to1_7to9_2012	A_Linden_131118_211118_ymitos_crude_fresh_1to1_7to9.raw	A_Linden_131118_211118_ymitos_crude_fresh_1to1_7to9	2012	997.198	4	4.02511	1	0	1	4	31;	31689.8	3026494	852	TEEISQEKENAEPTDSAEATEAEEK(8)-KTSDDNEFK(1):0	null	1.3e-07	6.88606	3984.76	0.00228	0.572035	sp|Q08179|MDM38_YEAST(488)-sp|Q08179|MDM38_YEAST(506)	sp|Q08179|MDM38_YEAST	Q08179	MDM38_YEAST	MDM38	488	sp|Q08179|MDM38_YEAST	Q08179	MDM38_YEAST	MDM38	506	Intra	0	0	0	462583	1306620	764210	955664	3026494	14.1334 - 14.4218"	14.1256 - [14.6204]"	14.1412 - 14.5145"	14.0811 - 14.5561"	57922.3	77538.9	82326.7	55392.6
A_Linden_131118_211118_ymitos_crude_fresh_1to1_7to9_7591	A_Linden_131118_211118_ymitos_crude_fresh_1to1_7to9.raw	A_Linden_131118_211118_ymitos_crude_fresh_1to1_7to9	7591	916.5	4	4.02511	1	1	1	4	3112;	168029	27799570	2127	LLQEVASKTNEAAGDGTTSATVLGR(8)-ITKDGVTVAK(3):1	null	2.94e-07	6.53165	3660.97	0.99683	272.137	sp|P19882|HSP60_YEAST(101)-sp|P19882|HSP60_YEAST(72)	sp|P19882|HSP60_YEAST	P19882	HSP60_YEAST	HSP60	101	sp|P19882|HSP60_YEAST	P19882	HSP60_YEAST	HSP60	72	Intra	0	0	0	39772800	40176700	35689200	17658700	93524600	35.5057 - [36.0615]"	35.4965 - 36.0558"	35.5115 - [36.1014]"	35.4827 - 35.8663"	1777060	1754410	1123880	889517
A_Linden_131118_211118_ymitos_crude_fresh_1to1_7to9_7630	A_Linden_131118_211118_ymitos_crude_fresh_1to1_7to9.raw	A_Linden_131118_211118_ymitos_crude_fresh_1to1_7to9	7630	916.25	4	4.02511	1	1	1	4	3139;	448356	34926400	2133	LLQEVASKTNEAAGDGTTSATVLGR(8)-ITKDGVTVAK(3):1	null	1.51e-07	6.82102	3660.97	0.00051	0.139269	sp|P19882|HSP60_YEAST(101)-sp|P19882|HSP60_YEAST(72)	sp|P19882|HSP60_YEAST	P19882	HSP60_YEAST	HSP60	101	sp|P19882|HSP60_YEAST	P19882	HSP60_YEAST	HSP60	72	Intra	0	0	0	32588000	39772800	40176700	40938300	120887800	35.5061 - 36.2022"	35.5057 - [36.0615]"	35.4965 - 36.0558"	35.5115 - [36.1014]"	806095	1777060	1754410	1123880
A_Linden_131118_211118_ymitos_crude_fresh_1to1_7to9_7694	A_Linden_131118_211118_ymitos_crude_fresh_1to1_7to9.raw	A_Linden_131118_211118_ymitos_crude_fresh_1to1_7to9	7694	915.244	4	4.02511	1	0	1	4	3178;	529737	115714200	2145	LLQEVASKTNEAAGDGTTSATVLGR(8)-ITKDGVTVAK(3):0	null	1.89e-09	8.72354	3656.95	0.00107	0.292513	sp|P19882|HSP60_YEAST(101)-sp|P19882|HSP60_YEAST(72)	sp|P19882|HSP60_YEAST	P19882	HSP60_YEAST	HSP60	101	sp|P19882|HSP60_YEAST	P19882	HSP60_YEAST	HSP60	72	Intra	0	0	0	32588000	39772800	38584400	37357000	115714200	35.5061 - 36.2022"	35.5057 - [36.0615]"	[35.5551] - 36.0558"	[35.5839] - [36.1014]"	806095	1777060	1754410	1123880
A_Linden_131118_211118_ymitos_crude_fresh_1to1_7to9_7714	A_Linden_131118_211118_ymitos_crude_fresh_1to1_7to9.raw	A_Linden_131118_211118_ymitos_crude_fresh_1to1_7to9	7714	915.744	4	4.02511	1	0	1	4	3187;	414894	61196400	2150	LLQEVASKTNEAAGDGTTSATVLGR(8)-ITKDGVTVAK(3):0	null	6.85e-07	6.16431	3656.95	1.99791	545.884	sp|P19882|HSP60_YEAST(101)-sp|P19882|HSP60_YEAST(72)	sp|P19882|HSP60_YEAST	P19882	HSP60_YEAST	HSP60	101	sp|P19882|HSP60_YEAST	P19882	HSP60_YEAST	HSP60	72	Intra	0	0	0	38584400	32107900	18335200	10753300	61196400	[35.5551] - 36.0558"	[35.5839] - [36.1014]"	35.4827 - 35.8663"	[35.4503] - 35.7452"	1754410	1123880	889517	1205480
A_Linden_131118_211118_ymitos_crude_fresh_1to1_7to9_7796	A_Linden_131118_211118_ymitos_crude_fresh_1to1_7to9.raw	A_Linden_131118_211118_ymitos_crude_fresh_1to1_7to9	7796	917.201	4	4.02511	1	1	1	4	3229;	145984	25711000	2168	LLKNNTGDANTEEAAAR(3)-DFNELSDKLDQQER(8):1	null	3.15e-18	17.5017	3664.78	-0.00184	-0.501939	sp|P16547|OM45_YEAST(204)-sp|P16547|OM45_YEAST(188)	sp|P16547|OM45_YEAST	P16547	OM45_YEAST	OM45	204	sp|P16547|OM45_YEAST	P16547	OM45_YEAST	OM45	188	Intra	0	0	0	3065520	5234970	6345210	3581010	15161190	36.2651 - 36.5569"	36.1841 - 36.6251"	36.1491 - 36.7259"	36.211 - 36.645"	404395	366127	429165	269540
A_Linden_131118_211118_ymitos_crude_fresh_1to1_7to9_7804	A_Linden_131118_211118_ymitos_crude_fresh_1to1_7to9.raw	A_Linden_131118_211118_ymitos_crude_fresh_1to1_7to9	7804	917.452	4	4.02511	1	1	1	4	3235;	175962	19913880	2169	LLKNNTGDANTEEAAAR(3)-DFNELSDKLDQQER(8):1	null	1.32e-14	13.8794	3664.78	1.00356	273.689	sp|P16547|OM45_YEAST(204)-sp|P16547|OM45_YEAST(188)	sp|P16547|OM45_YEAST	P16547	OM45_YEAST	OM45	204	sp|P16547|OM45_YEAST	P16547	OM45_YEAST	OM45	188	Intra	0	0	0	5234970	6345210	3669010	12381800	22396020	36.1841 - 36.6251"	36.1491 - 36.7259"	36.211 - 36.645"	36.0158 - 36.8909"	366127	429165	269540	448068
A_Linden_131118_211118_ymitos_crude_fresh_1to1_7to9_7824	A_Linden_131118_211118_ymitos_crude_fresh_1to1_7to9.raw	A_Linden_131118_211118_ymitos_crude_fresh_1to1_7to9	7824	813.46	4	4.02511	1	0	1	4	3248;	202049	4781736	2173	IINVIGEPIDERGPIKSK(16)-KGYVTMVPPK(1):0	24,M(Oxidation[M]);	1.94e-06	5.7122	3249.8	0.00669	2.05794	sp|P00830|ATPB_YEAST(143)-sp|P53212|YG1D_YEAST(165)	sp|P00830|ATPB_YEAST	P00830	ATPB_YEAST	ATP2	143	sp|P53212|YG1D_YEAST	P53212	YG1D_YEAST	DPC29	165	Inter	1	0	0	4672270	2257640	2403000	121096	4781736	36.1861 - 36.5499"	36.0825 - 36.4235"	36.1042 - [36.4509]"	36.0763 - 36.1732"	202049	182111	281995	110244
A_Linden_131118_211118_ymitos_crude_fresh_1to1_7to9_7833	A_Linden_131118_211118_ymitos_crude_fresh_1to1_7to9.raw	A_Linden_131118_211118_ymitos_crude_fresh_1to1_7to9	7833	916.947	4	4.02511	1	0	1	4	3252;	229112	31162530	2175	LLKNNTGDANTEEAAAR(3)-DFNELSDKLDQQER(8):0	null	5.89e-16	15.2299	3660.75	3.01048	821.465	sp|P16547|OM45_YEAST(204)-sp|P16547|OM45_YEAST(188)	sp|P16547|OM45_YEAST	P16547	OM45_YEAST	OM45	204	sp|P16547|OM45_YEAST	P16547	OM45_YEAST	OM45	188	Intra	0	0	0	3669010	12381800	8851940	9928790	31162530	36.211 - 36.645"	36.0158 - 36.8909"	36.0599 - 36.5208"	35.9901 - [36.622]"	269540	448068	565615	631998
A_Linden_131118_211118_ymitos_crude_fresh_1to1_7to9_7907	A_Linden_131118_211118_ymitos_crude_fresh_1to1_7to9.raw	A_Linden_131118_211118_ymitos_crude_fresh_1to1_7to9	7907	1012.51	4	4.02511	1	1	1	4	3304;	336259	25004500	2187	QAIETANKADQLANDTENSLK(8)-VQGGEEVNAEELKTK(13):1	null	4.54e-09	8.34294	4045.03	0.99764	246.511	sp|P0CS90|HSP77_YEAST(561)-sp|P0CS90|HSP77_YEAST(614)	sp|P0CS90|HSP77_YEAST	P0CS90	HSP77_YEAST	SSC1	561	sp|P0CS90|HSP77_YEAST	P0CS90	HSP77_YEAST	SSC1	614	Intra	0	0	0	13704400	9725960	8711400	7691470	26128830	36.4735 - [37.1645]"	36.4333 - 37.09"	36.4932 - 37.084"	36.3706 - 36.9564"	421318	514002	385841	419525
A_Linden_131118_211118_ymitos_crude_fresh_1to1_7to9_7994	A_Linden_131118_211118_ymitos_crude_fresh_1to1_7to9.raw	A_Linden_131118_211118_ymitos_crude_fresh_1to1_7to9	7994	1011.26	4	4.02511	1	0	1	4	3359;	237394	32056150	2204	QAIETANKADQLANDTENSLK(8)-VQGGEEVNAEELKTK(13):0	null	1.32e-08	7.87943	4041	-0.00372	-0.920335	sp|P0CS90|HSP77_YEAST(561)-sp|P0CS90|HSP77_YEAST(614)	sp|P0CS90|HSP77_YEAST	P0CS90	HSP77_YEAST	SSC1	561	sp|P0CS90|HSP77_YEAST	P0CS90	HSP77_YEAST	SSC1	614	Intra	0	0	0	7368670	13705100	9639650	8711400	32056150	36.5328 - 36.9986"	36.4733 - [37.1645]"	36.4772 - 37.09"	36.4932 - 37.084"	280418	432906	514002	385841
A_Linden_131118_211118_ymitos_crude_fresh_1to1_7to9_8039	A_Linden_131118_211118_ymitos_crude_fresh_1to1_7to9.raw	A_Linden_131118_211118_ymitos_crude_fresh_1to1_7to9	8039	1138.97	5	4.02511	1	1	1	4	3390;	78370.2	2764073	2212	SSKQSSQTSGAAAATPAAATSSTTAGSAPSPSSTASYEDVPISTMR(3)-TIALEKGISLK(6):1	45,M(Oxidation[M]);	8.47e-07	6.07212	5689.83	-0.00282	-0.495534	sp|P12695|ODP2_YEAST(217)-sp|P12695|ODP2_YEAST(187)	sp|P12695|ODP2_YEAST	P12695	ODP2_YEAST	LAT1	217	sp|P12695|ODP2_YEAST	P12695	ODP2_YEAST	LAT1	187	Intra	0	0	0	0	343451	810240	62240.4	1.21593e+06	[36.9051] - [36.9533]"	36.9444 - 37.0469"	36.9226 - 37.0824"	36.8247 - 36.8697"	0	140138	136454	117795
A_Linden_131118_211118_ymitos_crude_fresh_1to1_7to9_8042	A_Linden_131118_211118_ymitos_crude_fresh_1to1_7to9.raw	A_Linden_131118_211118_ymitos_crude_fresh_1to1_7to9	8042	1423.46	4	4.02511	1	1	1	4	3392;	121315	12681600	2212	SSKQSSQTSGAAAATPAAATSSTTAGSAPSPSSTASYEDVPISTMR(3)-TIALEKGISLK(6):1	45,M(Oxidation[M]);	4.51e-09	8.34582	5689.83	-0.00152	-0.267096	sp|P12695|ODP2_YEAST(217)-sp|P12695|ODP2_YEAST(187)	sp|P12695|ODP2_YEAST	P12695	ODP2_YEAST	LAT1	217	sp|P12695|ODP2_YEAST	P12695	ODP2_YEAST	LAT1	187	Intra	0	0	0	39956.3	562337	4297310	5729750	10589397	37.031 - 37.0824"	37.0302 - 37.1518"	36.8662 - 37.212"	36.8663 - 37.2253"	106471	142480	203670	251806
A_Linden_131118_211118_ymitos_crude_fresh_1to1_7to9_8052	A_Linden_131118_211118_ymitos_crude_fresh_1to1_7to9.raw	A_Linden_131118_211118_ymitos_crude_fresh_1to1_7to9	8052	1139.17	5	4.02511	1	1	1	4	3398;	103927	2.09105e+06	2215	SSKQSSQTSGAAAATPAAATSSTTAGSAPSPSSTASYEDVPISTMR(3)-TIALEKGISLK(6):1	45,M(Oxidation[M]);	9.96e-09	8.00174	5689.83	1.00118	175.897	sp|P12695|ODP2_YEAST(217)-sp|P12695|ODP2_YEAST(187)	sp|P12695|ODP2_YEAST	P12695	ODP2_YEAST	LAT1	217	sp|P12695|ODP2_YEAST	P12695	ODP2_YEAST	LAT1	187	Intra	0	0	0	343451	810240	62240.4	196053	1.06853e+06	36.9444 - 37.0469"	36.9226 - 37.0824"	36.8247 - 36.8697"	36.8979 - 36.9614"	140138	136454	117795	140397
A_Linden_131118_211118_ymitos_crude_fresh_1to1_7to9_2999	A_Linden_131118_211118_ymitos_crude_fresh_1to1_7to9.raw	A_Linden_131118_211118_ymitos_crude_fresh_1to1_7to9	2999	1418.86	4	4.02511	1	1	1	4	342;	78352.1	22005910	1149	TAEEELSSGGEQSPENEDDNNSKSDENGDDNDSK(23)-NDETEAGPQLGGDKIGASK(14):1	null	7.8e-08	7.10791	5669.41	1.99569	351.824	sp|P36046|MIA40_YEAST(104)-sp|P36046|MIA40_YEAST(129)	sp|P36046|MIA40_YEAST	P36046	MIA40_YEAST	MIA40	104	sp|P36046|MIA40_YEAST	P36046	MIA40_YEAST	MIA40	129	Intra	0	0	0	10598100	10743200	5821670	5262390	21827260	18.533 - [19.4032]"	18.5522 - [19.4735]"	18.5349 - [19.4219]"	18.4858 - [19.2757]"	314380	353361	279049	278409
A_Linden_131118_211118_ymitos_crude_fresh_1to1_7to9_8084	A_Linden_131118_211118_ymitos_crude_fresh_1to1_7to9.raw	A_Linden_131118_211118_ymitos_crude_fresh_1to1_7to9	8084	856.96	4	4.02511	1	1	1	4	3421;	150918	42143540	2221	GEKVLDTGGPISVPVGR(3)-IKGVSDEANLNETGR(2):1	null	8.44e-15	14.0737	3423.81	-0.00302	-0.881798	sp|P00830|ATPB_YEAST(108)-sp|P07251|ATPA_YEAST(54)	sp|P00830|ATPB_YEAST	P00830	ATPB_YEAST	ATP2	108	sp|P07251|ATPA_YEAST	P07251	ATPA_YEAST	ATP1	54	Inter	1	0	0	11128800	10268700	9731800	6971320	26971820	37.1303 - 37.8285"	37.0708 - [37.7025]"	37.0775 - [37.6919]"	37.1155 - 37.7128"	408276	744471	631477	515380
A_Linden_131118_211118_ymitos_crude_fresh_1to1_7to9_8088	A_Linden_131118_211118_ymitos_crude_fresh_1to1_7to9.raw	A_Linden_131118_211118_ymitos_crude_fresh_1to1_7to9	8088	857.213	4	4.02511	1	1	1	4	3423;	320473	31715290	2222	GEKVLDTGGPISVPVGR(3)-IKGVSDEANLNETGR(2):1	null	3.63e-13	12.4401	3423.81	1.00774	294.159	sp|P00830|ATPB_YEAST(108)-sp|P07251|ATPA_YEAST(54)	sp|P00830|ATPB_YEAST	P00830	ATPB_YEAST	ATP2	108	sp|P07251|ATPA_YEAST	P07251	ATPA_YEAST	ATP1	54	Inter	1	0	0	10328800	9731800	6971320	10043700	26746820	37.0708 - [37.7025]"	37.0775 - [37.6919]"	37.1155 - 37.7128"	36.9628 - [37.6183]"	744471	631477	515380	614512
A_Linden_131118_211118_ymitos_crude_fresh_1to1_7to9_8118	A_Linden_131118_211118_ymitos_crude_fresh_1to1_7to9.raw	A_Linden_131118_211118_ymitos_crude_fresh_1to1_7to9	8118	865.868	5	4.02511	1	1	1	4	3437;	137101	6179333	2229	KQHVLNCLVQNEPGVLSR(1)-KQHVLNCLVQNEPGVLSR(1):1	7,C(Carbamidomethyl[C]);25,C(Carbamidomethyl[C]);	2.38e-06	5.62342	4322.3	2.00203	462.864	sp|P25605|ILV6_YEAST(76)-sp|P25605|ILV6_YEAST(76)	sp|P25605|ILV6_YEAST	P25605	ILV6_YEAST	ILV6	76	sp|P25605|ILV6_YEAST	P25605	ILV6_YEAST	ILV6	76	Intra	0	1	0	459665	96724.7	1016810	778419	1.89195e+06	37.2284 - 37.3996"	37.2159 - 37.2865"	37.0562 - 37.2123"	[37.0882] - 37.2239"	145767	166910	190002	195722
A_Linden_131118_211118_ymitos_crude_fresh_1to1_7to9_8212	A_Linden_131118_211118_ymitos_crude_fresh_1to1_7to9.raw	A_Linden_131118_211118_ymitos_crude_fresh_1to1_7to9	8212	855.954	4	4.02511	1	0	1	4	3504;	223234	26971820	2247	GEKVLDTGGPISVPVGR(3)-IKGVSDEANLNETGR(2):0	null	8.6e-19	18.0655	3419.79	-0.00314	-0.917916	sp|P00830|ATPB_YEAST(108)-sp|P07251|ATPA_YEAST(54)	sp|P00830|ATPB_YEAST	P00830	ATPB_YEAST	ATP2	108	sp|P07251|ATPA_YEAST	P07251	ATPA_YEAST	ATP1	54	Inter	1	0	0	11128800	10268700	9731800	6971320	26971820	37.1303 - 37.8285"	37.0708 - [37.7025]"	37.0775 - [37.6919]"	37.1155 - 37.7128"	408276	744471	631477	515380
A_Linden_131118_211118_ymitos_crude_fresh_1to1_7to9_8221	A_Linden_131118_211118_ymitos_crude_fresh_1to1_7to9.raw	A_Linden_131118_211118_ymitos_crude_fresh_1to1_7to9	8221	1170.33	4	4.02511	1	1	1	4	3511;	102691	7422582	2248	EAAKQLSLWGADNDDDVSDVTDK(4)-APTASQLQNPPPPPSTTKGR(18):1	null	2.12e-19	18.6737	4677.3	0.00188	0.401855	sp|Q12230|LSP1_YEAST(84)-sp|P53252|PIL1_YEAST(29)	sp|Q12230|LSP1_YEAST	Q12230	LSP1_YEAST	LSP1	84	sp|P53252|PIL1_YEAST	P53252	PIL1_YEAST	PIL1	29	Inter	1	0	0	157352	3686840	6500480	4785540	14972860	37.4858 - 37.5801"	37.4122 - 37.9007"	37.3504 - 38.0367"	37.4741 - 37.9569"	106207	193695	236342	221955
A_Linden_131118_211118_ymitos_crude_fresh_1to1_7to9_8240	A_Linden_131118_211118_ymitos_crude_fresh_1to1_7to9.raw	A_Linden_131118_211118_ymitos_crude_fresh_1to1_7to9	8240	648.376	5	4.02511	1	1	1	4	3525;	135798	31774200	2251	LQGTKVEEGRDIINK(5)-IGIQPPKIFQAGK(7):1	null	2.11e-06	5.67572	3236.84	-0.00064	-0.197662	sp|P53312|SUCB_YEAST(393)-sp|P53598|SUCA_YEAST(171)	sp|P53312|SUCB_YEAST	P53312	SUCB_YEAST	LSC2	393	sp|P53598|SUCA_YEAST	P53598	SUCA_YEAST	LSC1	171	Inter	1	0	0	8405920	7404820	10239300	7311680	24955800	[37.5108] - 38.3098"	[37.4799] - 38.2403"	37.5231 - 38.3196"	37.4028 - 38.226"	267492	314586	395328	300862
A_Linden_131118_211118_ymitos_crude_fresh_1to1_7to9_8279	A_Linden_131118_211118_ymitos_crude_fresh_1to1_7to9.raw	A_Linden_131118_211118_ymitos_crude_fresh_1to1_7to9	8279	856.207	4	4.02511	1	0	1	4	3555;	259795	28235460	2258	GEKVLDTGGPISVPVGR(3)-IKGVSDEANLNETGR(2):0	null	4.39e-13	12.3575	3419.79	1.01002	295.172	sp|P00830|ATPB_YEAST(108)-sp|P07251|ATPA_YEAST(54)	sp|P00830|ATPB_YEAST	P00830	ATPB_YEAST	ATP2	108	sp|P07251|ATPA_YEAST	P07251	ATPA_YEAST	ATP1	54	Inter	1	0	0	10328800	9639540	6971320	11624600	28235460	37.0708 - [37.7025]"	37.0775 - [37.6919]"	37.1155 - 37.7128"	36.9628 - 37.6898"	744471	631477	515380	614512
A_Linden_131118_211118_ymitos_crude_fresh_1to1_7to9_3061	A_Linden_131118_211118_ymitos_crude_fresh_1to1_7to9.raw	A_Linden_131118_211118_ymitos_crude_fresh_1to1_7to9	3061	1135.29	5	4.02511	1	1	1	4	361;	37591.2	1.01182e+06	1168	TAEEELSSGGEQSPENEDDNNSKSDENGDDNDSK(23)-NDETEAGPQLGGDKIGASK(14):1	null	7.02e-06	5.15366	5669.41	1.98915	350.672	sp|P36046|MIA40_YEAST(104)-sp|P36046|MIA40_YEAST(129)	sp|P36046|MIA40_YEAST	P36046	MIA40_YEAST	MIA40	104	sp|P36046|MIA40_YEAST	P36046	MIA40_YEAST	MIA40	129	Intra	0	0	0	2325640	2241320	655235	1969210	4865765	18.6195 - 19.0941"	18.6082 - [19.131]"	19.5144 - 19.6989"	19.4718 - 20.0202"	97022.3	112925	97225.6	68401.6
A_Linden_131118_211118_ymitos_crude_fresh_1to1_7to9_8360	A_Linden_131118_211118_ymitos_crude_fresh_1to1_7to9.raw	A_Linden_131118_211118_ymitos_crude_fresh_1to1_7to9	8360	809.212	4	4.02511	1	0	1	4	3617;	296252	25352220	2271	LQGTKVEEGRDIINK(5)-IGIQPPKIFQAGK(7):0	null	7.39e-07	6.13136	3232.82	0.00133	0.411277	sp|P53312|SUCB_YEAST(393)-sp|P53598|SUCA_YEAST(171)	sp|P53312|SUCB_YEAST	P53312	SUCB_YEAST	LSC2	393	sp|P53598|SUCA_YEAST	P53598	SUCA_YEAST	LSC1	171	Inter	1	0	0	5289070	10241700	8449420	6661100	25352220	[37.5264] - 38.165"	[37.4613] - [38.2973]"	37.508 - 38.1493"	37.4084 - 38.303"	440206	451614	437692	282730
A_Linden_131118_211118_ymitos_crude_fresh_1to1_7to9_8365	A_Linden_131118_211118_ymitos_crude_fresh_1to1_7to9.raw	A_Linden_131118_211118_ymitos_crude_fresh_1to1_7to9	8365	856.46	4	4.02511	1	0	1	4	3622;	135946	36467360	2272	GEKVLDTGGPISVPVGR(3)-IKGVSDEANLNETGR(2):0	null	1.6e-09	8.79588	3419.79	2.0215	590.595	sp|P00830|ATPB_YEAST(108)-sp|P07251|ATPA_YEAST(54)	sp|P00830|ATPB_YEAST	P00830	ATPB_YEAST	ATP2	108	sp|P07251|ATPA_YEAST	P07251	ATPA_YEAST	ATP1	54	Inter	1	0	0	21169600	7789760	13132900	15544700	36467360	37.0775 - 37.6905"	37.1155 - 37.7461"	36.9628 - 37.7619"	36.9761 - 37.8126"	631477	515380	614512	799455
A_Linden_131118_211118_ymitos_crude_fresh_1to1_7to9_8386	A_Linden_131118_211118_ymitos_crude_fresh_1to1_7to9.raw	A_Linden_131118_211118_ymitos_crude_fresh_1to1_7to9	8386	648.172	5	4.02511	1	0	1	4	3639;	124382	37908400	2275	LQGTKVEEGRDIINK(5)-IGIQPPKIFQAGK(7):0	null	7.46e-06	5.12726	3232.82	3.00661	928.874	sp|P53312|SUCB_YEAST(393)-sp|P53598|SUCA_YEAST(171)	sp|P53312|SUCB_YEAST	P53312	SUCB_YEAST	LSC2	393	sp|P53598|SUCA_YEAST	P53598	SUCA_YEAST	LSC1	171	Inter	1	0	0	7311680	12388700	14026300	11493400	37908400	37.4028 - 38.226"	37.4069 - [38.3038]"	37.3197 - [38.2389]"	[37.4284] - [38.1245]"	300862	414206	444775	531612
A_Linden_131118_211118_ymitos_crude_fresh_1to1_7to9_8403	A_Linden_131118_211118_ymitos_crude_fresh_1to1_7to9.raw	A_Linden_131118_211118_ymitos_crude_fresh_1to1_7to9	8403	647.571	5	4.02511	1	0	1	4	3652;	179290	24955800	2278	LQGTKVEEGRDIINK(5)-IGIQPPKIFQAGK(7):0	null	1.57e-10	9.8041	3232.82	-0.00149	-0.460755	sp|P53312|SUCB_YEAST(393)-sp|P53598|SUCA_YEAST(171)	sp|P53312|SUCB_YEAST	P53312	SUCB_YEAST	LSC2	393	sp|P53598|SUCA_YEAST	P53598	SUCA_YEAST	LSC1	171	Inter	1	0	0	8405920	7404820	10239300	7311680	24955800	[37.5108] - 38.3098"	[37.4799] - 38.2403"	37.5075 - 38.3196"	37.4028 - 38.226"	267492	314586	395328	300862
A_Linden_131118_211118_ymitos_crude_fresh_1to1_7to9_8523	A_Linden_131118_211118_ymitos_crude_fresh_1to1_7to9.raw	A_Linden_131118_211118_ymitos_crude_fresh_1to1_7to9	8523	1225.97	3	4.02511	1	0	1	4	3747;	104525	351450	2299	VVDALGNPIDGKGPIDAAGR(12)-IKGVSDEANLNETGR(2):0	null	3.97e-07	6.40121	3673.89	1.00372	273.054	sp|P07251|ATPA_YEAST(155)-sp|P07251|ATPA_YEAST(54)	sp|P07251|ATPA_YEAST	P07251	ATPA_YEAST	ATP1	155	sp|P07251|ATPA_YEAST	P07251	ATPA_YEAST	ATP1	54	Intra	0	0	0	11289.9	243798	104049	3602.71	351450	38.4588 - 38.4967"	38.2965 - 38.4129"	38.2375 - 38.3055"	38.284 - 38.3178"	184108	118224	76963.8	85809.3
A_Linden_131118_211118_ymitos_crude_fresh_1to1_7to9_8532	A_Linden_131118_211118_ymitos_crude_fresh_1to1_7to9.raw	A_Linden_131118_211118_ymitos_crude_fresh_1to1_7to9	8532	645.355	5	4.02511	1	1	1	4	3755;	59094.8	11750540	2300	LVSTIYEVAPGVLTKHGK(15)-GDYSKETIEK(5):1	null	1.48e-08	7.82974	3221.74	-0.00041	-0.127221	sp|P00890|CISY1_YEAST(401)-sp|P00890|CISY1_YEAST(336)	sp|P00890|CISY1_YEAST	P00890	CISY1_YEAST	CIT1	401	sp|P00890|CISY1_YEAST	P00890	CISY1_YEAST	CIT1	336	Intra	0	0	0	1776170	4408810	3491090	2573440	10473340	38.4675 - 38.8925"	38.3766 - 38.9269"	38.3979 - 38.8468"	38.3923 - 38.8273"	160394	298526	231010	165973
A_Linden_131118_211118_ymitos_crude_fresh_1to1_7to9_8564	A_Linden_131118_211118_ymitos_crude_fresh_1to1_7to9.raw	A_Linden_131118_211118_ymitos_crude_fresh_1to1_7to9	8564	645.554	5	4.02511	1	1	1	4	3779;	132446	5970162	2305	LVSTIYEVAPGVLTKHGK(15)-GDYSKETIEK(5):1	null	6.56e-10	9.1831	3221.74	0.99724	309.342	sp|P00890|CISY1_YEAST(401)-sp|P00890|CISY1_YEAST(336)	sp|P00890|CISY1_YEAST	P00890	CISY1_YEAST	CIT1	401	sp|P00890|CISY1_YEAST	P00890	CISY1_YEAST	CIT1	336	Intra	0	0	0	4408810	3491090	2573440	148999	6213529	38.3766 - 38.9269"	38.3979 - 38.8468"	38.3923 - 38.8273"	38.8353 - 38.9038"	298526	231010	165973	193082
A_Linden_131118_211118_ymitos_crude_fresh_1to1_7to9_8598	A_Linden_131118_211118_ymitos_crude_fresh_1to1_7to9.raw	A_Linden_131118_211118_ymitos_crude_fresh_1to1_7to9	8598	919.48	4	4.02511	1	0	1	4	3803;	301654	80930700	2311	VVDALGNPIDGKGPIDAAGR(12)-IKGVSDEANLNETGR(2):0	null	1.49e-12	11.8268	3673.89	0.00057	0.155106	sp|P07251|ATPA_YEAST(155)-sp|P07251|ATPA_YEAST(54)	sp|P07251|ATPA_YEAST	P07251	ATPA_YEAST	ATP1	155	sp|P07251|ATPA_YEAST	P07251	ATPA_YEAST	ATP1	54	Intra	0	0	0	13770200	29389800	29839200	21701700	80930700	38.0892 - [38.6953]"	38.0477 - [38.7357]"	38.0693 - [38.7621]"	38.0573 - [38.7473]"	799818	1779840	1640130	1528120
A_Linden_131118_211118_ymitos_crude_fresh_1to1_7to9_8623	A_Linden_131118_211118_ymitos_crude_fresh_1to1_7to9.raw	A_Linden_131118_211118_ymitos_crude_fresh_1to1_7to9	8623	644.551	5	4.02511	1	0	1	4	3824;	160394	10473340	2315	LVSTIYEVAPGVLTKHGK(15)-GDYSKETIEK(5):0	null	8.4e-09	8.07572	3217.71	0.00699	2.17167	sp|P00890|CISY1_YEAST(401)-sp|P00890|CISY1_YEAST(336)	sp|P00890|CISY1_YEAST	P00890	CISY1_YEAST	CIT1	401	sp|P00890|CISY1_YEAST	P00890	CISY1_YEAST	CIT1	336	Intra	0	0	0	1776170	4408810	3491090	2573440	10473340	38.4675 - 38.8925"	38.3766 - 38.9269"	38.3979 - 38.8468"	38.3923 - 38.8273"	160394	298526	231010	165973
A_Linden_131118_211118_ymitos_crude_fresh_1to1_7to9_8625	A_Linden_131118_211118_ymitos_crude_fresh_1to1_7to9.raw	A_Linden_131118_211118_ymitos_crude_fresh_1to1_7to9	8625	690.164	4	4.02511	1	1	1	4	3826;	113181	39151300	2316	EKGELSKELLASLK(7)-VGSAAQVKALK(8):1	null	6.28e-07	6.20204	2756.62	0.00656	2.37885	sp|P07251|ATPA_YEAST(528)-sp|P07251|ATPA_YEAST(418)	sp|P07251|ATPA_YEAST	P07251	ATPA_YEAST	ATP1	528	sp|P07251|ATPA_YEAST	P07251	ATPA_YEAST	ATP1	418	Intra	0	0	0	7314880	12364800	10695300	7087670	30147770	38.6418 - [39.3322]"	38.6581 - [39.3852]"	38.6465 - [39.315]"	38.7094 - 39.3035"	538441	620646	598207	387287
A_Linden_131118_211118_ymitos_crude_fresh_1to1_7to9_8638	A_Linden_131118_211118_ymitos_crude_fresh_1to1_7to9.raw	A_Linden_131118_211118_ymitos_crude_fresh_1to1_7to9	8638	552.532	5	4.02511	1	1	1	4	3837;	75118.1	7151489	2318	EKGELSKELLASLK(7)-VGSAAQVKALK(8):1	null	7e-10	9.1549	2756.62	1.00581	364.605	sp|P07251|ATPA_YEAST(528)-sp|P07251|ATPA_YEAST(418)	sp|P07251|ATPA_YEAST	P07251	ATPA_YEAST	ATP1	528	sp|P07251|ATPA_YEAST	P07251	ATPA_YEAST	ATP1	418	Intra	0	0	0	4257750	2940500	1647070	5039710	9627280	38.67 - 39.2235"	38.8332 - 39.2224"	38.7135 - 39.1156"	38.6139 - [39.0727]"	257981	226507	114971	347239
A_Linden_131118_211118_ymitos_crude_fresh_1to1_7to9_8660	A_Linden_131118_211118_ymitos_crude_fresh_1to1_7to9.raw	A_Linden_131118_211118_ymitos_crude_fresh_1to1_7to9	8660	951.243	5	4.02511	1	0	1	4	3854;	241718	19533490	2322	NMAEEFEYDDEPDEQGNPKK(19)-RPGKLSDYIPGPYPNEQAAR(4):0	null	1.07e-07	6.97062	4750.18	1.00082	210.602	sp|P07143|CY1_YEAST(145)-sp|P07143|CY1_YEAST(150)	sp|P07143|CY1_YEAST	P07143	CY1_YEAST	CYT1	145	sp|P07143|CY1_YEAST	P07143	CY1_YEAST	CYT1	150	Intra	0	0	0	4354400	7307230	8137640	4088620	19533490	38.4422 - 38.839"	38.4167 - 39.0123"	38.4045 - 39.0802"	38.3659 - [38.7858]"	410878	389682	437143	375579
A_Linden_131118_211118_ymitos_crude_fresh_1to1_7to9_8663	A_Linden_131118_211118_ymitos_crude_fresh_1to1_7to9.raw	A_Linden_131118_211118_ymitos_crude_fresh_1to1_7to9	8663	552.331	5	4.02511	1	1	1	4	3857;	165339	12713270	2322	EKGELSKELLASLK(7)-VGSAAQVKALK(8):1	null	6.69e-09	8.17457	2756.62	0.00116	0.420651	sp|P07251|ATPA_YEAST(528)-sp|P07251|ATPA_YEAST(418)	sp|P07251|ATPA_YEAST	P07251	ATPA_YEAST	ATP1	528	sp|P07251|ATPA_YEAST	P07251	ATPA_YEAST	ATP1	418	Intra	0	0	0	3954790	4257750	2940500	1647070	8845320	38.7585 - 39.335"	38.67 - 39.2235"	38.8332 - 39.2224"	38.7135 - 39.1156"	197874	257981	226507	114971
A_Linden_131118_211118_ymitos_crude_fresh_1to1_7to9_8693	A_Linden_131118_211118_ymitos_crude_fresh_1to1_7to9.raw	A_Linden_131118_211118_ymitos_crude_fresh_1to1_7to9	8693	956.783	4	4.02511	1	1	1	4	3882;	133678	37761180	2327	IINANIGNPQQLQQKPLTYYR(15)-NSIHEKLITR(6):1	null	7.32e-07	6.13549	3823.1	-0.0005	-0.130749	sp|P52893|ALAM_YEAST(168)-sp|P52893|ALAM_YEAST(483)	sp|P52893|ALAM_YEAST	P52893	ALAM_YEAST	ALT1	168	sp|P52893|ALAM_YEAST	P52893	ALAM_YEAST	ALT1	483	Intra	0	0	0	1388840	5217060	4923370	3660740	13801170	38.917 - 39.2559"	38.9097 - 39.45"	38.9096 - [39.315]"	38.9099 - 39.351"	161895	294425	314258	266515
A_Linden_131118_211118_ymitos_crude_fresh_1to1_7to9_8736	A_Linden_131118_211118_ymitos_crude_fresh_1to1_7to9.raw	A_Linden_131118_211118_ymitos_crude_fresh_1to1_7to9	8736	689.156	4	4.02511	1	0	1	4	3914;	385798	28490650	2334	EKGELSKELLASLK(7)-VGSAAQVKALK(8):0	null	4.25e-10	9.37161	2752.59	-0.00044	-0.159791	sp|P07251|ATPA_YEAST(528)-sp|P07251|ATPA_YEAST(418)	sp|P07251|ATPA_YEAST	P07251	ATPA_YEAST	ATP1	528	sp|P07251|ATPA_YEAST	P07251	ATPA_YEAST	ATP1	418	Intra	0	0	0	9801940	11790000	10254200	6446450	28490650	38.6949 - [39.3322]"	38.6559 - [39.3387]"	38.6862 - [39.315]"	38.7094 - 39.3035"	538441	856808	598207	387287
A_Linden_131118_211118_ymitos_crude_fresh_1to1_7to9_8741	A_Linden_131118_211118_ymitos_crude_fresh_1to1_7to9.raw	A_Linden_131118_211118_ymitos_crude_fresh_1to1_7to9	8741	690.413	4	4.02511	1	1	1	4	3918;	508301	24834260	2335	EKGELSKELLASLK(7)-VGSAAQVKALK(8):1	null	5.72e-08	7.2426	2756.62	1.00312	363.63	sp|P07251|ATPA_YEAST(528)-sp|P07251|ATPA_YEAST(418)	sp|P07251|ATPA_YEAST	P07251	ATPA_YEAST	ATP1	528	sp|P07251|ATPA_YEAST	P07251	ATPA_YEAST	ATP1	418	Intra	0	0	0	12364800	10477200	6446450	15366700	32290350	38.6581 - [39.3852]"	38.6465 - [39.315]"	38.7094 - 39.3035"	38.5604 - [39.2177]"	620646	598207	387287	745478
A_Linden_131118_211118_ymitos_crude_fresh_1to1_7to9_8749	A_Linden_131118_211118_ymitos_crude_fresh_1to1_7to9.raw	A_Linden_131118_211118_ymitos_crude_fresh_1to1_7to9	8749	792.231	5	4.02511	1	1	1	4	3923;	110598	35626250	2337	SQFVKENPTLRPAEISK(5)-IAGEKWQNLEADIKEK(5):1	null	6.82e-11	10.1662	3956.12	-0.00042	-0.106138	sp|Q02486|ABF2_YEAST(63)-sp|Q02486|ABF2_YEAST(80)	sp|Q02486|ABF2_YEAST	Q02486	ABF2_YEAST	ABF2	63	sp|Q02486|ABF2_YEAST	Q02486	ABF2_YEAST	ABF2	80	Intra	0	0	0	5024370	11248100	11611700	7917990	30777790	39.0261 - 39.5048"	38.9263 - [39.6489]"	38.9463 - [39.5673]"	38.9457 - [39.6167]"	316440	599165	677657	470668
A_Linden_131118_211118_ymitos_crude_fresh_1to1_7to9_8768	A_Linden_131118_211118_ymitos_crude_fresh_1to1_7to9.raw	A_Linden_131118_211118_ymitos_crude_fresh_1to1_7to9	8768	551.726	5	4.02511	1	0	1	4	3938;	154446	8755750	2340	EKGELSKELLASLK(7)-VGSAAQVKALK(8):0	null	1.93e-06	5.71444	2752.59	0.99881	362.597	sp|P07251|ATPA_YEAST(528)-sp|P07251|ATPA_YEAST(418)	sp|P07251|ATPA_YEAST	P07251	ATPA_YEAST	ATP1	528	sp|P07251|ATPA_YEAST	P07251	ATPA_YEAST	ATP1	418	Intra	0	0	0	4257750	2940500	1647070	4168180	8755750	38.67 - 39.2235"	38.8332 - 39.2224"	38.7135 - 39.1156"	38.5882 - 38.9752"	257981	226507	114971	303504
A_Linden_131118_211118_ymitos_crude_fresh_1to1_7to9_8774	A_Linden_131118_211118_ymitos_crude_fresh_1to1_7to9.raw	A_Linden_131118_211118_ymitos_crude_fresh_1to1_7to9	8774	551.525	5	4.02511	1	0	1	4	3943;	197874	8845320	2341	EKGELSKELLASLK(7)-VGSAAQVKALK(8):0	null	1e-09	9	2752.59	-0.00429	-1.55796	sp|P07251|ATPA_YEAST(528)-sp|P07251|ATPA_YEAST(418)	sp|P07251|ATPA_YEAST	P07251	ATPA_YEAST	ATP1	528	sp|P07251|ATPA_YEAST	P07251	ATPA_YEAST	ATP1	418	Intra	0	0	0	3954790	4257750	2940500	1647070	8845320	38.7585 - 39.335"	38.67 - 39.2235"	38.8332 - 39.2224"	38.7135 - 39.1156"	197874	257981	226507	114971
A_Linden_131118_211118_ymitos_crude_fresh_1to1_7to9_8778	A_Linden_131118_211118_ymitos_crude_fresh_1to1_7to9.raw	A_Linden_131118_211118_ymitos_crude_fresh_1to1_7to9	8778	990.034	4	4.02511	1	1	1	4	3946;	129205	17663570	2342	SQFVKENPTLRPAEISK(5)-IAGEKWQNLEADIKEK(5):1	null	6.69e-07	6.17457	3956.12	-0.0111	-2.80507	sp|Q02486|ABF2_YEAST(63)-sp|Q02486|ABF2_YEAST(80)	sp|Q02486|ABF2_YEAST	Q02486	ABF2_YEAST	ABF2	63	sp|Q02486|ABF2_YEAST	Q02486	ABF2_YEAST	ABF2	80	Intra	0	0	0	16553.3	2928110	7023830	3415690	13367630	39.1381 - 39.1961"	39.0673 - 39.3342"	39.0018 - 39.5341"	38.9682 - 39.3337"	208779	297155	345489	224424
A_Linden_131118_211118_ymitos_crude_fresh_1to1_7to9_8803	A_Linden_131118_211118_ymitos_crude_fresh_1to1_7to9.raw	A_Linden_131118_211118_ymitos_crude_fresh_1to1_7to9	8803	660.694	6	4.02511	1	1	1	4	3967;	304756	7334458	2345	SQFVKENPTLRPAEISK(5)-IAGEKWQNLEADIKEK(5):1	null	2.01e-12	11.6968	3956.12	2.00367	506.088	sp|Q02486|ABF2_YEAST(63)-sp|Q02486|ABF2_YEAST(80)	sp|Q02486|ABF2_YEAST	Q02486	ABF2_YEAST	ABF2	63	sp|Q02486|ABF2_YEAST	Q02486	ABF2_YEAST	ABF2	80	Intra	0	0	0	3822660	1959080	4312670	4841190	11112940	39.0129 - [39.3788]"	39.0858 - 39.4297"	38.9277 - 39.4052"	38.894 - 39.3815"	309872	241263	300220	235513
A_Linden_131118_211118_ymitos_crude_fresh_1to1_7to9_8833	A_Linden_131118_211118_ymitos_crude_fresh_1to1_7to9.raw	A_Linden_131118_211118_ymitos_crude_fresh_1to1_7to9	8833	989.032	4	4.02511	1	0	1	4	3991;	208779	13046570	2351	SQFVKENPTLRPAEISK(5)-IAGEKWQNLEADIKEK(5):0	null	1.14e-08	7.9431	3952.09	0.00318	0.804431	sp|Q02486|ABF2_YEAST(63)-sp|Q02486|ABF2_YEAST(80)	sp|Q02486|ABF2_YEAST	Q02486	ABF2_YEAST	ABF2	63	sp|Q02486|ABF2_YEAST	Q02486	ABF2_YEAST	ABF2	80	Intra	0	0	0	1599380	2928110	7023830	3094630	13046570	39.1381 - 39.3811"	39.0673 - 39.3342"	39.0018 - 39.5341"	38.9804 - 39.3337"	208779	297155	345489	224424
A_Linden_131118_211118_ymitos_crude_fresh_1to1_7to9_8851	A_Linden_131118_211118_ymitos_crude_fresh_1to1_7to9.raw	A_Linden_131118_211118_ymitos_crude_fresh_1to1_7to9	8851	1063.55	4	4.02511	1	0	1	4	4007;	141143	8698817	2353	LNDKQTGLGLTQGWSNTNNLQTK(4)-QPVKDGPLSTNVEAK(4):0	null	1.29e-10	9.88941	4250.18	-0.01752	-4.12122	sp|P04840|VDAC1_YEAST(65)-sp|P04840|VDAC1_YEAST(50)	sp|P04840|VDAC1_YEAST	P04840	VDAC1_YEAST	POR1	65	sp|P04840|VDAC1_YEAST	P04840	VDAC1_YEAST	POR1	50	Intra	0	0	0	105450	3761740	820827	4116250	8698817	39.1362 - 39.2371"	38.9481 - 39.3109"	38.9205 - 39.0743"	38.9283 - 39.4228"	141143	287545	261800	216265
A_Linden_131118_211118_ymitos_crude_fresh_1to1_7to9_8857	A_Linden_131118_211118_ymitos_crude_fresh_1to1_7to9.raw	A_Linden_131118_211118_ymitos_crude_fresh_1to1_7to9	8857	659.857	6	4.02511	1	0	1	4	4012;	123799	10094410	2354	SQFVKENPTLRPAEISK(5)-IAGEKWQNLEADIKEK(5):0	null	1.56e-08	7.80688	3952.09	1.00313	253.693	sp|Q02486|ABF2_YEAST(63)-sp|Q02486|ABF2_YEAST(80)	sp|Q02486|ABF2_YEAST	Q02486	ABF2_YEAST	ABF2	63	sp|Q02486|ABF2_YEAST	Q02486	ABF2_YEAST	ABF2	80	Intra	0	0	0	3963060	3822660	1959080	4312670	10094410	39.0273 - 39.4658"	39.0129 - [39.3788]"	39.0858 - 39.4297"	38.9277 - 39.4052"	221125	309872	241263	300220
A_Linden_131118_211118_ymitos_crude_fresh_1to1_7to9_8873	A_Linden_131118_211118_ymitos_crude_fresh_1to1_7to9.raw	A_Linden_131118_211118_ymitos_crude_fresh_1to1_7to9	8873	791.626	5	4.02511	1	0	1	4	4025;	519044	29835290	2357	SQFVKENPTLRPAEISK(5)-IAGEKWQNLEADIKEK(5):0	null	1.05e-10	9.97881	3952.09	1.00028	252.973	sp|Q02486|ABF2_YEAST(63)-sp|Q02486|ABF2_YEAST(80)	sp|Q02486|ABF2_YEAST	Q02486	ABF2_YEAST	ABF2	63	sp|Q02486|ABF2_YEAST	Q02486	ABF2_YEAST	ABF2	80	Intra	0	0	0	11248100	10589600	7917990	11327700	29835290	38.9263 - [39.6489]"	[39.0056] - [39.5673]"	38.9457 - [39.6167]"	38.8824 - [39.5412]"	599165	677657	470668	565748
A_Linden_131118_211118_ymitos_crude_fresh_1to1_7to9_8902	A_Linden_131118_211118_ymitos_crude_fresh_1to1_7to9.raw	A_Linden_131118_211118_ymitos_crude_fresh_1to1_7to9	8902	926.28	5	4.02511	1	1	1	4	4046;	96871.3	40724000	2361	VIFQGFTGKQGTFHASISQEYGTNVVGGTNPK(9)-LQGTKVEEGR(5):1	null	1.27e-07	6.8962	4626.37	-0.00191	-0.412761	sp|P53598|SUCA_YEAST(47)-sp|P53312|SUCB_YEAST(393)	sp|P53598|SUCA_YEAST	P53598	SUCA_YEAST	LSC1	47	sp|P53312|SUCB_YEAST	P53312	SUCB_YEAST	LSC2	393	Inter	1	0	0	9291680	7513450	11122300	9037720	27673470	39.4185 - 39.8621"	39.4227 - [39.797]"	39.3774 - [39.8755]"	39.3777 - [39.7594]"	289855	728548	759645	907459
A_Linden_131118_211118_ymitos_crude_fresh_1to1_7to9_8918	A_Linden_131118_211118_ymitos_crude_fresh_1to1_7to9.raw	A_Linden_131118_211118_ymitos_crude_fresh_1to1_7to9	8918	1157.85	4	4.02511	1	1	1	4	4058;	156702	1995148	2364	VIFQGFTGKQGTFHASISQEYGTNVVGGTNPK(9)-LQGTKVEEGR(5):1	null	1.05e-08	7.97881	4626.37	0.98784	213.432	sp|P53598|SUCA_YEAST(47)-sp|P53312|SUCB_YEAST(393)	sp|P53598|SUCA_YEAST	P53598	SUCA_YEAST	LSC1	47	sp|P53312|SUCB_YEAST	P53312	SUCB_YEAST	LSC2	393	Inter	1	0	0	0	1295110	2057560	648579	4001249	[39.5736] - [39.5885]"	39.4466 - 39.7235"	39.4261 - 39.7409"	39.4248 - 39.584"	0	183190	213771	253494
A_Linden_131118_211118_ymitos_crude_fresh_1to1_7to9_8921	A_Linden_131118_211118_ymitos_crude_fresh_1to1_7to9.raw	A_Linden_131118_211118_ymitos_crude_fresh_1to1_7to9	8921	791.426	5	4.02511	1	0	1	4	4060;	194158	29755690	2364	SQFVKENPTLRPAEISK(5)-IAGEKWQNLEADIKEK(5):0	null	7.96e-10	9.09909	3952.09	0.00113	0.285851	sp|Q02486|ABF2_YEAST(63)-sp|Q02486|ABF2_YEAST(80)	sp|Q02486|ABF2_YEAST	Q02486	ABF2_YEAST	ABF2	63	sp|Q02486|ABF2_YEAST	Q02486	ABF2_YEAST	ABF2	80	Intra	0	0	0	5024370	11248100	10589600	7917990	29755690	39.0261 - 39.5048"	38.9263 - [39.6489]"	[39.0056] - [39.5673]"	38.9457 - [39.6167]"	316440	599165	677657	470668
A_Linden_131118_211118_ymitos_crude_fresh_1to1_7to9_9017	A_Linden_131118_211118_ymitos_crude_fresh_1to1_7to9.raw	A_Linden_131118_211118_ymitos_crude_fresh_1to1_7to9	9017	1157.59	4	4.02511	1	1	1	4	4132;	125489	1.80889e+06	2382	VIFQGFTGKQGTFHASISQEYGTNVVGGTNPK(9)-LQGTKVEEGR(5):1	null	2.65e-08	7.57675	4626.37	-0.02144	-4.63332	sp|P53598|SUCA_YEAST(47)-sp|P53312|SUCB_YEAST(393)	sp|P53598|SUCA_YEAST	P53598	SUCA_YEAST	LSC1	47	sp|P53312|SUCB_YEAST	P53312	SUCB_YEAST	LSC2	393	Inter	1	0	0	3143.06	0	1295110	2057560	3352670	39.4266 - 39.4751"	[39.5736] - [39.5885]"	39.4466 - 39.7235"	39.4261 - 39.7409"	64238.4	0	183190	213771
A_Linden_131118_211118_ymitos_crude_fresh_1to1_7to9_9027	A_Linden_131118_211118_ymitos_crude_fresh_1to1_7to9.raw	A_Linden_131118_211118_ymitos_crude_fresh_1to1_7to9	9027	925.474	5	4.02511	1	0	1	4	4138;	203445	27446510	2384	VIFQGFTGKQGTFHASISQEYGTNVVGGTNPK(9)-LQGTKVEEGR(5):0	null	1.78e-06	5.74958	4622.34	-0.00616	-1.33237	sp|P53598|SUCA_YEAST(47)-sp|P53312|SUCB_YEAST(393)	sp|P53598|SUCA_YEAST	P53598	SUCA_YEAST	LSC1	47	sp|P53312|SUCB_YEAST	P53312	SUCB_YEAST	LSC2	393	Inter	1	0	0	6624250	7513450	11122300	8810760	27446510	39.4179 - 39.8623"	39.4227 - [39.797]"	39.3627 - [39.8755]"	39.4126 - [39.7594]"	359579	728548	759645	907459
A_Linden_131118_211118_ymitos_crude_fresh_1to1_7to9_9164	A_Linden_131118_211118_ymitos_crude_fresh_1to1_7to9.raw	A_Linden_131118_211118_ymitos_crude_fresh_1to1_7to9	9164	964.665	5	4.02511	1	1	1	4	4244;	203602	12703485	2407	ESCNEIDVHPPGKDDLCCIMYTSGSTGEPK(13)-EKPLVRPPNTK(2):1	3,C(Carbamidomethyl[C]);17,C(Carbamidomethyl[C]);18,C(Carbamidomethyl[C]);	1.4e-11	10.8539	4815.28	3.00672	623.892	sp|P30624|LCF1_YEAST(261)-sp|P30624|LCF1_YEAST(29)	sp|P30624|LCF1_YEAST	P30624	LCF1_YEAST	FAA1	261	sp|P30624|LCF1_YEAST	P30624	LCF1_YEAST	FAA1	29	Intra	0	0	0	4673810	118656	10011900	14739300	24869856	40.0745 - 40.5186"	40.535 - 40.5754"	39.958 - 40.6707"	40.0178 - 40.8487"	272647	353661	335710	414440
A_Linden_131118_211118_ymitos_crude_fresh_1to1_7to9_9224	A_Linden_131118_211118_ymitos_crude_fresh_1to1_7to9.raw	A_Linden_131118_211118_ymitos_crude_fresh_1to1_7to9	9224	963.859	5	4.02511	1	0	1	4	4293;	109695	23146556	2417	ESCNEIDVHPPGKDDLCCIMYTSGSTGEPK(13)-EKPLVRPPNTK(2):0	3,C(Carbamidomethyl[C]);17,C(Carbamidomethyl[C]);18,C(Carbamidomethyl[C]);	2.06e-09	8.68613	4811.25	3.00402	623.853	sp|P30624|LCF1_YEAST(261)-sp|P30624|LCF1_YEAST(29)	sp|P30624|LCF1_YEAST	P30624	LCF1_YEAST	FAA1	261	sp|P30624|LCF1_YEAST	P30624	LCF1_YEAST	FAA1	29	Intra	0	0	0	3374210	118656	10011900	13016000	23146556	40.0745 - [40.387]"	40.535 - 40.5754"	39.958 - 40.6707"	40.0178 - 40.7416"	272647	353661	335710	414440
A_Linden_131118_211118_ymitos_crude_fresh_1to1_7to9_9252	A_Linden_131118_211118_ymitos_crude_fresh_1to1_7to9.raw	A_Linden_131118_211118_ymitos_crude_fresh_1to1_7to9	9252	964.062	5	4.02511	1	1	1	4	4314;	221724	33880090	2421	ESCNEIDVHPPGKDDLCCIMYTSGSTGEPK(13)-EKPLVRPPNTK(2):1	3,C(Carbamidomethyl[C]);17,C(Carbamidomethyl[C]);18,C(Carbamidomethyl[C]);	1.24e-09	8.90658	4815.28	-0.00598	-1.24162	sp|P30624|LCF1_YEAST(261)-sp|P30624|LCF1_YEAST(29)	sp|P30624|LCF1_YEAST	P30624	LCF1_YEAST	FAA1	261	sp|P30624|LCF1_YEAST	P30624	LCF1_YEAST	FAA1	29	Intra	0	0	0	1898480	93716.3	3673080	4673810	8.44061e+06	40.3472 - 40.5972"	40.535 - 40.5824"	40.2322 - 40.6589"	40.0745 - 40.5186"	169017	243032	241717	272647
A_Linden_131118_211118_ymitos_crude_fresh_1to1_7to9_9287	A_Linden_131118_211118_ymitos_crude_fresh_1to1_7to9.raw	A_Linden_131118_211118_ymitos_crude_fresh_1to1_7to9	9287	963.459	5	4.02511	1	0	1	4	4341;	198456	8747526	2427	ESCNEIDVHPPGKDDLCCIMYTSGSTGEPK(13)-EKPLVRPPNTK(2):0	3,C(Carbamidomethyl[C]);17,C(Carbamidomethyl[C]);18,C(Carbamidomethyl[C]);	1.33e-06	5.87615	4811.25	1.00542	208.885	sp|P30624|LCF1_YEAST(261)-sp|P30624|LCF1_YEAST(29)	sp|P30624|LCF1_YEAST	P30624	LCF1_YEAST	FAA1	261	sp|P30624|LCF1_YEAST	P30624	LCF1_YEAST	FAA1	29	Intra	0	0	0	93716.3	3955060	4673810	118656	8747526	40.535 - 40.5824"	40.2322 - 40.6589"	40.0745 - 40.5186"	40.535 - 40.5754"	243032	241717	272647	353661
A_Linden_131118_211118_ymitos_crude_fresh_1to1_7to9_9301	A_Linden_131118_211118_ymitos_crude_fresh_1to1_7to9.raw	A_Linden_131118_211118_ymitos_crude_fresh_1to1_7to9	9301	964.464	5	4.02511	1	1	1	4	4352;	231889	20736550	2429	ESCNEIDVHPPGKDDLCCIMYTSGSTGEPK(13)-EKPLVRPPNTK(2):1	3,C(Carbamidomethyl[C]);17,C(Carbamidomethyl[C]);18,C(Carbamidomethyl[C]);	2.81e-08	7.55129	4815.28	2.00207	415.515	sp|P30624|LCF1_YEAST(261)-sp|P30624|LCF1_YEAST(29)	sp|P30624|LCF1_YEAST	P30624	LCF1_YEAST	FAA1	261	sp|P30624|LCF1_YEAST	P30624	LCF1_YEAST	FAA1	29	Intra	0	0	0	3673080	4673810	118656	10011900	14804366	40.2322 - 40.6589"	40.0745 - 40.5186"	40.535 - 40.5754"	39.958 - 40.6707"	241717	272647	353661	335710
A_Linden_131118_211118_ymitos_crude_fresh_1to1_7to9_9391	A_Linden_131118_211118_ymitos_crude_fresh_1to1_7to9.raw	A_Linden_131118_211118_ymitos_crude_fresh_1to1_7to9	9391	917.467	4	4.02511	1	0	1	4	4419;	158890	9183260	2444	LLQEVASKTNEAAGDGTTSATVLGR(8)-DKFENMGAK(2):0	null	3.59e-09	8.44491	3664.83	1.01425	276.6	sp|P19882|HSP60_YEAST(101)-sp|P19882|HSP60_YEAST(86)	sp|P19882|HSP60_YEAST	P19882	HSP60_YEAST	HSP60	101	sp|P19882|HSP60_YEAST	P19882	HSP60_YEAST	HSP60	86	Intra	0	0	0	2861470	2274840	5662950	1245470	9183260	40.668 - 40.9012"	40.6181 - 40.8883"	40.5946 - 41.0609"	40.6179 - 40.8471"	267521	239069	263754	225939
A_Linden_131118_211118_ymitos_crude_fresh_1to1_7to9_9402	A_Linden_131118_211118_ymitos_crude_fresh_1to1_7to9.raw	A_Linden_131118_211118_ymitos_crude_fresh_1to1_7to9	9402	1152.07	4	4.02511	1	0	1	4	4426;	150668	6789942	2447	EAAKQLSLWGADNDDDVSDVTDK(4)-APTAAELQAPPPPPSSTKSK(18):0	null	1.78e-16	15.7496	4603.25	0.9972	216.535	sp|Q12230|LSP1_YEAST(84)-sp|Q12230|LSP1_YEAST(29)	sp|Q12230|LSP1_YEAST	Q12230	LSP1_YEAST	LSP1	84	sp|Q12230|LSP1_YEAST	Q12230	LSP1_YEAST	LSP1	29	Intra	0	0	0	1726450	4371620	1630720	787602	6789942	40.7909 - 41.0393"	40.697 - 41.0674"	40.8865 - 41.1811"	40.8985 - 41.0857"	206983	273521	231974	204703
A_Linden_131118_211118_ymitos_crude_fresh_1to1_7to9_9451	A_Linden_131118_211118_ymitos_crude_fresh_1to1_7to9.raw	A_Linden_131118_211118_ymitos_crude_fresh_1to1_7to9	9451	720.815	5	4.02511	1	1	1	4	4461;	239894	13217950	2455	KNPKLGHLLLNPALSLK(4)-IKGVSDEANLNETGR(2):1	null	1.7e-10	9.76955	3599.03	0.00313	0.869434	sp|P09457|ATPO_YEAST(69)-sp|P07251|ATPA_YEAST(54)	sp|P09457|ATPO_YEAST	P09457	ATPO_YEAST	ATP5	69	sp|P07251|ATPA_YEAST	P07251	ATPA_YEAST	ATP1	54	Inter	1	0	0	1741070	3544000	5833940	2442420	11820360	40.955 - 41.2341"	40.8882 - 41.2196"	40.891 - 41.3758"	40.9276 - 41.3222"	205452	401096	266535	192562
A_Linden_131118_211118_ymitos_crude_fresh_1to1_7to9_9493	A_Linden_131118_211118_ymitos_crude_fresh_1to1_7to9.raw	A_Linden_131118_211118_ymitos_crude_fresh_1to1_7to9	9493	1152.32	4	4.02511	1	0	1	4	4493;	210378	2.42673e+06	2463	EAAKQLSLWGADNDDDVSDVTDK(4)-APTAAELQAPPPPPSSTKSK(18):0	null	8.54e-15	14.0685	4603.25	2.00452	435.173	sp|Q12230|LSP1_YEAST(84)-sp|Q12230|LSP1_YEAST(29)	sp|Q12230|LSP1_YEAST	Q12230	LSP1_YEAST	LSP1	84	sp|Q12230|LSP1_YEAST	Q12230	LSP1_YEAST	LSP1	29	Intra	0	0	0	4678620	1630720	787602	8412.07	2.42673e+06	40.697 - 41.0738"	40.8865 - 41.1811"	40.8985 - 41.0857"	40.7351 - 40.7822"	273521	231974	204703	204789
A_Linden_131118_211118_ymitos_crude_fresh_1to1_7to9_9561	A_Linden_131118_211118_ymitos_crude_fresh_1to1_7to9.raw	A_Linden_131118_211118_ymitos_crude_fresh_1to1_7to9	9561	772.435	4	4.02511	1	0	1	4	4542;	158026	26172630	2474	VVDALGNPIDGKGPIDAAGR(12)-LVKEGELVK(3):0	null	1.34e-06	5.8729	3085.7	0.00899	2.91248	sp|P07251|ATPA_YEAST(155)-sp|P07251|ATPA_YEAST(120)	sp|P07251|ATPA_YEAST	P07251	ATPA_YEAST	ATP1	155	sp|P07251|ATPA_YEAST	P07251	ATPA_YEAST	ATP1	120	Intra	0	0	0	5584880	9529460	10316800	6326370	26172630	41.1657 - 41.584"	41.1502 - 41.7513"	41.1787 - 41.7514"	41.1474 - 41.5648"	563760	645288	612155	378390
A_Linden_131118_211118_ymitos_crude_fresh_1to1_7to9_9657	A_Linden_131118_211118_ymitos_crude_fresh_1to1_7to9.raw	A_Linden_131118_211118_ymitos_crude_fresh_1to1_7to9	9657	858.458	4	4.02511	1	0	1	4	4615;	316431	46800700	2491	APTAAELQAPPPPPSSTKSK(18)-FFGKASIASSFR(4):0	null	3.83e-07	6.4168	3428.8	1.00431	292.733	sp|Q12230|LSP1_YEAST(29)-sp|Q12230|LSP1_YEAST(35)	sp|Q12230|LSP1_YEAST	Q12230	LSP1_YEAST	LSP1	29	sp|Q12230|LSP1_YEAST	Q12230	LSP1_YEAST	LSP1	35	Intra	0	0	0	22864700	20835400	13396500	12568800	46800700	41.4444 - 41.9196"	41.4546 - 41.9311"	41.4021 - 41.9242"	41.422 - 41.9064"	1679680	1709970	1036920	637555
A_Linden_131118_211118_ymitos_crude_fresh_1to1_7to9_9659	A_Linden_131118_211118_ymitos_crude_fresh_1to1_7to9.raw	A_Linden_131118_211118_ymitos_crude_fresh_1to1_7to9	9659	858.205	4	4.02511	1	0	1	4	4616;	310624	57096600	2491	APTAAELQAPPPPPSSTKSK(18)-FFGKASIASSFR(4):0	null	2.64e-06	5.5784	3428.8	-0.00593	-1.72896	sp|Q12230|LSP1_YEAST(29)-sp|Q12230|LSP1_YEAST(35)	sp|Q12230|LSP1_YEAST	Q12230	LSP1_YEAST	LSP1	29	sp|Q12230|LSP1_YEAST	Q12230	LSP1_YEAST	LSP1	35	Intra	0	0	0	13459500	22864700	20835400	13396500	57096600	41.4533 - 41.855"	41.4444 - 41.9196"	41.4546 - 41.9311"	41.4021 - 41.9242"	1079820	1679680	1709970	1036920
A_Linden_131118_211118_ymitos_crude_fresh_1to1_7to9_9694	A_Linden_131118_211118_ymitos_crude_fresh_1to1_7to9.raw	A_Linden_131118_211118_ymitos_crude_fresh_1to1_7to9	9694	934.995	4	4.02511	1	1	1	4	4643;	134719	502795	2497	SPKELATEILPHEPTNVPESTLK(3)-AKDYVPSQR(2):1	null	5.32e-09	8.27409	3733.97	1.98023	529.904	sp|P20967|ODO1_YEAST(590)-sp|P20967|ODO1_YEAST(569)	sp|P20967|ODO1_YEAST	P20967	ODO1_YEAST	KGD1	590	sp|P20967|ODO1_YEAST	P20967	ODO1_YEAST	KGD1	569	Intra	0	0	0	198161	8433.44	56864.5	0	65297.9	41.6917 - 41.7871"	41.7641 - 41.8054"	41.8021 - 41.8825"	[41.5634] - [41.6377]"	317444	177300	139511	0
A_Linden_131118_211118_ymitos_crude_fresh_1to1_7to9_9711	A_Linden_131118_211118_ymitos_crude_fresh_1to1_7to9.raw	A_Linden_131118_211118_ymitos_crude_fresh_1to1_7to9	9711	748.204	5	4.02511	1	1	1	4	4656;	355304	1.18845e+07	2499	SPKELATEILPHEPTNVPESTLK(3)-AKDYVPSQR(2):1	null	1.82e-08	7.73993	3733.97	2.01183	538.356	sp|P20967|ODO1_YEAST(590)-sp|P20967|ODO1_YEAST(569)	sp|P20967|ODO1_YEAST	P20967	ODO1_YEAST	KGD1	590	sp|P20967|ODO1_YEAST	P20967	ODO1_YEAST	KGD1	569	Intra	0	0	0	4461250	2215830	4832560	7912.11	7.0563e+06	41.565 - 41.9064"	41.6344 - 41.906"	41.6737 - 41.8938"	41.9283 - 41.9784"	378973	318582	392621	129826
A_Linden_131118_211118_ymitos_crude_fresh_1to1_7to9_9723	A_Linden_131118_211118_ymitos_crude_fresh_1to1_7to9.raw	A_Linden_131118_211118_ymitos_crude_fresh_1to1_7to9	9723	934.499	4	4.02511	1	1	1	4	4665;	271888	23410470	2501	SPKELATEILPHEPTNVPESTLK(3)-AKDYVPSQR(2):1	null	1.76e-09	8.75449	3733.97	-0.00513	-1.3735	sp|P20967|ODO1_YEAST(590)-sp|P20967|ODO1_YEAST(569)	sp|P20967|ODO1_YEAST	P20967	ODO1_YEAST	KGD1	590	sp|P20967|ODO1_YEAST	P20967	ODO1_YEAST	KGD1	569	Intra	0	0	0	1232990	1796130	2868940	1724480	6389550	41.6707 - 41.872"	41.5752 - 41.7992"	41.6373 - 41.906"	41.6146 - 41.8513"	185574	341852	449607	256830
A_Linden_131118_211118_ymitos_crude_fresh_1to1_7to9_9767	A_Linden_131118_211118_ymitos_crude_fresh_1to1_7to9.raw	A_Linden_131118_211118_ymitos_crude_fresh_1to1_7to9	9767	933.747	4	4.02511	1	0	1	4	4698;	287412	8809200	2509	SPKELATEILPHEPTNVPESTLK(3)-AKDYVPSQR(2):0	null	1.91e-06	5.71897	3729.95	1.01159	271.061	sp|P20967|ODO1_YEAST(590)-sp|P20967|ODO1_YEAST(569)	sp|P20967|ODO1_YEAST	P20967	ODO1_YEAST	KGD1	590	sp|P20967|ODO1_YEAST	P20967	ODO1_YEAST	KGD1	569	Intra	0	0	0	1796130	2868940	1157890	4782370	8809200	41.5752 - 41.7992"	41.6373 - 41.906"	41.6735 - 41.8289"	41.5698 - 41.8857"	341852	449607	256830	469894
A_Linden_131118_211118_ymitos_crude_fresh_1to1_7to9_9777	A_Linden_131118_211118_ymitos_crude_fresh_1to1_7to9.raw	A_Linden_131118_211118_ymitos_crude_fresh_1to1_7to9	9777	686.968	5	4.02511	1	0	1	4	4707;	94407.5	1.37543e+06	2510	APTAAELQAPPPPPSSTKSK(18)-FFGKASIASSFR(4):0	null	1.49e-09	8.82681	3428.8	1.00675	293.444	sp|Q12230|LSP1_YEAST(29)-sp|Q12230|LSP1_YEAST(35)	sp|Q12230|LSP1_YEAST	Q12230	LSP1_YEAST	LSP1	29	sp|Q12230|LSP1_YEAST	Q12230	LSP1_YEAST	LSP1	35	Intra	0	0	0	506790	1138940	191130	45355.2	1.37543e+06	41.5797 - 41.7877"	41.5878 - 41.8518"	41.7405 - 41.8507"	41.6163 - 41.6954"	125184	296365	169696	95039.2
A_Linden_131118_211118_ymitos_crude_fresh_1to1_7to9_9971	A_Linden_131118_211118_ymitos_crude_fresh_1to1_7to9.raw	A_Linden_131118_211118_ymitos_crude_fresh_1to1_7to9	9971	731.19	5	4.02511	1	1	1	4	4760;	271959	58982.1	2569	KELDSAMAGDNAGVLLR(1)-KGEELEIVGHNSTPLK(1):1	null	2.54e-14	13.5952	3650.91	0.00024	0.065719	sp|P02992|EFTU_YEAST(303)-sp|P02992|EFTU_YEAST(277)	sp|P02992|EFTU_YEAST	P02992	EFTU_YEAST	TUF1	303	sp|P02992|EFTU_YEAST	P02992	EFTU_YEAST	TUF1	277	Intra	0	0	0	0	0	0	0	0	[42.8114] - [42.8371]"	[42.8114] - [42.8237]"	[42.8114] - [42.8237]"	[42.691] - [42.7031]"	0	0	0	0
A_Linden_131118_211118_ymitos_crude_fresh_1to1_7to9_9992	A_Linden_131118_211118_ymitos_crude_fresh_1to1_7to9.raw	A_Linden_131118_211118_ymitos_crude_fresh_1to1_7to9	9992	1136.18	5	4.02511	1	1	1	4	4764;	397344	1.82857e+07	2575	SSKQSSQTSGAAAATPAAATSSTTAGSAPSPSSTASYEDVPISTMR(3)-TIALEKGISLK(6):1	null	6.81e-11	10.1669	5673.84	2.00344	352.914	sp|P12695|ODP2_YEAST(217)-sp|P12695|ODP2_YEAST(187)	sp|P12695|ODP2_YEAST	P12695	ODP2_YEAST	LAT1	217	sp|P12695|ODP2_YEAST	P12695	ODP2_YEAST	LAT1	187	Intra	0	0	0	3027190	18679600	0	17976100	36655700	42.9718 - 43.0626"	43.048 - 43.479"	[42.9668] - [42.9788]"	43.0547 - 43.3916"	1212280	1432160	0	1018040
A_Linden_131118_211118_ymitos_crude_fresh_1to1_7to9_10004	A_Linden_131118_211118_ymitos_crude_fresh_1to1_7to9.raw	A_Linden_131118_211118_ymitos_crude_fresh_1to1_7to9	10004	1419.97	4	4.02511	1	1	1	4	4767;	2562678	81325010	2579	SSKQSSQTSGAAAATPAAATSSTTAGSAPSPSSTASYEDVPISTMR(3)-TIALEKGISLK(6):1	null	1.06e-06	5.97469	5673.84	2.00119	352.518	sp|P12695|ODP2_YEAST(217)-sp|P12695|ODP2_YEAST(187)	sp|P12695|ODP2_YEAST	P12695	ODP2_YEAST	LAT1	217	sp|P12695|ODP2_YEAST	P12695	ODP2_YEAST	LAT1	187	Intra	0	0	0	48243500	35352500	38486800	32502400	106341700	42.9654 - 43.5203"	42.9831 - [43.4969]"	42.9831 - 43.3795"	42.9902 - 43.4082"	1874910	1965650	2360540	2399740
A_Linden_131118_211118_ymitos_crude_fresh_1to1_7to9_10006	A_Linden_131118_211118_ymitos_crude_fresh_1to1_7to9.raw	A_Linden_131118_211118_ymitos_crude_fresh_1to1_7to9	10006	1135.77	5	4.02511	1	1	1	4	4768;	422039	43466720	2580	SSKQSSQTSGAAAATPAAATSSTTAGSAPSPSSTASYEDVPISTMR(3)-TIALEKGISLK(6):1	null	1.58e-09	8.80134	5673.84	-0.01196	-2.10755	sp|P12695|ODP2_YEAST(217)-sp|P12695|ODP2_YEAST(187)	sp|P12695|ODP2_YEAST	P12695	ODP2_YEAST	LAT1	217	sp|P12695|ODP2_YEAST	P12695	ODP2_YEAST	LAT1	187	Intra	0	0	0	0	1768050	3027190	18679600	23474840	[43.0556] - [43.1271]"	43.0545 - 43.1398"	42.9718 - 43.0626"	43.048 - 43.479"	0	1005290	1212280	1432160
A_Linden_131118_211118_ymitos_crude_fresh_1to1_7to9_10020	A_Linden_131118_211118_ymitos_crude_fresh_1to1_7to9.raw	A_Linden_131118_211118_ymitos_crude_fresh_1to1_7to9	10020	1418.71	4	4.02511	1	0	1	4	4772;	1.89653e+06	104761100	2584	SSKQSSQTSGAAAATPAAATSSTTAGSAPSPSSTASYEDVPISTMR(3)-TIALEKGISLK(6):0	null	1.45e-09	8.83863	5669.81	1.00763	177.655	sp|P12695|ODP2_YEAST(217)-sp|P12695|ODP2_YEAST(187)	sp|P12695|ODP2_YEAST	P12695	ODP2_YEAST	LAT1	217	sp|P12695|ODP2_YEAST	P12695	ODP2_YEAST	LAT1	187	Intra	0	0	0	9100540	30921800	35352500	38486800	104761100	43.0414 - [43.2515]"	42.9654 - 43.5203"	42.9831 - [43.4969]"	42.9831 - 43.3795"	1896530	1874910	1965650	2360540
A_Linden_131118_211118_ymitos_crude_fresh_1to1_7to9_10027	A_Linden_131118_211118_ymitos_crude_fresh_1to1_7to9.raw	A_Linden_131118_211118_ymitos_crude_fresh_1to1_7to9	10027	912.977	4	4.02511	1	0	1	4	4775;	330092	296886	2585	KELDSAMAGDNAGVLLR(1)-KGEELEIVGHNSTPLK(1):0	null	2.25e-17	16.6478	3646.89	0.99234	271.957	sp|P02992|EFTU_YEAST(303)-sp|P02992|EFTU_YEAST(277)	sp|P02992|EFTU_YEAST	P02992	EFTU_YEAST	TUF1	303	sp|P02992|EFTU_YEAST	P02992	EFTU_YEAST	TUF1	277	Intra	0	0	0	20234.4	28243.6	107174	161468	296886	43.0368 - 43.0626"	43.0306 - 43.0562"	43.061 - 43.1155"	43.0725 - 43.1337"	508776	700240	311403	536549
A_Linden_131118_211118_ymitos_crude_fresh_1to1_7to9_10035	A_Linden_131118_211118_ymitos_crude_fresh_1to1_7to9.raw	A_Linden_131118_211118_ymitos_crude_fresh_1to1_7to9	10035	1135.57	5	4.02511	1	0	1	4	4776;	1.00906e+06	37798880	2589	SSKQSSQTSGAAAATPAAATSSTTAGSAPSPSSTASYEDVPISTMR(3)-TIALEKGISLK(6):0	null	3.46e-12	11.4609	5669.81	2.99619	528.073	sp|P12695|ODP2_YEAST(217)-sp|P12695|ODP2_YEAST(187)	sp|P12695|ODP2_YEAST	P12695	ODP2_YEAST	LAT1	217	sp|P12695|ODP2_YEAST	P12695	ODP2_YEAST	LAT1	187	Intra	0	0	0	18679600	2532680	17976100	17290100	37798880	43.048 - 43.479"	43.0481 - 43.1337"	43.0547 - 43.3916"	43.0549 - [43.3453]"	1432160	1012530	1018040	1249460
A_Linden_131118_211118_ymitos_crude_fresh_1to1_7to9_10046	A_Linden_131118_211118_ymitos_crude_fresh_1to1_7to9.raw	A_Linden_131118_211118_ymitos_crude_fresh_1to1_7to9	10046	1135.37	5	4.02511	1	0	1	4	4782;	684252	39188380	2591	SSKQSSQTSGAAAATPAAATSSTTAGSAPSPSSTASYEDVPISTMR(3)-TIALEKGISLK(6):0	null	5.83e-10	9.23433	5669.81	2.00009	352.574	sp|P12695|ODP2_YEAST(217)-sp|P12695|ODP2_YEAST(187)	sp|P12695|ODP2_YEAST	P12695	ODP2_YEAST	LAT1	217	sp|P12695|ODP2_YEAST	P12695	ODP2_YEAST	LAT1	187	Intra	0	0	0	3027190	18679600	2532680	17976100	39188380	42.9718 - 43.0626"	43.048 - 43.479"	43.0481 - 43.1337"	43.0547 - 43.3916"	1212280	1432160	1012530	1018040
A_Linden_131118_211118_ymitos_crude_fresh_1to1_7to9_10079	A_Linden_131118_211118_ymitos_crude_fresh_1to1_7to9.raw	A_Linden_131118_211118_ymitos_crude_fresh_1to1_7to9	10079	1135.17	5	4.02511	1	0	1	4	4807;	429928	29195520	2597	SSKQSSQTSGAAAATPAAATSSTTAGSAPSPSSTASYEDVPISTMR(3)-TIALEKGISLK(6):0	null	2.71e-11	10.567	5669.81	0.97959	172.712	sp|P12695|ODP2_YEAST(217)-sp|P12695|ODP2_YEAST(187)	sp|P12695|ODP2_YEAST	P12695	ODP2_YEAST	LAT1	217	sp|P12695|ODP2_YEAST	P12695	ODP2_YEAST	LAT1	187	Intra	0	0	0	1768050	3027190	18679600	7488730	29195520	43.0545 - 43.1398"	42.9718 - 43.0626"	43.048 - 43.479"	43.1324 - 43.3505"	1005290	1212280	1432160	961594
A_Linden_131118_211118_ymitos_crude_fresh_1to1_7to9_10083	A_Linden_131118_211118_ymitos_crude_fresh_1to1_7to9.raw	A_Linden_131118_211118_ymitos_crude_fresh_1to1_7to9	10083	1036.54	5	4.02511	1	1	1	4	4810;	209497	10049000	2598	VIFQGFTGKQGTFHASISQEYGTNVVGGTNPK(9)-KAGQTHLGQPVFASVK(1):1	null	6.88e-08	7.16241	5177.69	-0.0156	-3.01235	sp|P53598|SUCA_YEAST(47)-sp|P53598|SUCA_YEAST(71)	sp|P53598|SUCA_YEAST	P53598	SUCA_YEAST	LSC1	47	sp|P53598|SUCA_YEAST	P53598	SUCA_YEAST	LSC1	71	Intra	0	0	0	136958	1617800	1710570	1789030	5117400	43.3753 - 43.4708"	43.3555 - 43.5412"	43.3621 - 43.565"	43.3553 - 43.516"	187125	343247	352690	363771
A_Linden_131118_211118_ymitos_crude_fresh_1to1_7to9_10106	A_Linden_131118_211118_ymitos_crude_fresh_1to1_7to9.raw	A_Linden_131118_211118_ymitos_crude_fresh_1to1_7to9	10106	1135.97	5	4.02511	1	1	1	4	4827;	510968	3.40818e+07	2601	SSKQSSQTSGAAAATPAAATSSTTAGSAPSPSSTASYEDVPISTMR(3)-TIALEKGISLK(6):1	null	1.63e-09	8.78781	5673.84	0.99084	174.572	sp|P12695|ODP2_YEAST(217)-sp|P12695|ODP2_YEAST(187)	sp|P12695|ODP2_YEAST	P12695	ODP2_YEAST	LAT1	217	sp|P12695|ODP2_YEAST	P12695	ODP2_YEAST	LAT1	187	Intra	0	0	0	1768050	3027190	18679600	0	21706790	43.0545 - 43.1398"	42.9718 - 43.0626"	43.048 - 43.479"	[42.9668] - [42.9788]"	1005290	1212280	1432160	0
A_Linden_131118_211118_ymitos_crude_fresh_1to1_7to9_10119	A_Linden_131118_211118_ymitos_crude_fresh_1to1_7to9.raw	A_Linden_131118_211118_ymitos_crude_fresh_1to1_7to9	10119	952.266	4	4.02511	1	0	1	4	4836;	330246	43585000	2604	KPIHADPPSFAEQSTSAEILETGIK(1)-QLAKSVISR(4):0	null	5.03e-10	9.29843	3804.03	1.00264	263.434	sp|P00830|ATPB_YEAST(148)-sp|P05626|ATPF_YEAST(209)	sp|P00830|ATPB_YEAST	P00830	ATPB_YEAST	ATP2	148	sp|P05626|ATPF_YEAST	P05626	ATPF_YEAST	ATP4	209	Inter	1	0	0	13963100	16273200	13687200	13624600	43585000	43.193 - 43.8376"	43.2153 - 43.7431"	43.1931 - 43.8164"	43.1495 - 43.7217"	724721	689458	557050	638530
A_Linden_131118_211118_ymitos_crude_fresh_1to1_7to9_10140	A_Linden_131118_211118_ymitos_crude_fresh_1to1_7to9.raw	A_Linden_131118_211118_ymitos_crude_fresh_1to1_7to9	10140	1113.36	5	4.02511	1	1	1	4	4852;	134726	11713170	2608	AETAKTEEISQEKENAEPTDSAEATEAEEK(5)-ESVIATTASAVTPKLVVVNEK(14):1	null	1.21e-13	12.9172	5561.77	0.0008	0.143813	sp|Q08179|MDM38_YEAST(480)-sp|Q08179|MDM38_YEAST(468)	sp|Q08179|MDM38_YEAST	Q08179	MDM38_YEAST	MDM38	480	sp|Q08179|MDM38_YEAST	Q08179	MDM38_YEAST	MDM38	468	Intra	0	0	0	5330.51	5233.07	1508140	876618	2.38999e+06	43.3894 - 43.4525"	43.5623 - [43.6179]"	43.5626 - 43.7376"	43.5424 - 43.738"	80492.1	217674	233394	272479
A_Linden_131118_211118_ymitos_crude_fresh_1to1_7to9_10153	A_Linden_131118_211118_ymitos_crude_fresh_1to1_7to9.raw	A_Linden_131118_211118_ymitos_crude_fresh_1to1_7to9	10153	744.917	4	4.02511	1	1	1	4	4862;	165577	28030297	2610	GTVTSAEPLDPKSFKR(12)-RIEKALSASK(4):1	null	7.15e-07	6.14569	2975.66	-0.02121	-7.12547	sp|P09457|ATPO_YEAST(149)-sp|P09457|ATPO_YEAST(156)	sp|P09457|ATPO_YEAST	P09457	ATPO_YEAST	ATP5	149	sp|P09457|ATPO_YEAST	P09457	ATPO_YEAST	ATP5	156	Intra	0	0	0	0	1810640	2957.25	1905550	3.71915e+06	[39.5121] - [43.5307]"	43.5482 - 43.8227"	43.2244 - 43.292"	43.55 - 43.8364"	0	174204	51341.6	139574
A_Linden_131118_211118_ymitos_crude_fresh_1to1_7to9_10177	A_Linden_131118_211118_ymitos_crude_fresh_1to1_7to9.raw	A_Linden_131118_211118_ymitos_crude_fresh_1to1_7to9	10177	1113.56	5	4.02511	1	1	1	4	4879;	200907	5063255	2614	AETAKTEEISQEKENAEPTDSAEATEAEEK(5)-ESVIATTASAVTPKLVVVNEK(14):1	null	1.93e-08	7.71444	5561.77	0.97795	175.772	sp|Q08179|MDM38_YEAST(480)-sp|Q08179|MDM38_YEAST(468)	sp|Q08179|MDM38_YEAST	Q08179	MDM38_YEAST	MDM38	480	sp|Q08179|MDM38_YEAST	Q08179	MDM38_YEAST	MDM38	468	Intra	0	0	0	5233.07	1332650	855013	0	2187663	43.5623 - [43.6179]"	43.5626 - 43.7376"	43.547 - 43.738"	[43.3333] - [43.4735]"	217674	233394	272479	0
A_Linden_131118_211118_ymitos_crude_fresh_1to1_7to9_10195	A_Linden_131118_211118_ymitos_crude_fresh_1to1_7to9.raw	A_Linden_131118_211118_ymitos_crude_fresh_1to1_7to9	10195	925.752	4	4.02511	1	1	1	4	4894;	199669	83160000	2618	SQFVKENPTLRPAEISK(5)-IAGEKWQNLEADIK(5):1	null	4.5e-11	10.3468	3698.98	-0.00267	-0.721624	sp|Q02486|ABF2_YEAST(63)-sp|Q02486|ABF2_YEAST(80)	sp|Q02486|ABF2_YEAST	Q02486	ABF2_YEAST	ABF2	63	sp|Q02486|ABF2_YEAST	Q02486	ABF2_YEAST	ABF2	80	Intra	0	0	0	1996850	3703710	3451660	3024950	10180320	43.639 - 43.8342"	43.6575 - 43.8346"	[43.7214] - 43.8345"	43.6776 - 43.8346"	535271	1297710	1133470	1084220
A_Linden_131118_211118_ymitos_crude_fresh_1to1_7to9_10203	A_Linden_131118_211118_ymitos_crude_fresh_1to1_7to9.raw	A_Linden_131118_211118_ymitos_crude_fresh_1to1_7to9	10203	740.804	5	4.02511	1	1	1	4	4900;	468363	89387100	2619	SQFVKENPTLRPAEISK(5)-IAGEKWQNLEADIK(5):1	null	5.59e-12	11.2526	3698.98	-0.00032	-0.086487	sp|Q02486|ABF2_YEAST(63)-sp|Q02486|ABF2_YEAST(80)	sp|Q02486|ABF2_YEAST	Q02486	ABF2_YEAST	ABF2	63	sp|Q02486|ABF2_YEAST	Q02486	ABF2_YEAST	ABF2	80	Intra	0	0	0	1796250	3716720	16385600	12170400	32272720	43.6457 - 43.8215"	43.6786 - 43.8343"	43.8387 - 43.9907"	43.8355 - 43.9907"	411265	1073470	4082350	3312950
A_Linden_131118_211118_ymitos_crude_fresh_1to1_7to9_10205	A_Linden_131118_211118_ymitos_crude_fresh_1to1_7to9.raw	A_Linden_131118_211118_ymitos_crude_fresh_1to1_7to9	10205	745.167	4	4.02511	1	1	1	4	4902;	206828	1.85317e+07	2619	GTVTSAEPLDPKSFKR(15)-RIEKALSASK(4):1	null	2.62e-08	7.5817	2975.66	0.97975	329.035	sp|P09457|ATPO_YEAST(152)-sp|P09457|ATPO_YEAST(156)	sp|P09457|ATPO_YEAST	P09457	ATPO_YEAST	ATP5	152	sp|P09457|ATPO_YEAST	P09457	ATPO_YEAST	ATP5	156	Intra	0	0	0	1810640	2957.25	1905550	1645960	3.55447e+06	43.5482 - 43.8227"	43.2244 - 43.292"	43.55 - 43.8364"	[43.3901] - 43.5382"	174204	51341.6	139574	300757
A_Linden_131118_211118_ymitos_crude_fresh_1to1_7to9_10213	A_Linden_131118_211118_ymitos_crude_fresh_1to1_7to9.raw	A_Linden_131118_211118_ymitos_crude_fresh_1to1_7to9	10213	761.813	5	4.02511	1	0	1	4	4909;	341581	48597800	2620	KPIHADPPSFAEQSTSAEILETGIK(1)-QLAKSVISR(4):0	null	1.87e-10	9.72816	3804.03	-6e-05	-0.015769	sp|P00830|ATPB_YEAST(148)-sp|P05626|ATPF_YEAST(209)	sp|P00830|ATPB_YEAST	P00830	ATPB_YEAST	ATP2	148	sp|P05626|ATPF_YEAST	P05626	ATPF_YEAST	ATP4	209	Inter	1	0	0	11311400	18016800	15435100	15145900	48597800	43.2199 - 43.8025"	43.2306 - 43.8047"	43.1946 - 43.8367"	43.1925 - [43.7969]"	546692	838105	772127	878178
A_Linden_131118_211118_ymitos_crude_fresh_1to1_7to9_10227	A_Linden_131118_211118_ymitos_crude_fresh_1to1_7to9.raw	A_Linden_131118_211118_ymitos_crude_fresh_1to1_7to9	10227	1234	3	4.02511	1	1	1	4	4921;	95087.7	6702660	2622	SQFVKENPTLRPAEISK(5)-IAGEKWQNLEADIK(5):1	null	3.43e-11	10.4647	3698.98	0.00214	0.57838	sp|Q02486|ABF2_YEAST(63)-sp|Q02486|ABF2_YEAST(80)	sp|Q02486|ABF2_YEAST	Q02486	ABF2_YEAST	ABF2	63	sp|Q02486|ABF2_YEAST	Q02486	ABF2_YEAST	ABF2	80	Intra	0	0	0	398793	1385270	2945770	98494.9	4.42953e+06	43.9065 - 43.991"	[43.8829] - 43.9908"	43.8407 - 43.9907"	43.7353 - 43.8128"	427627	714300	790980	158847
A_Linden_131118_211118_ymitos_crude_fresh_1to1_7to9_10239	A_Linden_131118_211118_ymitos_crude_fresh_1to1_7to9.raw	A_Linden_131118_211118_ymitos_crude_fresh_1to1_7to9	10239	1234.33	3	4.02511	1	1	1	4	4930;	208519	4655390	2624	SQFVKENPTLRPAEISK(5)-IAGEKWQNLEADIK(5):1	null	1.24e-16	15.9066	3698.98	0.99787	269.623	sp|Q02486|ABF2_YEAST(63)-sp|Q02486|ABF2_YEAST(80)	sp|Q02486|ABF2_YEAST	Q02486	ABF2_YEAST	ABF2	63	sp|Q02486|ABF2_YEAST	Q02486	ABF2_YEAST	ABF2	80	Intra	0	0	0	1564720	2945770	10784.8	1485170	4.44172e+06	43.843 - 43.9908"	43.8407 - 43.9907"	43.7587 - 43.8128"	43.8484 - 43.9907"	714300	790980	158847	618353
A_Linden_131118_211118_ymitos_crude_fresh_1to1_7to9_10253	A_Linden_131118_211118_ymitos_crude_fresh_1to1_7to9.raw	A_Linden_131118_211118_ymitos_crude_fresh_1to1_7to9	10253	1136.38	5	4.02511	1	1	1	4	4940;	113003	419526	2627	SSKQSSQTSGAAAATPAAATSSTTAGSAPSPSSTASYEDVPISTMR(3)-TIALEKGISLK(6):1	null	2.25e-07	6.64782	5673.84	3.00439	529.142	sp|P12695|ODP2_YEAST(217)-sp|P12695|ODP2_YEAST(187)	sp|P12695|ODP2_YEAST	P12695	ODP2_YEAST	LAT1	217	sp|P12695|ODP2_YEAST	P12695	ODP2_YEAST	LAT1	187	Intra	0	0	0	18679600	0	0	16400400	16400400	43.048 - 43.479"	[42.9668] - [42.9788]"	[43.7527] - [43.7834]"	43.0549 - [43.3453]"	1432160	0	0	1249460
A_Linden_131118_211118_ymitos_crude_fresh_1to1_7to9_10281	A_Linden_131118_211118_ymitos_crude_fresh_1to1_7to9.raw	A_Linden_131118_211118_ymitos_crude_fresh_1to1_7to9	10281	762.82	5	4.02511	1	1	1	4	4959;	103066	49510370	2632	KPIHADPPSFAEQSTSAEILETGIK(1)-QLAKSVISR(4):1	null	2.51e-07	6.60033	3808.06	1.00729	264.376	sp|P00830|ATPB_YEAST(148)-sp|P05626|ATPF_YEAST(209)	sp|P00830|ATPB_YEAST	P00830	ATPB_YEAST	ATP2	148	sp|P05626|ATPF_YEAST	P05626	ATPF_YEAST	ATP4	209	Inter	1	0	0	18016800	15435100	15145900	12792300	43373300	43.2306 - 43.8047"	43.1946 - 43.8367"	43.1925 - [43.7969]"	43.2222 - 43.8367"	838105	772127	878178	607290
A_Linden_131118_211118_ymitos_crude_fresh_1to1_7to9_10298	A_Linden_131118_211118_ymitos_crude_fresh_1to1_7to9.raw	A_Linden_131118_211118_ymitos_crude_fresh_1to1_7to9	10298	762.014	5	4.02511	1	0	1	4	4970;	265821	44427500	2635	KPIHADPPSFAEQSTSAEILETGIK(1)-QLAKSVISR(4):0	null	8.11e-06	5.09098	3804.03	1.00424	263.854	sp|P00830|ATPB_YEAST(148)-sp|P05626|ATPF_YEAST(209)	sp|P00830|ATPB_YEAST	P00830	ATPB_YEAST	ATP2	148	sp|P05626|ATPF_YEAST	P05626	ATPF_YEAST	ATP4	209	Inter	1	0	0	1000130	15435100	16200100	12792300	44427500	43.8562 - 43.9791"	43.1946 - 43.8367"	43.1925 - 43.8424"	43.2222 - 43.8367"	299935	772127	878178	607290
A_Linden_131118_211118_ymitos_crude_fresh_1to1_7to9_10364	A_Linden_131118_211118_ymitos_crude_fresh_1to1_7to9.raw	A_Linden_131118_211118_ymitos_crude_fresh_1to1_7to9	10364	740.398	5	4.02511	1	0	1	4	4988;	1.56796e+06	69461342	2659	SQFVKENPTLRPAEISK(5)-IAGEKWQNLEADIK(5):0	null	1.81e-09	8.74232	3694.96	1.99768	540.211	sp|Q02486|ABF2_YEAST(63)-sp|Q02486|ABF2_YEAST(80)	sp|Q02486|ABF2_YEAST	Q02486	ABF2_YEAST	ABF2	63	sp|Q02486|ABF2_YEAST	Q02486	ABF2_YEAST	ABF2	80	Intra	0	0	0	43494700	43407300	25898100	155942	69461342	44.2478 - 44.6487"	44.293 - [44.6666]"	44.3508 - [44.8279]"	44.2509 - 44.2953"	4033490	2485940	1706570	1693160
A_Linden_131118_211118_ymitos_crude_fresh_1to1_7to9_10368	A_Linden_131118_211118_ymitos_crude_fresh_1to1_7to9.raw	A_Linden_131118_211118_ymitos_crude_fresh_1to1_7to9	10368	924.992	4	4.02511	1	0	1	4	4989;	1.94126e+06	60050127	2660	SQFVKENPTLRPAEISK(5)-IAGEKWQNLEADIK(5):0	null	8.3e-12	11.0809	3694.96	0.98277	265.833	sp|Q02486|ABF2_YEAST(63)-sp|Q02486|ABF2_YEAST(80)	sp|Q02486|ABF2_YEAST	Q02486	ABF2_YEAST	ABF2	63	sp|Q02486|ABF2_YEAST	Q02486	ABF2_YEAST	ABF2	80	Intra	0	0	0	2747330	45349800	14665800	34527	60050127	44.3142 - 44.3524"	44.351 - 44.6767"	44.3511 - 44.6445"	44.3511 - 44.378"	7797550	2038950	1476660	837874
A_Linden_131118_211118_ymitos_crude_fresh_1to1_7to9_10372	A_Linden_131118_211118_ymitos_crude_fresh_1to1_7to9.raw	A_Linden_131118_211118_ymitos_crude_fresh_1to1_7to9	10372	740.198	5	4.02511	1	0	1	4	4991;	3.22497e+06	112800100	2661	SQFVKENPTLRPAEISK(5)-IAGEKWQNLEADIK(5):0	null	1.64e-10	9.78516	3694.96	0.99548	269.27	sp|Q02486|ABF2_YEAST(63)-sp|Q02486|ABF2_YEAST(80)	sp|Q02486|ABF2_YEAST	Q02486	ABF2_YEAST	ABF2	63	sp|Q02486|ABF2_YEAST	Q02486	ABF2_YEAST	ABF2	80	Intra	0	0	0	54663600	43494700	43407300	25898100	112800100	44.3163 - [44.6418]"	44.2478 - 44.6487"	44.293 - [44.6666]"	44.3508 - [44.8279]"	3670050	4033490	2485940	1706570
A_Linden_131118_211118_ymitos_crude_fresh_1to1_7to9_10376	A_Linden_131118_211118_ymitos_crude_fresh_1to1_7to9.raw	A_Linden_131118_211118_ymitos_crude_fresh_1to1_7to9	10376	739.998	5	4.02511	1	0	1	4	4992;	1.75553e+06	134354400	2662	SQFVKENPTLRPAEISK(5)-IAGEKWQNLEADIK(5):0	null	6.5e-09	8.18709	3694.96	-0.00272	-0.735938	sp|Q02486|ABF2_YEAST(63)-sp|Q02486|ABF2_YEAST(80)	sp|Q02486|ABF2_YEAST	Q02486	ABF2_YEAST	ABF2	63	sp|Q02486|ABF2_YEAST	Q02486	ABF2_YEAST	ABF2	80	Intra	0	0	0	18512300	54663600	36283500	43407300	134354400	44.3511 - 44.6652"	44.3163 - [44.6418]"	[44.337] - 44.6487"	44.293 - [44.6666]"	1755530	3670050	4033490	2485940
A_Linden_131118_211118_ymitos_crude_fresh_1to1_7to9_10390	A_Linden_131118_211118_ymitos_crude_fresh_1to1_7to9.raw	A_Linden_131118_211118_ymitos_crude_fresh_1to1_7to9	10390	1233	3	4.02511	1	0	1	4	5001;	117406	560078	2664	SQFVKENPTLRPAEISK(5)-IAGEKWQNLEADIK(5):0	null	7.49e-17	16.1255	3694.96	1.00848	272.785	sp|Q02486|ABF2_YEAST(63)-sp|Q02486|ABF2_YEAST(80)	sp|Q02486|ABF2_YEAST	Q02486	ABF2_YEAST	ABF2	63	sp|Q02486|ABF2_YEAST	Q02486	ABF2_YEAST	ABF2	80	Intra	0	0	0	198422	367973	184680	7425.2	560078	44.462 - 44.5661"	44.5476 - 44.6433"	44.3506 - 44.4282"	44.3511 - 44.378"	253687	233296	323083	180189
A_Linden_131118_211118_ymitos_crude_fresh_1to1_7to9_10403	A_Linden_131118_211118_ymitos_crude_fresh_1to1_7to9.raw	A_Linden_131118_211118_ymitos_crude_fresh_1to1_7to9	10403	924.747	4	4.02511	1	0	1	4	5011;	602286	69627600	2667	SQFVKENPTLRPAEISK(5)-IAGEKWQNLEADIK(5):0	null	3.15e-10	9.50169	3694.96	0.00277	0.749466	sp|Q02486|ABF2_YEAST(63)-sp|Q02486|ABF2_YEAST(80)	sp|Q02486|ABF2_YEAST	Q02486	ABF2_YEAST	ABF2	63	sp|Q02486|ABF2_YEAST	Q02486	ABF2_YEAST	ABF2	80	Intra	0	0	0	21911900	23591900	27821100	18214600	69627600	44.3511 - [44.8494]"	44.3299 - [44.4972]"	44.3506 - 44.6761"	44.3511 - [44.687]"	954933	7797550	2978580	1476660
A_Linden_131118_211118_ymitos_crude_fresh_1to1_7to9_10422	A_Linden_131118_211118_ymitos_crude_fresh_1to1_7to9.raw	A_Linden_131118_211118_ymitos_crude_fresh_1to1_7to9	10422	1232.66	3	4.02511	1	0	1	4	5027;	134592	589609	2670	SQFVKENPTLRPAEISK(5)-IAGEKWQNLEADIK(5):0	null	4.08e-10	9.38934	3694.96	0.00213	0.576304	sp|Q02486|ABF2_YEAST(63)-sp|Q02486|ABF2_YEAST(80)	sp|Q02486|ABF2_YEAST	Q02486	ABF2_YEAST	ABF2	63	sp|Q02486|ABF2_YEAST	Q02486	ABF2_YEAST	ABF2	80	Intra	0	0	0	211366	198422	367973	23213.8	589609	44.4635 - 44.5519"	44.462 - 44.5661"	44.5476 - 44.6433"	44.3164 - 44.3462"	134592	253687	233296	557634
A_Linden_131118_211118_ymitos_crude_fresh_1to1_7to9_10426	A_Linden_131118_211118_ymitos_crude_fresh_1to1_7to9.raw	A_Linden_131118_211118_ymitos_crude_fresh_1to1_7to9	10426	1233.33	3	4.02511	1	0	1	4	5029;	139118	40829.7	2671	SQFVKENPTLRPAEISK(5)-IAGEKWQNLEADIK(5):0	null	5.28e-11	10.2774	3694.96	2.00604	542.471	sp|Q02486|ABF2_YEAST(63)-sp|Q02486|ABF2_YEAST(80)	sp|Q02486|ABF2_YEAST	Q02486	ABF2_YEAST	ABF2	63	sp|Q02486|ABF2_YEAST	Q02486	ABF2_YEAST	ABF2	80	Intra	0	0	0	367973	23213.8	7425.2	10190.7	40829.7	44.5476 - 44.6433"	44.3164 - 44.3462"	44.3511 - 44.378"	44.3697 - 44.3966"	233296	557634	180189	246370
A_Linden_131118_211118_ymitos_crude_fresh_1to1_7to9_10488	A_Linden_131118_211118_ymitos_crude_fresh_1to1_7to9.raw	A_Linden_131118_211118_ymitos_crude_fresh_1to1_7to9	10488	926.002	4	4.02511	1	1	1	4	5073;	565961	8230232	2682	SQFVKENPTLRPAEISK(5)-IAGEKWQNLEADIK(5):1	null	7.85e-07	6.10513	3698.98	0.99877	269.866	sp|Q02486|ABF2_YEAST(63)-sp|Q02486|ABF2_YEAST(80)	sp|Q02486|ABF2_YEAST	Q02486	ABF2_YEAST	ABF2	63	sp|Q02486|ABF2_YEAST	Q02486	ABF2_YEAST	ABF2	80	Intra	0	0	0	2747330	27821100	25948800	129676	53899576	44.3142 - 44.3524"	44.3506 - 44.6761"	44.3511 - [44.687]"	44.2509 - 44.2953"	7797550	2978580	1386710	1407970
A_Linden_131118_211118_ymitos_crude_fresh_1to1_7to9_10623	A_Linden_131118_211118_ymitos_crude_fresh_1to1_7to9.raw	A_Linden_131118_211118_ymitos_crude_fresh_1to1_7to9	10623	741	5	4.02511	1	1	1	4	5172;	226610	868331	2705	SQFVKENPTLRPAEISK(5)-IAGEKWQNLEADIK(5):1	null	1.81e-08	7.74232	3698.98	0.98293	265.587	sp|Q02486|ABF2_YEAST(63)-sp|Q02486|ABF2_YEAST(80)	sp|Q02486|ABF2_YEAST	Q02486	ABF2_YEAST	ABF2	63	sp|Q02486|ABF2_YEAST	Q02486	ABF2_YEAST	ABF2	80	Intra	0	0	0	19326900	21980100	8761890	70589.2	3.08126e+07	44.3163 - 44.4816"	44.2805 - 44.5195"	44.2933 - 44.4675"	44.3697 - 44.3966"	3670050	4033490	1967070	1706570
A_Linden_131118_211118_ymitos_crude_fresh_1to1_7to9_10627	A_Linden_131118_211118_ymitos_crude_fresh_1to1_7to9.raw	A_Linden_131118_211118_ymitos_crude_fresh_1to1_7to9	10627	844.072	5	4.02511	1	1	1	4	5174;	268762	26861590	2707	TIAMDGTEGLVRGEKVLDTGGPISVPVGR(15)-QIFVKTLTGK(1):1	4,M(Oxidation[M]);	1.31e-05	4.88273	4215.31	0.01289	3.05716	sp|P00830|ATPB_YEAST(108)-sp|P0CH09|RL40B_YEAST(2)	sp|P00830|ATPB_YEAST	P00830	ATPB_YEAST	ATP2	108	sp|P0CH09|RL40B_YEAST	P0CH09	RL40B_YEAST	RPL40B	2	Inter	1	0	0	629050	7437860	4985640	2926580	15350080	45.2391 - 45.4673"	45.0764 - 45.6442"	45.0858 - 45.5317"	45.2093 - 45.5144"	197601	270307	428543	248477
A_Linden_131118_211118_ymitos_crude_fresh_1to1_7to9_10633	A_Linden_131118_211118_ymitos_crude_fresh_1to1_7to9.raw	A_Linden_131118_211118_ymitos_crude_fresh_1to1_7to9	10633	1035.29	4	4.02511	1	1	1	4	5179;	256511	7456013	2708	IEQIKGSIDITTTNSYEK(5)-EDTVILNGSGPKEAIQER(12):1	null	2.27e-12	11.644	4136.13	1.00134	241.978	sp|P19882|HSP60_YEAST(371)-sp|P19882|HSP60_YEAST(360)	sp|P19882|HSP60_YEAST	P19882	HSP60_YEAST	HSP60	371	sp|P19882|HSP60_YEAST	P19882	HSP60_YEAST	HSP60	360	Intra	0	0	0	11125500	7489260	6073790	6548660	20111710	44.9098 - 45.5043"	44.9008 - 45.3534"	44.9819 - 45.3081"	44.9663 - 45.398"	441232	432185	404291	378539
A_Linden_131118_211118_ymitos_crude_fresh_1to1_7to9_10654	A_Linden_131118_211118_ymitos_crude_fresh_1to1_7to9.raw	A_Linden_131118_211118_ymitos_crude_fresh_1to1_7to9	10654	740.804	5	4.02511	1	1	1	4	5194;	164134	949948	2711	SQFVKENPTLRPAEISK(5)-IAGEKWQNLEADIK(5):1	null	1.14e-07	6.9431	3698.98	-0.00032	-0.086487	sp|Q02486|ABF2_YEAST(63)-sp|Q02486|ABF2_YEAST(80)	sp|Q02486|ABF2_YEAST	Q02486	ABF2_YEAST	ABF2	63	sp|Q02486|ABF2_YEAST	Q02486	ABF2_YEAST	ABF2	80	Intra	0	0	0	18512300	54663600	43494700	22183800	120342100	44.3511 - 44.6652"	44.3163 - [44.6418]"	44.2478 - 44.6487"	44.2933 - [44.7414]"	1755530	3670050	4033490	1967070
A_Linden_131118_211118_ymitos_crude_fresh_1to1_7to9_10681	A_Linden_131118_211118_ymitos_crude_fresh_1to1_7to9.raw	A_Linden_131118_211118_ymitos_crude_fresh_1to1_7to9	10681	1032.03	4	4.02511	1	0	1	4	5214;	180723	58296700	2716	LGPLQGSMPPELVCPPYAPGETKEDIAR(23)-FSNTKAGPK(5):0	8,M(Oxidation[M]);14,C(Carbamidomethyl[C]);	4.07e-07	6.39041	4124.06	0.0162	3.92719	sp|P00175|CYB2_YEAST(183)-sp|P00175|CYB2_YEAST(381)	sp|P00175|CYB2_YEAST	P00175	CYB2_YEAST	CYB2	183	sp|P00175|CYB2_YEAST	P00175	CYB2_YEAST	CYB2	381	Intra	0	0	0	17713800	18545100	21458800	18292800	58296700	45.0321 - 45.7244"	[44.9278] - 45.803"	44.9819 - 45.9809"	44.9067 - 45.8136"	359082	504962	610620	478078
A_Linden_131118_211118_ymitos_crude_fresh_1to1_7to9_10695	A_Linden_131118_211118_ymitos_crude_fresh_1to1_7to9.raw	A_Linden_131118_211118_ymitos_crude_fresh_1to1_7to9	10695	1035.04	4	4.02511	1	1	1	4	5224;	378538	6529838	2719	IEQIKGSIDITTTNSYEK(5)-EDTVILNGSGPKEAIQER(12):1	null	8.15e-13	12.0888	4136.13	-0.01578	-3.81425	sp|P19882|HSP60_YEAST(371)-sp|P19882|HSP60_YEAST(360)	sp|P19882|HSP60_YEAST	P19882	HSP60_YEAST	HSP60	371	sp|P19882|HSP60_YEAST	P19882	HSP60_YEAST	HSP60	360	Intra	0	0	0	7747670	11290500	7057800	5953320	24301620	44.9769 - 45.4714"	44.9098 - 45.47"	44.9242 - 45.3534"	44.9819 - 45.3081"	288454	441232	432185	404291
A_Linden_131118_211118_ymitos_crude_fresh_1to1_7to9_10698	A_Linden_131118_211118_ymitos_crude_fresh_1to1_7to9.raw	A_Linden_131118_211118_ymitos_crude_fresh_1to1_7to9	10698	1032.27	4	4.02511	1	0	1	4	5226;	361243	76632200	2719	LGPLQGSMPPELVCPPYAPGETKEDIAR(23)-FSNTKAGPK(5):0	8,M(Oxidation[M]);14,C(Carbamidomethyl[C]);	1.09e-06	5.96257	4124.06	1.00936	244.63	sp|P00175|CYB2_YEAST(183)-sp|P00175|CYB2_YEAST(381)	sp|P00175|CYB2_YEAST	P00175	CYB2_YEAST	CYB2	183	sp|P00175|CYB2_YEAST	P00175	CYB2_YEAST	CYB2	381	Intra	0	0	0	20595600	43868900	10816900	21946400	76632200	[44.9278] - 45.803"	44.8381 - 45.9809"	45.1705 - 45.8136"	44.9669 - 45.8147"	504962	610620	478078	401195
A_Linden_131118_211118_ymitos_crude_fresh_1to1_7to9_10736	A_Linden_131118_211118_ymitos_crude_fresh_1to1_7to9.raw	A_Linden_131118_211118_ymitos_crude_fresh_1to1_7to9	10736	806.207	4	4.02511	1	0	1	4	5254;	154178	11714385	2725	VVDALGNPIDGKGPIDAAGR(12)-AQVKAPGILPR(4):0	null	7.36e-07	6.13312	3220.79	0.00455	1.41225	sp|P07251|ATPA_YEAST(155)-sp|P07251|ATPA_YEAST(169)	sp|P07251|ATPA_YEAST	P07251	ATPA_YEAST	ATP1	155	sp|P07251|ATPA_YEAST	P07251	ATPA_YEAST	ATP1	169	Intra	0	0	0	239556	8862780	260205	2591400	11714385	45.4769 - 45.5958"	45.3025 - 45.8024"	45.5214 - 45.633"	45.3092 - 45.6348"	157486	308637	150030	199844
A_Linden_131118_211118_ymitos_crude_fresh_1to1_7to9_10798	A_Linden_131118_211118_ymitos_crude_fresh_1to1_7to9.raw	A_Linden_131118_211118_ymitos_crude_fresh_1to1_7to9	10798	1007.55	5	4.02511	1	0	1	4	5300;	534671	126402200	2735	LRKPIHADPPSFAEQSTSAEILETGIK(3)-PGFDVKIAEQISKETGLK(13):0	null	3.12e-06	5.50585	5031.68	1.03259	205.135	sp|P00830|ATPB_YEAST(148)-sp|P08417|FUMH_YEAST(277)	sp|P00830|ATPB_YEAST	P00830	ATPB_YEAST	ATP2	148	sp|P08417|FUMH_YEAST	P08417	FUMH_YEAST	FUM1	277	Inter	1	0	0	37295100	33717200	41087600	51597400	126402200	[45.116] - [45.8458]"	[45.043] - 45.8725"	44.8667 - 45.8212"	[44.7826] - 45.9636"	1736340	1469980	1425290	1133860
A_Linden_131118_211118_ymitos_crude_fresh_1to1_7to9_10802	A_Linden_131118_211118_ymitos_crude_fresh_1to1_7to9.raw	A_Linden_131118_211118_ymitos_crude_fresh_1to1_7to9	10802	661.131	4	4.02511	1	0	1	4	5303;	139011	10104263	2737	AQFETLTAPLVKR(12)-MPKVVETVK(3):0	null	1.2e-08	7.92082	2640.49	0.00273	1.0335	sp|P0CS90|HSP77_YEAST(337)-sp|P0CS90|HSP77_YEAST(371)	sp|P0CS90|HSP77_YEAST	P0CS90	HSP77_YEAST	SSC1	337	sp|P0CS90|HSP77_YEAST	P0CS90	HSP77_YEAST	SSC1	371	Intra	0	0	0	2808240	8387180	1705040	12043	10104263	45.4543 - 45.751"	45.411 - 45.8718"	45.5183 - 45.8148"	45.7991 - 45.8288"	310260	335873	190983	229113
A_Linden_131118_211118_ymitos_crude_fresh_1to1_7to9_10830	A_Linden_131118_211118_ymitos_crude_fresh_1to1_7to9.raw	A_Linden_131118_211118_ymitos_crude_fresh_1to1_7to9	10830	916.233	4	4.02511	1	0	1	4	5324;	144352	6368708	2741	LLQEVASKTNEAAGDGTTSATVLGR(8)-ELKFGVEGR(3):0	null	2.55e-06	5.59346	3659.9	1.00277	273.838	sp|P19882|HSP60_YEAST(101)-sp|P19882|HSP60_YEAST(28)	sp|P19882|HSP60_YEAST	P19882	HSP60_YEAST	HSP60	101	sp|P19882|HSP60_YEAST	P19882	HSP60_YEAST	HSP60	28	Intra	0	0	0	2415730	4967510	494032	907166	6368708	45.7139 - 45.9243"	45.5894 - 46.0306"	45.7416 - 45.8356"	45.7072 - 45.8354"	303134	341189	283790	152761
A_Linden_131118_211118_ymitos_crude_fresh_1to1_7to9_10849	A_Linden_131118_211118_ymitos_crude_fresh_1to1_7to9.raw	A_Linden_131118_211118_ymitos_crude_fresh_1to1_7to9	10849	916.48	4	4.02511	1	0	1	4	5339;	134612	816584	2744	LLQEVASKTNEAAGDGTTSATVLGR(8)-ELKFGVEGR(3):0	null	9.94e-07	6.00261	3659.9	1.99129	543.638	sp|P19882|HSP60_YEAST(101)-sp|P19882|HSP60_YEAST(28)	sp|P19882|HSP60_YEAST	P19882	HSP60_YEAST	HSP60	101	sp|P19882|HSP60_YEAST	P19882	HSP60_YEAST	HSP60	28	Intra	0	0	0	4094490	494032	139255	183297	816584	45.5894 - 45.9555"	45.7416 - 45.8356"	45.7573 - 45.8353"	45.6868 - 45.7648"	341189	283790	145924	269282
A_Linden_131118_211118_ymitos_crude_fresh_1to1_7to9_10867	A_Linden_131118_211118_ymitos_crude_fresh_1to1_7to9.raw	A_Linden_131118_211118_ymitos_crude_fresh_1to1_7to9	10867	1023.54	4	4.02511	1	1	1	4	5352;	274303	63271400	2748	NVEKLNQAEVVAVGPGFTDANGNK(4)-AQAKTASGLYLPEK(4):1	null	6.52e-11	10.1858	4088.14	2.01332	492.115	sp|P38910|CH10_YEAST(42)-sp|P38910|CH10_YEAST(28)	sp|P38910|CH10_YEAST	P38910	CH10_YEAST	HSP10	42	sp|P38910|CH10_YEAST	P38910	CH10_YEAST	HSP10	28	Intra	0	0	0	16648700	11859100	19321800	30568700	61749600	45.8578 - 46.5119"	45.8662 - [46.3712]"	[45.8184] - [46.4095]"	[45.8279] - [46.449]"	998298	893107	1199190	2049190
A_Linden_131118_211118_ymitos_crude_fresh_1to1_7to9_10944	A_Linden_131118_211118_ymitos_crude_fresh_1to1_7to9.raw	A_Linden_131118_211118_ymitos_crude_fresh_1to1_7to9	10944	1364.05	3	4.02511	1	1	1	4	5408;	222764	265900	2760	NVEKLNQAEVVAVGPGFTDANGNK(4)-AQAKTASGLYLPEK(4):1	null	6.03e-11	10.2197	4088.14	0.98996	242.036	sp|P38910|CH10_YEAST(42)-sp|P38910|CH10_YEAST(28)	sp|P38910|CH10_YEAST	P38910	CH10_YEAST	HSP10	42	sp|P38910|CH10_YEAST	P38910	CH10_YEAST	HSP10	28	Intra	0	0	0	10282.5	0	0	0	0	46.0339 - 46.0735"	[45.9608] - [46.0029]"	[45.8628] - [45.9003]"	[45.8628] - [45.9003]"	170839	0	0	0
A_Linden_131118_211118_ymitos_crude_fresh_1to1_7to9_10956	A_Linden_131118_211118_ymitos_crude_fresh_1to1_7to9.raw	A_Linden_131118_211118_ymitos_crude_fresh_1to1_7to9	10956	1363.72	3	4.02511	1	1	1	4	5417;	171377	2.58048e+06	2762	NVEKLNQAEVVAVGPGFTDANGNK(4)-AQAKTASGLYLPEK(4):1	null	1.06e-14	13.9747	4088.14	-0.00979	-2.39415	sp|P38910|CH10_YEAST(42)-sp|P38910|CH10_YEAST(28)	sp|P38910|CH10_YEAST	P38910	CH10_YEAST	HSP10	42	sp|P38910|CH10_YEAST	P38910	CH10_YEAST	HSP10	28	Intra	0	0	0	0	10282.5	0	0	10282.5	[46.0177] - [46.035]"	46.0339 - 46.0735"	[45.9608] - [46.0029]"	[45.8628] - [45.9003]"	0	170839	0	0
A_Linden_131118_211118_ymitos_crude_fresh_1to1_7to9_10984	A_Linden_131118_211118_ymitos_crude_fresh_1to1_7to9.raw	A_Linden_131118_211118_ymitos_crude_fresh_1to1_7to9	10984	740.001	5	4.02511	1	0	1	4	5435;	249693	128901090	2767	SQFVKENPTLRPAEISK(5)-IAGEKWQNLEADIK(5):0	null	2.26e-07	6.64589	3694.96	0.01313	3.55251	sp|Q02486|ABF2_YEAST(63)-sp|Q02486|ABF2_YEAST(80)	sp|Q02486|ABF2_YEAST	Q02486	ABF2_YEAST	ABF2	63	sp|Q02486|ABF2_YEAST	Q02486	ABF2_YEAST	ABF2	80	Intra	0	0	0	26265200	96324900	1693490	30882700	128901090	44.3511 - 44.7634"	44.3299 - 44.9893"	44.2506 - 44.3238"	44.351 - 45.0736"	1755530	3224970	1874040	1967070
A_Linden_131118_211118_ymitos_crude_fresh_1to1_7to9_11073	A_Linden_131118_211118_ymitos_crude_fresh_1to1_7to9.raw	A_Linden_131118_211118_ymitos_crude_fresh_1to1_7to9	11073	1023.29	4	4.02511	1	1	1	4	5499;	530642	77707300	2782	NVEKLNQAEVVAVGPGFTDANGNK(4)-AQAKTASGLYLPEK(4):1	null	2.32e-13	12.6345	4088.14	0.99916	244.285	sp|P38910|CH10_YEAST(42)-sp|P38910|CH10_YEAST(28)	sp|P38910|CH10_YEAST	P38910	CH10_YEAST	HSP10	42	sp|P38910|CH10_YEAST	P38910	CH10_YEAST	HSP10	28	Intra	0	0	0	14417000	15932700	11515500	19209200	46657400	45.8649 - 46.4116"	45.8941 - 46.5119"	45.8662 - [46.3712]"	45.8671 - [46.4095]"	972970	998298	893107	1199190
A_Linden_131118_211118_ymitos_crude_fresh_1to1_7to9_11074	A_Linden_131118_211118_ymitos_crude_fresh_1to1_7to9.raw	A_Linden_131118_211118_ymitos_crude_fresh_1to1_7to9	11074	894.472	4	4.02511	1	0	1	4	5500;	303495	32292710	2782	SATVEKAPMLTTDNLK(6)-SATVEKAPMLTTDNLK(6):0	null	3.53e-06	5.45223	3573.85	0.00558	1.5609	sp|P32191|GPDM_YEAST(201)-sp|P32191|GPDM_YEAST(201)	sp|P32191|GPDM_YEAST	P32191	GPDM_YEAST	GUT2	201	sp|P32191|GPDM_YEAST	P32191	GPDM_YEAST	GUT2	201	Intra	0	1	0	9317190	11121600	11569200	9601910	32292710	46.3314 - [46.8495]"	46.3029 - 46.8713"	46.3027 - 46.8718"	46.2904 - 46.8142"	716213	681476	755926	764319
A_Linden_131118_211118_ymitos_crude_fresh_1to1_7to9_11104	A_Linden_131118_211118_ymitos_crude_fresh_1to1_7to9.raw	A_Linden_131118_211118_ymitos_crude_fresh_1to1_7to9	11104	1022.28	4	4.02511	1	0	1	4	5523;	332313	57099530	2787	NVEKLNQAEVVAVGPGFTDANGNK(4)-AQAKTASGLYLPEK(4):0	null	5.21e-12	11.2832	4084.11	0.9824	240.425	sp|P38910|CH10_YEAST(42)-sp|P38910|CH10_YEAST(28)	sp|P38910|CH10_YEAST	P38910	CH10_YEAST	HSP10	42	sp|P38910|CH10_YEAST	P38910	CH10_YEAST	HSP10	28	Intra	0	0	0	17767900	35239900	19779000	2080630	57099530	45.959 - 46.3901"	45.8941 - 46.5119"	[45.9319] - 46.5759"	45.9512 - 46.0361"	972970	998298	893107	1161690
A_Linden_131118_211118_ymitos_crude_fresh_1to1_7to9_11134	A_Linden_131118_211118_ymitos_crude_fresh_1to1_7to9.raw	A_Linden_131118_211118_ymitos_crude_fresh_1to1_7to9	11134	1023.04	4	4.02511	1	1	1	4	5546;	163770	96119000	2792	NVEKLNQAEVVAVGPGFTDANGNK(4)-AQAKTASGLYLPEK(4):1	null	1.09e-15	14.9626	4088.14	0.00648	1.58468	sp|P38910|CH10_YEAST(42)-sp|P38910|CH10_YEAST(28)	sp|P38910|CH10_YEAST	P38910	CH10_YEAST	HSP10	42	sp|P38910|CH10_YEAST	P38910	CH10_YEAST	HSP10	28	Intra	0	0	0	8828820	14417000	16648700	11859100	42924800	45.9026 - 46.3202"	45.8649 - 46.4116"	45.8578 - 46.5119"	45.8662 - [46.3712]"	623356	972970	998298	893107
A_Linden_131118_211118_ymitos_crude_fresh_1to1_7to9_11164	A_Linden_131118_211118_ymitos_crude_fresh_1to1_7to9.raw	A_Linden_131118_211118_ymitos_crude_fresh_1to1_7to9	11164	740.2	5	4.02511	1	0	1	4	5569;	248506	92017650	2797	SQFVKENPTLRPAEISK(5)-IAGEKWQNLEADIK(5):0	null	4.61e-09	8.3363	3694.96	1.00678	272.326	sp|Q02486|ABF2_YEAST(63)-sp|Q02486|ABF2_YEAST(80)	sp|Q02486|ABF2_YEAST	Q02486	ABF2_YEAST	ABF2	63	sp|Q02486|ABF2_YEAST	Q02486	ABF2_YEAST	ABF2	80	Intra	0	0	0	131382000	36283500	55250100	484050	92017650	44.3163 - 44.9917"	[44.337] - 44.6487"	44.293 - 44.7619"	46.9148 - 47.0235"	3670050	4033490	2485940	302290
A_Linden_131118_211118_ymitos_crude_fresh_1to1_7to9_11194	A_Linden_131118_211118_ymitos_crude_fresh_1to1_7to9.raw	A_Linden_131118_211118_ymitos_crude_fresh_1to1_7to9	11194	1034.78	4	4.02511	1	0	1	4	5592;	132757	3432465	2801	IEQIKGSIDITTTNSYEK(5)-EDTVILNGSGPKEAIQER(12):0	null	1.84e-09	8.73518	4132.11	2.9863	722.009	sp|P19882|HSP60_YEAST(371)-sp|P19882|HSP60_YEAST(360)	sp|P19882|HSP60_YEAST	P19882	HSP60_YEAST	HSP60	371	sp|P19882|HSP60_YEAST	P19882	HSP60_YEAST	HSP60	360	Intra	0	0	0	6946080	872580	2377230	182655	3432465	46.186 - 46.639"	46.6503 - 46.8443"	46.1807 - 46.4282"	46.1723 - 46.238"	567749	228839	287422	342426
A_Linden_131118_211118_ymitos_crude_fresh_1to1_7to9_11217	A_Linden_131118_211118_ymitos_crude_fresh_1to1_7to9.raw	A_Linden_131118_211118_ymitos_crude_fresh_1to1_7to9	11217	740.802	5	4.02511	1	1	1	4	5610;	266751	3349644	2804	SQFVKENPTLRPAEISK(5)-IAGEKWQNLEADIK(5):1	null	4.99e-11	10.3019	3698.98	-0.00917	-2.47839	sp|Q02486|ABF2_YEAST(63)-sp|Q02486|ABF2_YEAST(80)	sp|Q02486|ABF2_YEAST	Q02486	ABF2_YEAST	ABF2	63	sp|Q02486|ABF2_YEAST	Q02486	ABF2_YEAST	ABF2	80	Intra	0	0	0	26265200	54663600	36283500	55250100	146197200	44.3511 - 44.7634"	44.3163 - [44.6418]"	[44.337] - 44.6487"	44.293 - 44.7619"	1755530	3670050	4033490	2485940
A_Linden_131118_211118_ymitos_crude_fresh_1to1_7to9_11306	A_Linden_131118_211118_ymitos_crude_fresh_1to1_7to9.raw	A_Linden_131118_211118_ymitos_crude_fresh_1to1_7to9	11306	762.994	5	4.02511	1	0	1	4	5672;	276424	44808900	2820	LHPVVTPKDVPANASFNLEDPNIDFER(8)-KEYAK(1):0	null	8.21e-07	6.08566	3808.93	1.00206	262.943	sp|P81449|ATPJ_YEAST(63)-sp|P81449|ATPJ_YEAST(51)	sp|P81449|ATPJ_YEAST	P81449	ATPJ_YEAST	TIM11	63	sp|P81449|ATPJ_YEAST	P81449	ATPJ_YEAST	TIM11	51	Intra	0	0	0	13471400	15047900	17708600	12052400	44808900	46.5643 - [47.219]"	46.6049 - [47.1558]"	46.5356 - 47.1755"	46.523 - [47.1158]"	775899	986964	701780	883278
A_Linden_131118_211118_ymitos_crude_fresh_1to1_7to9_11377	A_Linden_131118_211118_ymitos_crude_fresh_1to1_7to9.raw	A_Linden_131118_211118_ymitos_crude_fresh_1to1_7to9	11377	1244.1	4	4.02511	1	0	1	4	5730;	309772	16078480	2831	GDAGVSGVVKFEQASESEPTTVSYEIAGNSPNAER(10)-TDENGVAKGSFK(8):0	null	4.03e-08	7.39469	4971.35	1.00879	202.838	sp|P00445|SODC_YEAST(19)-sp|P00445|SODC_YEAST(97)	sp|P00445|SODC_YEAST	P00445	SODC_YEAST	SOD1	19	sp|P00445|SODC_YEAST	P00445	SODC_YEAST	SOD1	97	Intra	0	0	0	4137070	4209040	6347570	5521870	16078480	47.0166 - 47.4142"	47.0061 - 47.4123"	47.0057 - 47.4952"	46.9079 - 47.4636"	518602	353666	590487	396459
A_Linden_131118_211118_ymitos_crude_fresh_1to1_7to9_11403	A_Linden_131118_211118_ymitos_crude_fresh_1to1_7to9.raw	A_Linden_131118_211118_ymitos_crude_fresh_1to1_7to9	11403	799.227	5	4.02511	1	1	1	4	5751;	342397	2444902	2835	QYKIDHDLNLQLAQAAK(3)-TNSKQSGFGGNLTAALGTR(4):1	null	2.5e-06	5.60206	3989.09	2.00855	503.13	sp|P40008|FMP52_YEAST(88)-sp|P40008|FMP52_YEAST(160)	sp|P40008|FMP52_YEAST	P40008	FMP52_YEAST	FMP52	88	sp|P40008|FMP52_YEAST	P40008	FMP52_YEAST	FMP52	160	Intra	0	0	0	84779.5	5568.04	544606	3613560	4.16373e+06	46.9955 - 47.0579"	47.712 - 47.7476"	47.0555 - 47.1723"	46.9448 - 47.347"	120058	90213.1	243247	318264
A_Linden_131118_211118_ymitos_crude_fresh_1to1_7to9_11425	A_Linden_131118_211118_ymitos_crude_fresh_1to1_7to9.raw	A_Linden_131118_211118_ymitos_crude_fresh_1to1_7to9	11425	1244.35	4	4.02511	1	0	1	4	5770;	248572	19949000	2838	GDAGVSGVVKFEQASESEPTTVSYEIAGNSPNAER(10)-TDENGVAKGSFK(8):0	null	5.19e-08	7.28483	4971.35	2.00927	403.925	sp|P00445|SODC_YEAST(19)-sp|P00445|SODC_YEAST(97)	sp|P00445|SODC_YEAST	P00445	SODC_YEAST	SOD1	19	sp|P00445|SODC_YEAST	P00445	SODC_YEAST	SOD1	97	Intra	0	0	0	4209040	6347570	5521870	8079560	19949000	47.0061 - 47.4123"	47.0057 - 47.4952"	46.9079 - 47.4636"	46.9093 - 47.5359"	353666	590487	396459	390518
A_Linden_131118_211118_ymitos_crude_fresh_1to1_7to9_11433	A_Linden_131118_211118_ymitos_crude_fresh_1to1_7to9.raw	A_Linden_131118_211118_ymitos_crude_fresh_1to1_7to9	11433	741.004	5	4.02511	1	1	1	4	5777;	199535	3.19674e+06	2839	SQFVKENPTLRPAEISK(5)-IAGEKWQNLEADIK(5):1	null	1.29e-06	5.88941	3698.98	1.00248	270.868	sp|Q02486|ABF2_YEAST(63)-sp|Q02486|ABF2_YEAST(80)	sp|Q02486|ABF2_YEAST	Q02486	ABF2_YEAST	ABF2	63	sp|Q02486|ABF2_YEAST	Q02486	ABF2_YEAST	ABF2	80	Intra	0	0	0	131382000	36283500	55250100	7631260	99164860	44.3163 - 44.9917"	[44.337] - 44.6487"	44.293 - 44.7619"	47.0591 - 47.5666"	3670050	4033490	2485940	319797
A_Linden_131118_211118_ymitos_crude_fresh_1to1_7to9_11477	A_Linden_131118_211118_ymitos_crude_fresh_1to1_7to9.raw	A_Linden_131118_211118_ymitos_crude_fresh_1to1_7to9	11477	696.363	5	4.02511	1	1	1	4	5814;	217267	12221310	2845	FEEAVDRNEKELLSTVMR(10)-AASLSPKDPER(7):1	null	1.41e-06	5.85078	3476.78	0.0013	0.373801	sp|P16547|OM45_YEAST(152)-sp|P40215|NDH1_YEAST(267)	sp|P16547|OM45_YEAST	P16547	OM45_YEAST	OM45	152	sp|P40215|NDH1_YEAST	P40215	NDH1_YEAST	NDE1	267	Inter	1	0	0	70294.4	4638180	1618430	70838.6	6.32745e+06	47.4996 - 47.5657"	47.2383 - 47.6343"	47.2287 - 47.5243"	47.4579 - 47.5012"	134854	248868	377189	127985
A_Linden_131118_211118_ymitos_crude_fresh_1to1_7to9_11521	A_Linden_131118_211118_ymitos_crude_fresh_1to1_7to9.raw	A_Linden_131118_211118_ymitos_crude_fresh_1to1_7to9	11521	806.207	4	4.02511	1	0	1	4	5846;	735400	428416500	2852	VVDALGNPIDGKGPIDAAGR(12)-AQVKAPGILPR(4):0	null	2.73e-08	7.56384	3220.79	0.00551	1.71022	sp|P07251|ATPA_YEAST(155)-sp|P07251|ATPA_YEAST(169)	sp|P07251|ATPA_YEAST	P07251	ATPA_YEAST	ATP1	155	sp|P07251|ATPA_YEAST	P07251	ATPA_YEAST	ATP1	169	Intra	0	0	0	97349800	171602000	157865000	98949500	428416500	47.5167 - [48.0958]"	47.5062 - [48.1191]"	47.5078 - [48.0958]"	47.531 - [48.1191]"	6377990	11331500	9223790	6053580
A_Linden_131118_211118_ymitos_crude_fresh_1to1_7to9_11535	A_Linden_131118_211118_ymitos_crude_fresh_1to1_7to9.raw	A_Linden_131118_211118_ymitos_crude_fresh_1to1_7to9	11535	1074.94	3	4.02511	1	0	1	4	5857;	217977	51952890	2855	VVDALGNPIDGKGPIDAAGR(12)-AQVKAPGILPR(4):0	null	2.24e-09	8.64975	3220.79	0.99948	310.128	sp|P07251|ATPA_YEAST(155)-sp|P07251|ATPA_YEAST(169)	sp|P07251|ATPA_YEAST	P07251	ATPA_YEAST	ATP1	155	sp|P07251|ATPA_YEAST	P07251	ATPA_YEAST	ATP1	169	Intra	0	0	0	16979700	19361000	26186500	6405390	51952890	47.5098 - 48.2402"	47.5066 - 48.2493"	47.529 - [48.1391]"	47.5444 - 48.0047"	1046340	878282	688587	418543
A_Linden_131118_211118_ymitos_crude_fresh_1to1_7to9_11594	A_Linden_131118_211118_ymitos_crude_fresh_1to1_7to9.raw	A_Linden_131118_211118_ymitos_crude_fresh_1to1_7to9	11594	1074.61	3	4.02511	1	0	1	4	5901;	893785	68429800	2864	VVDALGNPIDGKGPIDAAGR(12)-AQVKAPGILPR(4):0	null	4.58e-07	6.33913	3220.79	0.00045	0.139673	sp|P07251|ATPA_YEAST(155)-sp|P07251|ATPA_YEAST(169)	sp|P07251|ATPA_YEAST	P07251	ATPA_YEAST	ATP1	155	sp|P07251|ATPA_YEAST	P07251	ATPA_YEAST	ATP1	169	Intra	0	0	0	17332900	22276300	18957100	27196400	68429800	[47.5882] - 48.1034"	47.5559 - 48.2402"	[47.5403] - 48.2493"	47.529 - [48.1391]"	893785	1046340	878282	688587
[truncated: 1,413 more rows]
[truncated: 27 more columns]

## Sheet: B_XiQ_Replicate_1
run_name-scan_number	quantified in	run_name	scan_number	precursor_mz	precursor_charge	label	label_count	label_state	expected_shift	time_window	Spectrum	Intensity_pLink	Intensity	RTsec	Peptide	Mod_Sites	Score	neglog10_Score	Calc_M	Delta_M	ppm	Proteins	Protein1	UniProt1	Protein 1	SGD1	Residue1	Protein2	UniProt2	Protein 2	SGD2	Residue2	Intra_Inter	Inter	Dimer	transfered	LMonoArea	L1stArea	L2ndArea	L3rdArea	sum AreaL 1-3	LMonoAreaWindow	L1stAreaWindow	L2ndAreaWindow	L3rdAreaWindow	LMonoMaxInensity	L1stMaxInensity	L2ndMaxInensity	L3rdMaxInensity
[truncated: 14,038 more rows]
[truncated: 27 more columns]

[truncated: 4 more sheets: C_XiQ_Replicate_2, D_XiQ_Replicate_3, E_XiQ_Replicate_4, F_Analysis_quant]
