# Supplementary material for: A Cross-linking Mass Spectrometry Approach Defines Protein Interactions in Yeast Mitochondria
Source: Mol Cell Proteomics. 2020 Apr 24;19(7):1161–78. doi: 10.1074/mcp.RA120.002028 (PMC7338081; doi:10.1074/mcp.RA120.002028)
Supplement: Supplemental Tables [file 159397_1_supp_517733_q93g1m.zip › SupplementalTable2_Top400-protein-lists.xlsx]

## Sheet: Legend
Sheet	Content	Column Name	Column Description
A	Proteins included in the top400 fasta file for the first bioreplicate of cross-linked mitochondria that were isolated from S. cerevisiae grown on glycerol carbon source.	Entry	UniProt accession number.
		Entry name	UniProt protein name.
		Status	Reviewed database.
		Protein names	Protein name.
		Gene names (ordered locus )	Open reading frame.
B	Proteins included in the top400 fasta file for the second bioreplicate of cross-linked mitochondria that were isolated from S. cerevisiae grown on glycerol carbon source.	See A	See A
C	Proteins included in the top400 fasta file for the first bioreplicate of cross-linked mitochondria that were isolated from S. cerevisiae grown on glucose carbon source.	See A	See A
D	Proteins included in the top400 fasta file for the second bioreplicate of cross-linked mitochondria that were isolated from S. cerevisiae grown on glucose carbon source.	See A	See A
E	Proteins included in the top400 fasta file for the quantitative cross-linking experiment BS3-d4 vs DSS of freshly isolated crude mitochondrial extract from S. cerevisiae grown on glycerol carbon source.	See A	See A
F	Proteins included in the top400 fasta file for the quantitative cross-linking experiment of mitochondria isolated from S. cerevisiae grown on either glycerol or glucose carbon source cross-linked with either BS3 or BS3-d4 and vice versa. Forwards-reverse replicates 1 and 2.	See A	See A
G	Proteins included in the top400 fasta file for the quantitative cross-linking experiment of mitochondria isolated from S. cerevisiae grown on either glycerol or glucose carbon source cross-linked with either BS3 or BS3-d4 and vice versa. Forwards-reverse replicates 3 and 4.	See A	See A
H-O	Proteins included in the top400 fasta files for the cross-linking experiment of mitochondria isolated from S. cerevisiae grown on glycerol source cross-linked with BS3, in which proteins were first separated by protein size exlcusion chromatography. Numbers A13 to C1 represent protein size exclusion chromatography fractions.	See A	See A

## Sheet: A_glycerol_biorep1
Entry	Entry name	Status	Protein names	Gene names (ordered locus )
P46367	ALDH4_YEAST	reviewed	Potassium-activated aldehyde dehydrogenase, mitochondrial (EC 1.2.1.5) (K(+)-activated acetaldehyde dehydrogenase) (K(+)-ACDH)	YOR374W
P04840	VDAC1_YEAST	reviewed	Mitochondrial outer membrane protein porin 1 (Voltage-dependent anion-selective channel protein 1) (VDAC-1)	YNL055C
P18239	ADT2_YEAST	reviewed	ADP,ATP carrier protein 2 (ADP/ATP translocase 2) (Adenine nucleotide translocator 2) (ANT 2) (Petite colonies protein 9)	YBL030C
P00830	ATPB_YEAST	reviewed	ATP synthase subunit beta, mitochondrial (EC 7.1.2.2)	YJR121W
P07251	ATPA_YEAST	reviewed	ATP synthase subunit alpha, mitochondrial	YBL099W
P00890	CISY1_YEAST	reviewed	Citrate synthase, mitochondrial (EC 2.3.3.1)	YNR001C
P19882	HSP60_YEAST	reviewed	Heat shock protein 60, mitochondrial (CPN60) (P66) (Stimulator factor I 66 kDa component)	YLR259C
P06168	ILV5_YEAST	reviewed	Ketol-acid reductoisomerase, mitochondrial (EC 1.1.1.86) (Acetohydroxy-acid reductoisomerase) (Alpha-keto-beta-hydroxylacyl reductoisomerase)	YLR355C
P07257	QCR2_YEAST	reviewed	Cytochrome b-c1 complex subunit 2, mitochondrial (Complex III subunit 2) (Core protein II) (Ubiquinol-cytochrome-c reductase complex core protein 2)	YPR191W
P23641	MPCP_YEAST	reviewed	Mitochondrial phosphate carrier protein (Mitochondrial import receptor) (Phosphate transport protein) (PTP) (mPic 1) (p32) [Cleaved into: Mitochondrial phosphate carrier protein, N-terminally processed]	YJR077C
P07256	QCR1_YEAST	reviewed	Cytochrome b-c1 complex subunit 1, mitochondrial (Complex III subunit 1) (Core protein I) (Ubiquinol-cytochrome-c reductase complex core protein 1)	YBL045C
P00128	QCR7_YEAST	reviewed	Cytochrome b-c1 complex subunit 7 (Complex III subunit 7) (Complex III subunit VII) (Ubiquinol-cytochrome c reductase c reductase complex 14 kDa protein)	YDR529C
P32799	COX13_YEAST	reviewed	Cytochrome c oxidase subunit 6A, mitochondrial (EC 1.9.3.1) (Cytochrome c oxidase polypeptide VIa)	YGL191W
P17505	MDHM_YEAST	reviewed	Malate dehydrogenase, mitochondrial (EC 1.1.1.37)	YKL085W
P32191	GPDM_YEAST	reviewed	Glycerol-3-phosphate dehydrogenase, mitochondrial (GPD-M) (GPDH-M) (EC 1.1.5.3)	YIL155C
P08067	UCRI_YEAST	reviewed	Cytochrome b-c1 complex subunit Rieske, mitochondrial (EC 7.1.1.8) (Complex III subunit 5) (Rieske iron-sulfur protein) (RISP) (Ubiquinol-cytochrome c reductase iron-sulfur subunit)	YEL024W
P01097	ATIF_YEAST	reviewed	ATPase inhibitor, mitochondrial (ATP synthase F1 subunit epsilon)	YDL181W
P28834	IDH1_YEAST	reviewed	Isocitrate dehydrogenase [NAD] subunit 1, mitochondrial (EC 1.1.1.41) (Isocitric dehydrogenase) (NAD(+)-specific ICDH)	YNL037C
P00427	COX6_YEAST	reviewed	Cytochrome c oxidase subunit 6, mitochondrial (EC 1.9.3.1) (Cytochrome c oxidase polypeptide VI)	YHR051W
P05626	ATPF_YEAST	reviewed	ATP synthase subunit 4, mitochondrial	YPL078C
P38077	ATPG_YEAST	reviewed	ATP synthase subunit gamma, mitochondrial (F-ATPase gamma subunit)	YBR039W
P19414	ACON_YEAST	reviewed	Aconitate hydratase, mitochondrial (Aconitase) (EC 4.2.1.3) (Citrate hydro-lyase)	YLR304C
P40185	MMF1_YEAST	reviewed	Protein MMF1, mitochondrial (Isoleucine biosynthesis and maintenance of intact mitochondria 1) (Maintenance of mitochondrial function 1)	YIL051C
P04037	COX4_YEAST	reviewed	Cytochrome c oxidase subunit 4, mitochondrial (EC 1.9.3.1) (Cytochrome c oxidase polypeptide IV)	YGL187C
Q96VH5	MIC10_YEAST	reviewed	MICOS complex subunit MIC10 (Mitochondrial contact site complex 10 kDa subunit) (Mitochondrial inner membrane organization component of 10 kDa) (Mitochondrial organizing structure protein 1) (MitOS1)	YCL057C-A
P30902	ATP7_YEAST	reviewed	ATP synthase subunit d, mitochondrial	YKL016C
P38910	CH10_YEAST	reviewed	10 kDa heat shock protein, mitochondrial (HSP10) (10 kDa chaperonin)	YOR020C
P09457	ATPO_YEAST	reviewed	ATP synthase subunit 5, mitochondrial (ATP synthase chain 5) (Oligomycin sensitivity conferral protein) (OSCP)	YDR298C
Q2V2P9	YD19A_YEAST	reviewed	Uncharacterized protein YDR119W-A	YDR119W-A
P37299	QCR10_YEAST	reviewed	Cytochrome b-c1 complex subunit 10 (Complex III subunit 10) (Complex III subunit XI) (Ubiquinol-cytochrome c reductase complex 8.5 kDa protein)	YHR001W-A
Q12233	ATPN_YEAST	reviewed	ATP synthase subunit g, mitochondrial (ATPase subunit g)	YPR020W
P81450	ATP18_YEAST	reviewed	ATP synthase subunit J, mitochondrial (ATPase synthase I subunit)	YML081C-A
Q12165	ATPD_YEAST	reviewed	ATP synthase subunit delta, mitochondrial (F-ATPase delta subunit)	YDL004W
P00424	COX5A_YEAST	reviewed	Cytochrome c oxidase polypeptide 5A, mitochondrial (EC 1.9.3.1) (Cytochrome c oxidase polypeptide Va)	YNL052W
P21306	ATP5E_YEAST	reviewed	ATP synthase subunit epsilon, mitochondrial (ATPase subunit epsilon)	YPL271W
P20967	ODO1_YEAST	reviewed	2-oxoglutarate dehydrogenase, mitochondrial (EC 1.2.4.2) (2-oxoglutarate dehydrogenase complex component E1) (OGDC-E1) (Alpha-ketoglutarate dehydrogenase)	YIL125W
A6ZLG8	OM14_YEAS7	reviewed	Mitochondrial outer membrane protein OM14 (Outer membrane protein of 14 kDa)
P07255	COX9_YEAST	reviewed	Cytochrome c oxidase subunit 7A (EC 1.9.3.1) (Cytochrome c oxidase polypeptide VIIA)	YDL067C
Q6Q560	ISD11_YEAST	reviewed	Protein ISD11 (Iron-sulfur protein biogenesis, desulfurase-interacting protein 11)	YER048W-A
P00410	COX2_YEAST	reviewed	Cytochrome c oxidase subunit 2 (EC 1.9.3.1) (Cytochrome c oxidase polypeptide II)	Q0250
P32340	NDI1_YEAST	reviewed	Rotenone-insensitive NADH-ubiquinone oxidoreductase, mitochondrial (EC 1.6.5.9) (Internal NADH dehydrogenase) (NADH:ubiquinone reductase (non-electrogenic))	YML120C
P09624	DLDH_YEAST	reviewed	Dihydrolipoyl dehydrogenase, mitochondrial (EC 1.8.1.4) (Dihydrolipoamide dehydrogenase) (Glycine decarboxylase complex subunit L) (Lipoamide dehydrogenase component of pyruvate dehydrogenase complex) (Pyruvate dehydrogenase complex E3 component)	YFL018C
P40215	NDH1_YEAST	reviewed	External NADH-ubiquinone oxidoreductase 1, mitochondrial (EC 1.6.5.9) (External NADH dehydrogenase 1)	YMR145C
P08417	FUMH_YEAST	reviewed	Fumarate hydratase, mitochondrial (Fumarase) (EC 4.2.1.2)	YPL262W
P34227	PRX1_YEAST	reviewed	Peroxiredoxin PRX1, mitochondrial (Prx) (EC 1.11.1.15) (1-Cys PRX) (Mitochondrial thiol peroxidase) (mTPx) (Thioredoxin peroxidase)	YBL064C
P19262	ODO2_YEAST	reviewed	Dihydrolipoyllysine-residue succinyltransferase component of 2-oxoglutarate dehydrogenase complex, mitochondrial (EC 2.3.1.61) (2-oxoglutarate dehydrogenase complex component E2) (OGDC-E2) (Dihydrolipoamide succinyltransferase component of 2-oxoglutarate dehydrogenase complex)	YDR148C
Q00711	SDHA_YEAST	reviewed	Succinate dehydrogenase [ubiquinone] flavoprotein subunit, mitochondrial (EC 1.3.5.1) (Flavoprotein subunit of complex II) (FP)	YKL148C
P00447	SODM_YEAST	reviewed	Superoxide dismutase [Mn], mitochondrial (EC 1.15.1.1)	YHR008C
P16387	ODPA_YEAST	reviewed	Pyruvate dehydrogenase E1 component subunit alpha, mitochondrial (EC 1.2.4.1) (Pyruvate dehydrogenase complex component E1 alpha) (PDHE1-A)	YER178W
P00044	CYC1_YEAST	reviewed	Cytochrome c iso-1	YJR048W
P32473	ODPB_YEAST	reviewed	Pyruvate dehydrogenase E1 component subunit beta, mitochondrial (EC 1.2.4.1) (Pyruvate dehydrogenase complex component E1 beta) (PDHE1-B)	YBR221C
P0CS90	HSP77_YEAST	reviewed	Heat shock protein SSC1, mitochondrial (Endonuclease SceI 75 kDa subunit) (Endo.SceI 75 kDa subunit) (mtHSP70)	YJR045C
P06208	LEU1_YEAST	reviewed	2-isopropylmalate synthase (EC 2.3.3.13) (Alpha-IPM synthase) (Alpha-isopropylmalate synthase)	YNL104C
P16547	OM45_YEAST	reviewed	Mitochondrial outer membrane protein OM45 (Outer membrane protein of 45 kDa)	YIL136W
P07143	CY1_YEAST	reviewed	Cytochrome c1, heme protein, mitochondrial (Complex III subunit 4) (Complex III subunit IV) (Cytochrome b-c1 complex subunit 4) (Ubiquinol-cytochrome-c reductase complex cytochrome c1 subunit) (Cytochrome c-1)	YOR065W
P21801	SDHB_YEAST	reviewed	Succinate dehydrogenase [ubiquinone] iron-sulfur subunit, mitochondrial (EC 1.3.5.1) (Iron-sulfur subunit of complex II) (Ip)	YLL041C
P32316	ACH1_YEAST	reviewed	Acetyl-CoA hydrolase (EC 3.1.2.1) (Acetyl-CoA deacylase) (Acetyl-CoA acylase)	YBL015W
P53252	PIL1_YEAST	reviewed	Sphingolipid long chain base-responsive protein PIL1	YGR086C
P21954	IDHP_YEAST	reviewed	Isocitrate dehydrogenase [NADP], mitochondrial (IDH) (EC 1.1.1.42) (IDP) (NADP(+)-specific ICDH) (Oxalosuccinate decarboxylase)	YDL066W
P08525	QCR8_YEAST	reviewed	Cytochrome b-c1 complex subunit 8 (Complex III subunit 8) (Complex III subunit VII) (Ubiquinol-cytochrome c reductase complex 11 kDa protein) (Ubiquinol-cytochrome c reductase complex ubiquinone-binding protein QP-C)	YJL166W
P39676	FHP_YEAST	reviewed	Flavohemoprotein (EC 1.14.12.17) (Flavohemoglobin) (Hemoglobin-like protein) (Nitric oxide dioxygenase) (NO oxygenase) (NOD)	YGR234W
P05030	PMA1_YEAST	reviewed	Plasma membrane ATPase 1 (EC 7.1.2.1) (Proton pump 1)	YGL008C
P53598	SUCA_YEAST	reviewed	Succinate--CoA ligase [ADP-forming] subunit alpha, mitochondrial (EC 6.2.1.5) (Succinyl-CoA synthetase subunit alpha) (SCS-alpha)	YOR142W
P53312	SUCB_YEAST	reviewed	Succinate--CoA ligase [ADP-forming] subunit beta, mitochondrial (EC 6.2.1.5) (Succinyl-CoA synthetase beta chain) (SCS-beta)	YGR244C
Q12230	LSP1_YEAST	reviewed	Sphingolipid long chain base-responsive protein LSP1	YPL004C
P28241	IDH2_YEAST	reviewed	Isocitrate dehydrogenase [NAD] subunit 2, mitochondrial (EC 1.1.1.41) (Isocitric dehydrogenase) (NAD(+)-specific ICDH)	YOR136W
P40961	PHB1_YEAST	reviewed	Prohibitin-1	YGR132C
P39726	GCSH_YEAST	reviewed	Glycine cleavage system H protein, mitochondrial (Glycine decarboxylase complex subunit H)	YAL044C
P37292	GLYM_YEAST	reviewed	Serine hydroxymethyltransferase, mitochondrial (SHMT) (EC 2.1.2.1) (Glycine hydroxymethyltransferase) (Serine methylase)	YBR263W
P07246	ADH3_YEAST	reviewed	Alcohol dehydrogenase 3, mitochondrial (EC 1.1.1.1) (Alcohol dehydrogenase III) (YADH-3)	YMR083W
P23644	TOM40_YEAST	reviewed	Mitochondrial import receptor subunit TOM40 (Mitochondrial import site protein ISP42) (Translocase of outer membrane 40 kDa subunit)	YMR203W
P33303	SFC1_YEAST	reviewed	Succinate/fumarate mitochondrial transporter (Regulator of acetyl-CoA synthase activity)	YJR095W
Q12031	ACEB_YEAST	reviewed	Mitochondrial 2-methylisocitrate lyase (Methylisocitrate lyase) (EC 4.1.3.30)	YPR006C
P00425	COX5B_YEAST	reviewed	Cytochrome c oxidase polypeptide 5B, mitochondrial (EC 1.9.3.1) (Cytochrome c oxidase polypeptide Vb)	YIL111W
P47131	YJ55_YEAST	reviewed	TMEM14 protein homolog YJR085C	YJR085C
P02309	H4_YEAST	reviewed	Histone H4	YBR009C; YNL030W
B3LRA0	MIC60_YEAS1	reviewed	MICOS complex subunit MIC60 (Mitofilin)
P36141	FMP46_YEAST	reviewed	Putative redox protein FMP46, mitochondrial (EC 1.-.-.-) (Found in mitochondrial proteome protein 46)	YKR049C
P04039	COX8_YEAST	reviewed	Cytochrome c oxidase polypeptide VIII, mitochondrial (EC 1.9.3.1)	YLR395C
P39004	HXT7_YEAST	reviewed	High-affinity hexose transporter HXT7	YDR342C
P40515	FIS1_YEAST	reviewed	Mitochondrial fission 1 protein (Mitochondrial division protein 2)	YIL065C
B3LMP9	MIC12_YEAS1	reviewed	MICOS complex subunit MIC12 (Altered inheritance of mitochondria protein 5, mitochondrial) (Found in mitochondrial proteome protein 51)
Q12480	ETFA_YEAST	reviewed	Probable electron transfer flavoprotein subunit alpha, mitochondrial (Alpha-ETF) (Altered inheritance rate of mitochondria protein 45)	YPR004C
O74700	TIM9_YEAST	reviewed	Mitochondrial import inner membrane translocase subunit TIM9	YEL020W-A
P02992	EFTU_YEAST	reviewed	Elongation factor Tu, mitochondrial (tufM)	YOR187W
P25605	ILV6_YEAST	reviewed	Acetolactate synthase small subunit, mitochondrial (Acetohydroxy-acid synthase small subunit) (AHAS) (ALS)	YCL009C
P12695	ODP2_YEAST	reviewed	Dihydrolipoyllysine-residue acetyltransferase component of pyruvate dehydrogenase complex, mitochondrial (EC 2.3.1.12) (Dihydrolipoamide acetyltransferase component of pyruvate dehydrogenase complex) (Pyruvate dehydrogenase complex component E2) (PDC-E2) (PDCE2)	YNL071W
P32445	RIM1_YEAST	reviewed	Single-stranded DNA-binding protein RIM1, mitochondrial (Mitochondrial ssDNA-binding protein)	YCR028C-A
P38891	BCA1_YEAST	reviewed	Branched-chain-amino-acid aminotransferase, mitochondrial (BCAT) (EC 2.6.1.42) (Protein ECA39) (Protein TWT1)	YHR208W
P38988	GGC1_YEAST	reviewed	Mitochondrial GTP/GDP carrier protein 1	YDL198C
P40495	LYS12_YEAST	reviewed	Homoisocitrate dehydrogenase, mitochondrial (HIcDH) (EC 1.1.1.87)	YIL094C
P81451	ATP19_YEAST	reviewed	ATP synthase subunit K, mitochondrial	YOL077W-A
Q06405	ATPK_YEAST	reviewed	ATP synthase subunit f, mitochondrial	YDR377W
P19955	RT31_YEAST	reviewed	37S ribosomal protein YMR-31, mitochondrial	YFR049W
P00127	QCR6_YEAST	reviewed	Cytochrome b-c1 complex subunit 6 (Complex III subunit 6) (Complex III subunit VI) (Cytochrome c1 non-heme 17 kDa protein) (Mitochondrial hinge protein) (Ubiquinol-cytochrome c reductase complex 17 kDa protein)	YFR033C
P38071	ETR1_YEAST	reviewed	Enoyl-[acyl-carrier-protein] reductase, mitochondrial (EC 1.3.1.104) (2-enoyl thioester reductase) (Mitochondrial respiratory function protein 1)	YBR026C
P81449	ATPJ_YEAST	reviewed	ATP synthase subunit e, mitochondrial (ATPase subunit e) (Translocase of the inner membrane protein 11)	YDR322C-A
P48015	GCST_YEAST	reviewed	Aminomethyltransferase, mitochondrial (EC 2.1.2.10) (Glycine cleavage system T protein) (GCVT) (Glycine decarboxylase complex subunit T)	YDR019C
Q12359	ATO3_YEAST	reviewed	Ammonia transport outward protein 3	YDR384C
P33416	HSP78_YEAST	reviewed	Heat shock protein 78, mitochondrial	YDR258C
Q12335	PST2_YEAST	reviewed	Protoplast secreted protein 2	YDR032C
Q12428	PRPD_YEAST	reviewed	Probable 2-methylcitrate dehydratase (2-MC dehydratase) (EC 4.2.1.79) ((2S,3S)-2-methylcitrate dehydratase)	YPR002W
B3LQG6	AIM24_YEAS1	reviewed	Altered inheritance of mitochondria protein 24, mitochondrial
P00359	G3P3_YEAST	reviewed	Glyceraldehyde-3-phosphate dehydrogenase 3 (GAPDH 3) (EC 1.2.1.12)	YGR192C
P10663	RT02_YEAST	reviewed	37S ribosomal protein MRP2, mitochondrial (Mitochondrial small ribosomal subunit protein uS14m)	YPR166C
P10174	COX7_YEAST	reviewed	Cytochrome c oxidase subunit 7 (EC 1.9.3.1) (Cytochrome c oxidase polypeptide VII)	YMR256C
P38523	GRPE_YEAST	reviewed	GrpE protein homolog, mitochondrial	YOR232W
P37298	DHSD_YEAST	reviewed	Succinate dehydrogenase [ubiquinone] cytochrome b small subunit, mitochondrial (CybS) (Succinate-ubiquinone reductase membrane anchor subunit)	YDR178W
Q12207	NCE2_YEAST	reviewed	Non-classical export protein 2	YPR149W
Q03028	ODC1_YEAST	reviewed	Mitochondrial 2-oxodicarboxylate carrier 1	YPL134C
P22289	QCR9_YEAST	reviewed	Cytochrome b-c1 complex subunit 9 (Complex III subunit 9) (Complex III subunit X) (Cytochrome c1 non-heme 7.3 kDa protein) (Ubiquinol-cytochrome c reductase complex 7.3 kDa protein)	YGR183C
P32891	DLD1_YEAST	reviewed	D-lactate dehydrogenase [cytochrome] 1, mitochondrial (EC 1.1.2.4) (D-lactate ferricytochrome C oxidoreductase) (D-LCR)	YDL174C
P00927	THDH_YEAST	reviewed	Threonine dehydratase, mitochondrial (EC 4.3.1.19) (Threonine deaminase)	YER086W
Q04935	COX20_YEAST	reviewed	Cytochrome c oxidase assembly protein COX20, mitochondrial	YDR231C
P16622	HEMH_YEAST	reviewed	Ferrochelatase, mitochondrial (EC 4.99.1.1) (Heme synthase) (Protoheme ferro-lyase)	YOR176W
Q02486	ABF2_YEAST	reviewed	ARS-binding factor 2, mitochondrial	YMR072W
P07275	PUT2_YEAST	reviewed	Delta-1-pyrroline-5-carboxylate dehydrogenase, mitochondrial (P5C dehydrogenase) (EC 1.2.1.88) (L-glutamate gamma-semialdehyde dehydrogenase)	YHR037W
P54783	ALO_YEAST	reviewed	D-arabinono-1,4-lactone oxidase (ALO) (EC 1.1.3.37) (L-galactono-gamma-lactone oxidase)	YML086C
P36060	MCR1_YEAST	reviewed	NADH-cytochrome b5 reductase 2 (EC 1.6.2.2) (Mitochondrial cytochrome b reductase) (p34/p32) [Cleaved into: NADH-cytochrome b5 reductase p34 form; NADH-cytochrome b5 reductase p32 form]	YKL150W
A6ZRW3	TOM70_YEAS7	reviewed	Mitochondrial import receptor subunit TOM70 (70 kDa mitochondrial outer membrane protein) (Translocase of outer membrane 70 kDa subunit)
P47052	SDHX_YEAST	reviewed	Succinate dehydrogenase [ubiquinone] flavoprotein subunit 2, mitochondrial (EC 1.3.5.1) (Flavoprotein subunit of complex II) (FP) (SDH1b)	YJL045W
P32335	MSS51_YEAST	reviewed	Protein MSS51, mitochondrial (Mitochondrial splicing suppressor protein 51)	YLR203C
P27929	NAM9_YEAST	reviewed	37S ribosomal protein NAM9, mitochondrial (Mitochondrial small ribosomal subunit protein uS4m) (Nuclear accommodation of mitochondria protein 9)	YNL137C
Q01519	COX12_YEAST	reviewed	Cytochrome c oxidase subunit 6B (EC 1.9.3.1) (Cytochrome c oxidase polypeptide VIb)	YLR038C
P04449	RL24A_YEAST	reviewed	60S ribosomal protein L24-A (L30) (Large ribosomal subunit protein eL24-A) (RP29) (YL21)	YGL031C
P49017	COQ5_YEAST	reviewed	2-methoxy-6-polyprenyl-1,4-benzoquinol methylase, mitochondrial (EC 2.1.1.201) (2-hexaprenyl-6-methoxy-1,4-benzoquinol methyltransferase) (Ubiquinone biosynthesis methyltransferase COQ5)	YML110C
P33421	SDH3_YEAST	reviewed	Succinate dehydrogenase [ubiquinone] cytochrome b subunit, mitochondrial	YKL141W
P36528	RM17_YEAST	reviewed	54S ribosomal protein L17, mitochondrial (Mitochondrial large ribosomal subunit protein mL46) (YmL17/YmL30)	YNL252C
P07342	ILVB_YEAST	reviewed	Acetolactate synthase catalytic subunit, mitochondrial (EC 2.2.1.6) (Acetohydroxy-acid synthase catalytic subunit) (AHAS) (ALS)	YMR108W
Q12029	FSF1_YEAST	reviewed	Sideroflexin FSF1 (Fungal sideroflexin-1)	YOR271C
P50085	PHB2_YEAST	reviewed	Prohibitin-2	YGR231C
P10662	RT01_YEAST	reviewed	37S ribosomal protein MRP1, mitochondrial (Mitochondrial small ribosomal subunit protein mS43)	YDR347W
P39522	ILV3_YEAST	reviewed	Dihydroxy-acid dehydratase, mitochondrial (DAD) (EC 4.2.1.9) (2,3-dihydroxy acid hydrolyase)	YJR016C
P49095	GCSP_YEAST	reviewed	Glycine dehydrogenase (decarboxylating), mitochondrial (EC 1.4.4.2) (Glycine cleavage system P protein) (Glycine decarboxylase) (Glycine decarboxylase complex subunit P) (Glycine dehydrogenase (aminomethyl-transferring))	YMR189W
P36527	RM28_YEAST	reviewed	54S ribosomal protein L28, mitochondrial (Mitochondrial large ribosomal subunit protein mL40) (YmL28)	YDR462W
Q01852	TIM44_YEAST	reviewed	Mitochondrial import inner membrane translocase subunit TIM44 (Inner membrane import site protein 45) (ISP45) (Membrane import machinery protein MIM44) (Mitochondrial protein import protein 1)	YIL022W
P40491	FMC1_YEAST	reviewed	ATP synthase assembly factor FMC1, mitochondrial (Formation of mitochondrial complexes protein 1)	YIL098C
P36013	MAOM_YEAST	reviewed	NAD-dependent malic enzyme, mitochondrial (NAD-ME) (EC 1.1.1.38)	YKL029C
P38079	YRO2_YEAST	reviewed	Protein YRO2	YBR054W
P40035	PIC2_YEAST	reviewed	Mitochondrial phosphate carrier protein 2 (Phosphate transport protein 2) (PTP 2) (Pi carrier isoform 2) (mPic 2)	YER053C
P25719	CYPC_YEAST	reviewed	Peptidyl-prolyl cis-trans isomerase C, mitochondrial (PPIase C) (EC 5.2.1.8) (Cyclophilin C) (PPI-III) (Rotamase C)	YML078W
P32796	CACP_YEAST	reviewed	Carnitine O-acetyltransferase, mitochondrial (Carnitine acetylase) (EC 2.3.1.7)	YML042W
Q08245	ZEO1_YEAST	reviewed	Protein ZEO1 (Zeocin resistance protein 1)	YOL109W
P40086	COX15_YEAST	reviewed	Cytochrome c oxidase assembly protein COX15	YER141W
B3LJN9	AIM41_YEAS1	reviewed	Altered inheritance of mitochondria protein 41, mitochondrial
Q03246	RT17_YEAST	reviewed	37S ribosomal protein S17, mitochondrial (Mitochondrial small ribosomal subunit protein uS17m)	YMR188C
P42940	ETFB_YEAST	reviewed	Probable electron transfer flavoprotein subunit beta (Beta-ETF) (Changed intracellular redox state protein 1)	YGR207C
P06780	RHO1_YEAST	reviewed	GTP-binding protein RHO1 (Rho-type GTPase 1)	YPR165W
Q3E824	YO020_YEAST	reviewed	Uncharacterized protein YOR020W-A	YOR020W-A
P32787	MG101_YEAST	reviewed	Mitochondrial genome maintenance protein MGM101	YJR144W
B3LSV9	AIM46_YEAS1	reviewed	Altered inheritance of mitochondria protein 46, mitochondrial
P36521	RM11_YEAST	reviewed	54S ribosomal protein L11, mitochondrial (Mitochondrial large ribosomal subunit protein uL10m) (YmL11)	YDL202W
P42949	TIM16_YEAST	reviewed	Mitochondrial import inner membrane translocase subunit TIM16 (Presequence translocated-associated motor subunit PAM16)	YJL104W
P07253	CBP6_YEAST	reviewed	Cytochrome B pre-mRNA-processing protein 6	YBR120C
P53157	MPC1_YEAST	reviewed	Mitochondrial pyruvate carrier 1 (MPC1) (Protein FMP37)	YGL080W
P35180	TOM20_YEAST	reviewed	Mitochondrial import receptor subunit TOM20 (Mitochondrial 20 kDa outer membrane protein) (Protein MAS20) (Translocase of outer membrane 20 kDa subunit)	YGR082W
P43594	MIC19_YEAST	reviewed	MICOS complex subunit MIC19 (Altered inheritance of mitochondria protein 13, mitochondrial) (Mitochondrial contact site complex 19 kDa subunit)	YFR011C
P25374	NFS1_YEAST	reviewed	Cysteine desulfurase, mitochondrial (EC 2.8.1.7) (tRNA-splicing protein SPL1)	YCL017C
P22353	RM08_YEAST	reviewed	54S ribosomal protein L8, mitochondrial (Mitochondrial large ribosomal subunit protein bL17m) (YmL8)	YJL063C
P00330	ADH1_YEAST	reviewed	Alcohol dehydrogenase 1 (EC 1.1.1.1) (Alcohol dehydrogenase I) (YADH-1)	YOL086C
P32902	RT04_YEAST	reviewed	37S ribosomal protein MRP4, mitochondrial (Mitochondrial small ribosomal subunit protein uS2m)	YHL004W
Q06143	DIC1_YEAST	reviewed	Mitochondrial dicarboxylate transporter (DTP) (Dicarboxylate carrier 1)	YLR348C
P36534	RM40_YEAST	reviewed	54S ribosomal protein L40, mitochondrial (Mitochondrial large ribosomal subunit protein uL24m) (YmL40)	YPL173W
Q03799	RT08_YEAST	reviewed	37S ribosomal protein S8, mitochondrial (Mitochondrial small ribosomal subunit protein uS8m)	YMR158W
P40513	MAM33_YEAST	reviewed	Mitochondrial acidic protein MAM33	YIL070C
P40008	FMP52_YEAST	reviewed	Protein FMP52, mitochondrial (Found in mitochondrial proteome protein 52)	YER004W
Q03976	RT24_YEAST	reviewed	37S ribosomal protein S24, mitochondrial (Mitochondrial ribosomal small subunit protein 24) (Mitochondrial small ribosomal subunit protein mS35)	YDR175C
P02994	EF1A_YEAST	reviewed	Elongation factor 1-alpha (EF-1-alpha) (Eukaryotic elongation factor 1A) (eEF1A) (Translation elongation factor 1A)	YPR080W; YBR118W
P32332	OAC1_YEAST	reviewed	Mitochondrial oxaloacetate transport protein (Mitochondrial carrier protein PMT)	YKL120W
P47150	RT07_YEAST	reviewed	37S ribosomal protein S7, mitochondrial (Mitochondrial small ribosomal subunit protein uS7m)	YJR113C
P15424	MS116_YEAST	reviewed	ATP-dependent RNA helicase MSS116, mitochondrial (EC 3.6.4.13)	YDR194C
P30624	LCF1_YEAST	reviewed	Long-chain-fatty-acid--CoA ligase 1 (EC 6.2.1.3) (Fatty acid activator 1) (Long-chain acyl-CoA synthetase 1)	YOR317W
P53219	IMO32_YEAST	reviewed	Probable alcohol acetyltransferase (AAT) (EC 2.3.1.-) (Intermediate cleaved by mitochondrial octapeptidyl aminopeptidase protein 32)	YGR031W
Q12289	CRC1_YEAST	reviewed	Mitochondrial carnitine carrier	YOR100C
Q12487	RM23_YEAST	reviewed	54S ribosomal protein L23, mitochondrial (Mitochondrial large ribosomal subunit protein uL13m) (YmL23)	YOR150W
P38958	PT100_YEAST	reviewed	Protein PET100, mitochondrial	YDR079W
P40053	AIM9_YEAST	reviewed	Altered inheritance of mitochondria protein 9, mitochondrial (Found in mitochondrial proteome protein 29)	YER080W
Q02776	TIM50_YEAST	reviewed	Mitochondrial import inner membrane translocase subunit TIM50	YPL063W
P21771	RT28_YEAST	reviewed	37S ribosomal protein S28, mitochondrial (Mitochondrial small ribosomal subunit protein uS15m)	YDR337W
P22135	ATP12_YEAST	reviewed	Protein ATP12, mitochondrial	YJL180C
P00924	ENO1_YEAST	reviewed	Enolase 1 (EC 4.2.1.11) (2-phospho-D-glycerate hydro-lyase 1) (2-phosphoglycerate dehydratase 1)	YGR254W
P40858	RN49_YEAST	reviewed	54S ribosomal protein L49, mitochondrial (Mitochondrial large ribosomal subunit protein bL21m) (YmL49)	YJL096W
P53889	FMP41_YEAST	reviewed	Uncharacterized mitochondrial hydrolase FMP41 (EC 3.-.-.-)	YNL168C
P36156	GTO2_YEAST	reviewed	Glutathione S-transferase omega-like 2 (EC 2.5.1.18) (Extracellular mutant protein 4) (Glutathione-dependent dehydroascorbate reductase) (EC 1.8.5.1)	YKR076W
P87108	TIM10_YEAST	reviewed	Mitochondrial import inner membrane translocase subunit TIM10 (Mitochondrial intermembrane protein MRS11)	YHR005C-A
P25087	ERG6_YEAST	reviewed	Sterol 24-C-methyltransferase (EC 2.1.1.41) (Delta(24)-sterol C-methyltransferase)	YML008C
B3LLM2	RCF1_YEAS1	reviewed	Respiratory supercomplex factor 1, mitochondrial (Altered inheritance of mitochondria protein 31)
B3LNV9	MIC27_YEAS1	reviewed	MICOS complex subunit MIC27
P00175	CYB2_YEAST	reviewed	Cytochrome b2, mitochondrial (EC 1.1.2.3) (L-lactate dehydrogenase [Cytochrome]) (L-lactate ferricytochrome C oxidoreductase) (L-LCR)	YML054C
P25372	TRX3_YEAST	reviewed	Thioredoxin-3, mitochondrial	YCR083W
P47141	RT26_YEAST	reviewed	37S ribosomal protein S26, mitochondrial (Mitochondrial small ribosomal subunit protein mS42)	YJR101W
B3LI04	SPG1_YEAS1	reviewed	Stationary phase-expressed protein 1
P53311	MPC3_YEAST	reviewed	Mitochondrial pyruvate carrier 3 (MPC3) (Protein FMP43)	YGR243W
Q04458	HFD1_YEAST	reviewed	Fatty aldehyde dehydrogenase HFD1 (EC 1.2.1.3)	YMR110C
P00331	ADH2_YEAST	reviewed	Alcohol dehydrogenase 2 (EC 1.1.1.1) (Alcohol dehydrogenase II) (YADH-2)	YMR303C
P32830	TIM12_YEAST	reviewed	Mitochondrial import inner membrane translocase subunit TIM12 (Mitochondrial regulator of splicing 5)	YBR091C
P0CX55	RS18A_YEAST	reviewed	40S ribosomal protein S18-A (Small ribosomal subunit protein uS13-A)	YDR450W
P00854	ATP6_YEAST	reviewed	ATP synthase subunit a (F-ATPase protein 6)	Q0085
Q06090	RM51_YEAST	reviewed	54S ribosomal protein L51, mitochondrial (Mitochondrial large ribosomal subunit protein mL43)	YPR100W
P25626	IMG1_YEAST	reviewed	54S ribosomal protein IMG1, mitochondrial (Integrity of mitochondrial genome protein 1) (Mitochondrial large ribosomal subunit protein bL19m) (PetCR46)	YCR046C
Q04599	RM01_YEAST	reviewed	54S ribosomal protein L1, mitochondrial (Mitochondrial large ribosomal subunit protein uL1m)	YDR116C
P32453	ATP11_YEAST	reviewed	Protein ATP11, mitochondrial	YNL315C
P32331	YMC1_YEAST	reviewed	Mitochondrial glycine transporter YMC1	YPR058W
P32898	CYM1_YEAST	reviewed	Mitochondrial presequence protease (EC 3.4.24.-) (Cytosolic metalloprotease 1) (Metalloprotease of 112 kDa)	YDR430C
P18496	ATP10_YEAST	reviewed	Mitochondrial ATPase complex subunit ATP10	YLR393W
Q12283	FABD_YEAST	reviewed	Malonyl CoA-acyl carrier protein transacylase, mitochondrial (MCT) (EC 2.3.1.39) (Malonyl-CoA:ACP transferase)	YOR221C
P53721	RCF2_YEAST	reviewed	Respiratory supercomplex factor 2, mitochondrial (Altered inheritance of mitochondria protein 38)	YNR018W
P38172	MRX3_YEAST	reviewed	MIOREX complex component 3 (Mitochondrial organization of gene expression protein 3)	YBL095W
P05759	RS31_YEAST	reviewed	Ubiquitin-40S ribosomal protein S31 [Cleaved into: Ubiquitin; 40S ribosomal protein S31 (CEP76) (S37) (Small ribosomal subunit protein eS31) (YS24)]	YLR167W
Q06678	RM35_YEAST	reviewed	54S ribosomal protein L35, mitochondrial (Mitochondrial large ribosomal subunit protein mL38) (YmL35)	YDR322W
P41735	COQ7_YEAST	reviewed	5-demethoxyubiquinone hydroxylase, mitochondrial (DMQ hydroxylase) (EC 1.14.99.60) (Catabolite repression protein 5) (Ubiquinone biosynthesis monooxygenase COQ7)	YOR125C
Q12497	FMP16_YEAST	reviewed	Protein FMP16, mitochondrial (Found in mitochondrial proteome protein 16)	YDR070C
P49334	TOM22_YEAST	reviewed	Mitochondrial import receptor subunit TOM22 (Mitochondrial 17 kDa assembly protein) (Mitochondrial 22 kDa outer membrane protein) (Protein MAS17) (Translocase of outer membrane 22 kDa subunit)	YNL131W
Q08822	ETFD_YEAST	reviewed	Probable electron transfer flavoprotein-ubiquinone oxidoreductase, mitochondrial (ETF-QO) (ETF-ubiquinone oxidoreductase) (EC 1.5.5.1) (Changed intracellular redox state protein 2) (Electron-transferring-flavoprotein dehydrogenase) (ETF dehydrogenase)	YOR356W
P39925	AFG3_YEAST	reviewed	Mitochondrial respiratory chain complexes assembly protein AFG3 (EC 3.4.24.-) (ATPase family gene 3 protein) (Tat-binding homolog 10)	YER017C
Q2V2P4	YI156_YEAST	reviewed	Uncharacterized protein YIL156W-B	YIL156W-B
P21560	CBP3_YEAST	reviewed	Protein CBP3, mitochondrial	YPL215W
P35191	MDJ1_YEAST	reviewed	DnaJ homolog 1, mitochondrial	YFL016C
P14020	DPM1_YEAST	reviewed	Dolichol-phosphate mannosyltransferase (EC 2.4.1.83) (Dolichol-phosphate mannose synthase) (DPM synthase) (Dolichyl-phosphate beta-D-mannosyltransferase) (Mannose-P-dolichol synthase) (MPD synthase)	YPR183W
P16451	ODPX_YEAST	reviewed	Pyruvate dehydrogenase complex protein X component, mitochondrial (Dihydrolipoamide dehydrogenase-binding protein of pyruvate dehydrogenase complex) (E3-binding protein) (Pyruvate dehydrogenase complex component E3BP)	YGR193C
P00560	PGK_YEAST	reviewed	Phosphoglycerate kinase (EC 2.7.2.3)	YCR012W
P32907	ATO2_YEAST	reviewed	Ammonia transport outward protein 2	YNR002C
P32843	YME2_YEAST	reviewed	Mitochondrial escape protein 2 (Protein RNA12)	YMR302C
P36516	RM03_YEAST	reviewed	54S ribosomal protein L3, mitochondrial (Mitochondrial large ribosomal subunit protein mL44) (YmL3)	YMR024W
P51998	RL4P_YEAST	reviewed	54S ribosomal protein YmL6, mitochondrial (Mitochondrial large ribosomal subunit protein uL4m)	YML025C
P00401	COX1_YEAST	reviewed	Cytochrome c oxidase subunit 1 (EC 1.9.3.1) (Cytochrome c oxidase polypeptide I)	Q0045
P43567	AGX1_YEAST	reviewed	Alanine--glyoxylate aminotransferase 1 (EC 2.6.1.44)	YFL030W
P46681	DLD2_YEAST	reviewed	D-2-hydroxyglutarate--pyruvate transhydrogenase DLD2 (D-2HG--pyruvate transhydrogenase DLD2) (EC 1.1.99.40) (Actin-interacting protein 2) (D-lactate dehydrogenase [cytochrome] 2, mitochondrial) (EC 1.1.2.4) (D-lactate ferricytochrome C oxidoreductase) (D-LCR)	YDL178W
P49367	LYS4_YEAST	reviewed	Homoaconitase, mitochondrial (EC 4.2.1.36) (Homoaconitate hydratase)	YDR234W
P53733	RT19_YEAST	reviewed	37S ribosomal protein S19, mitochondrial (Mitochondrial small ribosomal subunit protein uS19m)	YNR037C
B3LFH4	MZM1_YEAS1	reviewed	Mitochondrial zinc maintenance protein 1, mitochondrial (Altered inheritance of mitochondria protein 8) (Found in mitochondrial proteome protein 36)
P12686	RT13_YEAST	reviewed	37S ribosomal protein MRP13, mitochondrial (Mitochondrial small ribosomal subunit protein mS44) (YmS-A)	YGR084C
P53969	SAM50_YEAST	reviewed	Sorting assembly machinery 50 kDa subunit (TOB complex 55 kDa subunit)	YNL026W
P43635	CISY3_YEAST	reviewed	Citrate synthase 3, mitochondrial (EC 2.3.3.1)	YPR001W
Q08742	RDL2_YEAST	reviewed	Thiosulfate sulfurtransferase RDL2, mitochondrial (EC 2.8.1.1) (Altered inheritance of mitochondria protein 42) (Found in mitochondrial proteome protein 31) (Rhodanese-like protein 2)	YOR286W
Q08179	MDM38_YEAST	reviewed	Mitochondrial distribution and morphology protein 38	YOL027C
Q12374	NCA2_YEAST	reviewed	Nuclear control of ATPase protein 2	YPR155C
P53875	RM19_YEAST	reviewed	54S ribosomal protein L19, mitochondrial (Mitochondrial large ribosomal subunit protein uL11m) (YmL19)	YNL185C
P32897	TIM23_YEAST	reviewed	Mitochondrial import inner membrane translocase subunit TIM23 (Membrane import machinery protein MIM23) (Mitochondrial protein import protein 3) (Mitochondrial protein import protein MAS6)	YNR017W
P36531	RM36_YEAST	reviewed	54S ribosomal protein L36, mitochondrial (Mitochondrial large ribosomal subunit protein bL31m) (YmL36)	YBR122C
P38300	MBA1_YEAST	reviewed	Inner membrane mitoribosome receptor MBA1, mitochondrial (Multi-copy bypass of AFG3 protein)	YBR185C
P50087	MIC26_YEAST	reviewed	MICOS subunit MIC26 (Mitochondrial contact site complex 29 kDa subunit) (Mitochondrial inner membrane organization component of 27 kDa) (Mitochondrial organizing structure protein 2) (MitOS2)	YGR235C
P52893	ALAM_YEAST	reviewed	Probable alanine aminotransferase, mitochondrial (EC 2.6.1.2) (Glutamate pyruvate transaminase) (GPT) (Glutamic--alanine transaminase) (Glutamic--pyruvic transaminase)	YLR089C
P53305	RT27_YEAST	reviewed	Mitochondrial 37S ribosomal protein S27 (Mitochondrial small ribosomal subunit protein mS33)	YGR215W
P06182	CCHL_YEAST	reviewed	Cytochrome c heme lyase (CCHL) (EC 4.4.1.17) (Holocytochrome-c synthase)	YAL039C
Q04013	YHM2_YEAST	reviewed	Citrate/oxoglutarate carrier protein (Coc1p) (Mitochondrial DNA replication protein YHM2)	YMR241W
Q07500	NDH2_YEAST	reviewed	External NADH-ubiquinone oxidoreductase 2, mitochondrial (EC 1.6.5.9) (External NADH dehydrogenase 2)	YDL085W
P57744	TIM8_YEAST	reviewed	Mitochondrial import inner membrane translocase subunit TIM8	YJR135W-A
A6ZVI4	RT25_YEAS7	reviewed	37S ribosomal protein S25, mitochondrial
Q99297	ODC2_YEAST	reviewed	Mitochondrial 2-oxodicarboxylate carrier 2	YOR222W
P38120	RT09_YEAST	reviewed	37S ribosomal protein S9, mitochondrial (Mitochondrial small ribosomal subunit protein uS9m)	YBR146W
P20084	RM33_YEAST	reviewed	54S ribosomal protein L33, mitochondrial (Mitochondrial large ribosomal subunit protein uL30m) (YmL33)	YMR286W
P32388	RM49_YEAST	reviewed	54S ribosomal protein MRP49, mitochondrial (Mitochondrial large ribosomal subunit protein mL61)	YKL167C
P38744	PHS_YEAST	reviewed	Putative pterin-4-alpha-carbinolamine dehydratase (PHS) (EC 4.2.1.96) (4-alpha-hydroxy-tetrahydropterin dehydratase) (Pterin carbinolamine dehydratase) (PCD)	YHL018W
P40452	COA1_YEAST	reviewed	Cytochrome c oxidase assembly factor 1	YIL157C
P29311	BMH1_YEAST	reviewed	Protein BMH1	YER177W
P23180	AIM17_YEAST	reviewed	Probable oxidoreductase AIM17 (EC 1.14.11.-) (Altered inheritance of mitochondria protein 17, mitochondrial) (Found in mitochondrial proteome protein 12)	YHL021C
P32795	YME1_YEAST	reviewed	Mitochondrial inner membrane i-AAA protease supercomplex subunit YME1 (EC 3.4.24.-) (Protein OSD1) (Tat-binding homolog 11) (Yeast mitochondrial escape protein 1)	YPR024W
P16474	BIP_YEAST	reviewed	Endoplasmic reticulum chaperone BiP (EC 3.6.4.10) (78 kDa glucose-regulated protein homolog) (GRP-78) (Immunoglobulin heavy chain-binding protein homolog) (BiP)	YJL034W
Q02784	GLRX5_YEAST	reviewed	Monothiol glutaredoxin-5, mitochondrial	YPL059W
P36523	RM15_YEAST	reviewed	54S ribosomal protein L15, mitochondrial (Mitochondrial large ribosomal subunit protein mL57) (YmL15)	YLR312W-A
P33759	RT05_YEAST	reviewed	37S ribosomal protein S5, mitochondrial (Mitochondrial small ribosomal subunit protein uS5m)	YBR251W
A7A1V9	RM04_YEAS7	reviewed	54S ribosomal protein L4, mitochondrial (YmL4)
Q02950	RT51_YEAST	reviewed	37S ribosomal protein MRP51, mitochondrial (Mitochondrial small ribosomal subunit protein bS1m)	YPL118W
P25349	YCP4_YEAST	reviewed	Flavoprotein-like protein YCP4	YCR004C
P40159	YNU8_YEAST	reviewed	Uncharacterized protein YNL208W	YNL208W
P00549	KPYK1_YEAST	reviewed	Pyruvate kinase 1 (PK 1) (EC 2.7.1.40) (cell division cycle protein 19)	YAL038W
P00950	PMG1_YEAST	reviewed	Phosphoglycerate mutase 1 (PGAM 1) (EC 5.4.2.11) (BPG-dependent PGAM 1) (MPGM 1) (Phosphoglyceromutase 1)	YKL152C
P53937	SWS2_YEAST	reviewed	37S ribosomal protein SWS2, mitochondrial (Mitochondrial small ribosomal subunit protein uS13m) (Sick without securin protein 2)	YNL081C
P12687	RM02_YEAST	reviewed	54S ribosomal protein L2, mitochondrial (Mitochondrial large ribosomal subunit protein bL27m) (YMR6) (YmL2)	YNL005C
P31334	RM09_YEAST	reviewed	54S ribosomal protein L9, mitochondrial (Mitochondrial large ribosomal subunit protein uL3m) (YmL9)	YGR220C
Q12305	RDL1_YEAST	reviewed	Thiosulfate:glutathione sulfurtransferase (TST) (EC 2.8.1.-) (Rhodanese-like protein 1)	YOR285W
P32387	RM41_YEAST	reviewed	54S ribosomal protein L41, mitochondrial (Mitochondrial large ribosomal subunit protein uL23m) (YmL41)	YDR405W
P25642	IMG2_YEAST	reviewed	54S ribosomal protein IMG2, mitochondrial (Integrity of mitochondrial genome protein 2) (Mitochondrial large ribosomal subunit protein mL49)	YCR071C
P08466	NUC1_YEAST	reviewed	Mitochondrial nuclease (EC 3.1.30.-)	YJL208C
P11914	MPPA_YEAST	reviewed	Mitochondrial-processing peptidase subunit alpha (Alpha-MPP) (Inactive zinc metalloprotease alpha) (Matrix processing peptidase) (MPP) (Mitochondrial assembly protein 2) (Mitochondrial import function protein 2)	YHR024C
P25039	EFGM_YEAST	reviewed	Elongation factor G, mitochondrial (EF-Gmt) (Elongation factor G 1, mitochondrial) (mEF-G 1) (Elongation factor G1)	YLR069C
Q08968	SELO_YEAST	reviewed	Protein adenylyltransferase SelO, mitochondrial (EC 2.7.7.-) (Selenoprotein O) (SelO)	YPL222W
P53732	RT12_YEAST	reviewed	37S ribosomal protein S12, mitochondrial (Mitochondrial small ribosomal subunit protein uS12m)	YNR036C
P0CT04	IPB2_YEAST	reviewed	Protease B inhibitor 2 (Proteinase inhibitor I(B)2)	YNL015W
A5Z2X5	YP010_YEAST	reviewed	UPF0495 protein YPR010C-A	YPR010C-A
P17558	RTPT_YEAST	reviewed	37S ribosomal protein PET123, mitochondrial (Mitochondrial small ribosomal subunit protein mS26)	YOR158W
Q07651	FMP45_YEAST	reviewed	SUR7 family protein FMP45	YDL222C
P53292	RT35_YEAST	reviewed	37S ribosomal protein S35, mitochondrial (Mitochondrial small ribosomal subunit protein mS45)	YGR165W
Q01163	RT23_YEAST	reviewed	37S ribosomal protein S23, mitochondrial (DAP-3) (Mitochondrial small ribosomal subunit protein mS29)	YGL129C
P22354	RM20_YEAST	reviewed	54S ribosomal protein L20, mitochondrial (Mitochondrial large ribosomal subunit protein mL58) (YmL20)	YKR085C
Q01217	ARG56_YEAST	reviewed	Protein ARG5,6, mitochondrial [Cleaved into: N-acetyl-gamma-glutamyl-phosphate reductase (EC 1.2.1.38) (N-acetyl-glutamate semialdehyde dehydrogenase) (NAGSA dehydrogenase); Acetylglutamate kinase (EC 2.7.2.8) (N-acetyl-L-glutamate 5-phosphotransferase) (NAG kinase) (AGK)]	YER069W
P53140	RMD9_YEAST	reviewed	Protein RMD9, mitochondrial (Required for meiotic nuclear division protein 9)	YGL107C
P38345	SDHF4_YEAST	reviewed	Succinate dehydrogenase assembly factor 4, mitochondrial (SDH assembly factor 4) (SDHAF4) (Found in mitochondrial proteome protein 21)	YBR269C
Q12486	YOR31_YEAST	reviewed	Uncharacterized hydrolase YOR131C (EC 3.-.-.-)	YOR131C
P32463	ACPM_YEAST	reviewed	Acyl carrier protein, mitochondrial (ACP) (NADH-ubiquinone oxidoreductase 9.6 kDa subunit)	YKL192C
P53507	TOM7_YEAST	reviewed	Mitochondrial import receptor subunit TOM7 (Translocase of outer membrane 7 kDa subunit)	YNL070W
Q02785	PDR12_YEAST	reviewed	ATP-dependent permease PDR12	YPL058C
P36101	TCD2_YEAST	reviewed	tRNA threonylcarbamoyladenosine dehydratase 2 (EC 6.1.-.-) (t(6)A37 dehydratase 2)	YKL027W
P18544	ARGD_YEAST	reviewed	Acetylornithine aminotransferase, mitochondrial (ACOAT) (EC 2.6.1.11)	YOL140W
P42847	RT18_YEAST	reviewed	37S ribosomal protein S18, mitochondrial (Mitochondrial small ribosomal subunit protein uS11m) (YmS18)	YNL306W
Q06892	POS5_YEAST	reviewed	NADH kinase POS5, mitochondrial (EC 2.7.1.86)	YPL188W
Q04598	RM34_YEAST	reviewed	54S ribosomal protein L34, mitochondrial (L34mt) (Mitochondrial large ribosomal subunit protein bL34m)	YDR115W
P09440	C1TM_YEAST	reviewed	C-1-tetrahydrofolate synthase, mitochondrial (C1-THF synthase) [Includes: Methylenetetrahydrofolate dehydrogenase (EC 1.5.1.5); Methenyltetrahydrofolate cyclohydrolase (EC 3.5.4.9); Formyltetrahydrofolate synthetase (EC 6.3.4.3)]	YBR084W
A6ZTE8	MGR1_YEAS7	reviewed	Mitochondrial inner membrane i-AAA protease complex subunit MGR1 (Mitochondrial genome-required protein 1)
P53881	RM22_YEAST	reviewed	54S ribosomal protein L22, mitochondrial (Mitochondrial large ribosomal subunit protein uL22m)	YNL177C
P32904	RM06_YEAST	reviewed	54S ribosomal protein L6, mitochondrial (Mitochondrial large ribosomal subunit protein uL6m) (YmL16)	YHR147C
P36533	RM39_YEAST	reviewed	54S ribosomal protein L39, mitochondrial (Mitochondrial large ribosomal subunit protein bL33m) (YmL39)	YML009C
P38626	NCB5R_YEAST	reviewed	NADH-cytochrome b5 reductase 1 (EC 1.6.2.2) (Microsomal cytochrome b reductase) (P35)	YIL043C
P32454	APE2_YEAST	reviewed	Aminopeptidase 2, mitochondrial (AP-II) (Aminopeptidase II) (EC 3.4.11.-) (YscII)	YKL157W
P01123	YPT1_YEAST	reviewed	GTP-binding protein YPT1 (Protein YP2) (Rab GTPase YPT1) (Transport GTPase YPT1)	YFL038C
Q12328	TIM22_YEAST	reviewed	Mitochondrial import inner membrane translocase subunit TIM22	YDL217C
P36520	RM10_YEAST	reviewed	54S ribosomal protein L10, mitochondrial (Mitochondrial large ribosomal subunit protein uL15m) (YmL10/YmL18)	YNL284C
B3LLV5	ARGJ_YEAS1	reviewed	Arginine biosynthesis bifunctional protein ArgJ, mitochondrial [Cleaved into: Arginine biosynthesis bifunctional protein ArgJ alpha chain; Arginine biosynthesis bifunctional protein ArgJ beta chain] [Includes: Glutamate N-acetyltransferase (GAT) (EC 2.3.1.35) (Ornithine acetyltransferase) (OATase) (Ornithine transacetylase); Amino-acid acetyltransferase (EC 2.3.1.1) (N-acetylglutamate synthase) (…
Q00873	CYT2_YEAST	reviewed	Cytochrome c1 heme lyase (CC1HL) (EC 4.4.1.-)	YKL087C
P04911	H2A1_YEAST	reviewed	Histone H2A.1	YDR225W
Q02608	RT16_YEAST	reviewed	37S ribosomal protein S16, mitochondrial (Mitochondrial small ribosomal subunit protein bS16m)	YPL013C
P36526	RM27_YEAST	reviewed	54S ribosomal protein L27, mitochondrial (Mitochondrial large ribosomal subunit protein mL41) (YmL27)	YBR282W
Q07914	TIM14_YEAST	reviewed	Mitochondrial import inner membrane translocase subunit TIM14 (Presequence translocated-associated motor subunit PAM18)	YLR008C
P32860	NFU1_YEAST	reviewed	NifU-like protein, mitochondrial	YKL040C
P29704	FDFT_YEAST	reviewed	Squalene synthase (SQS) (SS) (EC 2.5.1.21) (FPP:FPP farnesyltransferase) (Farnesyl-diphosphate farnesyltransferase)	YHR190W
Q03327	UGO1_YEAST	reviewed	Mitochondrial fusion and transport protein UGO1	YDR470C
B3LI56	CBP4_YEAS1	reviewed	Assembly factor CBP4 (Cytochrome b mRNA-processing protein 4)
P40341	YTA12_YEAST	reviewed	Mitochondrial respiratory chain complexes assembly protein YTA12 (EC 3.4.24.-) (Tat-binding homolog 12)	YMR089C
P19146	ARF2_YEAST	reviewed	ADP-ribosylation factor 2	YDL137W
P38812	GEP4_YEAST	reviewed	Phosphatidylglycerophosphatase GEP4, mitochondrial (EC 3.1.3.27) (Genetic interactor of prohibitins 4) (PGP phosphatase GEP4)	YHR100C
Q02772	PT191_YEAST	reviewed	Mitochondrial protein PET191	YJR034W
P32378	COQ2_YEAST	reviewed	4-hydroxybenzoate polyprenyltransferase, mitochondrial (4-HB polyprenyltransferase) (EC 2.5.1.39) (4-hydroxybenzoate hexaprenyltransferase) (Para-hydroxybenzoate--polyprenyltransferase) (PHB:PPT) (PHB:polyprenyltransferase)	YNR041C
B3LQ47	COA3_YEAS1	reviewed	Cytochrome c oxidase assembly factor 3, mitochondrial (Cytochrome c oxidase protein 25) (Required for respiratory growth protein 10)
Q04947	RTN1_YEAST	reviewed	Reticulon-like protein 1	YDR233C
Q12298	YD061_YEAST	reviewed	Uncharacterized ABC transporter ATP-binding protein YDR061W	YDR061W
P17695	GLRX2_YEAST	reviewed	Glutaredoxin-2 (EC 1.11.1.9) (EC 2.5.1.18) (Glutathione-dependent oxidoreductase 2) (Thioltransferase)	YDR513W
P39533	ACON2_YEAST	reviewed	Homocitrate dehydratase, mitochondrial (EC 4.2.1.-) (Aconitase 2)	YJL200C
Q3E776	YB255_YEAST	reviewed	Uncharacterized protein YBR255C-A	YBR255C-A
P19516	COX11_YEAST	reviewed	Cytochrome c oxidase assembly protein COX11, mitochondrial	YPL132W
B3LP78	BLH1_YEAS1	reviewed	Cysteine proteinase 1, mitochondrial (EC 3.4.22.40) (Bleomycin hydrolase) (BLM hydrolase) (Homocysteine-thiolactonase) (HTLase) (Hcy-thiolactonase) (Leucine aminopeptidase 3) (Y3)
P25613	ADY2_YEAST	reviewed	Accumulation of dyads protein 2 (Ammonia transport outward protein 1)	YCR010C
Q12251	YP011_YEAST	reviewed	Uncharacterized mitochondrial carrier YPR011C	YPR011C
P39965	SYPM_YEAST	reviewed	Probable proline--tRNA ligase, mitochondrial (EC 6.1.1.15) (Altered inheritance rate of mitochondria protein 10) (Prolyl-tRNA synthetase) (ProRS)	YER087W
P32564	SCM4_YEAST	reviewed	Protein SCM4 (Suppressor of CDC4 mutation 4)	YGR049W
P23291	KC11_YEAST	reviewed	Casein kinase I homolog 1 (EC 2.7.11.1)	YHR135C
P38857	MPC2_YEAST	reviewed	Mitochondrial pyruvate carrier 2 (MPC2)	YHR162W
P36035	JEN1_YEAST	reviewed	Carboxylic acid transporter protein homolog	YKL217W
P32792	YHH7_YEAST	reviewed	UPF0744 protein YSC83	YHR017W
P34222	PTH2_YEAST	reviewed	Peptidyl-tRNA hydrolase 2 (PTH 2) (EC 3.1.1.29)	YBL057C
A6ZYX9	SDHF1_YEAS7	reviewed	Succinate dehydrogenase assembly factor 1, mitochondrial (SDH assembly factor 1) (SDHAF1)
P38711	RS27B_YEAST	reviewed	40S ribosomal protein S27-B (RP61) (Small ribosomal subunit protein eS27-B) (YS20)	YHR021C
Q12349	ATP14_YEAST	reviewed	ATP synthase subunit H, mitochondrial	YLR295C
Q03430	RSM28_YEAST	reviewed	37S ribosomal protein RSM28, mitochondrial (Mitochondrial small ribosomal subunit protein mS46)	YDR494W
P00445	SODC_YEAST	reviewed	Superoxide dismutase [Cu-Zn] (EC 1.15.1.1)	YJR104C
Q05892	COQ11_YEAST	reviewed	MIOREX complex component 2 (Mitochondrial organization of gene expression protein 2)	YLR290C
Q02326	RL6A_YEAST	reviewed	60S ribosomal protein L6-A (L17) (Large ribosomal subunit protein eL6-A) (RP18) (YL16)	YML073C
P36525	RM24_YEAST	reviewed	54S ribosomal protein L24, mitochondrial (Mitochondrial large ribosomal subunit protein bL28m) (YmL14/YmL24)	YMR193W
P07560	SEC4_YEAST	reviewed	Ras-related protein SEC4 (Suppressor of RHO3 protein 6)	YFL005W
B3LS63	RSM18_YEAS1	reviewed	37S ribosomal protein RSM18, mitochondrial
Q06493	YLH47_YEAST	reviewed	LETM1 domain-containing protein YLH47, mitochondrial (LETM1 homolog)	YPR125W
P38152	TXTP_YEAST	reviewed	Tricarboxylate transport protein (Citrate transport protein) (CTP)	YBR291C
P53206	CYSKL_YEAST	reviewed	Putative cysteine synthase (CS) (EC 2.5.1.47) (Cysteine synthase-like protein) (CSl) (O-acetylserine (thiol)-lyase) (OAS-TL) (O-acetylserine sulfhydrylase)	YGR012W
P40502	AIM19_YEAST	reviewed	Altered inheritance of mitochondria protein 19, mitochondrial	YIL087C
Q07349	MRX9_YEAST	reviewed	MIOREX complex component 9 (Mitochondrial organization of gene expression protein 9)	YDL027C
Q00245	RHO3_YEAST	reviewed	GTP-binding protein RHO3	YIL118W
P53326	YG5L_YEAST	reviewed	Uncharacterized protein YGR266W	YGR266W
B3LM44	AIM36_YEAS1	reviewed	Altered inheritance of mitochondria protein 36, mitochondrial (Found in mitochondria protein 39)
P38113	ADH5_YEAST	reviewed	Alcohol dehydrogenase 5 (EC 1.1.1.1) (Alcohol dehydrogenase V)	YBR145W
P54003	SUR7_YEAST	reviewed	Protein SUR7	YML052W
B3LQW4	COXM1_YEAS1	reviewed	COX assembly mitochondrial protein (COX biogenesis factor CMC1) (Mitochondrial metallochaperone-like protein CMC1)
Q04472	MGR3_YEAST	reviewed	Mitochondrial inner membrane i-AAA protease supercomplex subunit MGR3 (Mitochondrial genome-required protein 3)	YMR115W
P40471	AYR1_YEAST	reviewed	NADPH-dependent 1-acyldihydroxyacetone phosphate reductase (ADR) (EC 1.1.1.101) (1-acyl DHAP reductase) (Acyl/alkyl DHAP reductase) (Acylglycerone-phosphate reductase)	YIL124W
Q04401	SDHF3_YEAST	reviewed	Succinate dehydrogenase assembly factor 3, mitochondrial (SDH assembly factor 3) (SDHAF3) (Acetate non-utilizing protein 9)	YDR511W
P46992	YJR1_YEAST	reviewed	Cell wall protein YJL171C	YJL171C
P53869	MRX7_YEAST	reviewed	MIOREX complex component 7 (Mitochondrial organization of gene expression protein 7)	YNL211C
P20606	SAR1_YEAST	reviewed	Small COPII coat GTPase SAR1 (EC 3.6.5.-) (GTP-binding protein SAR1) (Secretion-associated RAS-related protein 1)	YPL218W
P38295	MCFS2_YEAST	reviewed	Medium-chain fatty acid ethyl ester synthase/esterase 2 (Alcohol O-acetyltransferase) (EC 2.3.1.84) (EC 3.1.1.-) (Ethanol hexanoyl transferase 1)	YBR177C
P02381	RMAR_YEAST	reviewed	Ribosomal protein VAR1, mitochondrial (Mitochondrial small ribosomal subunit protein uS3m)	Q0140
P40530	PDK1_YEAST	reviewed	[Pyruvate dehydrogenase (acetyl-transferring)] kinase 1, mitochondrial (PDK 1) (Pyruvate dehydrogenase kinase 1) (EC 2.7.11.2) (Protein kinase of PDH protein 1) (Pyruvate dehydrogenase complex kinase 1) (PDC kinase 1) ([Pyruvate dehydrogenase [lipoamide]] kinase 1)	YIL042C
B3LRL2	AIM11_YEAS1	reviewed	Altered inheritance of mitochondria protein 11 (Genetic interactor of prohibitins 8)
Q02204	RM13_YEAST	reviewed	54S ribosomal protein L13, mitochondrial (Mitochondrial large ribosomal subunit protein mL50) (YmL13)	YKR006C
P0CX31	RS24A_YEAST	reviewed	40S ribosomal protein S24-A (RP50) (Small ribosomal subunit protein eS24-A)	YER074W
P36147	PAM17_YEAST	reviewed	Presequence translocated-associated motor subunit PAM17, mitochondrial	YKR065C
P07236	SYTM_YEAST	reviewed	Threonine--tRNA ligase, mitochondrial (EC 6.1.1.3) (Threonyl-tRNA synthetase) (ThrRS)	YKL194C
Q3E828	YJ127_YEAST	reviewed	UPF0618 protein YJL127C-B	YJL127C-B
P41921	GSHR_YEAST	reviewed	Glutathione reductase (GR) (GRase) (EC 1.8.1.7)	YPL091W
P36775	LONM_YEAST	reviewed	Lon protease homolog, mitochondrial (EC 3.4.21.53)	YBL022C
P36151	YK50_YEAST	reviewed	Uncharacterized protein YKR070W	YKR070W
P53318	COQ6_YEAST	reviewed	Ubiquinone biosynthesis monooxygenase COQ6, mitochondrial (EC 1.14.13.-) (Ubiquinone C4-deaminase) (EC 3.5.-.-)	YGR255C
P32611	RML2_YEAST	reviewed	54S ribosomal protein RML2, mitochondrial (L2) (Mitochondrial large ribosomal subunit protein uL2m)	YEL050C
P15992	HSP26_YEAST	reviewed	Heat shock protein 26 (26 kDa heat shock protein)	YBR072W
B3LIY9	SDHF2_YEAS1	reviewed	Succinate dehydrogenase assembly factor 2, mitochondrial (SDH assembly factor 2) (SDHAF2)
B3LHC6	GEP7_YEAS1	reviewed	Genetic interactor of prohibitin 7, mitochondrial
P32368	SAC1_YEAST	reviewed	Phosphoinositide phosphatase SAC1 (EC 3.1.3.-) (Recessive suppressor of secretory defect)	YKL212W
P04803	SYWM_YEAST	reviewed	Tryptophan--tRNA ligase, mitochondrial (EC 6.1.1.2) (Tryptophanyl-tRNA synthetase) (TrpRS)	YDR268W
P17967	PDI_YEAST	reviewed	Protein disulfide-isomerase (PDI) (EC 5.3.4.1) (Thioredoxin-related glycoprotein 1)	YCL043C
P32352	ERG2_YEAST	reviewed	C-8 sterol isomerase (EC 5.-.-.-) (Delta-8--delta-7 sterol isomerase)	YMR202W
Q12082	YD157_YEAST	reviewed	Uncharacterized protein YDL157C, mitochondrial	YDL157C
P41057	RS29A_YEAST	reviewed	40S ribosomal protein S29-A (S36) (Small ribosomal subunit protein uS14-A) (YS29)	YLR388W
P10507	MPPB_YEAST	reviewed	Mitochondrial-processing peptidase subunit beta (EC 3.4.24.64) (Beta-MPP) (Mitochondrial assembly protein 1) (Processing enhancing protein) (PEP)	YLR163C
Q03104	MSC1_YEAST	reviewed	Meiotic sister chromatid recombination protein 1	YML128C
P48360	ADRO_YEAST	reviewed	Probable NADPH:adrenodoxin oxidoreductase, mitochondrial (AR) (Adrenodoxin reductase) (EC 1.18.1.6) (Ferredoxin--NADP(+) reductase) (Ferredoxin reductase)	YDR376W
Q08818	MSC6_YEAST	reviewed	Meiotic sister-chromatid recombination protein 6, mitochondrial	YOR354C
Q05931	HSP7Q_YEAST	reviewed	Heat shock protein SSQ1, mitochondrial (Stress-seventy subfamily Q protein 1) (mtHSP70 homolog)	YLR369W
P40483	YIK8_YEAST	reviewed	Putative zinc metalloproteinase YIL108W (EC 3.4.24.-)	YIL108W
P46956	PHO86_YEAST	reviewed	Inorganic phosphate transporter PHO86	YJL117W
Q03201	RT10_YEAST	reviewed	37S ribosomal protein S10, mitochondrial (Mitochondrial small ribosomal subunit protein uS10m)	YDR041W
P05756	RS13_YEAST	reviewed	40S ribosomal protein S13 (S27a) (Small ribosomal subunit protein uS15) (YS15)	YDR064W
P53193	JAC1_YEAST	reviewed	J-type co-chaperone JAC1, mitochondrial (J-type accessory chaperone 1)	YGL018C

## Sheet: B_glycerol_biorep2
Entry	Entry name	Status	Protein names	Gene names (ordered locus )
P18239	ADT2_YEAST	reviewed	ADP,ATP carrier protein 2 (ADP/ATP translocase 2) (Adenine nucleotide translocator 2) (ANT 2) (Petite colonies protein 9)	YBL030C
P46367	ALDH4_YEAST	reviewed	Potassium-activated aldehyde dehydrogenase, mitochondrial (EC 1.2.1.5) (K(+)-activated acetaldehyde dehydrogenase) (K(+)-ACDH)	YOR374W
P04840	VDAC1_YEAST	reviewed	Mitochondrial outer membrane protein porin 1 (Voltage-dependent anion-selective channel protein 1) (VDAC-1)	YNL055C
P00830	ATPB_YEAST	reviewed	ATP synthase subunit beta, mitochondrial (EC 7.1.2.2)	YJR121W
P07251	ATPA_YEAST	reviewed	ATP synthase subunit alpha, mitochondrial	YBL099W
P49376	ATPB_KLULA	reviewed	ATP synthase subunit beta, mitochondrial (EC 7.1.2.2)	KLLA0D10703g
P00128	QCR7_YEAST	reviewed	Cytochrome b-c1 complex subunit 7 (Complex III subunit 7) (Complex III subunit VII) (Ubiquinol-cytochrome c reductase c reductase complex 14 kDa protein)	YDR529C
P07257	QCR2_YEAST	reviewed	Cytochrome b-c1 complex subunit 2, mitochondrial (Complex III subunit 2) (Core protein II) (Ubiquinol-cytochrome-c reductase complex core protein 2)	YPR191W
P23641	MPCP_YEAST	reviewed	Mitochondrial phosphate carrier protein (Mitochondrial import receptor) (Phosphate transport protein) (PTP) (mPic 1) (p32) [Cleaved into: Mitochondrial phosphate carrier protein, N-terminally processed]	YJR077C
P00890	CISY1_YEAST	reviewed	Citrate synthase, mitochondrial (EC 2.3.3.1)	YNR001C
P19882	HSP60_YEAST	reviewed	Heat shock protein 60, mitochondrial (CPN60) (P66) (Stimulator factor I 66 kDa component)	YLR259C
P17505	MDHM_YEAST	reviewed	Malate dehydrogenase, mitochondrial (EC 1.1.1.37)	YKL085W
P49382	ADT_KLULA	reviewed	ADP,ATP carrier protein (ADP/ATP translocase) (Adenine nucleotide translocator) (ANT)	KLLA0E12353g
P32799	COX13_YEAST	reviewed	Cytochrome c oxidase subunit 6A, mitochondrial (EC 1.9.3.1) (Cytochrome c oxidase polypeptide VIa)	YGL191W
P08067	UCRI_YEAST	reviewed	Cytochrome b-c1 complex subunit Rieske, mitochondrial (EC 7.1.1.8) (Complex III subunit 5) (Rieske iron-sulfur protein) (RISP) (Ubiquinol-cytochrome c reductase iron-sulfur subunit)	YEL024W
P18238	ADT3_YEAST	reviewed	ADP,ATP carrier protein 3 (ADP/ATP translocase 3) (Adenine nucleotide translocator 3) (ANT 3)	YBR085W
P07256	QCR1_YEAST	reviewed	Cytochrome b-c1 complex subunit 1, mitochondrial (Complex III subunit 1) (Core protein I) (Ubiquinol-cytochrome-c reductase complex core protein 1)	YBL045C
P06168	ILV5_YEAST	reviewed	Ketol-acid reductoisomerase, mitochondrial (EC 1.1.1.86) (Acetohydroxy-acid reductoisomerase) (Alpha-keto-beta-hydroxylacyl reductoisomerase)	YLR355C
P00427	COX6_YEAST	reviewed	Cytochrome c oxidase subunit 6, mitochondrial (EC 1.9.3.1) (Cytochrome c oxidase polypeptide VI)	YHR051W
P01097	ATIF_YEAST	reviewed	ATPase inhibitor, mitochondrial (ATP synthase F1 subunit epsilon)	YDL181W
P00410	COX2_YEAST	reviewed	Cytochrome c oxidase subunit 2 (EC 1.9.3.1) (Cytochrome c oxidase polypeptide II)	Q0250
P09624	DLDH_YEAST	reviewed	Dihydrolipoyl dehydrogenase, mitochondrial (EC 1.8.1.4) (Dihydrolipoamide dehydrogenase) (Glycine decarboxylase complex subunit L) (Lipoamide dehydrogenase component of pyruvate dehydrogenase complex) (Pyruvate dehydrogenase complex E3 component)	YFL018C
P04037	COX4_YEAST	reviewed	Cytochrome c oxidase subunit 4, mitochondrial (EC 1.9.3.1) (Cytochrome c oxidase polypeptide IV)	YGL187C
Q6Q5X2	YD34B_YEAST	reviewed	Cysteine-rich and transmembrane domain-containing protein YDR034W-B	YDR034W-B
Q00711	SDHA_YEAST	reviewed	Succinate dehydrogenase [ubiquinone] flavoprotein subunit, mitochondrial (EC 1.3.5.1) (Flavoprotein subunit of complex II) (FP)	YKL148C
P32191	GPDM_YEAST	reviewed	Glycerol-3-phosphate dehydrogenase, mitochondrial (GPD-M) (GPDH-M) (EC 1.1.5.3)	YIL155C
P21801	SDHB_YEAST	reviewed	Succinate dehydrogenase [ubiquinone] iron-sulfur subunit, mitochondrial (EC 1.3.5.1) (Iron-sulfur subunit of complex II) (Ip)	YLL041C
P32316	ACH1_YEAST	reviewed	Acetyl-CoA hydrolase (EC 3.1.2.1) (Acetyl-CoA deacylase) (Acetyl-CoA acylase)	YBL015W
P38077	ATPG_YEAST	reviewed	ATP synthase subunit gamma, mitochondrial (F-ATPase gamma subunit)	YBR039W
P07143	CY1_YEAST	reviewed	Cytochrome c1, heme protein, mitochondrial (Complex III subunit 4) (Complex III subunit IV) (Cytochrome b-c1 complex subunit 4) (Ubiquinol-cytochrome-c reductase complex cytochrome c1 subunit) (Cytochrome c-1)	YOR065W
P53252	PIL1_YEAST	reviewed	Sphingolipid long chain base-responsive protein PIL1	YGR086C
P37299	QCR10_YEAST	reviewed	Cytochrome b-c1 complex subunit 10 (Complex III subunit 10) (Complex III subunit XI) (Ubiquinol-cytochrome c reductase complex 8.5 kDa protein)	YHR001W-A
Q12230	LSP1_YEAST	reviewed	Sphingolipid long chain base-responsive protein LSP1	YPL004C
P19414	ACON_YEAST	reviewed	Aconitate hydratase, mitochondrial (Aconitase) (EC 4.2.1.3) (Citrate hydro-lyase)	YLR304C
P53598	SUCA_YEAST	reviewed	Succinate--CoA ligase [ADP-forming] subunit alpha, mitochondrial (EC 6.2.1.5) (Succinyl-CoA synthetase subunit alpha) (SCS-alpha)	YOR142W
P16547	OM45_YEAST	reviewed	Mitochondrial outer membrane protein OM45 (Outer membrane protein of 45 kDa)	YIL136W
P0CS90	HSP77_YEAST	reviewed	Heat shock protein SSC1, mitochondrial (Endonuclease SceI 75 kDa subunit) (Endo.SceI 75 kDa subunit) (mtHSP70)	YJR045C
P40215	NDH1_YEAST	reviewed	External NADH-ubiquinone oxidoreductase 1, mitochondrial (EC 1.6.5.9) (External NADH dehydrogenase 1)	YMR145C
P28834	IDH1_YEAST	reviewed	Isocitrate dehydrogenase [NAD] subunit 1, mitochondrial (EC 1.1.1.41) (Isocitric dehydrogenase) (NAD(+)-specific ICDH)	YNL037C
P21306	ATP5E_YEAST	reviewed	ATP synthase subunit epsilon, mitochondrial (ATPase subunit epsilon)	YPL271W
P05030	PMA1_YEAST	reviewed	Plasma membrane ATPase 1 (EC 7.1.2.1) (Proton pump 1)	YGL008C
Q12165	ATPD_YEAST	reviewed	ATP synthase subunit delta, mitochondrial (F-ATPase delta subunit)	YDL004W
P16387	ODPA_YEAST	reviewed	Pyruvate dehydrogenase E1 component subunit alpha, mitochondrial (EC 1.2.4.1) (Pyruvate dehydrogenase complex component E1 alpha) (PDHE1-A)	YER178W
P09457	ATPO_YEAST	reviewed	ATP synthase subunit 5, mitochondrial (ATP synthase chain 5) (Oligomycin sensitivity conferral protein) (OSCP)	YDR298C
P00044	CYC1_YEAST	reviewed	Cytochrome c iso-1	YJR048W
P32340	NDI1_YEAST	reviewed	Rotenone-insensitive NADH-ubiquinone oxidoreductase, mitochondrial (EC 1.6.5.9) (Internal NADH dehydrogenase) (NADH:ubiquinone reductase (non-electrogenic))	YML120C
P22068	ATPB_SCHPO	reviewed	ATP synthase subunit beta, mitochondrial (EC 7.1.2.2)
Q96VH5	MIC10_YEAST	reviewed	MICOS complex subunit MIC10 (Mitochondrial contact site complex 10 kDa subunit) (Mitochondrial inner membrane organization component of 10 kDa) (Mitochondrial organizing structure protein 1) (MitOS1)	YCL057C-A
P40185	MMF1_YEAST	reviewed	Protein MMF1, mitochondrial (Isoleucine biosynthesis and maintenance of intact mitochondria 1) (Maintenance of mitochondrial function 1)	YIL051C
P81450	ATP18_YEAST	reviewed	ATP synthase subunit J, mitochondrial (ATPase synthase I subunit)	YML081C-A
P32445	RIM1_YEAST	reviewed	Single-stranded DNA-binding protein RIM1, mitochondrial (Mitochondrial ssDNA-binding protein)	YCR028C-A
Q12233	ATPN_YEAST	reviewed	ATP synthase subunit g, mitochondrial (ATPase subunit g)	YPR020W
P05626	ATPF_YEAST	reviewed	ATP synthase subunit 4, mitochondrial	YPL078C
P20967	ODO1_YEAST	reviewed	2-oxoglutarate dehydrogenase, mitochondrial (EC 1.2.4.2) (2-oxoglutarate dehydrogenase complex component E1) (OGDC-E1) (Alpha-ketoglutarate dehydrogenase)	YIL125W
P38910	CH10_YEAST	reviewed	10 kDa heat shock protein, mitochondrial (HSP10) (10 kDa chaperonin)	YOR020C
P00424	COX5A_YEAST	reviewed	Cytochrome c oxidase polypeptide 5A, mitochondrial (EC 1.9.3.1) (Cytochrome c oxidase polypeptide Va)	YNL052W
P00127	QCR6_YEAST	reviewed	Cytochrome b-c1 complex subunit 6 (Complex III subunit 6) (Complex III subunit VI) (Cytochrome c1 non-heme 17 kDa protein) (Mitochondrial hinge protein) (Ubiquinol-cytochrome c reductase complex 17 kDa protein)	YFR033C
P07255	COX9_YEAST	reviewed	Cytochrome c oxidase subunit 7A (EC 1.9.3.1) (Cytochrome c oxidase polypeptide VIIA)	YDL067C
P08417	FUMH_YEAST	reviewed	Fumarate hydratase, mitochondrial (Fumarase) (EC 4.2.1.2)	YPL262W
P24487	ATPA_SCHPO	reviewed	ATP synthase subunit alpha, mitochondrial
Q6Q560	ISD11_YEAST	reviewed	Protein ISD11 (Iron-sulfur protein biogenesis, desulfurase-interacting protein 11)	YER048W-A
P02992	EFTU_YEAST	reviewed	Elongation factor Tu, mitochondrial (tufM)	YOR187W
P07246	ADH3_YEAST	reviewed	Alcohol dehydrogenase 3, mitochondrial (EC 1.1.1.1) (Alcohol dehydrogenase III) (YADH-3)	YMR083W
P39676	FHP_YEAST	reviewed	Flavohemoprotein (EC 1.14.12.17) (Flavohemoglobin) (Hemoglobin-like protein) (Nitric oxide dioxygenase) (NO oxygenase) (NOD)	YGR234W
A6ZLG8	OM14_YEAS7	reviewed	Mitochondrial outer membrane protein OM14 (Outer membrane protein of 14 kDa)
P19657	PMA2_YEAST	reviewed	Plasma membrane ATPase 2 (EC 7.1.2.1) (Proton pump 2)	YPL036W
P39726	GCSH_YEAST	reviewed	Glycine cleavage system H protein, mitochondrial (Glycine decarboxylase complex subunit H)	YAL044C
P06208	LEU1_YEAST	reviewed	2-isopropylmalate synthase (EC 2.3.3.13) (Alpha-IPM synthase) (Alpha-isopropylmalate synthase)	YNL104C
P53312	SUCB_YEAST	reviewed	Succinate--CoA ligase [ADP-forming] subunit beta, mitochondrial (EC 6.2.1.5) (Succinyl-CoA synthetase beta chain) (SCS-beta)	YGR244C
P21954	IDHP_YEAST	reviewed	Isocitrate dehydrogenase [NADP], mitochondrial (IDH) (EC 1.1.1.42) (IDP) (NADP(+)-specific ICDH) (Oxalosuccinate decarboxylase)	YDL066W
P04710	ADT1_YEAST	reviewed	ADP,ATP carrier protein 1 (ADP/ATP translocase 1) (Adenine nucleotide translocator 1) (ANT 1)	YMR056C
P08525	QCR8_YEAST	reviewed	Cytochrome b-c1 complex subunit 8 (Complex III subunit 8) (Complex III subunit VII) (Ubiquinol-cytochrome c reductase complex 11 kDa protein) (Ubiquinol-cytochrome c reductase complex ubiquinone-binding protein QP-C)	YJL166W
Q08245	ZEO1_YEAST	reviewed	Protein ZEO1 (Zeocin resistance protein 1)	YOL109W
P19262	ODO2_YEAST	reviewed	Dihydrolipoyllysine-residue succinyltransferase component of 2-oxoglutarate dehydrogenase complex, mitochondrial (EC 2.3.1.61) (2-oxoglutarate dehydrogenase complex component E2) (OGDC-E2) (Dihydrolipoamide succinyltransferase component of 2-oxoglutarate dehydrogenase complex)	YDR148C
P32891	DLD1_YEAST	reviewed	D-lactate dehydrogenase [cytochrome] 1, mitochondrial (EC 1.1.2.4) (D-lactate ferricytochrome C oxidoreductase) (D-LCR)	YDL174C
P23644	TOM40_YEAST	reviewed	Mitochondrial import receptor subunit TOM40 (Mitochondrial import site protein ISP42) (Translocase of outer membrane 40 kDa subunit)	YMR203W
P33303	SFC1_YEAST	reviewed	Succinate/fumarate mitochondrial transporter (Regulator of acetyl-CoA synthase activity)	YJR095W
P30902	ATP7_YEAST	reviewed	ATP synthase subunit d, mitochondrial	YKL016C
P25605	ILV6_YEAST	reviewed	Acetolactate synthase small subunit, mitochondrial (Acetohydroxy-acid synthase small subunit) (AHAS) (ALS)	YCL009C
B3LMP9	MIC12_YEAS1	reviewed	MICOS complex subunit MIC12 (Altered inheritance of mitochondria protein 5, mitochondrial) (Found in mitochondrial proteome protein 51)
P37298	DHSD_YEAST	reviewed	Succinate dehydrogenase [ubiquinone] cytochrome b small subunit, mitochondrial (CybS) (Succinate-ubiquinone reductase membrane anchor subunit)	YDR178W
Q12335	PST2_YEAST	reviewed	Protoplast secreted protein 2	YDR032C
P37292	GLYM_YEAST	reviewed	Serine hydroxymethyltransferase, mitochondrial (SHMT) (EC 2.1.2.1) (Glycine hydroxymethyltransferase) (Serine methylase)	YBR263W
P39004	HXT7_YEAST	reviewed	High-affinity hexose transporter HXT7	YDR342C
P40961	PHB1_YEAST	reviewed	Prohibitin-1	YGR132C
P32473	ODPB_YEAST	reviewed	Pyruvate dehydrogenase E1 component subunit beta, mitochondrial (EC 1.2.4.1) (Pyruvate dehydrogenase complex component E1 beta) (PDHE1-B)	YBR221C
P34227	PRX1_YEAST	reviewed	Peroxiredoxin PRX1, mitochondrial (Prx) (EC 1.11.1.15) (1-Cys PRX) (Mitochondrial thiol peroxidase) (mTPx) (Thioredoxin peroxidase)	YBL064C
P50085	PHB2_YEAST	reviewed	Prohibitin-2	YGR231C
P00447	SODM_YEAST	reviewed	Superoxide dismutase [Mn], mitochondrial (EC 1.15.1.1)	YHR008C
Q12207	NCE2_YEAST	reviewed	Non-classical export protein 2	YPR149W
P79024	CISY_CANTR	reviewed	Citrate synthase, mitochondrial (EC 2.3.3.16)
B3LRA0	MIC60_YEAS1	reviewed	MICOS complex subunit MIC60 (Mitofilin)
Q6FWS8	SDHB_CANGA	reviewed	Succinate dehydrogenase [ubiquinone] iron-sulfur subunit, mitochondrial (EC 1.3.5.1) (Iron-sulfur subunit of complex II) (Ip)	CAGL0C03223g
O13366	ODPA_KLULA	reviewed	Pyruvate dehydrogenase E1 component subunit alpha, mitochondrial (PDHE1-A) (EC 1.2.4.1)	KLLA0F12001g
P28241	IDH2_YEAST	reviewed	Isocitrate dehydrogenase [NAD] subunit 2, mitochondrial (EC 1.1.1.41) (Isocitric dehydrogenase) (NAD(+)-specific ICDH)	YOR136W
Q01519	COX12_YEAST	reviewed	Cytochrome c oxidase subunit 6B (EC 1.9.3.1) (Cytochrome c oxidase polypeptide VIb)	YLR038C
Q12428	PRPD_YEAST	reviewed	Probable 2-methylcitrate dehydratase (2-MC dehydratase) (EC 4.2.1.79) ((2S,3S)-2-methylcitrate dehydratase)	YPR002W
P38988	GGC1_YEAST	reviewed	Mitochondrial GTP/GDP carrier protein 1	YDL198C
P40513	MAM33_YEAST	reviewed	Mitochondrial acidic protein MAM33	YIL070C
Q2V2P9	YD19A_YEAST	reviewed	Uncharacterized protein YDR119W-A	YDR119W-A
B3LLM2	RCF1_YEAS1	reviewed	Respiratory supercomplex factor 1, mitochondrial (Altered inheritance of mitochondria protein 31)
P48015	GCST_YEAST	reviewed	Aminomethyltransferase, mitochondrial (EC 2.1.2.10) (Glycine cleavage system T protein) (GCVT) (Glycine decarboxylase complex subunit T)	YDR019C
P47131	YJ55_YEAST	reviewed	TMEM14 protein homolog YJR085C	YJR085C
P33416	HSP78_YEAST	reviewed	Heat shock protein 78, mitochondrial	YDR258C
P00045	CYC7_YEAST	reviewed	Cytochrome c iso-2	YEL039C
P00359	G3P3_YEAST	reviewed	Glyceraldehyde-3-phosphate dehydrogenase 3 (GAPDH 3) (EC 1.2.1.12)	YGR192C
P40515	FIS1_YEAST	reviewed	Mitochondrial fission 1 protein (Mitochondrial division protein 2)	YIL065C
P33421	SDH3_YEAST	reviewed	Succinate dehydrogenase [ubiquinone] cytochrome b subunit, mitochondrial	YKL141W
P62987	RL40_HUMAN	reviewed	Ubiquitin-60S ribosomal protein L40 (CEP52) (Ubiquitin A-52 residue ribosomal protein fusion product 1) [Cleaved into: Ubiquitin; 60S ribosomal protein L40 (Large ribosomal subunit protein eL40)]
P40008	FMP52_YEAST	reviewed	Protein FMP52, mitochondrial (Found in mitochondrial proteome protein 52)	YER004W
P40495	LYS12_YEAST	reviewed	Homoisocitrate dehydrogenase, mitochondrial (HIcDH) (EC 1.1.1.87)	YIL094C
P12695	ODP2_YEAST	reviewed	Dihydrolipoyllysine-residue acetyltransferase component of pyruvate dehydrogenase complex, mitochondrial (EC 2.3.1.12) (Dihydrolipoamide acetyltransferase component of pyruvate dehydrogenase complex) (Pyruvate dehydrogenase complex component E2) (PDC-E2) (PDCE2)	YNL071W
P22289	QCR9_YEAST	reviewed	Cytochrome b-c1 complex subunit 9 (Complex III subunit 9) (Complex III subunit X) (Cytochrome c1 non-heme 7.3 kDa protein) (Ubiquinol-cytochrome c reductase complex 7.3 kDa protein)	YGR183C
Q03028	ODC1_YEAST	reviewed	Mitochondrial 2-oxodicarboxylate carrier 1	YPL134C
O74700	TIM9_YEAST	reviewed	Mitochondrial import inner membrane translocase subunit TIM9	YEL020W-A
Q02486	ABF2_YEAST	reviewed	ARS-binding factor 2, mitochondrial	YMR072W
P42949	TIM16_YEAST	reviewed	Mitochondrial import inner membrane translocase subunit TIM16 (Presequence translocated-associated motor subunit PAM16)	YJL104W
P81451	ATP19_YEAST	reviewed	ATP synthase subunit K, mitochondrial	YOL077W-A
P02994	EF1A_YEAST	reviewed	Elongation factor 1-alpha (EF-1-alpha) (Eukaryotic elongation factor 1A) (eEF1A) (Translation elongation factor 1A)	YPR080W; YBR118W
P54783	ALO_YEAST	reviewed	D-arabinono-1,4-lactone oxidase (ALO) (EC 1.1.3.37) (L-galactono-gamma-lactone oxidase)	YML086C
Q12031	ACEB_YEAST	reviewed	Mitochondrial 2-methylisocitrate lyase (Methylisocitrate lyase) (EC 4.1.3.30)	YPR006C
Q03799	RT08_YEAST	reviewed	37S ribosomal protein S8, mitochondrial (Mitochondrial small ribosomal subunit protein uS8m)	YMR158W
P38071	ETR1_YEAST	reviewed	Enoyl-[acyl-carrier-protein] reductase, mitochondrial (EC 1.3.1.104) (2-enoyl thioester reductase) (Mitochondrial respiratory function protein 1)	YBR026C
P53157	MPC1_YEAST	reviewed	Mitochondrial pyruvate carrier 1 (MPC1) (Protein FMP37)	YGL080W
Q08822	ETFD_YEAST	reviewed	Probable electron transfer flavoprotein-ubiquinone oxidoreductase, mitochondrial (ETF-QO) (ETF-ubiquinone oxidoreductase) (EC 1.5.5.1) (Changed intracellular redox state protein 2) (Electron-transferring-flavoprotein dehydrogenase) (ETF dehydrogenase)	YOR356W
P06780	RHO1_YEAST	reviewed	GTP-binding protein RHO1 (Rho-type GTPase 1)	YPR165W
P38523	GRPE_YEAST	reviewed	GrpE protein homolog, mitochondrial	YOR232W
P47052	SDHX_YEAST	reviewed	Succinate dehydrogenase [ubiquinone] flavoprotein subunit 2, mitochondrial (EC 1.3.5.1) (Flavoprotein subunit of complex II) (FP) (SDH1b)	YJL045W
P25087	ERG6_YEAST	reviewed	Sterol 24-C-methyltransferase (EC 2.1.1.41) (Delta(24)-sterol C-methyltransferase)	YML008C
P07342	ILVB_YEAST	reviewed	Acetolactate synthase catalytic subunit, mitochondrial (EC 2.2.1.6) (Acetohydroxy-acid synthase catalytic subunit) (AHAS) (ALS)	YMR108W
P36527	RM28_YEAST	reviewed	54S ribosomal protein L28, mitochondrial (Mitochondrial large ribosomal subunit protein mL40) (YmL28)	YDR462W
B3LQG6	AIM24_YEAS1	reviewed	Altered inheritance of mitochondria protein 24, mitochondrial
P38872	ADY1_YEAST	reviewed	Prospore formation at selected spindle poles protein 1 (Accumulates dyads protein 1)	YHR185C
A6ZRW3	TOM70_YEAS7	reviewed	Mitochondrial import receptor subunit TOM70 (70 kDa mitochondrial outer membrane protein) (Translocase of outer membrane 70 kDa subunit)
P16622	HEMH_YEAST	reviewed	Ferrochelatase, mitochondrial (EC 4.99.1.1) (Heme synthase) (Protoheme ferro-lyase)	YOR176W
P43594	MIC19_YEAST	reviewed	MICOS complex subunit MIC19 (Altered inheritance of mitochondria protein 13, mitochondrial) (Mitochondrial contact site complex 19 kDa subunit)	YFR011C
Q12359	ATO3_YEAST	reviewed	Ammonia transport outward protein 3	YDR384C
P81449	ATPJ_YEAST	reviewed	ATP synthase subunit e, mitochondrial (ATPase subunit e) (Translocase of the inner membrane protein 11)	YDR322C-A
Q8NIG3	H4_CANGA	reviewed	Histone H4	CAGL0C04136g; CAGL0H09834g; CAGL0M06677g
P49095	GCSP_YEAST	reviewed	Glycine dehydrogenase (decarboxylating), mitochondrial (EC 1.4.4.2) (Glycine cleavage system P protein) (Glycine decarboxylase) (Glycine decarboxylase complex subunit P) (Glycine dehydrogenase (aminomethyl-transferring))	YMR189W
P39522	ILV3_YEAST	reviewed	Dihydroxy-acid dehydratase, mitochondrial (DAD) (EC 4.2.1.9) (2,3-dihydroxy acid hydrolyase)	YJR016C
P36141	FMP46_YEAST	reviewed	Putative redox protein FMP46, mitochondrial (EC 1.-.-.-) (Found in mitochondrial proteome protein 46)	YKR049C
P40159	YNU8_YEAST	reviewed	Uncharacterized protein YNL208W	YNL208W
P00927	THDH_YEAST	reviewed	Threonine dehydratase, mitochondrial (EC 4.3.1.19) (Threonine deaminase)	YER086W
Q12029	FSF1_YEAST	reviewed	Sideroflexin FSF1 (Fungal sideroflexin-1)	YOR271C
Q06405	ATPK_YEAST	reviewed	ATP synthase subunit f, mitochondrial	YDR377W
Q12166	LEU9_YEAST	reviewed	2-isopropylmalate synthase 2, mitochondrial (EC 2.3.3.13) (Alpha-IPM synthase 2) (Alpha-isopropylmalate synthase 2) (Alpha-isopropylmalate synthase II)	YOR108W
Q12497	FMP16_YEAST	reviewed	Protein FMP16, mitochondrial (Found in mitochondrial proteome protein 16)	YDR070C
P14020	DPM1_YEAST	reviewed	Dolichol-phosphate mannosyltransferase (EC 2.4.1.83) (Dolichol-phosphate mannose synthase) (DPM synthase) (Dolichyl-phosphate beta-D-mannosyltransferase) (Mannose-P-dolichol synthase) (MPD synthase)	YPR183W
Q2V2P4	YI156_YEAST	reviewed	Uncharacterized protein YIL156W-B	YIL156W-B
P00360	G3P1_YEAST	reviewed	Glyceraldehyde-3-phosphate dehydrogenase 1 (GAPDH 1) (EC 1.2.1.12)	YJL052W
P00175	CYB2_YEAST	reviewed	Cytochrome b2, mitochondrial (EC 1.1.2.3) (L-lactate dehydrogenase [Cytochrome]) (L-lactate ferricytochrome C oxidoreductase) (L-LCR)	YML054C
P25374	NFS1_YEAST	reviewed	Cysteine desulfurase, mitochondrial (EC 2.8.1.7) (tRNA-splicing protein SPL1)	YCL017C
P30624	LCF1_YEAST	reviewed	Long-chain-fatty-acid--CoA ligase 1 (EC 6.2.1.3) (Fatty acid activator 1) (Long-chain acyl-CoA synthetase 1)	YOR317W
P06182	CCHL_YEAST	reviewed	Cytochrome c heme lyase (CCHL) (EC 4.4.1.17) (Holocytochrome-c synthase)	YAL039C
P07253	CBP6_YEAST	reviewed	Cytochrome B pre-mRNA-processing protein 6	YBR120C
P19955	RT31_YEAST	reviewed	37S ribosomal protein YMR-31, mitochondrial	YFR049W
P22353	RM08_YEAST	reviewed	54S ribosomal protein L8, mitochondrial (Mitochondrial large ribosomal subunit protein bL17m) (YmL8)	YJL063C
Q01852	TIM44_YEAST	reviewed	Mitochondrial import inner membrane translocase subunit TIM44 (Inner membrane import site protein 45) (ISP45) (Membrane import machinery protein MIM44) (Mitochondrial protein import protein 1)	YIL022W
B3LJN9	AIM41_YEAS1	reviewed	Altered inheritance of mitochondria protein 41, mitochondrial
P00358	G3P2_YEAST	reviewed	Glyceraldehyde-3-phosphate dehydrogenase 2 (GAPDH 2) (EC 1.2.1.12)	YJR009C
P25349	YCP4_YEAST	reviewed	Flavoprotein-like protein YCP4	YCR004C
P24545	PMA1_ZYGRO	reviewed	Plasma membrane ATPase (EC 7.1.2.1) (Proton pump)
P51998	RL4P_YEAST	reviewed	54S ribosomal protein YmL6, mitochondrial (Mitochondrial large ribosomal subunit protein uL4m)	YML025C
Q04013	YHM2_YEAST	reviewed	Citrate/oxoglutarate carrier protein (Coc1p) (Mitochondrial DNA replication protein YHM2)	YMR241W
P36013	MAOM_YEAST	reviewed	NAD-dependent malic enzyme, mitochondrial (NAD-ME) (EC 1.1.1.38)	YKL029C
Q12480	ETFA_YEAST	reviewed	Probable electron transfer flavoprotein subunit alpha, mitochondrial (Alpha-ETF) (Altered inheritance rate of mitochondria protein 45)	YPR004C
P32796	CACP_YEAST	reviewed	Carnitine O-acetyltransferase, mitochondrial (Carnitine acetylase) (EC 2.3.1.7)	YML042W
P38891	BCA1_YEAST	reviewed	Branched-chain-amino-acid aminotransferase, mitochondrial (BCAT) (EC 2.6.1.42) (Protein ECA39) (Protein TWT1)	YHR208W
P35997	RS27A_YEAST	reviewed	40S ribosomal protein S27-A (RP61) (Small ribosomal subunit protein eS27-A) (YS20)	YKL156W
P40098	FMP10_YEAST	reviewed	Uncharacterized mitochondrial membrane protein FMP10	YER182W
P00560	PGK_YEAST	reviewed	Phosphoglycerate kinase (EC 2.7.2.3)	YCR012W
P43377	COX2_SACEX	reviewed	Cytochrome c oxidase subunit 2 (EC 1.9.3.1) (Cytochrome c oxidase polypeptide II)
B3LI56	CBP4_YEAS1	reviewed	Assembly factor CBP4 (Cytochrome b mRNA-processing protein 4)
Q03976	RT24_YEAST	reviewed	37S ribosomal protein S24, mitochondrial (Mitochondrial ribosomal small subunit protein 24) (Mitochondrial small ribosomal subunit protein mS35)	YDR175C
P36528	RM17_YEAST	reviewed	54S ribosomal protein L17, mitochondrial (Mitochondrial large ribosomal subunit protein mL46) (YmL17/YmL30)	YNL252C
P40491	FMC1_YEAST	reviewed	ATP synthase assembly factor FMC1, mitochondrial (Formation of mitochondrial complexes protein 1)	YIL098C
P42940	ETFB_YEAST	reviewed	Probable electron transfer flavoprotein subunit beta (Beta-ETF) (Changed intracellular redox state protein 1)	YGR207C
Q06143	DIC1_YEAST	reviewed	Mitochondrial dicarboxylate transporter (DTP) (Dicarboxylate carrier 1)	YLR348C
P32331	YMC1_YEAST	reviewed	Mitochondrial glycine transporter YMC1	YPR058W
P27929	NAM9_YEAST	reviewed	37S ribosomal protein NAM9, mitochondrial (Mitochondrial small ribosomal subunit protein uS4m) (Nuclear accommodation of mitochondria protein 9)	YNL137C
A6ZR27	ALDH5_YEAS7	reviewed	Aldehyde dehydrogenase 5, mitochondrial (EC 1.2.1.5)
P32335	MSS51_YEAST	reviewed	Protein MSS51, mitochondrial (Mitochondrial splicing suppressor protein 51)	YLR203C
P07275	PUT2_YEAST	reviewed	Delta-1-pyrroline-5-carboxylate dehydrogenase, mitochondrial (P5C dehydrogenase) (EC 1.2.1.88) (L-glutamate gamma-semialdehyde dehydrogenase)	YHR037W
P53721	RCF2_YEAST	reviewed	Respiratory supercomplex factor 2, mitochondrial (Altered inheritance of mitochondria protein 38)	YNR018W
P36060	MCR1_YEAST	reviewed	NADH-cytochrome b5 reductase 2 (EC 1.6.2.2) (Mitochondrial cytochrome b reductase) (p34/p32) [Cleaved into: NADH-cytochrome b5 reductase p34 form; NADH-cytochrome b5 reductase p32 form]	YKL150W
Q02784	GLRX5_YEAST	reviewed	Monothiol glutaredoxin-5, mitochondrial	YPL059W
P49017	COQ5_YEAST	reviewed	2-methoxy-6-polyprenyl-1,4-benzoquinol methylase, mitochondrial (EC 2.1.1.201) (2-hexaprenyl-6-methoxy-1,4-benzoquinol methyltransferase) (Ubiquinone biosynthesis methyltransferase COQ5)	YML110C
P04039	COX8_YEAST	reviewed	Cytochrome c oxidase polypeptide VIII, mitochondrial (EC 1.9.3.1)	YLR395C
B3LNV9	MIC27_YEAS1	reviewed	MICOS complex subunit MIC27
P01123	YPT1_YEAST	reviewed	GTP-binding protein YPT1 (Protein YP2) (Rab GTPase YPT1) (Transport GTPase YPT1)	YFL038C
P38079	YRO2_YEAST	reviewed	Protein YRO2	YBR054W
P49334	TOM22_YEAST	reviewed	Mitochondrial import receptor subunit TOM22 (Mitochondrial 17 kDa assembly protein) (Mitochondrial 22 kDa outer membrane protein) (Protein MAS17) (Translocase of outer membrane 22 kDa subunit)	YNL131W
P00425	COX5B_YEAST	reviewed	Cytochrome c oxidase polypeptide 5B, mitochondrial (EC 1.9.3.1) (Cytochrome c oxidase polypeptide Vb)	YIL111W
Q12117	MRH1_YEAST	reviewed	Protein MRH1 (Membrane protein related to HSP30)	YDR033W
P50087	MIC26_YEAST	reviewed	MICOS subunit MIC26 (Mitochondrial contact site complex 29 kDa subunit) (Mitochondrial inner membrane organization component of 27 kDa) (Mitochondrial organizing structure protein 2) (MitOS2)	YGR235C
P36516	RM03_YEAST	reviewed	54S ribosomal protein L3, mitochondrial (Mitochondrial large ribosomal subunit protein mL44) (YmL3)	YMR024W
P63261	ACTG_HUMAN	reviewed	Actin, cytoplasmic 2 (Gamma-actin) [Cleaved into: Actin, cytoplasmic 2, N-terminally processed]
Q06678	RM35_YEAST	reviewed	54S ribosomal protein L35, mitochondrial (Mitochondrial large ribosomal subunit protein mL38) (YmL35)	YDR322W
Q04947	RTN1_YEAST	reviewed	Reticulon-like protein 1	YDR233C
Q06090	RM51_YEAST	reviewed	54S ribosomal protein L51, mitochondrial (Mitochondrial large ribosomal subunit protein mL43)	YPR100W
Q04598	RM34_YEAST	reviewed	54S ribosomal protein L34, mitochondrial (L34mt) (Mitochondrial large ribosomal subunit protein bL34m)	YDR115W
P00330	ADH1_YEAST	reviewed	Alcohol dehydrogenase 1 (EC 1.1.1.1) (Alcohol dehydrogenase I) (YADH-1)	YOL086C
Q04935	COX20_YEAST	reviewed	Cytochrome c oxidase assembly protein COX20, mitochondrial	YDR231C
P10662	RT01_YEAST	reviewed	37S ribosomal protein MRP1, mitochondrial (Mitochondrial small ribosomal subunit protein mS43)	YDR347W
Q3E756	YB029_YEAST	reviewed	UPF0768 protein YBL029C-A	YBL029C-A
Q03667	MIX17_YEAST	reviewed	Mitochondrial intermembrane space cysteine motif-containing protein MIX17 (Mitochondrial intermembrane space CX(n)C motif protein of 17 kDa)	YMR002W
Q04458	HFD1_YEAST	reviewed	Fatty aldehyde dehydrogenase HFD1 (EC 1.2.1.3)	YMR110C
Q02772	PT191_YEAST	reviewed	Mitochondrial protein PET191	YJR034W
P38958	PT100_YEAST	reviewed	Protein PET100, mitochondrial	YDR079W
P53163	MNP1_YEAST	reviewed	54S ribosomal protein L12, mitochondrial (Mitochondrial large ribosomal subunit protein bL12m) (Mitochondrial-nucleoid protein 1)	YGL068W
P32463	ACPM_YEAST	reviewed	Acyl carrier protein, mitochondrial (ACP) (NADH-ubiquinone oxidoreductase 9.6 kDa subunit)	YKL192C
P10174	COX7_YEAST	reviewed	Cytochrome c oxidase subunit 7 (EC 1.9.3.1) (Cytochrome c oxidase polypeptide VII)	YMR256C
P32898	CYM1_YEAST	reviewed	Mitochondrial presequence protease (EC 3.4.24.-) (Cytosolic metalloprotease 1) (Metalloprotease of 112 kDa)	YDR430C
P21771	RT28_YEAST	reviewed	37S ribosomal protein S28, mitochondrial (Mitochondrial small ribosomal subunit protein uS15m)	YDR337W
P0CX55	RS18A_YEAST	reviewed	40S ribosomal protein S18-A (Small ribosomal subunit protein uS13-A)	YDR450W
P19073	CDC42_YEAST	reviewed	Cell division control protein 42 (Suppressor of RHO3 protein 2)	YLR229C
P15424	MS116_YEAST	reviewed	ATP-dependent RNA helicase MSS116, mitochondrial (EC 3.6.4.13)	YDR194C
P32897	TIM23_YEAST	reviewed	Mitochondrial import inner membrane translocase subunit TIM23 (Membrane import machinery protein MIM23) (Mitochondrial protein import protein 3) (Mitochondrial protein import protein MAS6)	YNR017W
P07560	SEC4_YEAST	reviewed	Ras-related protein SEC4 (Suppressor of RHO3 protein 6)	YFL005W
P60009	ACT_CANGA	reviewed	Actin	CAGL0K12694g
P06367	RS14A_YEAST	reviewed	40S ribosomal protein S14-A (RP59A) (Small ribosomal subunit protein uS11-A)	YCR031C
Q08179	MDM38_YEAST	reviewed	Mitochondrial distribution and morphology protein 38	YOL027C
Q12487	RM23_YEAST	reviewed	54S ribosomal protein L23, mitochondrial (Mitochondrial large ribosomal subunit protein uL13m) (YmL23)	YOR150W
P21560	CBP3_YEAST	reviewed	Protein CBP3, mitochondrial	YPL215W
P25719	CYPC_YEAST	reviewed	Peptidyl-prolyl cis-trans isomerase C, mitochondrial (PPIase C) (EC 5.2.1.8) (Cyclophilin C) (PPI-III) (Rotamase C)	YML078W
P18496	ATP10_YEAST	reviewed	Mitochondrial ATPase complex subunit ATP10	YLR393W
P40035	PIC2_YEAST	reviewed	Mitochondrial phosphate carrier protein 2 (Phosphate transport protein 2) (PTP 2) (Pi carrier isoform 2) (mPic 2)	YER053C
A7A1V9	RM04_YEAS7	reviewed	54S ribosomal protein L4, mitochondrial (YmL4)
P53881	RM22_YEAST	reviewed	54S ribosomal protein L22, mitochondrial (Mitochondrial large ribosomal subunit protein uL22m)	YNL177C
B3LSV9	AIM46_YEAS1	reviewed	Altered inheritance of mitochondria protein 46, mitochondrial
P32787	MG101_YEAST	reviewed	Mitochondrial genome maintenance protein MGM101	YJR144W
Q04401	SDHF3_YEAST	reviewed	Succinate dehydrogenase assembly factor 3, mitochondrial (SDH assembly factor 3) (SDHAF3) (Acetate non-utilizing protein 9)	YDR511W
Q12305	RDL1_YEAST	reviewed	Thiosulfate:glutathione sulfurtransferase (TST) (EC 2.8.1.-) (Rhodanese-like protein 1)	YOR285W
P35996	RM38_YEAST	reviewed	54S ribosomal protein L38, mitochondrial (Mitochondrial large ribosomal subunit protein uL14m) (YmL38) [Cleaved into: 54S ribosomal protein L34, mitochondrial (YmL34)]	YKL170W
P62806	H4_MOUSE	reviewed	Histone H4	; ; ; ; ; ; ; ; ; ; ;
P40086	COX15_YEAST	reviewed	Cytochrome c oxidase assembly protein COX15	YER141W
Q04599	RM01_YEAST	reviewed	54S ribosomal protein L1, mitochondrial (Mitochondrial large ribosomal subunit protein uL1m)	YDR116C
P29311	BMH1_YEAST	reviewed	Protein BMH1	YER177W
P10591	HSP71_YEAST	reviewed	Heat shock protein SSA1 (Heat shock protein YG100)	YAL005C
P32843	YME2_YEAST	reviewed	Mitochondrial escape protein 2 (Protein RNA12)	YMR302C
P38711	RS27B_YEAST	reviewed	40S ribosomal protein S27-B (RP61) (Small ribosomal subunit protein eS27-B) (YS20)	YHR021C
P38295	MCFS2_YEAST	reviewed	Medium-chain fatty acid ethyl ester synthase/esterase 2 (Alcohol O-acetyltransferase) (EC 2.3.1.84) (EC 3.1.1.-) (Ethanol hexanoyl transferase 1)	YBR177C
P43557	FMP32_YEAST	reviewed	Protein FMP32, mitochondrial (Found in mitochondrial proteome protein 32)	YFL046W
P25642	IMG2_YEAST	reviewed	54S ribosomal protein IMG2, mitochondrial (Integrity of mitochondrial genome protein 2) (Mitochondrial large ribosomal subunit protein mL49)	YCR071C
P36533	RM39_YEAST	reviewed	54S ribosomal protein L39, mitochondrial (Mitochondrial large ribosomal subunit protein bL33m) (YmL39)	YML009C
P32907	ATO2_YEAST	reviewed	Ammonia transport outward protein 2	YNR002C
P0CX31	RS24A_YEAST	reviewed	40S ribosomal protein S24-A (RP50) (Small ribosomal subunit protein eS24-A)	YER074W
P40452	COA1_YEAST	reviewed	Cytochrome c oxidase assembly factor 1	YIL157C
P10663	RT02_YEAST	reviewed	37S ribosomal protein MRP2, mitochondrial (Mitochondrial small ribosomal subunit protein uS14m)	YPR166C
P22135	ATP12_YEAST	reviewed	Protein ATP12, mitochondrial	YJL180C
P28877	PMA1_CANAX	reviewed	Plasma membrane ATPase 1 (EC 7.1.2.1) (Proton pump 1)
Q07451	YET3_YEAST	reviewed	Endoplasmic reticulum transmembrane protein 3	YDL072C
P53732	RT12_YEAST	reviewed	37S ribosomal protein S12, mitochondrial (Mitochondrial small ribosomal subunit protein uS12m)	YNR036C
P47150	RT07_YEAST	reviewed	37S ribosomal protein S7, mitochondrial (Mitochondrial small ribosomal subunit protein uS7m)	YJR113C
P32902	RT04_YEAST	reviewed	37S ribosomal protein MRP4, mitochondrial (Mitochondrial small ribosomal subunit protein uS2m)	YHL004W
P53299	TIM13_YEAST	reviewed	Mitochondrial import inner membrane translocase subunit TIM13	YGR181W
Q3E824	YO020_YEAST	reviewed	Uncharacterized protein YOR020W-A	YOR020W-A
P57744	TIM8_YEAST	reviewed	Mitochondrial import inner membrane translocase subunit TIM8	YJR135W-A
P53889	FMP41_YEAST	reviewed	Uncharacterized mitochondrial hydrolase FMP41 (EC 3.-.-.-)	YNL168C
P25626	IMG1_YEAST	reviewed	54S ribosomal protein IMG1, mitochondrial (Integrity of mitochondrial genome protein 1) (Mitochondrial large ribosomal subunit protein bL19m) (PetCR46)	YCR046C
P38695	HXT5_YEAST	reviewed	Probable glucose transporter HXT5	YHR096C
Q03246	RT17_YEAST	reviewed	37S ribosomal protein S17, mitochondrial (Mitochondrial small ribosomal subunit protein uS17m)	YMR188C
P36523	RM15_YEAST	reviewed	54S ribosomal protein L15, mitochondrial (Mitochondrial large ribosomal subunit protein mL57) (YmL15)	YLR312W-A
B3LFH4	MZM1_YEAS1	reviewed	Mitochondrial zinc maintenance protein 1, mitochondrial (Altered inheritance of mitochondria protein 8) (Found in mitochondrial proteome protein 36)
P38152	TXTP_YEAST	reviewed	Tricarboxylate transport protein (Citrate transport protein) (CTP)	YBR291C
P46681	DLD2_YEAST	reviewed	D-2-hydroxyglutarate--pyruvate transhydrogenase DLD2 (D-2HG--pyruvate transhydrogenase DLD2) (EC 1.1.99.40) (Actin-interacting protein 2) (D-lactate dehydrogenase [cytochrome] 2, mitochondrial) (EC 1.1.2.4) (D-lactate ferricytochrome C oxidoreductase) (D-LCR)	YDL178W
P22354	RM20_YEAST	reviewed	54S ribosomal protein L20, mitochondrial (Mitochondrial large ribosomal subunit protein mL58) (YmL20)	YKR085C
P43567	AGX1_YEAST	reviewed	Alanine--glyoxylate aminotransferase 1 (EC 2.6.1.44)	YFL030W
Q02785	PDR12_YEAST	reviewed	ATP-dependent permease PDR12	YPL058C
A5Z2X5	YP010_YEAST	reviewed	UPF0495 protein YPR010C-A	YPR010C-A
P32795	YME1_YEAST	reviewed	Mitochondrial inner membrane i-AAA protease supercomplex subunit YME1 (EC 3.4.24.-) (Protein OSD1) (Tat-binding homolog 11) (Yeast mitochondrial escape protein 1)	YPR024W
P35191	MDJ1_YEAST	reviewed	DnaJ homolog 1, mitochondrial	YFL016C
P34730	BMH2_YEAST	reviewed	Protein BMH2	YDR099W
P36534	RM40_YEAST	reviewed	54S ribosomal protein L40, mitochondrial (Mitochondrial large ribosomal subunit protein uL24m) (YmL40)	YPL173W
P53292	RT35_YEAST	reviewed	37S ribosomal protein S35, mitochondrial (Mitochondrial small ribosomal subunit protein mS45)	YGR165W
P35180	TOM20_YEAST	reviewed	Mitochondrial import receptor subunit TOM20 (Mitochondrial 20 kDa outer membrane protein) (Protein MAS20) (Translocase of outer membrane 20 kDa subunit)	YGR082W
P87108	TIM10_YEAST	reviewed	Mitochondrial import inner membrane translocase subunit TIM10 (Mitochondrial intermembrane protein MRS11)	YHR005C-A
P16451	ODPX_YEAST	reviewed	Pyruvate dehydrogenase complex protein X component, mitochondrial (Dihydrolipoamide dehydrogenase-binding protein of pyruvate dehydrogenase complex) (E3-binding protein) (Pyruvate dehydrogenase complex component E3BP)	YGR193C
Q06892	POS5_YEAST	reviewed	NADH kinase POS5, mitochondrial (EC 2.7.1.86)	YPL188W
P36035	JEN1_YEAST	reviewed	Carboxylic acid transporter protein homolog	YKL217W
P47141	RT26_YEAST	reviewed	37S ribosomal protein S26, mitochondrial (Mitochondrial small ribosomal subunit protein mS42)	YJR101W
B3LI04	SPG1_YEAS1	reviewed	Stationary phase-expressed protein 1
P32860	NFU1_YEAST	reviewed	NifU-like protein, mitochondrial	YKL040C
Q08968	SELO_YEAST	reviewed	Protein adenylyltransferase SelO, mitochondrial (EC 2.7.7.-) (Selenoprotein O) (SelO)	YPL222W
P29704	FDFT_YEAST	reviewed	Squalene synthase (SQS) (SS) (EC 2.5.1.21) (FPP:FPP farnesyltransferase) (Farnesyl-diphosphate farnesyltransferase)	YHR190W
Q6C793	PRPC_YARLI	reviewed	2-methylcitrate synthase, mitochondrial (Methylcitrate synthase) (EC 2.3.3.5) ((2S,3S)-2-methylcitrate synthase) (Citrate synthase 2) (EC 2.3.3.16)	YALI0E02684g
P23180	AIM17_YEAST	reviewed	Probable oxidoreductase AIM17 (EC 1.14.11.-) (Altered inheritance of mitochondria protein 17, mitochondrial) (Found in mitochondrial proteome protein 12)	YHL021C
P41752	EF1A_ASHGO	reviewed	Elongation factor 1-alpha (EF-1-alpha)	ADL370C
P25619	HSP30_YEAST	reviewed	30 kDa heat shock protein	YCR021C
P09440	C1TM_YEAST	reviewed	C-1-tetrahydrofolate synthase, mitochondrial (C1-THF synthase) [Includes: Methylenetetrahydrofolate dehydrogenase (EC 1.5.1.5); Methenyltetrahydrofolate cyclohydrolase (EC 3.5.4.9); Formyltetrahydrofolate synthetase (EC 6.3.4.3)]	YBR084W
P38120	RT09_YEAST	reviewed	37S ribosomal protein S9, mitochondrial (Mitochondrial small ribosomal subunit protein uS9m)	YBR146W
P38345	SDHF4_YEAST	reviewed	Succinate dehydrogenase assembly factor 4, mitochondrial (SDH assembly factor 4) (SDHAF4) (Found in mitochondrial proteome protein 21)	YBR269C
Q01163	RT23_YEAST	reviewed	37S ribosomal protein S23, mitochondrial (DAP-3) (Mitochondrial small ribosomal subunit protein mS29)	YGL129C
P32904	RM06_YEAST	reviewed	54S ribosomal protein L6, mitochondrial (Mitochondrial large ribosomal subunit protein uL6m) (YmL16)	YHR147C
Q00873	CYT2_YEAST	reviewed	Cytochrome c1 heme lyase (CC1HL) (EC 4.4.1.-)	YKL087C
P00925	ENO2_YEAST	reviewed	Enolase 2 (EC 4.2.1.11) (2-phospho-D-glycerate hydro-lyase 2) (2-phosphoglycerate dehydratase 2)	YHR174W
P00924	ENO1_YEAST	reviewed	Enolase 1 (EC 4.2.1.11) (2-phospho-D-glycerate hydro-lyase 1) (2-phosphoglycerate dehydratase 1)	YGR254W
P54003	SUR7_YEAST	reviewed	Protein SUR7	YML052W
P40502	AIM19_YEAST	reviewed	Altered inheritance of mitochondria protein 19, mitochondrial	YIL087C
P32387	RM41_YEAST	reviewed	54S ribosomal protein L41, mitochondrial (Mitochondrial large ribosomal subunit protein uL23m) (YmL41)	YDR405W
P49367	LYS4_YEAST	reviewed	Homoaconitase, mitochondrial (EC 4.2.1.36) (Homoaconitate hydratase)	YDR234W
Q05892	COQ11_YEAST	reviewed	MIOREX complex component 2 (Mitochondrial organization of gene expression protein 2)	YLR290C
Q99297	ODC2_YEAST	reviewed	Mitochondrial 2-oxodicarboxylate carrier 2	YOR222W
Q3E792	RS25A_YEAST	reviewed	40S ribosomal protein S25-A (RP45) (S31) (Small ribosomal subunit protein eS25-A) (YS23)	YGR027C
P20084	RM33_YEAST	reviewed	54S ribosomal protein L33, mitochondrial (Mitochondrial large ribosomal subunit protein uL30m) (YmL33)	YMR286W
Q09864	HSP60_SCHPO	reviewed	Heat shock protein 60, mitochondrial (HSP60)
P40471	AYR1_YEAST	reviewed	NADPH-dependent 1-acyldihydroxyacetone phosphate reductase (ADR) (EC 1.1.1.101) (1-acyl DHAP reductase) (Acyl/alkyl DHAP reductase) (Acylglycerone-phosphate reductase)	YIL124W
P38300	MBA1_YEAST	reviewed	Inner membrane mitoribosome receptor MBA1, mitochondrial (Multi-copy bypass of AFG3 protein)	YBR185C
P53140	RMD9_YEAST	reviewed	Protein RMD9, mitochondrial (Required for meiotic nuclear division protein 9)	YGL107C
P36046	MIA40_YEAST	reviewed	Mitochondrial intermembrane space import and assembly protein 40 (Mitochondrial import inner membrane translocase TIM40)	YKL195W
P34222	PTH2_YEAST	reviewed	Peptidyl-tRNA hydrolase 2 (PTH 2) (EC 3.1.1.29)	YBL057C
P36147	PAM17_YEAST	reviewed	Presequence translocated-associated motor subunit PAM17, mitochondrial	YKR065C
Q12328	TIM22_YEAST	reviewed	Mitochondrial import inner membrane translocase subunit TIM22	YDL217C
P23291	KC11_YEAST	reviewed	Casein kinase I homolog 1 (EC 2.7.11.1)	YHR135C
B3LRJ8	AIM9_YEAS1	reviewed	Altered inheritance of mitochondria protein 9, mitochondrial (Found in mitochondrial proteome protein 29)
Q02776	TIM50_YEAST	reviewed	Mitochondrial import inner membrane translocase subunit TIM50	YPL063W
Q12289	CRC1_YEAST	reviewed	Mitochondrial carnitine carrier	YOR100C
P0CX41	RL23A_YEAST	reviewed	60S ribosomal protein L23-A (L17a) (Large ribosomal subunit protein uL14-A) (YL32)	YBL087C
P25372	TRX3_YEAST	reviewed	Thioredoxin-3, mitochondrial	YCR083W
P41057	RS29A_YEAST	reviewed	40S ribosomal protein S29-A (S36) (Small ribosomal subunit protein uS14-A) (YS29)	YLR388W
P53507	TOM7_YEAST	reviewed	Mitochondrial import receptor subunit TOM7 (Translocase of outer membrane 7 kDa subunit)	YNL070W
P53969	SAM50_YEAST	reviewed	Sorting assembly machinery 50 kDa subunit (TOB complex 55 kDa subunit)	YNL026W
P41735	COQ7_YEAST	reviewed	5-demethoxyubiquinone hydroxylase, mitochondrial (DMQ hydroxylase) (EC 1.14.99.60) (Catabolite repression protein 5) (Ubiquinone biosynthesis monooxygenase COQ7)	YOR125C
P53326	YG5L_YEAST	reviewed	Uncharacterized protein YGR266W	YGR266W
P40341	YTA12_YEAST	reviewed	Mitochondrial respiratory chain complexes assembly protein YTA12 (EC 3.4.24.-) (Tat-binding homolog 12)	YMR089C
P38555	YPT31_YEAST	reviewed	GTP-binding protein YPT31/YPT8 (Rab GTPase YPT31)	YER031C
P40582	GST1_YEAST	reviewed	Glutathione S-transferase 1 (EC 2.5.1.18) (GST-I)	YIR038C
P32564	SCM4_YEAST	reviewed	Protein SCM4 (Suppressor of CDC4 mutation 4)	YGR049W
P53733	RT19_YEAST	reviewed	37S ribosomal protein S19, mitochondrial (Mitochondrial small ribosomal subunit protein uS19m)	YNR037C
A6ZTE8	MGR1_YEAS7	reviewed	Mitochondrial inner membrane i-AAA protease complex subunit MGR1 (Mitochondrial genome-required protein 1)
P38626	NCB5R_YEAST	reviewed	NADH-cytochrome b5 reductase 1 (EC 1.6.2.2) (Microsomal cytochrome b reductase) (P35)	YIL043C
P53982	IDHH_YEAST	reviewed	Isocitrate dehydrogenase [NADP] (IDH) (EC 1.1.1.42) (IDP) (NADP(+)-specific ICDH) (Oxalosuccinate decarboxylase)	YNL009W
P14832	CYPH_YEAST	reviewed	Peptidyl-prolyl cis-trans isomerase (PPIase) (EC 5.2.1.8) (Cyclophilin) (CPH) (Cyclosporin A-binding protein) (PPI-II) (Rotamase)	YDR155C
P08466	NUC1_YEAST	reviewed	Mitochondrial nuclease (EC 3.1.30.-)	YJL208C
P52893	ALAM_YEAST	reviewed	Probable alanine aminotransferase, mitochondrial (EC 2.6.1.2) (Glutamate pyruvate transaminase) (GPT) (Glutamic--alanine transaminase) (Glutamic--pyruvic transaminase)	YLR089C
P00549	KPYK1_YEAST	reviewed	Pyruvate kinase 1 (PK 1) (EC 2.7.1.40) (cell division cycle protein 19)	YAL038W
Q07500	NDH2_YEAST	reviewed	External NADH-ubiquinone oxidoreductase 2, mitochondrial (EC 1.6.5.9) (External NADH dehydrogenase 2)	YDL085W
Q12374	NCA2_YEAST	reviewed	Nuclear control of ATPase protein 2	YPR155C
A6ZVI4	RT25_YEAS7	reviewed	37S ribosomal protein S25, mitochondrial
P36101	TCD2_YEAST	reviewed	tRNA threonylcarbamoyladenosine dehydratase 2 (EC 6.1.-.-) (t(6)A37 dehydratase 2)	YKL027W
Q08023	FMP25_YEAST	reviewed	Protein FMP25, mitochondrial (Found in mitochondrial proteome protein 25)	YLR077W
P36526	RM27_YEAST	reviewed	54S ribosomal protein L27, mitochondrial (Mitochondrial large ribosomal subunit protein mL41) (YmL27)	YBR282W
P12686	RT13_YEAST	reviewed	37S ribosomal protein MRP13, mitochondrial (Mitochondrial small ribosomal subunit protein mS44) (YmS-A)	YGR084C
Q02950	RT51_YEAST	reviewed	37S ribosomal protein MRP51, mitochondrial (Mitochondrial small ribosomal subunit protein bS1m)	YPL118W
P12687	RM02_YEAST	reviewed	54S ribosomal protein L2, mitochondrial (Mitochondrial large ribosomal subunit protein bL27m) (YMR6) (YmL2)	YNL005C
P11484	SSB1_YEAST	reviewed	Ribosome-associated molecular chaperone SSB1 (EC 3.6.4.10) (Cold-inducible protein YG101) (Heat shock protein SSB1) (Hsp70 chaperone Ssb)	YDL229W
P05756	RS13_YEAST	reviewed	40S ribosomal protein S13 (S27a) (Small ribosomal subunit protein uS15) (YS15)	YDR064W
P38072	SCO2_YEAST	reviewed	Protein SCO2, mitochondrial	YBR024W
P20606	SAR1_YEAST	reviewed	Small COPII coat GTPase SAR1 (EC 3.6.5.-) (GTP-binding protein SAR1) (Secretion-associated RAS-related protein 1)	YPL218W
P0C268	YB39B_YEAST	reviewed	Uncharacterized protein YBL039W-B	YBL039W-B
Q01217	ARG56_YEAST	reviewed	Protein ARG5,6, mitochondrial [Cleaved into: N-acetyl-gamma-glutamyl-phosphate reductase (EC 1.2.1.38) (N-acetyl-glutamate semialdehyde dehydrogenase) (NAGSA dehydrogenase); Acetylglutamate kinase (EC 2.7.2.8) (N-acetyl-L-glutamate 5-phosphotransferase) (NAG kinase) (AGK)]	YER069W
P53081	NIF3_YEAST	reviewed	NGG1-interacting factor 3	YGL221C
Q00245	RHO3_YEAST	reviewed	GTP-binding protein RHO3	YIL118W
Q12486	YOR31_YEAST	reviewed	Uncharacterized hydrolase YOR131C (EC 3.-.-.-)	YOR131C
P25379	STDH_YEAST	reviewed	Catabolic L-serine/threonine dehydratase [Includes: L-serine dehydratase (EC 4.3.1.17) (L-serine deaminase); L-threonine dehydratase (EC 4.3.1.19) (L-threonine deaminase)]	YCL064C
P36156	GTO2_YEAST	reviewed	Glutathione S-transferase omega-like 2 (EC 2.5.1.18) (Extracellular mutant protein 4) (Glutathione-dependent dehydroascorbate reductase) (EC 1.8.5.1)	YKR076W
P40150	SSB2_YEAST	reviewed	Ribosome-associated molecular chaperone SSB2 (EC 3.6.4.10) (Heat shock protein SSB2) (Hsp70 chaperone Ssb)	YNL209W
P32792	YHH7_YEAST	reviewed	UPF0744 protein YSC83	YHR017W
P36531	RM36_YEAST	reviewed	54S ribosomal protein L36, mitochondrial (Mitochondrial large ribosomal subunit protein bL31m) (YmL36)	YBR122C
P25039	EFGM_YEAST	reviewed	Elongation factor G, mitochondrial (EF-Gmt) (Elongation factor G 1, mitochondrial) (mEF-G 1) (Elongation factor G1)	YLR069C
P39925	AFG3_YEAST	reviewed	Mitochondrial respiratory chain complexes assembly protein AFG3 (EC 3.4.24.-) (ATPase family gene 3 protein) (Tat-binding homolog 10)	YER017C
P41939	IDHC_YEAST	reviewed	Isocitrate dehydrogenase [NADP] cytoplasmic (IDH) (EC 1.1.1.42) (IDP) (NADP(+)-specific ICDH) (Oxalosuccinate decarboxylase)	YLR174W
P32332	OAC1_YEAST	reviewed	Mitochondrial oxaloacetate transport protein (Mitochondrial carrier protein PMT)	YKL120W
Q12251	YP011_YEAST	reviewed	Uncharacterized mitochondrial carrier YPR011C	YPR011C
P36775	LONM_YEAST	reviewed	Lon protease homolog, mitochondrial (EC 3.4.21.53)	YBL022C
P10507	MPPB_YEAST	reviewed	Mitochondrial-processing peptidase subunit beta (EC 3.4.24.64) (Beta-MPP) (Mitochondrial assembly protein 1) (Processing enhancing protein) (PEP)	YLR163C
P08679	CISY2_YEAST	reviewed	Citrate synthase, peroxisomal (EC 2.3.3.16)	YCR005C
P11914	MPPA_YEAST	reviewed	Mitochondrial-processing peptidase subunit alpha (Alpha-MPP) (Inactive zinc metalloprotease alpha) (Matrix processing peptidase) (MPP) (Mitochondrial assembly protein 2) (Mitochondrial import function protein 2)	YHR024C
P32368	SAC1_YEAST	reviewed	Phosphoinositide phosphatase SAC1 (EC 3.1.3.-) (Recessive suppressor of secretory defect)	YKL212W
P42834	MDJ2_YEAST	reviewed	Mitochondrial DnaJ homolog 2	YNL328C
P19956	RM44_YEAST	reviewed	54S ribosomal protein L44, mitochondrial (Mitochondrial large ribosomal subunit protein mL53) (YmL44)	YMR225C
P53875	RM19_YEAST	reviewed	54S ribosomal protein L19, mitochondrial (Mitochondrial large ribosomal subunit protein uL11m) (YmL19)	YNL185C
P04650	RL39_YEAST	reviewed	60S ribosomal protein L39 (L46) (Large ribosomal subunit protein eL39) (YL40)	YJL189W
P39533	ACON2_YEAST	reviewed	Homocitrate dehydratase, mitochondrial (EC 4.2.1.-) (Aconitase 2)	YJL200C
P51996	YPT32_YEAST	reviewed	GTP-binding protein YPT32/YPT11 (Rab GTPase YPT32)	YGL210W
P53219	IMO32_YEAST	reviewed	Probable alcohol acetyltransferase (AAT) (EC 2.3.1.-) (Intermediate cleaved by mitochondrial octapeptidyl aminopeptidase protein 32)	YGR031W
P37293	NAT2_YEAST	reviewed	Putative N-terminal acetyltransferase 2 (EC 2.3.1.-) (Amino-terminal, alpha-amino, acetyltransferase 2)	YGR147C
P0CX33	RS30A_YEAST	reviewed	40S ribosomal protein S30-A (Small ribosomal subunit protein eS30-A)	YLR287C-A
P00331	ADH2_YEAST	reviewed	Alcohol dehydrogenase 2 (EC 1.1.1.1) (Alcohol dehydrogenase II) (YADH-2)	YMR303C
P32803	EMP24_YEAST	reviewed	Endosomal protein P24B (24 kDa endomembrane protein) (Basic 24 kDa late endocytic intermediate component)	YGL200C
P32388	RM49_YEAST	reviewed	54S ribosomal protein MRP49, mitochondrial (Mitochondrial large ribosomal subunit protein mL61)	YKL167C
P32352	ERG2_YEAST	reviewed	C-8 sterol isomerase (EC 5.-.-.-) (Delta-8--delta-7 sterol isomerase)	YMR202W
P39926	SSO2_YEAST	reviewed	Protein SSO2	YMR183C
Q06630	MHR1_YEAST	reviewed	Mitochondrial homologous recombination protein 1 (Cross-linked transcription component 1) (Mitochondrial large ribosomal subunit protein mL67)	YDR296W
P32454	APE2_YEAST	reviewed	Aminopeptidase 2, mitochondrial (AP-II) (Aminopeptidase II) (EC 3.4.11.-) (YscII)	YKL157W
P07266	MRS1_YEAST	reviewed	Mitochondrial RNA-splicing protein MRS1	YIR021W
P53206	CYSKL_YEAST	reviewed	Putative cysteine synthase (CS) (EC 2.5.1.47) (Cysteine synthase-like protein) (CSl) (O-acetylserine (thiol)-lyase) (OAS-TL) (O-acetylserine sulfhydrylase)	YGR012W
P53318	COQ6_YEAST	reviewed	Ubiquinone biosynthesis monooxygenase COQ6, mitochondrial (EC 1.14.13.-) (Ubiquinone C4-deaminase) (EC 3.5.-.-)	YGR255C
P53266	SHY1_YEAST	reviewed	Cytochrome oxidase assembly protein SHY1 (SURF1 homolog of Yeast) (SURF1-like protein)	YGR112W
P01120	RAS2_YEAST	reviewed	Ras-like protein 2	YNL098C
Q06493	YLH47_YEAST	reviewed	LETM1 domain-containing protein YLH47, mitochondrial (LETM1 homolog)	YPR125W
P04911	H2A1_YEAST	reviewed	Histone H2A.1	YDR225W
P47081	COX16_YEAST	reviewed	Cytochrome c oxidase assembly protein COX16, mitochondrial	YJL003W
Q3E776	YB255_YEAST	reviewed	Uncharacterized protein YBR255C-A	YBR255C-A
Q12349	ATP14_YEAST	reviewed	ATP synthase subunit H, mitochondrial	YLR295C
P02294	H2B2_YEAST	reviewed	Histone H2B.2	YBL002W
Q02204	RM13_YEAST	reviewed	54S ribosomal protein L13, mitochondrial (Mitochondrial large ribosomal subunit protein mL50) (YmL13)	YKR006C
Q5ADQ0	H33_CANAL	reviewed	Histone H3.3	CAALFM_C307090WA
P00445	SODC_YEAST	reviewed	Superoxide dismutase [Cu-Zn] (EC 1.15.1.1)	YJR104C

## Sheet: C_glucose_biorep1
Entry	Entry name	Status	Protein names	Gene names (ordered locus )
P04840	VDAC1_YEAST	reviewed	Mitochondrial outer membrane protein porin 1 (Voltage-dependent anion-selective channel protein 1) (VDAC-1)	YNL055C
P06168	ILV5_YEAST	reviewed	Ketol-acid reductoisomerase, mitochondrial (EC 1.1.1.86) (Acetohydroxy-acid reductoisomerase) (Alpha-keto-beta-hydroxylacyl reductoisomerase)	YLR355C
P18239	ADT2_YEAST	reviewed	ADP,ATP carrier protein 2 (ADP/ATP translocase 2) (Adenine nucleotide translocator 2) (ANT 2) (Petite colonies protein 9)	YBL030C
P19882	HSP60_YEAST	reviewed	Heat shock protein 60, mitochondrial (CPN60) (P66) (Stimulator factor I 66 kDa component)	YLR259C
P00890	CISY1_YEAST	reviewed	Citrate synthase, mitochondrial (EC 2.3.3.1)	YNR001C
P00830	ATPB_YEAST	reviewed	ATP synthase subunit beta, mitochondrial (EC 7.1.2.2)	YJR121W
P07251	ATPA_YEAST	reviewed	ATP synthase subunit alpha, mitochondrial	YBL099W
P46367	ALDH4_YEAST	reviewed	Potassium-activated aldehyde dehydrogenase, mitochondrial (EC 1.2.1.5) (K(+)-activated acetaldehyde dehydrogenase) (K(+)-ACDH)	YOR374W
P38891	BCA1_YEAST	reviewed	Branched-chain-amino-acid aminotransferase, mitochondrial (BCAT) (EC 2.6.1.42) (Protein ECA39) (Protein TWT1)	YHR208W
P07257	QCR2_YEAST	reviewed	Cytochrome b-c1 complex subunit 2, mitochondrial (Complex III subunit 2) (Core protein II) (Ubiquinol-cytochrome-c reductase complex core protein 2)	YPR191W
P40185	MMF1_YEAST	reviewed	Protein MMF1, mitochondrial (Isoleucine biosynthesis and maintenance of intact mitochondria 1) (Maintenance of mitochondrial function 1)	YIL051C
P38910	CH10_YEAST	reviewed	10 kDa heat shock protein, mitochondrial (HSP10) (10 kDa chaperonin)	YOR020C
P32799	COX13_YEAST	reviewed	Cytochrome c oxidase subunit 6A, mitochondrial (EC 1.9.3.1) (Cytochrome c oxidase polypeptide VIa)	YGL191W
P07256	QCR1_YEAST	reviewed	Cytochrome b-c1 complex subunit 1, mitochondrial (Complex III subunit 1) (Core protein I) (Ubiquinol-cytochrome-c reductase complex core protein 1)	YBL045C
P19414	ACON_YEAST	reviewed	Aconitate hydratase, mitochondrial (Aconitase) (EC 4.2.1.3) (Citrate hydro-lyase)	YLR304C
P06208	LEU1_YEAST	reviewed	2-isopropylmalate synthase (EC 2.3.3.13) (Alpha-IPM synthase) (Alpha-isopropylmalate synthase)	YNL104C
P05030	PMA1_YEAST	reviewed	Plasma membrane ATPase 1 (EC 7.1.2.1) (Proton pump 1)	YGL008C
P21954	IDHP_YEAST	reviewed	Isocitrate dehydrogenase [NADP], mitochondrial (IDH) (EC 1.1.1.42) (IDP) (NADP(+)-specific ICDH) (Oxalosuccinate decarboxylase)	YDL066W
P00044	CYC1_YEAST	reviewed	Cytochrome c iso-1	YJR048W
P00447	SODM_YEAST	reviewed	Superoxide dismutase [Mn], mitochondrial (EC 1.15.1.1)	YHR008C
P16387	ODPA_YEAST	reviewed	Pyruvate dehydrogenase E1 component subunit alpha, mitochondrial (EC 1.2.4.1) (Pyruvate dehydrogenase complex component E1 alpha) (PDHE1-A)	YER178W
P23641	MPCP_YEAST	reviewed	Mitochondrial phosphate carrier protein (Mitochondrial import receptor) (Phosphate transport protein) (PTP) (mPic 1) (p32) [Cleaved into: Mitochondrial phosphate carrier protein, N-terminally processed]	YJR077C
P07246	ADH3_YEAST	reviewed	Alcohol dehydrogenase 3, mitochondrial (EC 1.1.1.1) (Alcohol dehydrogenase III) (YADH-3)	YMR083W
P0CS90	HSP77_YEAST	reviewed	Heat shock protein SSC1, mitochondrial (Endonuclease SceI 75 kDa subunit) (Endo.SceI 75 kDa subunit) (mtHSP70)	YJR045C
P32473	ODPB_YEAST	reviewed	Pyruvate dehydrogenase E1 component subunit beta, mitochondrial (EC 1.2.4.1) (Pyruvate dehydrogenase complex component E1 beta) (PDHE1-B)	YBR221C
P17505	MDHM_YEAST	reviewed	Malate dehydrogenase, mitochondrial (EC 1.1.1.37)	YKL085W
P28834	IDH1_YEAST	reviewed	Isocitrate dehydrogenase [NAD] subunit 1, mitochondrial (EC 1.1.1.41) (Isocitric dehydrogenase) (NAD(+)-specific ICDH)	YNL037C
P34227	PRX1_YEAST	reviewed	Peroxiredoxin PRX1, mitochondrial (Prx) (EC 1.11.1.15) (1-Cys PRX) (Mitochondrial thiol peroxidase) (mTPx) (Thioredoxin peroxidase)	YBL064C
P00045	CYC7_YEAST	reviewed	Cytochrome c iso-2	YEL039C
P39522	ILV3_YEAST	reviewed	Dihydroxy-acid dehydratase, mitochondrial (DAD) (EC 4.2.1.9) (2,3-dihydroxy acid hydrolyase)	YJR016C
P40495	LYS12_YEAST	reviewed	Homoisocitrate dehydrogenase, mitochondrial (HIcDH) (EC 1.1.1.87)	YIL094C
Q6Q560	ISD11_YEAST	reviewed	Protein ISD11 (Iron-sulfur protein biogenesis, desulfurase-interacting protein 11)	YER048W-A
P36013	MAOM_YEAST	reviewed	NAD-dependent malic enzyme, mitochondrial (NAD-ME) (EC 1.1.1.38)	YKL029C
P38077	ATPG_YEAST	reviewed	ATP synthase subunit gamma, mitochondrial (F-ATPase gamma subunit)	YBR039W
P25605	ILV6_YEAST	reviewed	Acetolactate synthase small subunit, mitochondrial (Acetohydroxy-acid synthase small subunit) (AHAS) (ALS)	YCL009C
P00128	QCR7_YEAST	reviewed	Cytochrome b-c1 complex subunit 7 (Complex III subunit 7) (Complex III subunit VII) (Ubiquinol-cytochrome c reductase c reductase complex 14 kDa protein)	YDR529C
P53252	PIL1_YEAST	reviewed	Sphingolipid long chain base-responsive protein PIL1	YGR086C
P07342	ILVB_YEAST	reviewed	Acetolactate synthase catalytic subunit, mitochondrial (EC 2.2.1.6) (Acetohydroxy-acid synthase catalytic subunit) (AHAS) (ALS)	YMR108W
P39676	FHP_YEAST	reviewed	Flavohemoprotein (EC 1.14.12.17) (Flavohemoglobin) (Hemoglobin-like protein) (Nitric oxide dioxygenase) (NO oxygenase) (NOD)	YGR234W
P32332	OAC1_YEAST	reviewed	Mitochondrial oxaloacetate transport protein (Mitochondrial carrier protein PMT)	YKL120W
P05626	ATPF_YEAST	reviewed	ATP synthase subunit 4, mitochondrial	YPL078C
P38988	GGC1_YEAST	reviewed	Mitochondrial GTP/GDP carrier protein 1	YDL198C
P38079	YRO2_YEAST	reviewed	Protein YRO2	YBR054W
P09457	ATPO_YEAST	reviewed	ATP synthase subunit 5, mitochondrial (ATP synthase chain 5) (Oligomycin sensitivity conferral protein) (OSCP)	YDR298C
P37292	GLYM_YEAST	reviewed	Serine hydroxymethyltransferase, mitochondrial (SHMT) (EC 2.1.2.1) (Glycine hydroxymethyltransferase) (Serine methylase)	YBR263W
P08067	UCRI_YEAST	reviewed	Cytochrome b-c1 complex subunit Rieske, mitochondrial (EC 7.1.1.8) (Complex III subunit 5) (Rieske iron-sulfur protein) (RISP) (Ubiquinol-cytochrome c reductase iron-sulfur subunit)	YEL024W
Q12480	ETFA_YEAST	reviewed	Probable electron transfer flavoprotein subunit alpha, mitochondrial (Alpha-ETF) (Altered inheritance rate of mitochondria protein 45)	YPR004C
P37299	QCR10_YEAST	reviewed	Cytochrome b-c1 complex subunit 10 (Complex III subunit 10) (Complex III subunit XI) (Ubiquinol-cytochrome c reductase complex 8.5 kDa protein)	YHR001W-A
Q96VH5	MIC10_YEAST	reviewed	MICOS complex subunit MIC10 (Mitochondrial contact site complex 10 kDa subunit) (Mitochondrial inner membrane organization component of 10 kDa) (Mitochondrial organizing structure protein 1) (MitOS1)	YCL057C-A
Q12230	LSP1_YEAST	reviewed	Sphingolipid long chain base-responsive protein LSP1	YPL004C
P39726	GCSH_YEAST	reviewed	Glycine cleavage system H protein, mitochondrial (Glycine decarboxylase complex subunit H)	YAL044C
P39004	HXT7_YEAST	reviewed	High-affinity hexose transporter HXT7	YDR342C
P28241	IDH2_YEAST	reviewed	Isocitrate dehydrogenase [NAD] subunit 2, mitochondrial (EC 1.1.1.41) (Isocitric dehydrogenase) (NAD(+)-specific ICDH)	YOR136W
Q12165	ATPD_YEAST	reviewed	ATP synthase subunit delta, mitochondrial (F-ATPase delta subunit)	YDL004W
P48015	GCST_YEAST	reviewed	Aminomethyltransferase, mitochondrial (EC 2.1.2.10) (Glycine cleavage system T protein) (GCVT) (Glycine decarboxylase complex subunit T)	YDR019C
P33416	HSP78_YEAST	reviewed	Heat shock protein 78, mitochondrial	YDR258C
P01097	ATIF_YEAST	reviewed	ATPase inhibitor, mitochondrial (ATP synthase F1 subunit epsilon)	YDL181W
P23644	TOM40_YEAST	reviewed	Mitochondrial import receptor subunit TOM40 (Mitochondrial import site protein ISP42) (Translocase of outer membrane 40 kDa subunit)	YMR203W
P12695	ODP2_YEAST	reviewed	Dihydrolipoyllysine-residue acetyltransferase component of pyruvate dehydrogenase complex, mitochondrial (EC 2.3.1.12) (Dihydrolipoamide acetyltransferase component of pyruvate dehydrogenase complex) (Pyruvate dehydrogenase complex component E2) (PDC-E2) (PDCE2)	YNL071W
P20967	ODO1_YEAST	reviewed	2-oxoglutarate dehydrogenase, mitochondrial (EC 1.2.4.2) (2-oxoglutarate dehydrogenase complex component E1) (OGDC-E1) (Alpha-ketoglutarate dehydrogenase)	YIL125W
P40215	NDH1_YEAST	reviewed	External NADH-ubiquinone oxidoreductase 1, mitochondrial (EC 1.6.5.9) (External NADH dehydrogenase 1)	YMR145C
Q02486	ABF2_YEAST	reviewed	ARS-binding factor 2, mitochondrial	YMR072W
P32340	NDI1_YEAST	reviewed	Rotenone-insensitive NADH-ubiquinone oxidoreductase, mitochondrial (EC 1.6.5.9) (Internal NADH dehydrogenase) (NADH:ubiquinone reductase (non-electrogenic))	YML120C
P40961	PHB1_YEAST	reviewed	Prohibitin-1	YGR132C
P04037	COX4_YEAST	reviewed	Cytochrome c oxidase subunit 4, mitochondrial (EC 1.9.3.1) (Cytochrome c oxidase polypeptide IV)	YGL187C
P50085	PHB2_YEAST	reviewed	Prohibitin-2	YGR231C
P21306	ATP5E_YEAST	reviewed	ATP synthase subunit epsilon, mitochondrial (ATPase subunit epsilon)	YPL271W
P30902	ATP7_YEAST	reviewed	ATP synthase subunit d, mitochondrial	YKL016C
P09624	DLDH_YEAST	reviewed	Dihydrolipoyl dehydrogenase, mitochondrial (EC 1.8.1.4) (Dihydrolipoamide dehydrogenase) (Glycine decarboxylase complex subunit L) (Lipoamide dehydrogenase component of pyruvate dehydrogenase complex) (Pyruvate dehydrogenase complex E3 component)	YFL018C
P00927	THDH_YEAST	reviewed	Threonine dehydratase, mitochondrial (EC 4.3.1.19) (Threonine deaminase)	YER086W
P00427	COX6_YEAST	reviewed	Cytochrome c oxidase subunit 6, mitochondrial (EC 1.9.3.1) (Cytochrome c oxidase polypeptide VI)	YHR051W
P32445	RIM1_YEAST	reviewed	Single-stranded DNA-binding protein RIM1, mitochondrial (Mitochondrial ssDNA-binding protein)	YCR028C-A
P40035	PIC2_YEAST	reviewed	Mitochondrial phosphate carrier protein 2 (Phosphate transport protein 2) (PTP 2) (Pi carrier isoform 2) (mPic 2)	YER053C
P38523	GRPE_YEAST	reviewed	GrpE protein homolog, mitochondrial	YOR232W
P53312	SUCB_YEAST	reviewed	Succinate--CoA ligase [ADP-forming] subunit beta, mitochondrial (EC 6.2.1.5) (Succinyl-CoA synthetase beta chain) (SCS-beta)	YGR244C
P02992	EFTU_YEAST	reviewed	Elongation factor Tu, mitochondrial (tufM)	YOR187W
P19262	ODO2_YEAST	reviewed	Dihydrolipoyllysine-residue succinyltransferase component of 2-oxoglutarate dehydrogenase complex, mitochondrial (EC 2.3.1.61) (2-oxoglutarate dehydrogenase complex component E2) (OGDC-E2) (Dihydrolipoamide succinyltransferase component of 2-oxoglutarate dehydrogenase complex)	YDR148C
P49095	GCSP_YEAST	reviewed	Glycine dehydrogenase (decarboxylating), mitochondrial (EC 1.4.4.2) (Glycine cleavage system P protein) (Glycine decarboxylase) (Glycine decarboxylase complex subunit P) (Glycine dehydrogenase (aminomethyl-transferring))	YMR189W
P07143	CY1_YEAST	reviewed	Cytochrome c1, heme protein, mitochondrial (Complex III subunit 4) (Complex III subunit IV) (Cytochrome b-c1 complex subunit 4) (Ubiquinol-cytochrome-c reductase complex cytochrome c1 subunit) (Cytochrome c-1)	YOR065W
P49017	COQ5_YEAST	reviewed	2-methoxy-6-polyprenyl-1,4-benzoquinol methylase, mitochondrial (EC 2.1.1.201) (2-hexaprenyl-6-methoxy-1,4-benzoquinol methyltransferase) (Ubiquinone biosynthesis methyltransferase COQ5)	YML110C
P16622	HEMH_YEAST	reviewed	Ferrochelatase, mitochondrial (EC 4.99.1.1) (Heme synthase) (Protoheme ferro-lyase)	YOR176W
Q12029	FSF1_YEAST	reviewed	Sideroflexin FSF1 (Fungal sideroflexin-1)	YOR271C
B3LMP9	MIC12_YEAS1	reviewed	MICOS complex subunit MIC12 (Altered inheritance of mitochondria protein 5, mitochondrial) (Found in mitochondrial proteome protein 51)
P49367	LYS4_YEAST	reviewed	Homoaconitase, mitochondrial (EC 4.2.1.36) (Homoaconitate hydratase)	YDR234W
P25719	CYPC_YEAST	reviewed	Peptidyl-prolyl cis-trans isomerase C, mitochondrial (PPIase C) (EC 5.2.1.8) (Cyclophilin C) (PPI-III) (Rotamase C)	YML078W
P35180	TOM20_YEAST	reviewed	Mitochondrial import receptor subunit TOM20 (Mitochondrial 20 kDa outer membrane protein) (Protein MAS20) (Translocase of outer membrane 20 kDa subunit)	YGR082W
P39533	ACON2_YEAST	reviewed	Homocitrate dehydratase, mitochondrial (EC 4.2.1.-) (Aconitase 2)	YJL200C
P00360	G3P1_YEAST	reviewed	Glyceraldehyde-3-phosphate dehydrogenase 1 (GAPDH 1) (EC 1.2.1.12)	YJL052W
B3LSV9	AIM46_YEAS1	reviewed	Altered inheritance of mitochondria protein 46, mitochondrial
P81450	ATP18_YEAST	reviewed	ATP synthase subunit J, mitochondrial (ATPase synthase I subunit)	YML081C-A
B3LLV5	ARGJ_YEAS1	reviewed	Arginine biosynthesis bifunctional protein ArgJ, mitochondrial [Cleaved into: Arginine biosynthesis bifunctional protein ArgJ alpha chain; Arginine biosynthesis bifunctional protein ArgJ beta chain] [Includes: Glutamate N-acetyltransferase (GAT) (EC 2.3.1.35) (Ornithine acetyltransferase) (OATase) (Ornithine transacetylase); Amino-acid acetyltransferase (EC 2.3.1.1) (N-acetylglutamate synthase) (…
O74700	TIM9_YEAST	reviewed	Mitochondrial import inner membrane translocase subunit TIM9	YEL020W-A
P32316	ACH1_YEAST	reviewed	Acetyl-CoA hydrolase (EC 3.1.2.1) (Acetyl-CoA deacylase) (Acetyl-CoA acylase)	YBL015W
Q2V2P9	YD19A_YEAST	reviewed	Uncharacterized protein YDR119W-A	YDR119W-A
P40515	FIS1_YEAST	reviewed	Mitochondrial fission 1 protein (Mitochondrial division protein 2)	YIL065C
P23180	AIM17_YEAST	reviewed	Probable oxidoreductase AIM17 (EC 1.14.11.-) (Altered inheritance of mitochondria protein 17, mitochondrial) (Found in mitochondrial proteome protein 12)	YHL021C
P32191	GPDM_YEAST	reviewed	Glycerol-3-phosphate dehydrogenase, mitochondrial (GPD-M) (GPDH-M) (EC 1.1.5.3)	YIL155C
P87108	TIM10_YEAST	reviewed	Mitochondrial import inner membrane translocase subunit TIM10 (Mitochondrial intermembrane protein MRS11)	YHR005C-A
P53598	SUCA_YEAST	reviewed	Succinate--CoA ligase [ADP-forming] subunit alpha, mitochondrial (EC 6.2.1.5) (Succinyl-CoA synthetase subunit alpha) (SCS-alpha)	YOR142W
P10663	RT02_YEAST	reviewed	37S ribosomal protein MRP2, mitochondrial (Mitochondrial small ribosomal subunit protein uS14m)	YPR166C
Q01217	ARG56_YEAST	reviewed	Protein ARG5,6, mitochondrial [Cleaved into: N-acetyl-gamma-glutamyl-phosphate reductase (EC 1.2.1.38) (N-acetyl-glutamate semialdehyde dehydrogenase) (NAGSA dehydrogenase); Acetylglutamate kinase (EC 2.7.2.8) (N-acetyl-L-glutamate 5-phosphotransferase) (NAG kinase) (AGK)]	YER069W
Q00711	SDHA_YEAST	reviewed	Succinate dehydrogenase [ubiquinone] flavoprotein subunit, mitochondrial (EC 1.3.5.1) (Flavoprotein subunit of complex II) (FP)	YKL148C
P00425	COX5B_YEAST	reviewed	Cytochrome c oxidase polypeptide 5B, mitochondrial (EC 1.9.3.1) (Cytochrome c oxidase polypeptide Vb)	YIL111W
P07255	COX9_YEAST	reviewed	Cytochrome c oxidase subunit 7A (EC 1.9.3.1) (Cytochrome c oxidase polypeptide VIIA)	YDL067C
P08417	FUMH_YEAST	reviewed	Fumarate hydratase, mitochondrial (Fumarase) (EC 4.2.1.2)	YPL262W
Q12207	NCE2_YEAST	reviewed	Non-classical export protein 2	YPR149W
P08525	QCR8_YEAST	reviewed	Cytochrome b-c1 complex subunit 8 (Complex III subunit 8) (Complex III subunit VII) (Ubiquinol-cytochrome c reductase complex 11 kDa protein) (Ubiquinol-cytochrome c reductase complex ubiquinone-binding protein QP-C)	YJL166W
B3LRA0	MIC60_YEAS1	reviewed	MICOS complex subunit MIC60 (Mitofilin)
P21801	SDHB_YEAST	reviewed	Succinate dehydrogenase [ubiquinone] iron-sulfur subunit, mitochondrial (EC 1.3.5.1) (Iron-sulfur subunit of complex II) (Ip)	YLL041C
P39925	AFG3_YEAST	reviewed	Mitochondrial respiratory chain complexes assembly protein AFG3 (EC 3.4.24.-) (ATPase family gene 3 protein) (Tat-binding homolog 10)	YER017C
P47131	YJ55_YEAST	reviewed	TMEM14 protein homolog YJR085C	YJR085C
A6ZLG8	OM14_YEAS7	reviewed	Mitochondrial outer membrane protein OM14 (Outer membrane protein of 14 kDa)
P40086	COX15_YEAST	reviewed	Cytochrome c oxidase assembly protein COX15	YER141W
Q01852	TIM44_YEAST	reviewed	Mitochondrial import inner membrane translocase subunit TIM44 (Inner membrane import site protein 45) (ISP45) (Membrane import machinery protein MIM44) (Mitochondrial protein import protein 1)	YIL022W
P25619	HSP30_YEAST	reviewed	30 kDa heat shock protein	YCR021C
P00410	COX2_YEAST	reviewed	Cytochrome c oxidase subunit 2 (EC 1.9.3.1) (Cytochrome c oxidase polypeptide II)	Q0250
P40491	FMC1_YEAST	reviewed	ATP synthase assembly factor FMC1, mitochondrial (Formation of mitochondrial complexes protein 1)	YIL098C
P18544	ARGD_YEAST	reviewed	Acetylornithine aminotransferase, mitochondrial (ACOAT) (EC 2.6.1.11)	YOL140W
P16547	OM45_YEAST	reviewed	Mitochondrial outer membrane protein OM45 (Outer membrane protein of 45 kDa)	YIL136W
Q12233	ATPN_YEAST	reviewed	ATP synthase subunit g, mitochondrial (ATPase subunit g)	YPR020W
P30624	LCF1_YEAST	reviewed	Long-chain-fatty-acid--CoA ligase 1 (EC 6.2.1.3) (Fatty acid activator 1) (Long-chain acyl-CoA synthetase 1)	YOR317W
Q12283	FABD_YEAST	reviewed	Malonyl CoA-acyl carrier protein transacylase, mitochondrial (MCT) (EC 2.3.1.39) (Malonyl-CoA:ACP transferase)	YOR221C
P00424	COX5A_YEAST	reviewed	Cytochrome c oxidase polypeptide 5A, mitochondrial (EC 1.9.3.1) (Cytochrome c oxidase polypeptide Va)	YNL052W
P40053	AIM9_YEAST	reviewed	Altered inheritance of mitochondria protein 9, mitochondrial (Found in mitochondrial proteome protein 29)	YER080W
P38071	ETR1_YEAST	reviewed	Enoyl-[acyl-carrier-protein] reductase, mitochondrial (EC 1.3.1.104) (2-enoyl thioester reductase) (Mitochondrial respiratory function protein 1)	YBR026C
P07275	PUT2_YEAST	reviewed	Delta-1-pyrroline-5-carboxylate dehydrogenase, mitochondrial (P5C dehydrogenase) (EC 1.2.1.88) (L-glutamate gamma-semialdehyde dehydrogenase)	YHR037W
P36141	FMP46_YEAST	reviewed	Putative redox protein FMP46, mitochondrial (EC 1.-.-.-) (Found in mitochondrial proteome protein 46)	YKR049C
P09440	C1TM_YEAST	reviewed	C-1-tetrahydrofolate synthase, mitochondrial (C1-THF synthase) [Includes: Methylenetetrahydrofolate dehydrogenase (EC 1.5.1.5); Methenyltetrahydrofolate cyclohydrolase (EC 3.5.4.9); Formyltetrahydrofolate synthetase (EC 6.3.4.3)]	YBR084W
P54783	ALO_YEAST	reviewed	D-arabinono-1,4-lactone oxidase (ALO) (EC 1.1.3.37) (L-galactono-gamma-lactone oxidase)	YML086C
B3LJN9	AIM41_YEAS1	reviewed	Altered inheritance of mitochondria protein 41, mitochondrial
P00127	QCR6_YEAST	reviewed	Cytochrome b-c1 complex subunit 6 (Complex III subunit 6) (Complex III subunit VI) (Cytochrome c1 non-heme 17 kDa protein) (Mitochondrial hinge protein) (Ubiquinol-cytochrome c reductase complex 17 kDa protein)	YFR033C
P42940	ETFB_YEAST	reviewed	Probable electron transfer flavoprotein subunit beta (Beta-ETF) (Changed intracellular redox state protein 1)	YGR207C
P06780	RHO1_YEAST	reviewed	GTP-binding protein RHO1 (Rho-type GTPase 1)	YPR165W
P10662	RT01_YEAST	reviewed	37S ribosomal protein MRP1, mitochondrial (Mitochondrial small ribosomal subunit protein mS43)	YDR347W
Q03246	RT17_YEAST	reviewed	37S ribosomal protein S17, mitochondrial (Mitochondrial small ribosomal subunit protein uS17m)	YMR188C
P17695	GLRX2_YEAST	reviewed	Glutaredoxin-2 (EC 1.11.1.9) (EC 2.5.1.18) (Glutathione-dependent oxidoreductase 2) (Thioltransferase)	YDR513W
A6ZRW3	TOM70_YEAS7	reviewed	Mitochondrial import receptor subunit TOM70 (70 kDa mitochondrial outer membrane protein) (Translocase of outer membrane 70 kDa subunit)
P19955	RT31_YEAST	reviewed	37S ribosomal protein YMR-31, mitochondrial	YFR049W
P25374	NFS1_YEAST	reviewed	Cysteine desulfurase, mitochondrial (EC 2.8.1.7) (tRNA-splicing protein SPL1)	YCL017C
P04039	COX8_YEAST	reviewed	Cytochrome c oxidase polypeptide VIII, mitochondrial (EC 1.9.3.1)	YLR395C
Q08742	RDL2_YEAST	reviewed	Thiosulfate sulfurtransferase RDL2, mitochondrial (EC 2.8.1.1) (Altered inheritance of mitochondria protein 42) (Found in mitochondrial proteome protein 31) (Rhodanese-like protein 2)	YOR286W
Q04013	YHM2_YEAST	reviewed	Citrate/oxoglutarate carrier protein (Coc1p) (Mitochondrial DNA replication protein YHM2)	YMR241W
P12686	RT13_YEAST	reviewed	37S ribosomal protein MRP13, mitochondrial (Mitochondrial small ribosomal subunit protein mS44) (YmS-A)	YGR084C
P41735	COQ7_YEAST	reviewed	5-demethoxyubiquinone hydroxylase, mitochondrial (DMQ hydroxylase) (EC 1.14.99.60) (Catabolite repression protein 5) (Ubiquinone biosynthesis monooxygenase COQ7)	YOR125C
P36527	RM28_YEAST	reviewed	54S ribosomal protein L28, mitochondrial (Mitochondrial large ribosomal subunit protein mL40) (YmL28)	YDR462W
P32860	NFU1_YEAST	reviewed	NifU-like protein, mitochondrial	YKL040C
Q02784	GLRX5_YEAST	reviewed	Monothiol glutaredoxin-5, mitochondrial	YPL059W
P16451	ODPX_YEAST	reviewed	Pyruvate dehydrogenase complex protein X component, mitochondrial (Dihydrolipoamide dehydrogenase-binding protein of pyruvate dehydrogenase complex) (E3-binding protein) (Pyruvate dehydrogenase complex component E3BP)	YGR193C
Q04935	COX20_YEAST	reviewed	Cytochrome c oxidase assembly protein COX20, mitochondrial	YDR231C
P15424	MS116_YEAST	reviewed	ATP-dependent RNA helicase MSS116, mitochondrial (EC 3.6.4.13)	YDR194C
P53318	COQ6_YEAST	reviewed	Ubiquinone biosynthesis monooxygenase COQ6, mitochondrial (EC 1.14.13.-) (Ubiquinone C4-deaminase) (EC 3.5.-.-)	YGR255C
P27929	NAM9_YEAST	reviewed	37S ribosomal protein NAM9, mitochondrial (Mitochondrial small ribosomal subunit protein uS4m) (Nuclear accommodation of mitochondria protein 9)	YNL137C
P32335	MSS51_YEAST	reviewed	Protein MSS51, mitochondrial (Mitochondrial splicing suppressor protein 51)	YLR203C
P07253	CBP6_YEAST	reviewed	Cytochrome B pre-mRNA-processing protein 6	YBR120C
P38152	TXTP_YEAST	reviewed	Tricarboxylate transport protein (Citrate transport protein) (CTP)	YBR291C
A6ZZH2	MCR1_YEAS7	reviewed	NADH-cytochrome b5 reductase 2 (EC 1.6.2.2) (Mitochondrial cytochrome b reductase) (p34/p32) [Cleaved into: NADH-cytochrome b5 reductase p34 form; NADH-cytochrome b5 reductase p32 form]
P35191	MDJ1_YEAST	reviewed	DnaJ homolog 1, mitochondrial	YFL016C
P40513	MAM33_YEAST	reviewed	Mitochondrial acidic protein MAM33	YIL070C
P42949	TIM16_YEAST	reviewed	Mitochondrial import inner membrane translocase subunit TIM16 (Presequence translocated-associated motor subunit PAM16)	YJL104W
P11914	MPPA_YEAST	reviewed	Mitochondrial-processing peptidase subunit alpha (Alpha-MPP) (Inactive zinc metalloprotease alpha) (Matrix processing peptidase) (MPP) (Mitochondrial assembly protein 2) (Mitochondrial import function protein 2)	YHR024C
P22289	QCR9_YEAST	reviewed	Cytochrome b-c1 complex subunit 9 (Complex III subunit 9) (Complex III subunit X) (Cytochrome c1 non-heme 7.3 kDa protein) (Ubiquinol-cytochrome c reductase complex 7.3 kDa protein)	YGR183C
P32898	CYM1_YEAST	reviewed	Mitochondrial presequence protease (EC 3.4.24.-) (Cytosolic metalloprotease 1) (Metalloprotease of 112 kDa)	YDR430C
P46681	DLD2_YEAST	reviewed	D-2-hydroxyglutarate--pyruvate transhydrogenase DLD2 (D-2HG--pyruvate transhydrogenase DLD2) (EC 1.1.99.40) (Actin-interacting protein 2) (D-lactate dehydrogenase [cytochrome] 2, mitochondrial) (EC 1.1.2.4) (D-lactate ferricytochrome C oxidoreductase) (D-LCR)	YDL178W
P53889	FMP41_YEAST	reviewed	Uncharacterized mitochondrial hydrolase FMP41 (EC 3.-.-.-)	YNL168C
P32787	MG101_YEAST	reviewed	Mitochondrial genome maintenance protein MGM101	YJR144W
P52893	ALAM_YEAST	reviewed	Probable alanine aminotransferase, mitochondrial (EC 2.6.1.2) (Glutamate pyruvate transaminase) (GPT) (Glutamic--alanine transaminase) (Glutamic--pyruvic transaminase)	YLR089C
P21560	CBP3_YEAST	reviewed	Protein CBP3, mitochondrial	YPL215W
Q02776	TIM50_YEAST	reviewed	Mitochondrial import inner membrane translocase subunit TIM50	YPL063W
P10507	MPPB_YEAST	reviewed	Mitochondrial-processing peptidase subunit beta (EC 3.4.24.64) (Beta-MPP) (Mitochondrial assembly protein 1) (Processing enhancing protein) (PEP)	YLR163C
P21771	RT28_YEAST	reviewed	37S ribosomal protein S28, mitochondrial (Mitochondrial small ribosomal subunit protein uS15m)	YDR337W
P36528	RM17_YEAST	reviewed	54S ribosomal protein L17, mitochondrial (Mitochondrial large ribosomal subunit protein mL46) (YmL17/YmL30)	YNL252C
Q06405	ATPK_YEAST	reviewed	ATP synthase subunit f, mitochondrial	YDR377W
P53969	SAM50_YEAST	reviewed	Sorting assembly machinery 50 kDa subunit (TOB complex 55 kDa subunit)	YNL026W
B3LFH4	MZM1_YEAS1	reviewed	Mitochondrial zinc maintenance protein 1, mitochondrial (Altered inheritance of mitochondria protein 8) (Found in mitochondrial proteome protein 36)
P39965	SYPM_YEAST	reviewed	Probable proline--tRNA ligase, mitochondrial (EC 6.1.1.15) (Altered inheritance rate of mitochondria protein 10) (Prolyl-tRNA synthetase) (ProRS)	YER087W
P00950	PMG1_YEAST	reviewed	Phosphoglycerate mutase 1 (PGAM 1) (EC 5.4.2.11) (BPG-dependent PGAM 1) (MPGM 1) (Phosphoglyceromutase 1)	YKL152C
Q06678	RM35_YEAST	reviewed	54S ribosomal protein L35, mitochondrial (Mitochondrial large ribosomal subunit protein mL38) (YmL35)	YDR322W
B3LQG6	AIM24_YEAS1	reviewed	Altered inheritance of mitochondria protein 24, mitochondrial
P47150	RT07_YEAST	reviewed	37S ribosomal protein S7, mitochondrial (Mitochondrial small ribosomal subunit protein uS7m)	YJR113C
P25626	IMG1_YEAST	reviewed	54S ribosomal protein IMG1, mitochondrial (Integrity of mitochondrial genome protein 1) (Mitochondrial large ribosomal subunit protein bL19m) (PetCR46)	YCR046C
Q2V2P4	YI156_YEAST	reviewed	Uncharacterized protein YIL156W-B	YIL156W-B
P22353	RM08_YEAST	reviewed	54S ribosomal protein L8, mitochondrial (Mitochondrial large ribosomal subunit protein bL17m) (YmL8)	YJL063C
Q12487	RM23_YEAST	reviewed	54S ribosomal protein L23, mitochondrial (Mitochondrial large ribosomal subunit protein uL13m) (YmL23)	YOR150W
Q03799	RT08_YEAST	reviewed	37S ribosomal protein S8, mitochondrial (Mitochondrial small ribosomal subunit protein uS8m)	YMR158W
P41921	GSHR_YEAST	reviewed	Glutathione reductase (GR) (GRase) (EC 1.8.1.7)	YPL091W
P49334	TOM22_YEAST	reviewed	Mitochondrial import receptor subunit TOM22 (Mitochondrial 17 kDa assembly protein) (Mitochondrial 22 kDa outer membrane protein) (Protein MAS17) (Translocase of outer membrane 22 kDa subunit)	YNL131W
Q03976	RT24_YEAST	reviewed	37S ribosomal protein S24, mitochondrial (Mitochondrial ribosomal small subunit protein 24) (Mitochondrial small ribosomal subunit protein mS35)	YDR175C
P81451	ATP19_YEAST	reviewed	ATP synthase subunit K, mitochondrial	YOL077W-A
P36156	GTO2_YEAST	reviewed	Glutathione S-transferase omega-like 2 (EC 2.5.1.18) (Extracellular mutant protein 4) (Glutathione-dependent dehydroascorbate reductase) (EC 1.8.5.1)	YKR076W
P25372	TRX3_YEAST	reviewed	Thioredoxin-3, mitochondrial	YCR083W
P29704	FDFT_YEAST	reviewed	Squalene synthase (SQS) (SS) (EC 2.5.1.21) (FPP:FPP farnesyltransferase) (Farnesyl-diphosphate farnesyltransferase)	YHR190W
P22354	RM20_YEAST	reviewed	54S ribosomal protein L20, mitochondrial (Mitochondrial large ribosomal subunit protein mL58) (YmL20)	YKR085C
Q08179	MDM38_YEAST	reviewed	Mitochondrial distribution and morphology protein 38	YOL027C
P32388	RM49_YEAST	reviewed	54S ribosomal protein MRP49, mitochondrial (Mitochondrial large ribosomal subunit protein mL61)	YKL167C
P47141	RT26_YEAST	reviewed	37S ribosomal protein S26, mitochondrial (Mitochondrial small ribosomal subunit protein mS42)	YJR101W
P22135	ATP12_YEAST	reviewed	Protein ATP12, mitochondrial	YJL180C
A6ZVI4	RT25_YEAS7	reviewed	37S ribosomal protein S25, mitochondrial
P00431	CCPR_YEAST	reviewed	Cytochrome c peroxidase, mitochondrial (CCP) (EC 1.11.1.5)	YKR066C
Q08822	ETFD_YEAST	reviewed	Probable electron transfer flavoprotein-ubiquinone oxidoreductase, mitochondrial (ETF-QO) (ETF-ubiquinone oxidoreductase) (EC 1.5.5.1) (Changed intracellular redox state protein 2) (Electron-transferring-flavoprotein dehydrogenase) (ETF dehydrogenase)	YOR356W
P36516	RM03_YEAST	reviewed	54S ribosomal protein L3, mitochondrial (Mitochondrial large ribosomal subunit protein mL44) (YmL3)	YMR024W
P32902	RT04_YEAST	reviewed	37S ribosomal protein MRP4, mitochondrial (Mitochondrial small ribosomal subunit protein uS2m)	YHL004W
P32891	DLD1_YEAST	reviewed	D-lactate dehydrogenase [cytochrome] 1, mitochondrial (EC 1.1.2.4) (D-lactate ferricytochrome C oxidoreductase) (D-LCR)	YDL174C
P43594	MIC19_YEAST	reviewed	MICOS complex subunit MIC19 (Altered inheritance of mitochondria protein 13, mitochondrial) (Mitochondrial contact site complex 19 kDa subunit)	YFR011C
B3LH09	S2538_YEAS1	reviewed	Mitochondrial glycine transporter (Solute carrier family 25 member 38 homolog)
P53875	RM19_YEAST	reviewed	54S ribosomal protein L19, mitochondrial (Mitochondrial large ribosomal subunit protein uL11m) (YmL19)	YNL185C
P32897	TIM23_YEAST	reviewed	Mitochondrial import inner membrane translocase subunit TIM23 (Membrane import machinery protein MIM23) (Mitochondrial protein import protein 3) (Mitochondrial protein import protein MAS6)	YNR017W
P00925	ENO2_YEAST	reviewed	Enolase 2 (EC 4.2.1.11) (2-phospho-D-glycerate hydro-lyase 2) (2-phosphoglycerate dehydratase 2)	YHR174W
P57744	TIM8_YEAST	reviewed	Mitochondrial import inner membrane translocase subunit TIM8	YJR135W-A
P00445	SODC_YEAST	reviewed	Superoxide dismutase [Cu-Zn] (EC 1.15.1.1)	YJR104C
Q12335	PST2_YEAST	reviewed	Protoplast secreted protein 2	YDR032C
Q08245	ZEO1_YEAST	reviewed	Protein ZEO1 (Zeocin resistance protein 1)	YOL109W
Q06892	POS5_YEAST	reviewed	NADH kinase POS5, mitochondrial (EC 2.7.1.86)	YPL188W
Q01163	RT23_YEAST	reviewed	37S ribosomal protein S23, mitochondrial (DAP-3) (Mitochondrial small ribosomal subunit protein mS29)	YGL129C
Q04599	RM01_YEAST	reviewed	54S ribosomal protein L1, mitochondrial (Mitochondrial large ribosomal subunit protein uL1m)	YDR116C
P32331	YMC1_YEAST	reviewed	Mitochondrial glycine transporter YMC1	YPR058W
B3LNV9	MIC27_YEAS1	reviewed	MICOS complex subunit MIC27
P53157	MPC1_YEAST	reviewed	Mitochondrial pyruvate carrier 1 (MPC1) (Protein FMP37)	YGL080W
Q3E841	YN034_YEAST	reviewed	Uncharacterized protein YNR034W-A	YNR034W-A
P48360	ADRO_YEAST	reviewed	Probable NADPH:adrenodoxin oxidoreductase, mitochondrial (AR) (Adrenodoxin reductase) (EC 1.18.1.6) (Ferredoxin--NADP(+) reductase) (Ferredoxin reductase)	YDR376W
P02994	EF1A_YEAST	reviewed	Elongation factor 1-alpha (EF-1-alpha) (Eukaryotic elongation factor 1A) (eEF1A) (Translation elongation factor 1A)	YPR080W; YBR118W
P32843	YME2_YEAST	reviewed	Mitochondrial escape protein 2 (Protein RNA12)	YMR302C
P53305	RT27_YEAST	reviewed	Mitochondrial 37S ribosomal protein S27 (Mitochondrial small ribosomal subunit protein mS33)	YGR215W
B3LLM2	RCF1_YEAS1	reviewed	Respiratory supercomplex factor 1, mitochondrial (Altered inheritance of mitochondria protein 31)
P38120	RT09_YEAST	reviewed	37S ribosomal protein S9, mitochondrial (Mitochondrial small ribosomal subunit protein uS9m)	YBR146W
P32454	APE2_YEAST	reviewed	Aminopeptidase 2, mitochondrial (AP-II) (Aminopeptidase II) (EC 3.4.11.-) (YscII)	YKL157W
P36775	LONM_YEAST	reviewed	Lon protease homolog, mitochondrial (EC 3.4.21.53)	YBL022C
P32795	YME1_YEAST	reviewed	Mitochondrial inner membrane i-AAA protease supercomplex subunit YME1 (EC 3.4.24.-) (Protein OSD1) (Tat-binding homolog 11) (Yeast mitochondrial escape protein 1)	YPR024W
P12687	RM02_YEAST	reviewed	54S ribosomal protein L2, mitochondrial (Mitochondrial large ribosomal subunit protein bL27m) (YMR6) (YmL2)	YNL005C
P53292	RT35_YEAST	reviewed	37S ribosomal protein S35, mitochondrial (Mitochondrial small ribosomal subunit protein mS45)	YGR165W
A6ZYX9	SDHF1_YEAS7	reviewed	Succinate dehydrogenase assembly factor 1, mitochondrial (SDH assembly factor 1) (SDHAF1)
P18496	ATP10_YEAST	reviewed	Mitochondrial ATPase complex subunit ATP10	YLR393W
Q00873	CYT2_YEAST	reviewed	Cytochrome c1 heme lyase (CC1HL) (EC 4.4.1.-)	YKL087C
P00330	ADH1_YEAST	reviewed	Alcohol dehydrogenase 1 (EC 1.1.1.1) (Alcohol dehydrogenase I) (YADH-1)	YOL086C
P33421	SDH3_YEAST	reviewed	Succinate dehydrogenase [ubiquinone] cytochrome b subunit, mitochondrial	YKL141W
P06182	CCHL_YEAST	reviewed	Cytochrome c heme lyase (CCHL) (EC 4.4.1.17) (Holocytochrome-c synthase)	YAL039C
P39006	PSD1_YEAST	reviewed	Phosphatidylserine decarboxylase proenzyme 1, mitochondrial (EC 4.1.1.65) [Cleaved into: Phosphatidylserine decarboxylase 1 beta chain; Phosphatidylserine decarboxylase 1 alpha chain]	YNL169C
P54003	SUR7_YEAST	reviewed	Protein SUR7	YML052W
Q3E824	YO020_YEAST	reviewed	Uncharacterized protein YOR020W-A	YOR020W-A
P25039	EFGM_YEAST	reviewed	Elongation factor G, mitochondrial (EF-Gmt) (Elongation factor G 1, mitochondrial) (mEF-G 1) (Elongation factor G1)	YLR069C
Q06090	RM51_YEAST	reviewed	54S ribosomal protein L51, mitochondrial (Mitochondrial large ribosomal subunit protein mL43)	YPR100W
P36531	RM36_YEAST	reviewed	54S ribosomal protein L36, mitochondrial (Mitochondrial large ribosomal subunit protein bL31m) (YmL36)	YBR122C
P40008	FMP52_YEAST	reviewed	Protein FMP52, mitochondrial (Found in mitochondrial proteome protein 52)	YER004W
P33759	RT05_YEAST	reviewed	37S ribosomal protein S5, mitochondrial (Mitochondrial small ribosomal subunit protein uS5m)	YBR251W
P08466	NUC1_YEAST	reviewed	Mitochondrial nuclease (EC 3.1.30.-)	YJL208C
Q12298	YD061_YEAST	reviewed	Uncharacterized ABC transporter ATP-binding protein YDR061W	YDR061W
P38295	MCFS2_YEAST	reviewed	Medium-chain fatty acid ethyl ester synthase/esterase 2 (Alcohol O-acetyltransferase) (EC 2.3.1.84) (EC 3.1.1.-) (Ethanol hexanoyl transferase 1)	YBR177C
B3LI04	SPG1_YEAS1	reviewed	Stationary phase-expressed protein 1
P36101	TCD2_YEAST	reviewed	tRNA threonylcarbamoyladenosine dehydratase 2 (EC 6.1.-.-) (t(6)A37 dehydratase 2)	YKL027W
P00560	PGK_YEAST	reviewed	Phosphoglycerate kinase (EC 2.7.2.3)	YCR012W
P00175	CYB2_YEAST	reviewed	Cytochrome b2, mitochondrial (EC 1.1.2.3) (L-lactate dehydrogenase [Cytochrome]) (L-lactate ferricytochrome C oxidoreductase) (L-LCR)	YML054C
P38087	YMC2_YEAST	reviewed	Carrier protein YMC2, mitochondrial	YBR104W
P53733	RT19_YEAST	reviewed	37S ribosomal protein S19, mitochondrial (Mitochondrial small ribosomal subunit protein uS19m)	YNR037C
P40364	MPM1_YEAST	reviewed	Mitochondrial peculiar membrane protein 1	YJL066C
P38626	NCB5R_YEAST	reviewed	NADH-cytochrome b5 reductase 1 (EC 1.6.2.2) (Microsomal cytochrome b reductase) (P35)	YIL043C
P36534	RM40_YEAST	reviewed	54S ribosomal protein L40, mitochondrial (Mitochondrial large ribosomal subunit protein uL24m) (YmL40)	YPL173W
P52911	EXG2_YEAST	reviewed	Glucan 1,3-beta-glucosidase 2 (EC 3.2.1.58) (Exo-1,3-beta-glucanase 2)	YDR261C
P51998	RL4P_YEAST	reviewed	54S ribosomal protein YmL6, mitochondrial (Mitochondrial large ribosomal subunit protein uL4m)	YML025C
P04803	SYWM_YEAST	reviewed	Tryptophan--tRNA ligase, mitochondrial (EC 6.1.1.2) (Tryptophanyl-tRNA synthetase) (TrpRS)	YDR268W
P14020	DPM1_YEAST	reviewed	Dolichol-phosphate mannosyltransferase (EC 2.4.1.83) (Dolichol-phosphate mannose synthase) (DPM synthase) (Dolichyl-phosphate beta-D-mannosyltransferase) (Mannose-P-dolichol synthase) (MPD synthase)	YPR183W
Q04598	RM34_YEAST	reviewed	54S ribosomal protein L34, mitochondrial (L34mt) (Mitochondrial large ribosomal subunit protein bL34m)	YDR115W
P40478	VDAC2_YEAST	reviewed	Mitochondrial outer membrane protein porin 2 (Voltage-dependent anion-selective channel protein 2) (VDAC-2)	YIL114C
Q07914	TIM14_YEAST	reviewed	Mitochondrial import inner membrane translocase subunit TIM14 (Presequence translocated-associated motor subunit PAM18)	YLR008C
P02381	RMAR_YEAST	reviewed	Ribosomal protein VAR1, mitochondrial (Mitochondrial small ribosomal subunit protein uS3m)	Q0140
Q05779	COQ9_YEAST	reviewed	Ubiquinone biosynthesis protein COQ9, mitochondrial	YLR201C
Q99297	ODC2_YEAST	reviewed	Mitochondrial 2-oxodicarboxylate carrier 2	YOR222W
Q02950	RT51_YEAST	reviewed	37S ribosomal protein MRP51, mitochondrial (Mitochondrial small ribosomal subunit protein bS1m)	YPL118W
P53140	RMD9_YEAST	reviewed	Protein RMD9, mitochondrial (Required for meiotic nuclear division protein 9)	YGL107C
P36523	RM15_YEAST	reviewed	54S ribosomal protein L15, mitochondrial (Mitochondrial large ribosomal subunit protein mL57) (YmL15)	YLR312W-A
P36151	YK50_YEAST	reviewed	Uncharacterized protein YKR070W	YKR070W
A6ZTE8	MGR1_YEAS7	reviewed	Mitochondrial inner membrane i-AAA protease complex subunit MGR1 (Mitochondrial genome-required protein 1)
P36526	RM27_YEAST	reviewed	54S ribosomal protein L27, mitochondrial (Mitochondrial large ribosomal subunit protein mL41) (YmL27)	YBR282W
P32830	TIM12_YEAST	reviewed	Mitochondrial import inner membrane translocase subunit TIM12 (Mitochondrial regulator of splicing 5)	YBR091C
Q05892	COQ11_YEAST	reviewed	MIOREX complex component 2 (Mitochondrial organization of gene expression protein 2)	YLR290C
C7GPC1	BLH1_YEAS2	reviewed	Cysteine proteinase 1, mitochondrial (EC 3.4.22.40) (Bleomycin hydrolase) (BLM hydrolase) (Homocysteine-thiolactonase) (HTLase) (Hcy-thiolactonase) (Leucine aminopeptidase 3) (Y3)
P40098	FMP10_YEAST	reviewed	Uncharacterized mitochondrial membrane protein FMP10	YER182W
P20084	RM33_YEAST	reviewed	54S ribosomal protein L33, mitochondrial (Mitochondrial large ribosomal subunit protein uL30m) (YmL33)	YMR286W
P38958	PT100_YEAST	reviewed	Protein PET100, mitochondrial	YDR079W
P37298	DHSD_YEAST	reviewed	Succinate dehydrogenase [ubiquinone] cytochrome b small subunit, mitochondrial (CybS) (Succinate-ubiquinone reductase membrane anchor subunit)	YDR178W
Q12486	YOR31_YEAST	reviewed	Uncharacterized hydrolase YOR131C (EC 3.-.-.-)	YOR131C
P40012	PPOX_YEAST	reviewed	Protoporphyrinogen oxidase (PPO) (EC 1.3.3.4)	YER014W
P36520	RM10_YEAST	reviewed	54S ribosomal protein L10, mitochondrial (Mitochondrial large ribosomal subunit protein uL15m) (YmL10/YmL18)	YNL284C
P53881	RM22_YEAST	reviewed	54S ribosomal protein L22, mitochondrial (Mitochondrial large ribosomal subunit protein uL22m)	YNL177C
Q08686	THTR_YEAST	reviewed	Thiosulfate sulfurtransferase TUM1 (EC 2.8.1.1) (Thiouridine modification protein 1)	YOR251C
P38744	PHS_YEAST	reviewed	Putative pterin-4-alpha-carbinolamine dehydratase (PHS) (EC 4.2.1.96) (4-alpha-hydroxy-tetrahydropterin dehydratase) (Pterin carbinolamine dehydratase) (PCD)	YHL018W
P38072	SCO2_YEAST	reviewed	Protein SCO2, mitochondrial	YBR024W
Q03201	RT10_YEAST	reviewed	37S ribosomal protein S10, mitochondrial (Mitochondrial small ribosomal subunit protein uS10m)	YDR041W
A7A1V9	RM04_YEAS7	reviewed	54S ribosomal protein L4, mitochondrial (YmL4)
Q12375	ORT1_YEAST	reviewed	Mitochondrial ornithine transporter 1	YOR130C
P25087	ERG6_YEAST	reviewed	Sterol 24-C-methyltransferase (EC 2.1.1.41) (Delta(24)-sterol C-methyltransferase)	YML008C
P02309	H4_YEAST	reviewed	Histone H4	YBR009C; YNL030W
P81449	ATPJ_YEAST	reviewed	ATP synthase subunit e, mitochondrial (ATPase subunit e) (Translocase of the inner membrane protein 11)	YDR322C-A
P32563	VPH1_YEAST	reviewed	V-type proton ATPase subunit a, vacuolar isoform (V-ATPase a 1 subunit) (V-ATPase 95 kDa subunit) (Vacuolar pH protein 1) (Vacuolar proton pump a subunit) (Vacuolar proton translocating ATPase subunit a 1)	YOR270C
P40858	RN49_YEAST	reviewed	54S ribosomal protein L49, mitochondrial (Mitochondrial large ribosomal subunit protein bL21m) (YmL49)	YJL096W
P50087	MIC26_YEAST	reviewed	MICOS subunit MIC26 (Mitochondrial contact site complex 29 kDa subunit) (Mitochondrial inner membrane organization component of 27 kDa) (Mitochondrial organizing structure protein 2) (MitOS2)	YGR235C
P36533	RM39_YEAST	reviewed	54S ribosomal protein L39, mitochondrial (Mitochondrial large ribosomal subunit protein bL33m) (YmL39)	YML009C
P16474	BIP_YEAST	reviewed	Endoplasmic reticulum chaperone BiP (EC 3.6.4.10) (78 kDa glucose-regulated protein homolog) (GRP-78) (Immunoglobulin heavy chain-binding protein homolog) (BiP)	YJL034W
P53206	CYSKL_YEAST	reviewed	Putative cysteine synthase (CS) (EC 2.5.1.47) (Cysteine synthase-like protein) (CSl) (O-acetylserine (thiol)-lyase) (OAS-TL) (O-acetylserine sulfhydrylase)	YGR012W
Q02608	RT16_YEAST	reviewed	37S ribosomal protein S16, mitochondrial (Mitochondrial small ribosomal subunit protein bS16m)	YPL013C
P32387	RM41_YEAST	reviewed	54S ribosomal protein L41, mitochondrial (Mitochondrial large ribosomal subunit protein uL23m) (YmL41)	YDR405W
P32453	ATP11_YEAST	reviewed	Protein ATP11, mitochondrial	YNL315C
P53299	TIM13_YEAST	reviewed	Mitochondrial import inner membrane translocase subunit TIM13	YGR181W
P38797	PP2C7_YEAST	reviewed	Protein phosphatase 2C homolog 7, mitochondrial (PP2C-7) (EC 3.1.3.16)	YHR076W
P38122	PANB_YEAST	reviewed	3-methyl-2-oxobutanoate hydroxymethyltransferase (EC 2.1.2.11) (Extracellular matrix protein 31) (Ketopantoate hydroxymethyltransferase)	YBR176W
P53219	IMO32_YEAST	reviewed	Probable alcohol acetyltransferase (AAT) (EC 2.3.1.-) (Intermediate cleaved by mitochondrial octapeptidyl aminopeptidase protein 32)	YGR031W
P40452	COA1_YEAST	reviewed	Cytochrome c oxidase assembly factor 1	YIL157C
P53869	MRX7_YEAST	reviewed	MIOREX complex component 7 (Mitochondrial organization of gene expression protein 7)	YNL211C
P00549	KPYK1_YEAST	reviewed	Pyruvate kinase 1 (PK 1) (EC 2.7.1.40) (cell division cycle protein 19)	YAL038W
P21375	OSM1_YEAST	reviewed	Fumarate reductase 2 (FRDS2) (EC 1.3.1.6) (NADH-dependent fumarate reductase) (Osmotic sensitivity protein 1) (Soluble fumarate reductase, mitochondrial isozyme)	YJR051W
P32804	ZRT1_YEAST	reviewed	Zinc-regulated transporter 1 (High-affinity zinc transport protein ZRT1)	YGL255W
P38300	MBA1_YEAST	reviewed	Inner membrane mitoribosome receptor MBA1, mitochondrial (Multi-copy bypass of AFG3 protein)	YBR185C
P53937	SWS2_YEAST	reviewed	37S ribosomal protein SWS2, mitochondrial (Mitochondrial small ribosomal subunit protein uS13m) (Sick without securin protein 2)	YNL081C
P25642	IMG2_YEAST	reviewed	54S ribosomal protein IMG2, mitochondrial (Integrity of mitochondrial genome protein 2) (Mitochondrial large ribosomal subunit protein mL49)	YCR071C
P32368	SAC1_YEAST	reviewed	Phosphoinositide phosphatase SAC1 (EC 3.1.3.-) (Recessive suppressor of secretory defect)	YKL212W
B5VG95	COQ4_YEAS6	reviewed	Ubiquinone biosynthesis protein COQ4, mitochondrial (Coenzyme Q biosynthesis protein 4)
P36147	PAM17_YEAST	reviewed	Presequence translocated-associated motor subunit PAM17, mitochondrial	YKR065C
Q12497	FMP16_YEAST	reviewed	Protein FMP16, mitochondrial (Found in mitochondrial proteome protein 16)	YDR070C
Q3E762	YB230_YEAST	reviewed	Putative uncharacterized protein YBR230W-A	YBR230W-A
P46992	YJR1_YEAST	reviewed	Cell wall protein YJL171C	YJL171C
P36525	RM24_YEAST	reviewed	54S ribosomal protein L24, mitochondrial (Mitochondrial large ribosomal subunit protein bL28m) (YmL14/YmL24)	YMR193W
P32904	RM06_YEAST	reviewed	54S ribosomal protein L6, mitochondrial (Mitochondrial large ribosomal subunit protein uL6m) (YmL16)	YHR147C
P40581	GPX3_YEAST	reviewed	Glutathione peroxidase-like peroxiredoxin HYR1 (EC 1.11.1.15) (Glutathione peroxidase homolog 3) (GPx 3) (Hydrogen peroxide resistance protein 1) (Oxidant receptor peroxidase 1) (Phospholipid hydroperoxide glutathione peroxidase 3) (PHGPx3)	YIR037W
Q08818	MSC6_YEAST	reviewed	Meiotic sister-chromatid recombination protein 6, mitochondrial	YOR354C
Q06510	TAZ1_YEAST	reviewed	Lysophosphatidylcholine acyltransferase (EC 2.3.1.23) (1-acylglycerophosphocholine O-acyltransferase) (Tafazzin homolog) (lyso-PC acyltransferase)	YPR140W
P31334	RM09_YEAST	reviewed	54S ribosomal protein L9, mitochondrial (Mitochondrial large ribosomal subunit protein uL3m) (YmL9)	YGR220C
P17558	RTPT_YEAST	reviewed	37S ribosomal protein PET123, mitochondrial (Mitochondrial small ribosomal subunit protein mS26)	YOR158W
P49954	NIT3_YEAST	reviewed	Omega-amidase NIT3 (EC 3.5.1.3) (Nitrilase homolog 2)	YLR351C
P07266	MRS1_YEAST	reviewed	Mitochondrial RNA-splicing protein MRS1	YIR021W
Q03028	ODC1_YEAST	reviewed	Mitochondrial 2-oxodicarboxylate carrier 1	YPL134C
P53193	JAC1_YEAST	reviewed	J-type co-chaperone JAC1, mitochondrial (J-type accessory chaperone 1)	YGL018C
P32463	ACPM_YEAST	reviewed	Acyl carrier protein, mitochondrial (ACP) (NADH-ubiquinone oxidoreductase 9.6 kDa subunit)	YKL192C
Q04472	MGR3_YEAST	reviewed	Mitochondrial inner membrane i-AAA protease supercomplex subunit MGR3 (Mitochondrial genome-required protein 3)	YMR115W
P40416	ATM1_YEAST	reviewed	Iron-sulfur clusters transporter ATM1, mitochondrial	YMR301C
P09950	HEM1_YEAST	reviewed	5-aminolevulinate synthase, mitochondrial (EC 2.3.1.37) (5-aminolevulinic acid synthase) (Delta-ALA synthase) (Delta-aminolevulinate synthase)	YDR232W
P46998	FMP33_YEAST	reviewed	Mitochondrial membrane protein FMP33	YJL161W
B3LI56	CBP4_YEAS1	reviewed	Assembly factor CBP4 (Cytochrome b mRNA-processing protein 4)
Q04458	HFD1_YEAST	reviewed	Fatty aldehyde dehydrogenase HFD1 (EC 1.2.1.3)	YMR110C
P53326	YG5L_YEAST	reviewed	Uncharacterized protein YGR266W	YGR266W
P53163	MNP1_YEAST	reviewed	54S ribosomal protein L12, mitochondrial (Mitochondrial large ribosomal subunit protein bL12m) (Mitochondrial-nucleoid protein 1)	YGL068W
P32366	VA0D_YEAST	reviewed	V-type proton ATPase subunit d (V-ATPase subunit d) (V-ATPase 39 kDa subunit) (V-ATPase subunit M39) (Vacuolar proton pump subunit d)	YLR447C
P38771	RRF1_YEAST	reviewed	Ribosome-recycling factor, mitochondrial (RRF) (Ribosome-releasing factor, mitochondrial)	YHR038W
P53732	RT12_YEAST	reviewed	37S ribosomal protein S12, mitochondrial (Mitochondrial small ribosomal subunit protein uS12m)	YNR036C
Q01802	AATM_YEAST	reviewed	Aspartate aminotransferase, mitochondrial (EC 2.6.1.1) (Transaminase A)	YKL106W
P34222	PTH2_YEAST	reviewed	Peptidyl-tRNA hydrolase 2 (PTH 2) (EC 3.1.1.29)	YBL057C
P18900	COQ1_YEAST	reviewed	Hexaprenyl pyrophosphate synthase, mitochondrial (HPS) (EC 2.5.1.-)	YBR003W
P46972	IMP2_YEAST	reviewed	Mitochondrial inner membrane protease subunit 2 (EC 3.4.21.-)	YMR035W
P47039	BNA3_YEAST	reviewed	Probable kynurenine--oxoglutarate transaminase BNA3 (EC 2.6.1.7) (Biosynthesis of nicotinic acid protein 3) (Kynurenine aminotransferase)	YJL060W
P39525	CEM1_YEAST	reviewed	3-oxoacyl-[acyl-carrier-protein] synthase homolog (EC 2.3.1.41) (Beta-ketoacyl-ACP synthase homolog)	YER061C
P53311	MPC3_YEAST	reviewed	Mitochondrial pyruvate carrier 3 (MPC3) (Protein FMP43)	YGR243W
Q01519	COX12_YEAST	reviewed	Cytochrome c oxidase subunit 6B (EC 1.9.3.1) (Cytochrome c oxidase polypeptide VIb)	YLR038C
P32792	YHH7_YEAST	reviewed	UPF0744 protein YSC83	YHR017W
Q08968	SELO_YEAST	reviewed	Protein adenylyltransferase SelO, mitochondrial (EC 2.7.7.-) (Selenoprotein O) (SelO)	YPL222W
Q03430	RSM28_YEAST	reviewed	37S ribosomal protein RSM28, mitochondrial (Mitochondrial small ribosomal subunit protein mS46)	YDR494W
P53507	TOM7_YEAST	reviewed	Mitochondrial import receptor subunit TOM7 (Translocase of outer membrane 7 kDa subunit)	YNL070W
P53199	ERG26_YEAST	reviewed	Sterol-4-alpha-carboxylate 3-dehydrogenase, decarboxylating (EC 1.1.1.170)	YGL001C
P38857	MPC2_YEAST	reviewed	Mitochondrial pyruvate carrier 2 (MPC2)	YHR162W
B3LJM6	LIPA_YEAS1	reviewed	Lipoyl synthase, mitochondrial (EC 2.8.1.8) (Lipoate synthase) (LS) (Lip-syn) (Lipoic acid synthase)
P33751	PAD1_YEAST	reviewed	Flavin prenyltransferase PAD1, mitochondrial (EC 2.5.1.129) (Phenylacrylic acid decarboxylase 1) (PAD)	YDR538W
Q3E846	COA6_YEAST	reviewed	Cytochrome c oxidase assembly factor 6	YMR244C-A
P27697	COQ8_YEAST	reviewed	Atypical kinase COQ8, mitochondrial (EC 2.7.-.-) (Activity of bc1 complex protein 1) (Coenzyme Q protein 8) (Ubiquinone biosynthesis protein COQ8)	YGL119W
P41277	GPP1_YEAST	reviewed	Glycerol-1-phosphate phosphohydrolase 1 (EC 3.1.3.21) ((DL)-glycerol-3-phosphatase 1) (Related to HOR2 protein 2)	YIL053W
P29311	BMH1_YEAST	reviewed	Protein BMH1	YER177W
P40159	YNU8_YEAST	reviewed	Uncharacterized protein YNL208W	YNL208W
Q02820	NCE1_YEAST	reviewed	Non-classical export protein 1	YJL205C
P42847	RT18_YEAST	reviewed	37S ribosomal protein S18, mitochondrial (Mitochondrial small ribosomal subunit protein uS11m) (YmS18)	YNL306W
P32378	COQ2_YEAST	reviewed	4-hydroxybenzoate polyprenyltransferase, mitochondrial (4-HB polyprenyltransferase) (EC 2.5.1.39) (4-hydroxybenzoate hexaprenyltransferase) (Para-hydroxybenzoate--polyprenyltransferase) (PHB:PPT) (PHB:polyprenyltransferase)	YNR041C
P07806	SYV_YEAST	reviewed	Valine--tRNA ligase, mitochondrial (EC 6.1.1.9) (Valyl-tRNA synthetase) (ValRS)	YGR094W
P07236	SYTM_YEAST	reviewed	Threonine--tRNA ligase, mitochondrial (EC 6.1.1.3) (Threonyl-tRNA synthetase) (ThrRS)	YKL194C
P38921	PET8_YEAST	reviewed	Putative mitochondrial carrier protein PET8	YNL003C
Q00245	RHO3_YEAST	reviewed	GTP-binding protein RHO3	YIL118W
P0CX55	RS18A_YEAST	reviewed	40S ribosomal protein S18-A (Small ribosomal subunit protein uS13-A)	YDR450W
P27680	COQ3_YEAST	reviewed	Ubiquinone biosynthesis O-methyltransferase, mitochondrial (3,4-dihydroxy-5-hexaprenylbenzoate methyltransferase) (DHHB methyltransferase) (DHHB-MT) (DHHB-MTase) (3-demethylubiquinol 3-O-methyltransferase) (EC 2.1.1.64) (3-demethylubiquinone-6 3-O-methyltransferase) (Hexaprenyldihydroxybenzoate methyltransferase) (Polyprenyldihydroxybenzoate methyltransferase) (EC 2.1.1.114)	YOL096C
P38711	RS27B_YEAST	reviewed	40S ribosomal protein S27-B (RP61) (Small ribosomal subunit protein eS27-B) (YS20)	YHR021C
P08425	SYFM_YEAST	reviewed	Phenylalanine--tRNA ligase, mitochondrial (EC 6.1.1.20) (Phenylalanyl-tRNA synthetase) (PheRS)	YPR047W
P14693	SAM35_YEAST	reviewed	Sorting assembly machinery 35 kDa subunit (Mitochondrial 38 kDa outer membrane protein) (TOB complex 38 kDa subunit)	YHR083W
P42834	MDJ2_YEAST	reviewed	Mitochondrial DnaJ homolog 2	YNL328C
P38323	CLPX_YEAST	reviewed	ATP-dependent clpX-like chaperone, mitochondrial (mtClpX) (ATP-dependent unfoldase ClpX)	YBR227C
Q05931	HSP7Q_YEAST	reviewed	Heat shock protein SSQ1, mitochondrial (Stress-seventy subfamily Q protein 1) (mtHSP70 homolog)	YLR369W
P38756	TCD1_YEAST	reviewed	tRNA threonylcarbamoyladenosine dehydratase 1 (EC 6.1.-.-) (t(6)A37 dehydratase 1)	YHR003C
P32796	CACP_YEAST	reviewed	Carnitine O-acetyltransferase, mitochondrial (Carnitine acetylase) (EC 2.3.1.7)	YML042W
P38715	GRE3_YEAST	reviewed	NADPH-dependent aldose reductase GRE3 (AR) (EC 1.1.1.21) (Genes de respuesta a estres protein 3) (NADPH-dependent aldo-keto reductase GRE3) (Xylose reductase) (EC 1.1.1.-)	YHR104W
Q06143	DIC1_YEAST	reviewed	Mitochondrial dicarboxylate transporter (DTP) (Dicarboxylate carrier 1)	YLR348C
Q12402	YOP1_YEAST	reviewed	Protein YOP1 (YIP1 partner protein 1) (YPT-interacting protein 2)	YPR028W
Q3E7A3	YJ133_YEAST	reviewed	Uncharacterized protein YJL133C-A	YJL133C-A
P03874	CBP2_YEAST	reviewed	Cytochrome B pre-mRNA-processing protein 2	YHL038C
P07263	SYH_YEAST	reviewed	Histidine--tRNA ligase, mitochondrial (EC 6.1.1.21) (Histidyl-tRNA synthetase) (HisRS)	YPR033C
P47045	TIM54_YEAST	reviewed	Mitochondrial import inner membrane translocase subunit TIM54	YJL054W
P38169	KMO_YEAST	reviewed	Kynurenine 3-monooxygenase (EC 1.14.13.9) (Biosynthesis of nicotinic acid protein 4) (Kynurenine 3-hydroxylase)	YBL098W
P36519	RM07_YEAST	reviewed	54S ribosomal protein L7, mitochondrial (Mitochondrial large ribosomal subunit protein uL5m) (YmL5) (YmL7)	YDR237W
P38172	MRX3_YEAST	reviewed	MIOREX complex component 3 (Mitochondrial organization of gene expression protein 3)	YBL095W
P53852	SYC_YEAST	reviewed	Cysteine--tRNA ligase (EC 6.1.1.16) (Cysteinyl-tRNA synthetase) (CysRS)	YNL247W
Q12328	TIM22_YEAST	reviewed	Mitochondrial import inner membrane translocase subunit TIM22	YDL217C
P38812	GEP4_YEAST	reviewed	Phosphatidylglycerophosphatase GEP4, mitochondrial (EC 3.1.3.27) (Genetic interactor of prohibitins 4) (PGP phosphatase GEP4)	YHR100C
P32564	SCM4_YEAST	reviewed	Protein SCM4 (Suppressor of CDC4 mutation 4)	YGR049W
Q02883	FMP30_YEAST	reviewed	N-acyl-phosphatidylethanolamine-hydrolyzing phospholipase D, mitochondrial (NAPE-PLD) (NAPE-hydrolyzing phospholipase D) (EC 3.1.4.54) (Found in mitochondrial proteome protein 30)	YPL103C
P19516	COX11_YEAST	reviewed	Cytochrome c oxidase assembly protein COX11, mitochondrial	YPL132W
P43616	DUG1_YEAST	reviewed	Cys-Gly metallodipeptidase DUG1 (EC 3.4.13.-) (Deficient in utilization of glutathione protein 1) (GSH degradosomal complex subunit DUG1)	YFR044C
Q06493	YLH47_YEAST	reviewed	LETM1 domain-containing protein YLH47, mitochondrial (LETM1 homolog)	YPR125W
P40099	FTHC_YEAST	reviewed	5-formyltetrahydrofolate cyclo-ligase (EC 6.3.3.2) (5,10-methenyl-tetrahydrofolate synthetase) (MTHFS) (Methenyl-THF synthetase)	YER183C
P07560	SEC4_YEAST	reviewed	Ras-related protein SEC4 (Suppressor of RHO3 protein 6)	YFL005W
Q02772	PT191_YEAST	reviewed	Mitochondrial protein PET191	YJR034W

## Sheet: D_glucose_biorep2
Entry	Entry name	Status	Protein names	Gene names (ordered locus )
P04840	VDAC1_YEAST	reviewed	Mitochondrial outer membrane protein porin 1 (Voltage-dependent anion-selective channel protein 1) (VDAC-1)	YNL055C
P06168	ILV5_YEAST	reviewed	Ketol-acid reductoisomerase, mitochondrial (EC 1.1.1.86) (Acetohydroxy-acid reductoisomerase) (Alpha-keto-beta-hydroxylacyl reductoisomerase)	YLR355C
P18239	ADT2_YEAST	reviewed	ADP,ATP carrier protein 2 (ADP/ATP translocase 2) (Adenine nucleotide translocator 2) (ANT 2) (Petite colonies protein 9)	YBL030C
P40185	MMF1_YEAST	reviewed	Protein MMF1, mitochondrial (Isoleucine biosynthesis and maintenance of intact mitochondria 1) (Maintenance of mitochondrial function 1)	YIL051C
P00830	ATPB_YEAST	reviewed	ATP synthase subunit beta, mitochondrial (EC 7.1.2.2)	YJR121W
P19882	HSP60_YEAST	reviewed	Heat shock protein 60, mitochondrial (CPN60) (P66) (Stimulator factor I 66 kDa component)	YLR259C
P38910	CH10_YEAST	reviewed	10 kDa heat shock protein, mitochondrial (HSP10) (10 kDa chaperonin)	YOR020C
P23641	MPCP_YEAST	reviewed	Mitochondrial phosphate carrier protein (Mitochondrial import receptor) (Phosphate transport protein) (PTP) (mPic 1) (p32) [Cleaved into: Mitochondrial phosphate carrier protein, N-terminally processed]	YJR077C
P05030	PMA1_YEAST	reviewed	Plasma membrane ATPase 1 (EC 7.1.2.1) (Proton pump 1)	YGL008C
P07257	QCR2_YEAST	reviewed	Cytochrome b-c1 complex subunit 2, mitochondrial (Complex III subunit 2) (Core protein II) (Ubiquinol-cytochrome-c reductase complex core protein 2)	YPR191W
P07251	ATPA_YEAST	reviewed	ATP synthase subunit alpha, mitochondrial	YBL099W
P00890	CISY1_YEAST	reviewed	Citrate synthase, mitochondrial (EC 2.3.3.1)	YNR001C
P16387	ODPA_YEAST	reviewed	Pyruvate dehydrogenase E1 component subunit alpha, mitochondrial (EC 1.2.4.1) (Pyruvate dehydrogenase complex component E1 alpha) (PDHE1-A)	YER178W
P19657	PMA2_YEAST	reviewed	Plasma membrane ATPase 2 (EC 7.1.2.1) (Proton pump 2)	YPL036W
P46367	ALDH4_YEAST	reviewed	Potassium-activated aldehyde dehydrogenase, mitochondrial (EC 1.2.1.5) (K(+)-activated acetaldehyde dehydrogenase) (K(+)-ACDH)	YOR374W
P32799	COX13_YEAST	reviewed	Cytochrome c oxidase subunit 6A, mitochondrial (EC 1.9.3.1) (Cytochrome c oxidase polypeptide VIa)	YGL191W
P38891	BCA1_YEAST	reviewed	Branched-chain-amino-acid aminotransferase, mitochondrial (BCAT) (EC 2.6.1.42) (Protein ECA39) (Protein TWT1)	YHR208W
P17505	MDHM_YEAST	reviewed	Malate dehydrogenase, mitochondrial (EC 1.1.1.37)	YKL085W
P19414	ACON_YEAST	reviewed	Aconitate hydratase, mitochondrial (Aconitase) (EC 4.2.1.3) (Citrate hydro-lyase)	YLR304C
P40495	LYS12_YEAST	reviewed	Homoisocitrate dehydrogenase, mitochondrial (HIcDH) (EC 1.1.1.87)	YIL094C
P21954	IDHP_YEAST	reviewed	Isocitrate dehydrogenase [NADP], mitochondrial (IDH) (EC 1.1.1.42) (IDP) (NADP(+)-specific ICDH) (Oxalosuccinate decarboxylase)	YDL066W
P07256	QCR1_YEAST	reviewed	Cytochrome b-c1 complex subunit 1, mitochondrial (Complex III subunit 1) (Core protein I) (Ubiquinol-cytochrome-c reductase complex core protein 1)	YBL045C
Q6Q560	ISD11_YEAST	reviewed	Protein ISD11 (Iron-sulfur protein biogenesis, desulfurase-interacting protein 11)	YER048W-A
Q12230	LSP1_YEAST	reviewed	Sphingolipid long chain base-responsive protein LSP1	YPL004C
P39522	ILV3_YEAST	reviewed	Dihydroxy-acid dehydratase, mitochondrial (DAD) (EC 4.2.1.9) (2,3-dihydroxy acid hydrolyase)	YJR016C
P09457	ATPO_YEAST	reviewed	ATP synthase subunit 5, mitochondrial (ATP synthase chain 5) (Oligomycin sensitivity conferral protein) (OSCP)	YDR298C
P18238	ADT3_YEAST	reviewed	ADP,ATP carrier protein 3 (ADP/ATP translocase 3) (Adenine nucleotide translocator 3) (ANT 3)	YBR085W
P0CS90	HSP77_YEAST	reviewed	Heat shock protein SSC1, mitochondrial (Endonuclease SceI 75 kDa subunit) (Endo.SceI 75 kDa subunit) (mtHSP70)	YJR045C
P06208	LEU1_YEAST	reviewed	2-isopropylmalate synthase (EC 2.3.3.13) (Alpha-IPM synthase) (Alpha-isopropylmalate synthase)	YNL104C
P21306	ATP5E_YEAST	reviewed	ATP synthase subunit epsilon, mitochondrial (ATPase subunit epsilon)	YPL271W
P39726	GCSH_YEAST	reviewed	Glycine cleavage system H protein, mitochondrial (Glycine decarboxylase complex subunit H)	YAL044C
P25605	ILV6_YEAST	reviewed	Acetolactate synthase small subunit, mitochondrial (Acetohydroxy-acid synthase small subunit) (AHAS) (ALS)	YCL009C
P34227	PRX1_YEAST	reviewed	Peroxiredoxin PRX1, mitochondrial (Prx) (EC 1.11.1.15) (1-Cys PRX) (Mitochondrial thiol peroxidase) (mTPx) (Thioredoxin peroxidase)	YBL064C
P53252	PIL1_YEAST	reviewed	Sphingolipid long chain base-responsive protein PIL1	YGR086C
P32473	ODPB_YEAST	reviewed	Pyruvate dehydrogenase E1 component subunit beta, mitochondrial (EC 1.2.4.1) (Pyruvate dehydrogenase complex component E1 beta) (PDHE1-B)	YBR221C
P07246	ADH3_YEAST	reviewed	Alcohol dehydrogenase 3, mitochondrial (EC 1.1.1.1) (Alcohol dehydrogenase III) (YADH-3)	YMR083W
P08067	UCRI_YEAST	reviewed	Cytochrome b-c1 complex subunit Rieske, mitochondrial (EC 7.1.1.8) (Complex III subunit 5) (Rieske iron-sulfur protein) (RISP) (Ubiquinol-cytochrome c reductase iron-sulfur subunit)	YEL024W
P28834	IDH1_YEAST	reviewed	Isocitrate dehydrogenase [NAD] subunit 1, mitochondrial (EC 1.1.1.41) (Isocitric dehydrogenase) (NAD(+)-specific ICDH)	YNL037C
P09624	DLDH_YEAST	reviewed	Dihydrolipoyl dehydrogenase, mitochondrial (EC 1.8.1.4) (Dihydrolipoamide dehydrogenase) (Glycine decarboxylase complex subunit L) (Lipoamide dehydrogenase component of pyruvate dehydrogenase complex) (Pyruvate dehydrogenase complex E3 component)	YFL018C
Q12117	MRH1_YEAST	reviewed	Protein MRH1 (Membrane protein related to HSP30)	YDR033W
O74700	TIM9_YEAST	reviewed	Mitochondrial import inner membrane translocase subunit TIM9	YEL020W-A
P00044	CYC1_YEAST	reviewed	Cytochrome c iso-1	YJR048W
P04710	ADT1_YEAST	reviewed	ADP,ATP carrier protein 1 (ADP/ATP translocase 1) (Adenine nucleotide translocator 1) (ANT 1)	YMR056C
P00447	SODM_YEAST	reviewed	Superoxide dismutase [Mn], mitochondrial (EC 1.15.1.1)	YHR008C
Q2V2P9	YD19A_YEAST	reviewed	Uncharacterized protein YDR119W-A	YDR119W-A
P32332	OAC1_YEAST	reviewed	Mitochondrial oxaloacetate transport protein (Mitochondrial carrier protein PMT)	YKL120W
P39676	FHP_YEAST	reviewed	Flavohemoprotein (EC 1.14.12.17) (Flavohemoglobin) (Hemoglobin-like protein) (Nitric oxide dioxygenase) (NO oxygenase) (NOD)	YGR234W
P38079	YRO2_YEAST	reviewed	Protein YRO2	YBR054W
P48015	GCST_YEAST	reviewed	Aminomethyltransferase, mitochondrial (EC 2.1.2.10) (Glycine cleavage system T protein) (GCVT) (Glycine decarboxylase complex subunit T)	YDR019C
P00427	COX6_YEAST	reviewed	Cytochrome c oxidase subunit 6, mitochondrial (EC 1.9.3.1) (Cytochrome c oxidase polypeptide VI)	YHR051W
B3LSV9	AIM46_YEAS1	reviewed	Altered inheritance of mitochondria protein 46, mitochondrial
P00128	QCR7_YEAST	reviewed	Cytochrome b-c1 complex subunit 7 (Complex III subunit 7) (Complex III subunit VII) (Ubiquinol-cytochrome c reductase c reductase complex 14 kDa protein)	YDR529C
Q96VH5	MIC10_YEAST	reviewed	MICOS complex subunit MIC10 (Mitochondrial contact site complex 10 kDa subunit) (Mitochondrial inner membrane organization component of 10 kDa) (Mitochondrial organizing structure protein 1) (MitOS1)	YCL057C-A
P02992	EFTU_YEAST	reviewed	Elongation factor Tu, mitochondrial (tufM)	YOR187W
P49380	PMA1_KLULA	reviewed	Plasma membrane ATPase (EC 7.1.2.1) (Proton pump)	KLLA0A09031g
P38077	ATPG_YEAST	reviewed	ATP synthase subunit gamma, mitochondrial (F-ATPase gamma subunit)	YBR039W
P36013	MAOM_YEAST	reviewed	NAD-dependent malic enzyme, mitochondrial (NAD-ME) (EC 1.1.1.38)	YKL029C
P07255	COX9_YEAST	reviewed	Cytochrome c oxidase subunit 7A (EC 1.9.3.1) (Cytochrome c oxidase polypeptide VIIA)	YDL067C
P32316	ACH1_YEAST	reviewed	Acetyl-CoA hydrolase (EC 3.1.2.1) (Acetyl-CoA deacylase) (Acetyl-CoA acylase)	YBL015W
P37292	GLYM_YEAST	reviewed	Serine hydroxymethyltransferase, mitochondrial (SHMT) (EC 2.1.2.1) (Glycine hydroxymethyltransferase) (Serine methylase)	YBR263W
P12695	ODP2_YEAST	reviewed	Dihydrolipoyllysine-residue acetyltransferase component of pyruvate dehydrogenase complex, mitochondrial (EC 2.3.1.12) (Dihydrolipoamide acetyltransferase component of pyruvate dehydrogenase complex) (Pyruvate dehydrogenase complex component E2) (PDC-E2) (PDCE2)	YNL071W
P04037	COX4_YEAST	reviewed	Cytochrome c oxidase subunit 4, mitochondrial (EC 1.9.3.1) (Cytochrome c oxidase polypeptide IV)	YGL187C
P38988	GGC1_YEAST	reviewed	Mitochondrial GTP/GDP carrier protein 1	YDL198C
Q02486	ABF2_YEAST	reviewed	ARS-binding factor 2, mitochondrial	YMR072W
P33416	HSP78_YEAST	reviewed	Heat shock protein 78, mitochondrial	YDR258C
P25719	CYPC_YEAST	reviewed	Peptidyl-prolyl cis-trans isomerase C, mitochondrial (PPIase C) (EC 5.2.1.8) (Cyclophilin C) (PPI-III) (Rotamase C)	YML078W
P07342	ILVB_YEAST	reviewed	Acetolactate synthase catalytic subunit, mitochondrial (EC 2.2.1.6) (Acetohydroxy-acid synthase catalytic subunit) (AHAS) (ALS)	YMR108W
A6ZLG8	OM14_YEAS7	reviewed	Mitochondrial outer membrane protein OM14 (Outer membrane protein of 14 kDa)
P01097	ATIF_YEAST	reviewed	ATPase inhibitor, mitochondrial (ATP synthase F1 subunit epsilon)	YDL181W
P54783	ALO_YEAST	reviewed	D-arabinono-1,4-lactone oxidase (ALO) (EC 1.1.3.37) (L-galactono-gamma-lactone oxidase)	YML086C
P08525	QCR8_YEAST	reviewed	Cytochrome b-c1 complex subunit 8 (Complex III subunit 8) (Complex III subunit VII) (Ubiquinol-cytochrome c reductase complex 11 kDa protein) (Ubiquinol-cytochrome c reductase complex ubiquinone-binding protein QP-C)	YJL166W
P49017	COQ5_YEAST	reviewed	2-methoxy-6-polyprenyl-1,4-benzoquinol methylase, mitochondrial (EC 2.1.1.201) (2-hexaprenyl-6-methoxy-1,4-benzoquinol methyltransferase) (Ubiquinone biosynthesis methyltransferase COQ5)	YML110C
P40215	NDH1_YEAST	reviewed	External NADH-ubiquinone oxidoreductase 1, mitochondrial (EC 1.6.5.9) (External NADH dehydrogenase 1)	YMR145C
P32340	NDI1_YEAST	reviewed	Rotenone-insensitive NADH-ubiquinone oxidoreductase, mitochondrial (EC 1.6.5.9) (Internal NADH dehydrogenase) (NADH:ubiquinone reductase (non-electrogenic))	YML120C
P53312	SUCB_YEAST	reviewed	Succinate--CoA ligase [ADP-forming] subunit beta, mitochondrial (EC 6.2.1.5) (Succinyl-CoA synthetase beta chain) (SCS-beta)	YGR244C
P28241	IDH2_YEAST	reviewed	Isocitrate dehydrogenase [NAD] subunit 2, mitochondrial (EC 1.1.1.41) (Isocitric dehydrogenase) (NAD(+)-specific ICDH)	YOR136W
P00927	THDH_YEAST	reviewed	Threonine dehydratase, mitochondrial (EC 4.3.1.19) (Threonine deaminase)	YER086W
P82611	ACON_CANAL	reviewed	Aconitate hydratase, mitochondrial (Aconitase) (EC 4.2.1.3) (Citrate hydro-lyase)	CAALFM_CR08210CA
Q12166	LEU9_YEAST	reviewed	2-isopropylmalate synthase 2, mitochondrial (EC 2.3.3.13) (Alpha-IPM synthase 2) (Alpha-isopropylmalate synthase 2) (Alpha-isopropylmalate synthase II)	YOR108W
P00045	CYC7_YEAST	reviewed	Cytochrome c iso-2	YEL039C
P32445	RIM1_YEAST	reviewed	Single-stranded DNA-binding protein RIM1, mitochondrial (Mitochondrial ssDNA-binding protein)	YCR028C-A
B3LRA0	MIC60_YEAS1	reviewed	MICOS complex subunit MIC60 (Mitofilin)
P40961	PHB1_YEAST	reviewed	Prohibitin-1	YGR132C
P23644	TOM40_YEAST	reviewed	Mitochondrial import receptor subunit TOM40 (Mitochondrial import site protein ISP42) (Translocase of outer membrane 40 kDa subunit)	YMR203W
Q12233	ATPN_YEAST	reviewed	ATP synthase subunit g, mitochondrial (ATPase subunit g)	YPR020W
P40515	FIS1_YEAST	reviewed	Mitochondrial fission 1 protein (Mitochondrial division protein 2)	YIL065C
P20967	ODO1_YEAST	reviewed	2-oxoglutarate dehydrogenase, mitochondrial (EC 1.2.4.2) (2-oxoglutarate dehydrogenase complex component E1) (OGDC-E1) (Alpha-ketoglutarate dehydrogenase)	YIL125W
Q12480	ETFA_YEAST	reviewed	Probable electron transfer flavoprotein subunit alpha, mitochondrial (Alpha-ETF) (Altered inheritance rate of mitochondria protein 45)	YPR004C
P30902	ATP7_YEAST	reviewed	ATP synthase subunit d, mitochondrial	YKL016C
P00359	G3P3_YEAST	reviewed	Glyceraldehyde-3-phosphate dehydrogenase 3 (GAPDH 3) (EC 1.2.1.12)	YGR192C
B3LLM2	RCF1_YEAS1	reviewed	Respiratory supercomplex factor 1, mitochondrial (Altered inheritance of mitochondria protein 31)
P50085	PHB2_YEAST	reviewed	Prohibitin-2	YGR231C
P07143	CY1_YEAST	reviewed	Cytochrome c1, heme protein, mitochondrial (Complex III subunit 4) (Complex III subunit IV) (Cytochrome b-c1 complex subunit 4) (Ubiquinol-cytochrome-c reductase complex cytochrome c1 subunit) (Cytochrome c-1)	YOR065W
P00360	G3P1_YEAST	reviewed	Glyceraldehyde-3-phosphate dehydrogenase 1 (GAPDH 1) (EC 1.2.1.12)	YJL052W
Q01217	ARG56_YEAST	reviewed	Protein ARG5,6, mitochondrial [Cleaved into: N-acetyl-gamma-glutamyl-phosphate reductase (EC 1.2.1.38) (N-acetyl-glutamate semialdehyde dehydrogenase) (NAGSA dehydrogenase); Acetylglutamate kinase (EC 2.7.2.8) (N-acetyl-L-glutamate 5-phosphotransferase) (NAG kinase) (AGK)]	YER069W
Q3E824	YO020_YEAST	reviewed	Uncharacterized protein YOR020W-A	YOR020W-A
P49367	LYS4_YEAST	reviewed	Homoaconitase, mitochondrial (EC 4.2.1.36) (Homoaconitate hydratase)	YDR234W
P39533	ACON2_YEAST	reviewed	Homocitrate dehydratase, mitochondrial (EC 4.2.1.-) (Aconitase 2)	YJL200C
B3LJN9	AIM41_YEAS1	reviewed	Altered inheritance of mitochondria protein 41, mitochondrial
P36527	RM28_YEAST	reviewed	54S ribosomal protein L28, mitochondrial (Mitochondrial large ribosomal subunit protein mL40) (YmL28)	YDR462W
P87108	TIM10_YEAST	reviewed	Mitochondrial import inner membrane translocase subunit TIM10 (Mitochondrial intermembrane protein MRS11)	YHR005C-A
P16547	OM45_YEAST	reviewed	Mitochondrial outer membrane protein OM45 (Outer membrane protein of 45 kDa)	YIL136W
P06780	RHO1_YEAST	reviewed	GTP-binding protein RHO1 (Rho-type GTPase 1)	YPR165W
P16622	HEMH_YEAST	reviewed	Ferrochelatase, mitochondrial (EC 4.99.1.1) (Heme synthase) (Protoheme ferro-lyase)	YOR176W
P00410	COX2_YEAST	reviewed	Cytochrome c oxidase subunit 2 (EC 1.9.3.1) (Cytochrome c oxidase polypeptide II)	Q0250
P00425	COX5B_YEAST	reviewed	Cytochrome c oxidase polypeptide 5B, mitochondrial (EC 1.9.3.1) (Cytochrome c oxidase polypeptide Vb)	YIL111W
P21801	SDHB_YEAST	reviewed	Succinate dehydrogenase [ubiquinone] iron-sulfur subunit, mitochondrial (EC 1.3.5.1) (Iron-sulfur subunit of complex II) (Ip)	YLL041C
A6ZR27	ALDH5_YEAS7	reviewed	Aldehyde dehydrogenase 5, mitochondrial (EC 1.2.1.5)
P36141	FMP46_YEAST	reviewed	Putative redox protein FMP46, mitochondrial (EC 1.-.-.-) (Found in mitochondrial proteome protein 46)	YKR049C
P00358	G3P2_YEAST	reviewed	Glyceraldehyde-3-phosphate dehydrogenase 2 (GAPDH 2) (EC 1.2.1.12)	YJR009C
P00424	COX5A_YEAST	reviewed	Cytochrome c oxidase polypeptide 5A, mitochondrial (EC 1.9.3.1) (Cytochrome c oxidase polypeptide Va)	YNL052W
Q04013	YHM2_YEAST	reviewed	Citrate/oxoglutarate carrier protein (Coc1p) (Mitochondrial DNA replication protein YHM2)	YMR241W
B3LLV5	ARGJ_YEAS1	reviewed	Arginine biosynthesis bifunctional protein ArgJ, mitochondrial [Cleaved into: Arginine biosynthesis bifunctional protein ArgJ alpha chain; Arginine biosynthesis bifunctional protein ArgJ beta chain] [Includes: Glutamate N-acetyltransferase (GAT) (EC 2.3.1.35) (Ornithine acetyltransferase) (OATase) (Ornithine transacetylase); Amino-acid acetyltransferase (EC 2.3.1.1) (N-acetylglutamate synthase) (…
P30624	LCF1_YEAST	reviewed	Long-chain-fatty-acid--CoA ligase 1 (EC 6.2.1.3) (Fatty acid activator 1) (Long-chain acyl-CoA synthetase 1)	YOR317W
Q3E841	YN034_YEAST	reviewed	Uncharacterized protein YNR034W-A	YNR034W-A
P05626	ATPF_YEAST	reviewed	ATP synthase subunit 4, mitochondrial	YPL078C
P38523	GRPE_YEAST	reviewed	GrpE protein homolog, mitochondrial	YOR232W
P36060	MCR1_YEAST	reviewed	NADH-cytochrome b5 reductase 2 (EC 1.6.2.2) (Mitochondrial cytochrome b reductase) (p34/p32) [Cleaved into: NADH-cytochrome b5 reductase p34 form; NADH-cytochrome b5 reductase p32 form]	YKL150W
P38152	TXTP_YEAST	reviewed	Tricarboxylate transport protein (Citrate transport protein) (CTP)	YBR291C
P32787	MG101_YEAST	reviewed	Mitochondrial genome maintenance protein MGM101	YJR144W
P08417	FUMH_YEAST	reviewed	Fumarate hydratase, mitochondrial (Fumarase) (EC 4.2.1.2)	YPL262W
B3LMP9	MIC12_YEAS1	reviewed	MICOS complex subunit MIC12 (Altered inheritance of mitochondria protein 5, mitochondrial) (Found in mitochondrial proteome protein 51)
P49095	GCSP_YEAST	reviewed	Glycine dehydrogenase (decarboxylating), mitochondrial (EC 1.4.4.2) (Glycine cleavage system P protein) (Glycine decarboxylase) (Glycine decarboxylase complex subunit P) (Glycine dehydrogenase (aminomethyl-transferring))	YMR189W
P32191	GPDM_YEAST	reviewed	Glycerol-3-phosphate dehydrogenase, mitochondrial (GPD-M) (GPDH-M) (EC 1.1.5.3)	YIL155C
P53598	SUCA_YEAST	reviewed	Succinate--CoA ligase [ADP-forming] subunit alpha, mitochondrial (EC 6.2.1.5) (Succinyl-CoA synthetase subunit alpha) (SCS-alpha)	YOR142W
Q00711	SDHA_YEAST	reviewed	Succinate dehydrogenase [ubiquinone] flavoprotein subunit, mitochondrial (EC 1.3.5.1) (Flavoprotein subunit of complex II) (FP)	YKL148C
P07275	PUT2_YEAST	reviewed	Delta-1-pyrroline-5-carboxylate dehydrogenase, mitochondrial (P5C dehydrogenase) (EC 1.2.1.88) (L-glutamate gamma-semialdehyde dehydrogenase)	YHR037W
P24545	PMA1_ZYGRO	reviewed	Plasma membrane ATPase (EC 7.1.2.1) (Proton pump)
P25626	IMG1_YEAST	reviewed	54S ribosomal protein IMG1, mitochondrial (Integrity of mitochondrial genome protein 1) (Mitochondrial large ribosomal subunit protein bL19m) (PetCR46)	YCR046C
P41735	COQ7_YEAST	reviewed	5-demethoxyubiquinone hydroxylase, mitochondrial (DMQ hydroxylase) (EC 1.14.99.60) (Catabolite repression protein 5) (Ubiquinone biosynthesis monooxygenase COQ7)	YOR125C
P40053	AIM9_YEAST	reviewed	Altered inheritance of mitochondria protein 9, mitochondrial (Found in mitochondrial proteome protein 29)	YER080W
P28877	PMA1_CANAX	reviewed	Plasma membrane ATPase 1 (EC 7.1.2.1) (Proton pump 1)
P23180	AIM17_YEAST	reviewed	Probable oxidoreductase AIM17 (EC 1.14.11.-) (Altered inheritance of mitochondria protein 17, mitochondrial) (Found in mitochondrial proteome protein 12)	YHL021C
P40086	COX15_YEAST	reviewed	Cytochrome c oxidase assembly protein COX15	YER141W
P18544	ARGD_YEAST	reviewed	Acetylornithine aminotransferase, mitochondrial (ACOAT) (EC 2.6.1.11)	YOL140W
P42940	ETFB_YEAST	reviewed	Probable electron transfer flavoprotein subunit beta (Beta-ETF) (Changed intracellular redox state protein 1)	YGR207C
P17695	GLRX2_YEAST	reviewed	Glutaredoxin-2 (EC 1.11.1.9) (EC 2.5.1.18) (Glutathione-dependent oxidoreductase 2) (Thioltransferase)	YDR513W
P15424	MS116_YEAST	reviewed	ATP-dependent RNA helicase MSS116, mitochondrial (EC 3.6.4.13)	YDR194C
P42949	TIM16_YEAST	reviewed	Mitochondrial import inner membrane translocase subunit TIM16 (Presequence translocated-associated motor subunit PAM16)	YJL104W
P40513	MAM33_YEAST	reviewed	Mitochondrial acidic protein MAM33	YIL070C
P19262	ODO2_YEAST	reviewed	Dihydrolipoyllysine-residue succinyltransferase component of 2-oxoglutarate dehydrogenase complex, mitochondrial (EC 2.3.1.61) (2-oxoglutarate dehydrogenase complex component E2) (OGDC-E2) (Dihydrolipoamide succinyltransferase component of 2-oxoglutarate dehydrogenase complex)	YDR148C
Q06011	ECM19_YEAST	reviewed	Protein ECM19 (Extracellular mutant protein 19)	YLR390W
P21771	RT28_YEAST	reviewed	37S ribosomal protein S28, mitochondrial (Mitochondrial small ribosomal subunit protein uS15m)	YDR337W
P16451	ODPX_YEAST	reviewed	Pyruvate dehydrogenase complex protein X component, mitochondrial (Dihydrolipoamide dehydrogenase-binding protein of pyruvate dehydrogenase complex) (E3-binding protein) (Pyruvate dehydrogenase complex component E3BP)	YGR193C
B3LFH4	MZM1_YEAS1	reviewed	Mitochondrial zinc maintenance protein 1, mitochondrial (Altered inheritance of mitochondria protein 8) (Found in mitochondrial proteome protein 36)
P00560	PGK_YEAST	reviewed	Phosphoglycerate kinase (EC 2.7.2.3)	YCR012W
Q12165	ATPD_YEAST	reviewed	ATP synthase subunit delta, mitochondrial (F-ATPase delta subunit)	YDL004W
P25619	HSP30_YEAST	reviewed	30 kDa heat shock protein	YCR021C
P36516	RM03_YEAST	reviewed	54S ribosomal protein L3, mitochondrial (Mitochondrial large ribosomal subunit protein mL44) (YmL3)	YMR024W
Q03246	RT17_YEAST	reviewed	37S ribosomal protein S17, mitochondrial (Mitochondrial small ribosomal subunit protein uS17m)	YMR188C
P40035	PIC2_YEAST	reviewed	Mitochondrial phosphate carrier protein 2 (Phosphate transport protein 2) (PTP 2) (Pi carrier isoform 2) (mPic 2)	YER053C
P32830	TIM12_YEAST	reviewed	Mitochondrial import inner membrane translocase subunit TIM12 (Mitochondrial regulator of splicing 5)	YBR091C
P32331	YMC1_YEAST	reviewed	Mitochondrial glycine transporter YMC1	YPR058W
B3LQG6	AIM24_YEAS1	reviewed	Altered inheritance of mitochondria protein 24, mitochondrial
P53305	RT27_YEAST	reviewed	Mitochondrial 37S ribosomal protein S27 (Mitochondrial small ribosomal subunit protein mS33)	YGR215W
Q02784	GLRX5_YEAST	reviewed	Monothiol glutaredoxin-5, mitochondrial	YPL059W
Q01852	TIM44_YEAST	reviewed	Mitochondrial import inner membrane translocase subunit TIM44 (Inner membrane import site protein 45) (ISP45) (Membrane import machinery protein MIM44) (Mitochondrial protein import protein 1)	YIL022W
Q2V2P4	YI156_YEAST	reviewed	Uncharacterized protein YIL156W-B	YIL156W-B
P09440	C1TM_YEAST	reviewed	C-1-tetrahydrofolate synthase, mitochondrial (C1-THF synthase) [Includes: Methylenetetrahydrofolate dehydrogenase (EC 1.5.1.5); Methenyltetrahydrofolate cyclohydrolase (EC 3.5.4.9); Formyltetrahydrofolate synthetase (EC 6.3.4.3)]	YBR084W
P38071	ETR1_YEAST	reviewed	Enoyl-[acyl-carrier-protein] reductase, mitochondrial (EC 1.3.1.104) (2-enoyl thioester reductase) (Mitochondrial respiratory function protein 1)	YBR026C
P46681	DLD2_YEAST	reviewed	D-2-hydroxyglutarate--pyruvate transhydrogenase DLD2 (D-2HG--pyruvate transhydrogenase DLD2) (EC 1.1.99.40) (Actin-interacting protein 2) (D-lactate dehydrogenase [cytochrome] 2, mitochondrial) (EC 1.1.2.4) (D-lactate ferricytochrome C oxidoreductase) (D-LCR)	YDL178W
Q01163	RT23_YEAST	reviewed	37S ribosomal protein S23, mitochondrial (DAP-3) (Mitochondrial small ribosomal subunit protein mS29)	YGL129C
P32860	NFU1_YEAST	reviewed	NifU-like protein, mitochondrial	YKL040C
Q02776	TIM50_YEAST	reviewed	Mitochondrial import inner membrane translocase subunit TIM50	YPL063W
P53507	TOM7_YEAST	reviewed	Mitochondrial import receptor subunit TOM7 (Translocase of outer membrane 7 kDa subunit)	YNL070W
P00445	SODC_YEAST	reviewed	Superoxide dismutase [Cu-Zn] (EC 1.15.1.1)	YJR104C
Q08742	RDL2_YEAST	reviewed	Thiosulfate sulfurtransferase RDL2, mitochondrial (EC 2.8.1.1) (Altered inheritance of mitochondria protein 42) (Found in mitochondrial proteome protein 31) (Rhodanese-like protein 2)	YOR286W
P25642	IMG2_YEAST	reviewed	54S ribosomal protein IMG2, mitochondrial (Integrity of mitochondrial genome protein 2) (Mitochondrial large ribosomal subunit protein mL49)	YCR071C
P53318	COQ6_YEAST	reviewed	Ubiquinone biosynthesis monooxygenase COQ6, mitochondrial (EC 1.14.13.-) (Ubiquinone C4-deaminase) (EC 3.5.-.-)	YGR255C
P25374	NFS1_YEAST	reviewed	Cysteine desulfurase, mitochondrial (EC 2.8.1.7) (tRNA-splicing protein SPL1)	YCL017C
P39004	HXT7_YEAST	reviewed	High-affinity hexose transporter HXT7	YDR342C
P41921	GSHR_YEAST	reviewed	Glutathione reductase (GR) (GRase) (EC 1.8.1.7)	YPL091W
P22135	ATP12_YEAST	reviewed	Protein ATP12, mitochondrial	YJL180C
P47150	RT07_YEAST	reviewed	37S ribosomal protein S7, mitochondrial (Mitochondrial small ribosomal subunit protein uS7m)	YJR113C
P32898	CYM1_YEAST	reviewed	Mitochondrial presequence protease (EC 3.4.24.-) (Cytosolic metalloprotease 1) (Metalloprotease of 112 kDa)	YDR430C
P43594	MIC19_YEAST	reviewed	MICOS complex subunit MIC19 (Altered inheritance of mitochondria protein 13, mitochondrial) (Mitochondrial contact site complex 19 kDa subunit)	YFR011C
P19955	RT31_YEAST	reviewed	37S ribosomal protein YMR-31, mitochondrial	YFR049W
Q3E762	YB230_YEAST	reviewed	Putative uncharacterized protein YBR230W-A	YBR230W-A
P07253	CBP6_YEAST	reviewed	Cytochrome B pre-mRNA-processing protein 6	YBR120C
A6ZRW3	TOM70_YEAS7	reviewed	Mitochondrial import receptor subunit TOM70 (70 kDa mitochondrial outer membrane protein) (Translocase of outer membrane 70 kDa subunit)
P40858	RN49_YEAST	reviewed	54S ribosomal protein L49, mitochondrial (Mitochondrial large ribosomal subunit protein bL21m) (YmL49)	YJL096W
P40491	FMC1_YEAST	reviewed	ATP synthase assembly factor FMC1, mitochondrial (Formation of mitochondrial complexes protein 1)	YIL098C
P53292	RT35_YEAST	reviewed	37S ribosomal protein S35, mitochondrial (Mitochondrial small ribosomal subunit protein mS45)	YGR165W
P32335	MSS51_YEAST	reviewed	Protein MSS51, mitochondrial (Mitochondrial splicing suppressor protein 51)	YLR203C
P32897	TIM23_YEAST	reviewed	Mitochondrial import inner membrane translocase subunit TIM23 (Membrane import machinery protein MIM23) (Mitochondrial protein import protein 3) (Mitochondrial protein import protein MAS6)	YNR017W
P53157	MPC1_YEAST	reviewed	Mitochondrial pyruvate carrier 1 (MPC1) (Protein FMP37)	YGL080W
P47131	YJ55_YEAST	reviewed	TMEM14 protein homolog YJR085C	YJR085C
P39987	HSP7E_YEAST	reviewed	Heat shock protein SSC3, mitochondrial (Extracellular mutant protein 10)	YEL030W
P40452	COA1_YEAST	reviewed	Cytochrome c oxidase assembly factor 1	YIL157C
Q05892	COQ11_YEAST	reviewed	MIOREX complex component 2 (Mitochondrial organization of gene expression protein 2)	YLR290C
Q12029	FSF1_YEAST	reviewed	Sideroflexin FSF1 (Fungal sideroflexin-1)	YOR271C
Q04599	RM01_YEAST	reviewed	54S ribosomal protein L1, mitochondrial (Mitochondrial large ribosomal subunit protein uL1m)	YDR116C
Q03799	RT08_YEAST	reviewed	37S ribosomal protein S8, mitochondrial (Mitochondrial small ribosomal subunit protein uS8m)	YMR158W
B3LH09	S2538_YEAS1	reviewed	Mitochondrial glycine transporter (Solute carrier family 25 member 38 homolog)
Q06678	RM35_YEAST	reviewed	54S ribosomal protein L35, mitochondrial (Mitochondrial large ribosomal subunit protein mL38) (YmL35)	YDR322W
Q12207	NCE2_YEAST	reviewed	Non-classical export protein 2	YPR149W
P53969	SAM50_YEAST	reviewed	Sorting assembly machinery 50 kDa subunit (TOB complex 55 kDa subunit)	YNL026W
P14020	DPM1_YEAST	reviewed	Dolichol-phosphate mannosyltransferase (EC 2.4.1.83) (Dolichol-phosphate mannose synthase) (DPM synthase) (Dolichyl-phosphate beta-D-mannosyltransferase) (Mannose-P-dolichol synthase) (MPD synthase)	YPR183W
Q06090	RM51_YEAST	reviewed	54S ribosomal protein L51, mitochondrial (Mitochondrial large ribosomal subunit protein mL43)	YPR100W
B3LP78	BLH1_YEAS1	reviewed	Cysteine proteinase 1, mitochondrial (EC 3.4.22.40) (Bleomycin hydrolase) (BLM hydrolase) (Homocysteine-thiolactonase) (HTLase) (Hcy-thiolactonase) (Leucine aminopeptidase 3) (Y3)
P22353	RM08_YEAST	reviewed	54S ribosomal protein L8, mitochondrial (Mitochondrial large ribosomal subunit protein bL17m) (YmL8)	YJL063C
B3LNV9	MIC27_YEAS1	reviewed	MICOS complex subunit MIC27
P02309	H4_YEAST	reviewed	Histone H4	YBR009C; YNL030W
P21560	CBP3_YEAST	reviewed	Protein CBP3, mitochondrial	YPL215W
P32843	YME2_YEAST	reviewed	Mitochondrial escape protein 2 (Protein RNA12)	YMR302C
P10663	RT02_YEAST	reviewed	37S ribosomal protein MRP2, mitochondrial (Mitochondrial small ribosomal subunit protein uS14m)	YPR166C
P25087	ERG6_YEAST	reviewed	Sterol 24-C-methyltransferase (EC 2.1.1.41) (Delta(24)-sterol C-methyltransferase)	YML008C
Q06510	TAZ1_YEAST	reviewed	Lysophosphatidylcholine acyltransferase (EC 2.3.1.23) (1-acylglycerophosphocholine O-acyltransferase) (Tafazzin homolog) (lyso-PC acyltransferase)	YPR140W
B3LI04	SPG1_YEAS1	reviewed	Stationary phase-expressed protein 1
P28778	RT06_YEAST	reviewed	37S ribosomal protein MRP17, mitochondrial (Mitochondrial small ribosomal subunit protein bS6m) (YmS16)	YKL003C
P40478	VDAC2_YEAST	reviewed	Mitochondrial outer membrane protein porin 2 (Voltage-dependent anion-selective channel protein 2) (VDAC-2)	YIL114C
Q03976	RT24_YEAST	reviewed	37S ribosomal protein S24, mitochondrial (Mitochondrial ribosomal small subunit protein 24) (Mitochondrial small ribosomal subunit protein mS35)	YDR175C
A6ZYX9	SDHF1_YEAS7	reviewed	Succinate dehydrogenase assembly factor 1, mitochondrial (SDH assembly factor 1) (SDHAF1)
Q00245	RHO3_YEAST	reviewed	GTP-binding protein RHO3	YIL118W
Q03104	MSC1_YEAST	reviewed	Meiotic sister chromatid recombination protein 1	YML128C
P32454	APE2_YEAST	reviewed	Aminopeptidase 2, mitochondrial (AP-II) (Aminopeptidase II) (EC 3.4.11.-) (YscII)	YKL157W
P53206	CYSKL_YEAST	reviewed	Putative cysteine synthase (CS) (EC 2.5.1.47) (Cysteine synthase-like protein) (CSl) (O-acetylserine (thiol)-lyase) (OAS-TL) (O-acetylserine sulfhydrylase)	YGR012W
P35191	MDJ1_YEAST	reviewed	DnaJ homolog 1, mitochondrial	YFL016C
P53889	FMP41_YEAST	reviewed	Uncharacterized mitochondrial hydrolase FMP41 (EC 3.-.-.-)	YNL168C
Q12375	ORT1_YEAST	reviewed	Mitochondrial ornithine transporter 1	YOR130C
P53140	RMD9_YEAST	reviewed	Protein RMD9, mitochondrial (Required for meiotic nuclear division protein 9)	YGL107C
P27929	NAM9_YEAST	reviewed	37S ribosomal protein NAM9, mitochondrial (Mitochondrial small ribosomal subunit protein uS4m) (Nuclear accommodation of mitochondria protein 9)	YNL137C
P36523	RM15_YEAST	reviewed	54S ribosomal protein L15, mitochondrial (Mitochondrial large ribosomal subunit protein mL57) (YmL15)	YLR312W-A
P38120	RT09_YEAST	reviewed	37S ribosomal protein S9, mitochondrial (Mitochondrial small ribosomal subunit protein uS9m)	YBR146W
Q12487	RM23_YEAST	reviewed	54S ribosomal protein L23, mitochondrial (Mitochondrial large ribosomal subunit protein uL13m) (YmL23)	YOR150W
P47039	BNA3_YEAST	reviewed	Probable kynurenine--oxoglutarate transaminase BNA3 (EC 2.6.1.7) (Biosynthesis of nicotinic acid protein 3) (Kynurenine aminotransferase)	YJL060W
P29704	FDFT_YEAST	reviewed	Squalene synthase (SQS) (SS) (EC 2.5.1.21) (FPP:FPP farnesyltransferase) (Farnesyl-diphosphate farnesyltransferase)	YHR190W
P40098	FMP10_YEAST	reviewed	Uncharacterized mitochondrial membrane protein FMP10	YER182W
Q04947	RTN1_YEAST	reviewed	Reticulon-like protein 1	YDR233C
P36775	LONM_YEAST	reviewed	Lon protease homolog, mitochondrial (EC 3.4.21.53)	YBL022C
P12686	RT13_YEAST	reviewed	37S ribosomal protein MRP13, mitochondrial (Mitochondrial small ribosomal subunit protein mS44) (YmS-A)	YGR084C
P00950	PMG1_YEAST	reviewed	Phosphoglycerate mutase 1 (PGAM 1) (EC 5.4.2.11) (BPG-dependent PGAM 1) (MPGM 1) (Phosphoglyceromutase 1)	YKL152C
Q04472	MGR3_YEAST	reviewed	Mitochondrial inner membrane i-AAA protease supercomplex subunit MGR3 (Mitochondrial genome-required protein 3)	YMR115W
P36101	TCD2_YEAST	reviewed	tRNA threonylcarbamoyladenosine dehydratase 2 (EC 6.1.-.-) (t(6)A37 dehydratase 2)	YKL027W
Q12335	PST2_YEAST	reviewed	Protoplast secreted protein 2	YDR032C
Q04458	HFD1_YEAST	reviewed	Fatty aldehyde dehydrogenase HFD1 (EC 1.2.1.3)	YMR110C
P36521	RM11_YEAST	reviewed	54S ribosomal protein L11, mitochondrial (Mitochondrial large ribosomal subunit protein uL10m) (YmL11)	YDL202W
Q01519	COX12_YEAST	reviewed	Cytochrome c oxidase subunit 6B (EC 1.9.3.1) (Cytochrome c oxidase polypeptide VIb)	YLR038C
P38300	MBA1_YEAST	reviewed	Inner membrane mitoribosome receptor MBA1, mitochondrial (Multi-copy bypass of AFG3 protein)	YBR185C
P34222	PTH2_YEAST	reviewed	Peptidyl-tRNA hydrolase 2 (PTH 2) (EC 3.1.1.29)	YBL057C
P33421	SDH3_YEAST	reviewed	Succinate dehydrogenase [ubiquinone] cytochrome b subunit, mitochondrial	YKL141W
Q06892	POS5_YEAST	reviewed	NADH kinase POS5, mitochondrial (EC 2.7.1.86)	YPL188W
P38771	RRF1_YEAST	reviewed	Ribosome-recycling factor, mitochondrial (RRF) (Ribosome-releasing factor, mitochondrial)	YHR038W
P32466	HXT3_YEAST	reviewed	Low-affinity glucose transporter HXT3	YDR345C
Q01802	AATM_YEAST	reviewed	Aspartate aminotransferase, mitochondrial (EC 2.6.1.1) (Transaminase A)	YKL106W
P38626	NCB5R_YEAST	reviewed	NADH-cytochrome b5 reductase 1 (EC 1.6.2.2) (Microsomal cytochrome b reductase) (P35)	YIL043C
P81449	ATPJ_YEAST	reviewed	ATP synthase subunit e, mitochondrial (ATPase subunit e) (Translocase of the inner membrane protein 11)	YDR322C-A
P27697	COQ8_YEAST	reviewed	Atypical kinase COQ8, mitochondrial (EC 2.7.-.-) (Activity of bc1 complex protein 1) (Coenzyme Q protein 8) (Ubiquinone biosynthesis protein COQ8)	YGL119W
Q08822	ETFD_YEAST	reviewed	Probable electron transfer flavoprotein-ubiquinone oxidoreductase, mitochondrial (ETF-QO) (ETF-ubiquinone oxidoreductase) (EC 1.5.5.1) (Changed intracellular redox state protein 2) (Electron-transferring-flavoprotein dehydrogenase) (ETF dehydrogenase)	YOR356W
P07266	MRS1_YEAST	reviewed	Mitochondrial RNA-splicing protein MRS1	YIR021W
P53733	RT19_YEAST	reviewed	37S ribosomal protein S19, mitochondrial (Mitochondrial small ribosomal subunit protein uS19m)	YNR037C
P32563	VPH1_YEAST	reviewed	V-type proton ATPase subunit a, vacuolar isoform (V-ATPase a 1 subunit) (V-ATPase 95 kDa subunit) (Vacuolar pH protein 1) (Vacuolar proton pump a subunit) (Vacuolar proton translocating ATPase subunit a 1)	YOR270C
P53311	MPC3_YEAST	reviewed	Mitochondrial pyruvate carrier 3 (MPC3) (Protein FMP43)	YGR243W
P02994	EF1A_YEAST	reviewed	Elongation factor 1-alpha (EF-1-alpha) (Eukaryotic elongation factor 1A) (eEF1A) (Translation elongation factor 1A)	YPR080W; YBR118W
C7GWV6	HXT4_YEAS2	reviewed	Low-affinity glucose transporter HXT4 (Low-affinity glucose transporter LGT1)
O13285	IDH1_CANTR	reviewed	Isocitrate dehydrogenase [NADP], mitochondrial (IDH) (EC 1.1.1.42) (CtIDP1) (IDP) (NADP(+)-specific ICDH) (Oxalosuccinate decarboxylase)
Q08686	THTR_YEAST	reviewed	Thiosulfate sulfurtransferase TUM1 (EC 2.8.1.1) (Thiouridine modification protein 1)	YOR251C
P35180	TOM20_YEAST	reviewed	Mitochondrial import receptor subunit TOM20 (Mitochondrial 20 kDa outer membrane protein) (Protein MAS20) (Translocase of outer membrane 20 kDa subunit)	YGR082W
P00175	CYB2_YEAST	reviewed	Cytochrome b2, mitochondrial (EC 1.1.2.3) (L-lactate dehydrogenase [Cytochrome]) (L-lactate ferricytochrome C oxidoreductase) (L-LCR)	YML054C
P47141	RT26_YEAST	reviewed	37S ribosomal protein S26, mitochondrial (Mitochondrial small ribosomal subunit protein mS42)	YJR101W
P0CX55	RS18A_YEAST	reviewed	40S ribosomal protein S18-A (Small ribosomal subunit protein uS13-A)	YDR450W
P32795	YME1_YEAST	reviewed	Mitochondrial inner membrane i-AAA protease supercomplex subunit YME1 (EC 3.4.24.-) (Protein OSD1) (Tat-binding homolog 11) (Yeast mitochondrial escape protein 1)	YPR024W
P21375	OSM1_YEAST	reviewed	Fumarate reductase 2 (FRDS2) (EC 1.3.1.6) (NADH-dependent fumarate reductase) (Osmotic sensitivity protein 1) (Soluble fumarate reductase, mitochondrial isozyme)	YJR051W
P40008	FMP52_YEAST	reviewed	Protein FMP52, mitochondrial (Found in mitochondrial proteome protein 52)	YER004W
P25372	TRX3_YEAST	reviewed	Thioredoxin-3, mitochondrial	YCR083W
Q02608	RT16_YEAST	reviewed	37S ribosomal protein S16, mitochondrial (Mitochondrial small ribosomal subunit protein bS16m)	YPL013C
P10507	MPPB_YEAST	reviewed	Mitochondrial-processing peptidase subunit beta (EC 3.4.24.64) (Beta-MPP) (Mitochondrial assembly protein 1) (Processing enhancing protein) (PEP)	YLR163C
P08466	NUC1_YEAST	reviewed	Mitochondrial nuclease (EC 3.1.30.-)	YJL208C
P53875	RM19_YEAST	reviewed	54S ribosomal protein L19, mitochondrial (Mitochondrial large ribosomal subunit protein uL11m) (YmL19)	YNL185C
P40364	MPM1_YEAST	reviewed	Mitochondrial peculiar membrane protein 1	YJL066C
P37298	DHSD_YEAST	reviewed	Succinate dehydrogenase [ubiquinone] cytochrome b small subunit, mitochondrial (CybS) (Succinate-ubiquinone reductase membrane anchor subunit)	YDR178W
P36139	PET10_YEAST	reviewed	Protein PET10 (Petite colonies protein 10)	YKR046C
P40471	AYR1_YEAST	reviewed	NADPH-dependent 1-acyldihydroxyacetone phosphate reductase (ADR) (EC 1.1.1.101) (1-acyl DHAP reductase) (Acyl/alkyl DHAP reductase) (Acylglycerone-phosphate reductase)	YIL124W
P33759	RT05_YEAST	reviewed	37S ribosomal protein S5, mitochondrial (Mitochondrial small ribosomal subunit protein uS5m)	YBR251W
P10834	PET54_YEAST	reviewed	Protein PET54 (Petite colonies protein 54)	YGR222W
Q05779	COQ9_YEAST	reviewed	Ubiquinone biosynthesis protein COQ9, mitochondrial	YLR201C
P12687	RM02_YEAST	reviewed	54S ribosomal protein L2, mitochondrial (Mitochondrial large ribosomal subunit protein bL27m) (YMR6) (YmL2)	YNL005C
P32388	RM49_YEAST	reviewed	54S ribosomal protein MRP49, mitochondrial (Mitochondrial large ribosomal subunit protein mL61)	YKL167C
P10662	RT01_YEAST	reviewed	37S ribosomal protein MRP1, mitochondrial (Mitochondrial small ribosomal subunit protein mS43)	YDR347W
P52893	ALAM_YEAST	reviewed	Probable alanine aminotransferase, mitochondrial (EC 2.6.1.2) (Glutamate pyruvate transaminase) (GPT) (Glutamic--alanine transaminase) (Glutamic--pyruvic transaminase)	YLR089C
P27680	COQ3_YEAST	reviewed	Ubiquinone biosynthesis O-methyltransferase, mitochondrial (3,4-dihydroxy-5-hexaprenylbenzoate methyltransferase) (DHHB methyltransferase) (DHHB-MT) (DHHB-MTase) (3-demethylubiquinol 3-O-methyltransferase) (EC 2.1.1.64) (3-demethylubiquinone-6 3-O-methyltransferase) (Hexaprenyldihydroxybenzoate methyltransferase) (Polyprenyldihydroxybenzoate methyltransferase) (EC 2.1.1.114)	YOL096C
P32891	DLD1_YEAST	reviewed	D-lactate dehydrogenase [cytochrome] 1, mitochondrial (EC 1.1.2.4) (D-lactate ferricytochrome C oxidoreductase) (D-LCR)	YDL174C
P46965	SPC1_YEAST	reviewed	Signal peptidase complex subunit SPC1 (Microsomal signal peptidase subunit 1)	YJR010C-A
Q08058	COQ10_YEAST	reviewed	Coenzyme Q-binding protein COQ10, mitochondrial	YOL008W
P39006	PSD1_YEAST	reviewed	Phosphatidylserine decarboxylase proenzyme 1, mitochondrial (EC 4.1.1.65) [Cleaved into: Phosphatidylserine decarboxylase 1 beta chain; Phosphatidylserine decarboxylase 1 alpha chain]	YNL169C
P42847	RT18_YEAST	reviewed	37S ribosomal protein S18, mitochondrial (Mitochondrial small ribosomal subunit protein uS11m) (YmS18)	YNL306W
P39965	SYPM_YEAST	reviewed	Probable proline--tRNA ligase, mitochondrial (EC 6.1.1.15) (Altered inheritance rate of mitochondria protein 10) (Prolyl-tRNA synthetase) (ProRS)	YER087W
Q03028	ODC1_YEAST	reviewed	Mitochondrial 2-oxodicarboxylate carrier 1	YPL134C
P39925	AFG3_YEAST	reviewed	Mitochondrial respiratory chain complexes assembly protein AFG3 (EC 3.4.24.-) (ATPase family gene 3 protein) (Tat-binding homolog 10)	YER017C
P36534	RM40_YEAST	reviewed	54S ribosomal protein L40, mitochondrial (Mitochondrial large ribosomal subunit protein uL24m) (YmL40)	YPL173W
Q99297	ODC2_YEAST	reviewed	Mitochondrial 2-oxodicarboxylate carrier 2	YOR222W
P22354	RM20_YEAST	reviewed	54S ribosomal protein L20, mitochondrial (Mitochondrial large ribosomal subunit protein mL58) (YmL20)	YKR085C
P40416	ATM1_YEAST	reviewed	Iron-sulfur clusters transporter ATM1, mitochondrial	YMR301C
P00330	ADH1_YEAST	reviewed	Alcohol dehydrogenase 1 (EC 1.1.1.1) (Alcohol dehydrogenase I) (YADH-1)	YOL086C
P32453	ATP11_YEAST	reviewed	Protein ATP11, mitochondrial	YNL315C
P00925	ENO2_YEAST	reviewed	Enolase 2 (EC 4.2.1.11) (2-phospho-D-glycerate hydro-lyase 2) (2-phosphoglycerate dehydratase 2)	YHR174W
Q08968	SELO_YEAST	reviewed	Protein adenylyltransferase SelO, mitochondrial (EC 2.7.7.-) (Selenoprotein O) (SelO)	YPL222W
P53881	RM22_YEAST	reviewed	54S ribosomal protein L22, mitochondrial (Mitochondrial large ribosomal subunit protein uL22m)	YNL177C
P10592	HSP72_YEAST	reviewed	Heat shock protein SSA2	YLL024C
Q12298	YD061_YEAST	reviewed	Uncharacterized ABC transporter ATP-binding protein YDR061W	YDR061W
P32366	VA0D_YEAST	reviewed	V-type proton ATPase subunit d (V-ATPase subunit d) (V-ATPase 39 kDa subunit) (V-ATPase subunit M39) (Vacuolar proton pump subunit d)	YLR447C
P10591	HSP71_YEAST	reviewed	Heat shock protein SSA1 (Heat shock protein YG100)	YAL005C
P31334	RM09_YEAST	reviewed	54S ribosomal protein L9, mitochondrial (Mitochondrial large ribosomal subunit protein uL3m) (YmL9)	YGR220C
B3LM44	AIM36_YEAS1	reviewed	Altered inheritance of mitochondria protein 36, mitochondrial (Found in mitochondria protein 39)
P29311	BMH1_YEAST	reviewed	Protein BMH1	YER177W
P48360	ADRO_YEAST	reviewed	Probable NADPH:adrenodoxin oxidoreductase, mitochondrial (AR) (Adrenodoxin reductase) (EC 1.18.1.6) (Ferredoxin--NADP(+) reductase) (Ferredoxin reductase)	YDR376W
P10174	COX7_YEAST	reviewed	Cytochrome c oxidase subunit 7 (EC 1.9.3.1) (Cytochrome c oxidase polypeptide VII)	YMR256C
Q08818	MSC6_YEAST	reviewed	Meiotic sister-chromatid recombination protein 6, mitochondrial	YOR354C
P00431	CCPR_YEAST	reviewed	Cytochrome c peroxidase, mitochondrial (CCP) (EC 1.11.1.5)	YKR066C
Q12283	FABD_YEAST	reviewed	Malonyl CoA-acyl carrier protein transacylase, mitochondrial (MCT) (EC 2.3.1.39) (Malonyl-CoA:ACP transferase)	YOR221C
P32902	RT04_YEAST	reviewed	37S ribosomal protein MRP4, mitochondrial (Mitochondrial small ribosomal subunit protein uS2m)	YHL004W
P11914	MPPA_YEAST	reviewed	Mitochondrial-processing peptidase subunit alpha (Alpha-MPP) (Inactive zinc metalloprotease alpha) (Matrix processing peptidase) (MPP) (Mitochondrial assembly protein 2) (Mitochondrial import function protein 2)	YHR024C
Q3E7A3	YJ133_YEAST	reviewed	Uncharacterized protein YJL133C-A	YJL133C-A
P32368	SAC1_YEAST	reviewed	Phosphoinositide phosphatase SAC1 (EC 3.1.3.-) (Recessive suppressor of secretory defect)	YKL212W
P36525	RM24_YEAST	reviewed	54S ribosomal protein L24, mitochondrial (Mitochondrial large ribosomal subunit protein bL28m) (YmL14/YmL24)	YMR193W
P40341	YTA12_YEAST	reviewed	Mitochondrial respiratory chain complexes assembly protein YTA12 (EC 3.4.24.-) (Tat-binding homolog 12)	YMR089C
P36151	YK50_YEAST	reviewed	Uncharacterized protein YKR070W	YKR070W
O13525	COQ4_YEAST	reviewed	Ubiquinone biosynthesis protein COQ4, mitochondrial (Coenzyme Q biosynthesis protein 4)	YDR204W
P34730	BMH2_YEAST	reviewed	Protein BMH2	YDR099W
P00549	KPYK1_YEAST	reviewed	Pyruvate kinase 1 (PK 1) (EC 2.7.1.40) (cell division cycle protein 19)	YAL038W
P47176	BCA2_YEAST	reviewed	Branched-chain-amino-acid aminotransferase, cytosolic (BCAT) (EC 2.6.1.42) (Protein TWT2)	YJR148W
P50087	MIC26_YEAST	reviewed	MICOS subunit MIC26 (Mitochondrial contact site complex 29 kDa subunit) (Mitochondrial inner membrane organization component of 27 kDa) (Mitochondrial organizing structure protein 2) (MitOS2)	YGR235C
Q07349	MRX9_YEAST	reviewed	MIOREX complex component 9 (Mitochondrial organization of gene expression protein 9)	YDL027C
P18496	ATP10_YEAST	reviewed	Mitochondrial ATPase complex subunit ATP10	YLR393W
P38797	PP2C7_YEAST	reviewed	Protein phosphatase 2C homolog 7, mitochondrial (PP2C-7) (EC 3.1.3.16)	YHR076W
P02381	RMAR_YEAST	reviewed	Ribosomal protein VAR1, mitochondrial (Mitochondrial small ribosomal subunit protein uS3m)	Q0140
Q02950	RT51_YEAST	reviewed	37S ribosomal protein MRP51, mitochondrial (Mitochondrial small ribosomal subunit protein bS1m)	YPL118W
P04039	COX8_YEAST	reviewed	Cytochrome c oxidase polypeptide VIII, mitochondrial (EC 1.9.3.1)	YLR395C
Q04341	MIX14_YEAST	reviewed	Mitochondrial intermembrane space cysteine motif-containing protein MIX14 (Mitochondrial intermembrane space CX(n)C motif protein of 14 kDa)	YDR031W
P38169	KMO_YEAST	reviewed	Kynurenine 3-monooxygenase (EC 1.14.13.9) (Biosynthesis of nicotinic acid protein 4) (Kynurenine 3-hydroxylase)	YBL098W
Q05931	HSP7Q_YEAST	reviewed	Heat shock protein SSQ1, mitochondrial (Stress-seventy subfamily Q protein 1) (mtHSP70 homolog)	YLR369W
Q02204	RM13_YEAST	reviewed	54S ribosomal protein L13, mitochondrial (Mitochondrial large ribosomal subunit protein mL50) (YmL13)	YKR006C
B3LSV8	AIM18_YEAS1	reviewed	Altered inheritance of mitochondria protein 18, mitochondrial
P09950	HEM1_YEAST	reviewed	5-aminolevulinate synthase, mitochondrial (EC 2.3.1.37) (5-aminolevulinic acid synthase) (Delta-ALA synthase) (Delta-aminolevulinate synthase)	YDR232W
P38756	TCD1_YEAST	reviewed	tRNA threonylcarbamoyladenosine dehydratase 1 (EC 6.1.-.-) (t(6)A37 dehydratase 1)	YHR003C
P53852	SYC_YEAST	reviewed	Cysteine--tRNA ligase (EC 6.1.1.16) (Cysteinyl-tRNA synthetase) (CysRS)	YNL247W
P53193	JAC1_YEAST	reviewed	J-type co-chaperone JAC1, mitochondrial (J-type accessory chaperone 1)	YGL018C
P53299	TIM13_YEAST	reviewed	Mitochondrial import inner membrane translocase subunit TIM13	YGR181W
P49334	TOM22_YEAST	reviewed	Mitochondrial import receptor subunit TOM22 (Mitochondrial 17 kDa assembly protein) (Mitochondrial 22 kDa outer membrane protein) (Protein MAS17) (Translocase of outer membrane 22 kDa subunit)	YNL131W
P52911	EXG2_YEAST	reviewed	Glucan 1,3-beta-glucosidase 2 (EC 3.2.1.58) (Exo-1,3-beta-glucanase 2)	YDR261C
P46956	PHO86_YEAST	reviewed	Inorganic phosphate transporter PHO86	YJL117W
P00924	ENO1_YEAST	reviewed	Enolase 1 (EC 4.2.1.11) (2-phospho-D-glycerate hydro-lyase 1) (2-phosphoglycerate dehydratase 1)	YGR254W
P38295	MCFS2_YEAST	reviewed	Medium-chain fatty acid ethyl ester synthase/esterase 2 (Alcohol O-acetyltransferase) (EC 2.3.1.84) (EC 3.1.1.-) (Ethanol hexanoyl transferase 1)	YBR177C
Q12374	NCA2_YEAST	reviewed	Nuclear control of ATPase protein 2	YPR155C
Q08179	MDM38_YEAST	reviewed	Mitochondrial distribution and morphology protein 38	YOL027C
P36520	RM10_YEAST	reviewed	54S ribosomal protein L10, mitochondrial (Mitochondrial large ribosomal subunit protein uL15m) (YmL10/YmL18)	YNL284C
P47140	AIM25_YEAST	reviewed	Altered inheritance rate of mitochondria protein 25	YJR100C
P32378	COQ2_YEAST	reviewed	4-hydroxybenzoate polyprenyltransferase, mitochondrial (4-HB polyprenyltransferase) (EC 2.5.1.39) (4-hydroxybenzoate hexaprenyltransferase) (Para-hydroxybenzoate--polyprenyltransferase) (PHB:PPT) (PHB:polyprenyltransferase)	YNR041C
P38323	CLPX_YEAST	reviewed	ATP-dependent clpX-like chaperone, mitochondrial (mtClpX) (ATP-dependent unfoldase ClpX)	YBR227C
P50110	SAM37_YEAST	reviewed	Sorting assembly machinery 37 kDa subunit (MAS37 protein) (Mitochondrial 37 kDa outer membrane protein)	YMR060C
P20084	RM33_YEAST	reviewed	54S ribosomal protein L33, mitochondrial (Mitochondrial large ribosomal subunit protein uL30m) (YmL33)	YMR286W
A6ZVI4	RT25_YEAS7	reviewed	37S ribosomal protein S25, mitochondrial
P36528	RM17_YEAST	reviewed	54S ribosomal protein L17, mitochondrial (Mitochondrial large ribosomal subunit protein mL46) (YmL17/YmL30)	YNL252C
P39525	CEM1_YEAST	reviewed	3-oxoacyl-[acyl-carrier-protein] synthase homolog (EC 2.3.1.41) (Beta-ketoacyl-ACP synthase homolog)	YER061C
Q3E846	COA6_YEAST	reviewed	Cytochrome c oxidase assembly factor 6	YMR244C-A
P38087	YMC2_YEAST	reviewed	Carrier protein YMC2, mitochondrial	YBR104W
B3LQW4	COXM1_YEAS1	reviewed	COX assembly mitochondrial protein (COX biogenesis factor CMC1) (Mitochondrial metallochaperone-like protein CMC1)
P33751	PAD1_YEAST	reviewed	Flavin prenyltransferase PAD1, mitochondrial (EC 2.5.1.129) (Phenylacrylic acid decarboxylase 1) (PAD)	YDR538W
P40012	PPOX_YEAST	reviewed	Protoporphyrinogen oxidase (PPO) (EC 1.3.3.4)	YER014W
B3LS63	RSM18_YEAS1	reviewed	37S ribosomal protein RSM18, mitochondrial
P32568	SNQ2_YEAST	reviewed	Protein SNQ2	YDR011W
P25039	EFGM_YEAST	reviewed	Elongation factor G, mitochondrial (EF-Gmt) (Elongation factor G 1, mitochondrial) (mEF-G 1) (Elongation factor G1)	YLR069C
P35997	RS27A_YEAST	reviewed	40S ribosomal protein S27-A (RP61) (Small ribosomal subunit protein eS27-A) (YS20)	YKL156W
P47045	TIM54_YEAST	reviewed	Mitochondrial import inner membrane translocase subunit TIM54	YJL054W
Q07914	TIM14_YEAST	reviewed	Mitochondrial import inner membrane translocase subunit TIM14 (Presequence translocated-associated motor subunit PAM18)	YLR008C
P46992	YJR1_YEAST	reviewed	Cell wall protein YJL171C	YJL171C
P38921	PET8_YEAST	reviewed	Putative mitochondrial carrier protein PET8	YNL003C
P51998	RL4P_YEAST	reviewed	54S ribosomal protein YmL6, mitochondrial (Mitochondrial large ribosomal subunit protein uL4m)	YML025C
A7A1V9	RM04_YEAS7	reviewed	54S ribosomal protein L4, mitochondrial (YmL4)
P04803	SYWM_YEAST	reviewed	Tryptophan--tRNA ligase, mitochondrial (EC 6.1.1.2) (Tryptophanyl-tRNA synthetase) (TrpRS)	YDR268W
P49954	NIT3_YEAST	reviewed	Omega-amidase NIT3 (EC 3.5.1.3) (Nitrilase homolog 2)	YLR351C
B3LRL2	AIM11_YEAS1	reviewed	Altered inheritance of mitochondria protein 11 (Genetic interactor of prohibitins 8)
Q06405	ATPK_YEAST	reviewed	ATP synthase subunit f, mitochondrial	YDR377W
P47158	CAF17_YEAST	reviewed	Putative transferase CAF17, mitochondrial (EC 2.1.-.-) (57 kDa iron-sulfur cluster assembly factor for biotin synthase- and aconitase-like mitochondrial proteins) (CCR4-associated factor 17)	YJR122W
P32796	CACP_YEAST	reviewed	Carnitine O-acetyltransferase, mitochondrial (Carnitine acetylase) (EC 2.3.1.7)	YML042W
P25343	RV161_YEAST	reviewed	Reduced viability upon starvation protein 161	YCR009C
P47148	YJ81_YEAST	reviewed	Uncharacterized protein YJR111C	YJR111C
P36526	RM27_YEAST	reviewed	54S ribosomal protein L27, mitochondrial (Mitochondrial large ribosomal subunit protein mL41) (YmL27)	YBR282W
P32387	RM41_YEAST	reviewed	54S ribosomal protein L41, mitochondrial (Mitochondrial large ribosomal subunit protein uL23m) (YmL41)	YDR405W
P07236	SYTM_YEAST	reviewed	Threonine--tRNA ligase, mitochondrial (EC 6.1.1.3) (Threonyl-tRNA synthetase) (ThrRS)	YKL194C
Q03327	UGO1_YEAST	reviewed	Mitochondrial fusion and transport protein UGO1	YDR470C
P32317	AFG1_YEAST	reviewed	Protein AFG1	YEL052W
Q03201	RT10_YEAST	reviewed	37S ribosomal protein S10, mitochondrial (Mitochondrial small ribosomal subunit protein uS10m)	YDR041W
Q12497	FMP16_YEAST	reviewed	Protein FMP16, mitochondrial (Found in mitochondrial proteome protein 16)	YDR070C
P10849	MTF2_YEAST	reviewed	Mitochondrial transcription factor 2 (Protein NAM1)	YDL044C
P07806	SYV_YEAST	reviewed	Valine--tRNA ligase, mitochondrial (EC 6.1.1.9) (Valyl-tRNA synthetase) (ValRS)	YGR094W
P17558	RTPT_YEAST	reviewed	37S ribosomal protein PET123, mitochondrial (Mitochondrial small ribosomal subunit protein mS26)	YOR158W
P32792	YHH7_YEAST	reviewed	UPF0744 protein YSC83	YHR017W
Q12402	YOP1_YEAST	reviewed	Protein YOP1 (YIP1 partner protein 1) (YPT-interacting protein 2)	YPR028W
Q08245	ZEO1_YEAST	reviewed	Protein ZEO1 (Zeocin resistance protein 1)	YOL109W
P40825	SYA_YEAST	reviewed	Alanine--tRNA ligase, mitochondrial (EC 6.1.1.7) (Alanyl-tRNA synthetase) (AlaRS)	YOR335C
P33311	MDL2_YEAST	reviewed	ATP-dependent permease MDL2, mitochondrial (Multidrug resistance-like protein 2)	YPL270W
Q06493	YLH47_YEAST	reviewed	LETM1 domain-containing protein YLH47, mitochondrial (LETM1 homolog)	YPR125W
P03874	CBP2_YEAST	reviewed	Cytochrome B pre-mRNA-processing protein 2	YHL038C
Q04935	COX20_YEAST	reviewed	Cytochrome c oxidase assembly protein COX20, mitochondrial	YDR231C
P07560	SEC4_YEAST	reviewed	Ras-related protein SEC4 (Suppressor of RHO3 protein 6)	YFL005W
P38072	SCO2_YEAST	reviewed	Protein SCO2, mitochondrial	YBR024W
P48439	OST3_YEAST	reviewed	Dolichyl-diphosphooligosaccharide--protein glycosyltransferase subunit 3 (Oligosaccharyl transferase 34 kDa subunit) (Oligosaccharyl transferase subunit OST3) (Oligosaccharyl transferase subunit gamma)	YOR085W
P36156	GTO2_YEAST	reviewed	Glutathione S-transferase omega-like 2 (EC 2.5.1.18) (Extracellular mutant protein 4) (Glutathione-dependent dehydroascorbate reductase) (EC 1.8.5.1)	YKR076W
A6ZTE8	MGR1_YEAS7	reviewed	Mitochondrial inner membrane i-AAA protease complex subunit MGR1 (Mitochondrial genome-required protein 1)

## Sheet: E_BS3-d4vsDSS
Entry	Entry name	Status	Protein names	Gene names (ordered locus )
P00830	ATPB_YEAST	reviewed	ATP synthase subunit beta, mitochondrial (EC 7.1.2.2)	YJR121W
P17505	MDHM_YEAST	reviewed	Malate dehydrogenase, mitochondrial (EC 1.1.1.37)	YKL085W
P05030	PMA1_YEAST	reviewed	Plasma membrane ATPase 1 (EC 7.1.2.1) (Proton pump 1)	YGL008C
P46367	ALDH4_YEAST	reviewed	Potassium-activated aldehyde dehydrogenase, mitochondrial (EC 1.2.1.5) (K(+)-activated acetaldehyde dehydrogenase) (K(+)-ACDH)	YOR374W
P04840	VDAC1_YEAST	reviewed	Mitochondrial outer membrane protein porin 1 (Voltage-dependent anion-selective channel protein 1) (VDAC-1)	YNL055C
Q12165	ATPD_YEAST	reviewed	ATP synthase subunit delta, mitochondrial (F-ATPase delta subunit)	YDL004W
P39726	GCSH_YEAST	reviewed	Glycine cleavage system H protein, mitochondrial (Glycine decarboxylase complex subunit H)	YAL044C
P07251	ATPA_YEAST	reviewed	ATP synthase subunit alpha, mitochondrial	YBL099W
P00410	COX2_YEAST	reviewed	Cytochrome c oxidase subunit 2 (EC 1.9.3.1) (Cytochrome c oxidase polypeptide II)	Q0250
Q12117	MRH1_YEAST	reviewed	Protein MRH1 (Membrane protein related to HSP30)	YDR033W
P07256	QCR1_YEAST	reviewed	Cytochrome b-c1 complex subunit 1, mitochondrial (Complex III subunit 1) (Core protein I) (Ubiquinol-cytochrome-c reductase complex core protein 1)	YBL045C
P28241	IDH2_YEAST	reviewed	Isocitrate dehydrogenase [NAD] subunit 2, mitochondrial (EC 1.1.1.41) (Isocitric dehydrogenase) (NAD(+)-specific ICDH)	YOR136W
P00175	CYB2_YEAST	reviewed	Cytochrome b2, mitochondrial (EC 1.1.2.3) (L-lactate dehydrogenase [Cytochrome]) (L-lactate ferricytochrome C oxidoreductase) (L-LCR)	YML054C
P07143	CY1_YEAST	reviewed	Cytochrome c1, heme protein, mitochondrial (Complex III subunit 4) (Complex III subunit IV) (Cytochrome b-c1 complex subunit 4) (Ubiquinol-cytochrome-c reductase complex cytochrome c1 subunit) (Cytochrome c-1)	YOR065W
Q03667	MIX17_YEAST	reviewed	Mitochondrial intermembrane space cysteine motif-containing protein MIX17 (Mitochondrial intermembrane space CX(n)C motif protein of 17 kDa)	YMR002W
P20967	ODO1_YEAST	reviewed	2-oxoglutarate dehydrogenase, mitochondrial (EC 1.2.4.2) (2-oxoglutarate dehydrogenase complex component E1) (OGDC-E1) (Alpha-ketoglutarate dehydrogenase)	YIL125W
P53598	SUCA_YEAST	reviewed	Succinate--CoA ligase [ADP-forming] subunit alpha, mitochondrial (EC 6.2.1.5) (Succinyl-CoA synthetase subunit alpha) (SCS-alpha)	YOR142W
P09457	ATPO_YEAST	reviewed	ATP synthase subunit 5, mitochondrial (ATP synthase chain 5) (Oligomycin sensitivity conferral protein) (OSCP)	YDR298C
P08067	UCRI_YEAST	reviewed	Cytochrome b-c1 complex subunit Rieske, mitochondrial (EC 7.1.1.8) (Complex III subunit 5) (Rieske iron-sulfur protein) (RISP) (Ubiquinol-cytochrome c reductase iron-sulfur subunit)	YEL024W
P32473	ODPB_YEAST	reviewed	Pyruvate dehydrogenase E1 component subunit beta, mitochondrial (EC 1.2.4.1) (Pyruvate dehydrogenase complex component E1 beta) (PDHE1-B)	YBR221C
P23644	TOM40_YEAST	reviewed	Mitochondrial import receptor subunit TOM40 (Mitochondrial import site protein ISP42) (Translocase of outer membrane 40 kDa subunit)	YMR203W
P39004	HXT7_YEAST	reviewed	High-affinity hexose transporter HXT7	YDR342C
P09624	DLDH_YEAST	reviewed	Dihydrolipoyl dehydrogenase, mitochondrial (EC 1.8.1.4) (Dihydrolipoamide dehydrogenase) (Glycine decarboxylase complex subunit L) (Lipoamide dehydrogenase component of pyruvate dehydrogenase complex) (Pyruvate dehydrogenase complex E3 component)	YFL018C
P53252	PIL1_YEAST	reviewed	Sphingolipid long chain base-responsive protein PIL1	YGR086C
P07257	QCR2_YEAST	reviewed	Cytochrome b-c1 complex subunit 2, mitochondrial (Complex III subunit 2) (Core protein II) (Ubiquinol-cytochrome-c reductase complex core protein 2)	YPR191W
P19882	HSP60_YEAST	reviewed	Heat shock protein 60, mitochondrial (CPN60) (P66) (Stimulator factor I 66 kDa component)	YLR259C
Q12230	LSP1_YEAST	reviewed	Sphingolipid long chain base-responsive protein LSP1	YPL004C
P53312	SUCB_YEAST	reviewed	Succinate--CoA ligase [ADP-forming] subunit beta, mitochondrial (EC 6.2.1.5) (Succinyl-CoA synthetase beta chain) (SCS-beta)	YGR244C
Q01519	COX12_YEAST	reviewed	Cytochrome c oxidase subunit 6B (EC 1.9.3.1) (Cytochrome c oxidase polypeptide VIb)	YLR038C
P32891	DLD1_YEAST	reviewed	D-lactate dehydrogenase [cytochrome] 1, mitochondrial (EC 1.1.2.4) (D-lactate ferricytochrome C oxidoreductase) (D-LCR)	YDL174C
P38077	ATPG_YEAST	reviewed	ATP synthase subunit gamma, mitochondrial (F-ATPase gamma subunit)	YBR039W
P30902	ATP7_YEAST	reviewed	ATP synthase subunit d, mitochondrial	YKL016C
P00890	CISY1_YEAST	reviewed	Citrate synthase, mitochondrial (EC 2.3.3.1)	YNR001C
P19414	ACON_YEAST	reviewed	Aconitate hydratase, mitochondrial (Aconitase) (EC 4.2.1.3) (Citrate hydro-lyase)	YLR304C
P39676	FHP_YEAST	reviewed	Flavohemoprotein (EC 1.14.12.17) (Flavohemoglobin) (Hemoglobin-like protein) (Nitric oxide dioxygenase) (NO oxygenase) (NOD)	YGR234W
P00447	SODM_YEAST	reviewed	Superoxide dismutase [Mn], mitochondrial (EC 1.15.1.1)	YHR008C
P48015	GCST_YEAST	reviewed	Aminomethyltransferase, mitochondrial (EC 2.1.2.10) (Glycine cleavage system T protein) (GCVT) (Glycine decarboxylase complex subunit T)	YDR019C
P34227	PRX1_YEAST	reviewed	Peroxiredoxin PRX1, mitochondrial (Prx) (EC 1.11.1.15) (1-Cys PRX) (Mitochondrial thiol peroxidase) (mTPx) (Thioredoxin peroxidase)	YBL064C
Q12335	PST2_YEAST	reviewed	Protoplast secreted protein 2	YDR032C
P18239	ADT2_YEAST	reviewed	ADP,ATP carrier protein 2 (ADP/ATP translocase 2) (Adenine nucleotide translocator 2) (ANT 2) (Petite colonies protein 9)	YBL030C
P00128	QCR7_YEAST	reviewed	Cytochrome b-c1 complex subunit 7 (Complex III subunit 7) (Complex III subunit VII) (Ubiquinol-cytochrome c reductase c reductase complex 14 kDa protein)	YDR529C
P38071	ETR1_YEAST	reviewed	Enoyl-[acyl-carrier-protein] reductase, mitochondrial (EC 1.3.1.104) (2-enoyl thioester reductase) (Mitochondrial respiratory function protein 1)	YBR026C
P06168	ILV5_YEAST	reviewed	Ketol-acid reductoisomerase, mitochondrial (EC 1.1.1.86) (Acetohydroxy-acid reductoisomerase) (Alpha-keto-beta-hydroxylacyl reductoisomerase)	YLR355C
P40513	MAM33_YEAST	reviewed	Mitochondrial acidic protein MAM33	YIL070C
P08417	FUMH_YEAST	reviewed	Fumarate hydratase, mitochondrial (Fumarase) (EC 4.2.1.2)	YPL262W
P32340	NDI1_YEAST	reviewed	Rotenone-insensitive NADH-ubiquinone oxidoreductase, mitochondrial (EC 1.6.5.9) (Internal NADH dehydrogenase) (NADH:ubiquinone reductase (non-electrogenic))	YML120C
P0CS90	HSP77_YEAST	reviewed	Heat shock protein SSC1, mitochondrial (Endonuclease SceI 75 kDa subunit) (Endo.SceI 75 kDa subunit) (mtHSP70)	YJR045C
Q12359	ATO3_YEAST	reviewed	Ammonia transport outward protein 3	YDR384C
P07246	ADH3_YEAST	reviewed	Alcohol dehydrogenase 3, mitochondrial (EC 1.1.1.1) (Alcohol dehydrogenase III) (YADH-3)	YMR083W
P33303	SFC1_YEAST	reviewed	Succinate/fumarate mitochondrial transporter (Regulator of acetyl-CoA synthase activity)	YJR095W
Q12349	ATP14_YEAST	reviewed	ATP synthase subunit H, mitochondrial	YLR295C
Q00711	SDHA_YEAST	reviewed	Succinate dehydrogenase [ubiquinone] flavoprotein subunit, mitochondrial (EC 1.3.5.1) (Flavoprotein subunit of complex II) (FP)	YKL148C
P53163	MNP1_YEAST	reviewed	54S ribosomal protein L12, mitochondrial (Mitochondrial large ribosomal subunit protein bL12m) (Mitochondrial-nucleoid protein 1)	YGL068W
P38910	CH10_YEAST	reviewed	10 kDa heat shock protein, mitochondrial (HSP10) (10 kDa chaperonin)	YOR020C
P40961	PHB1_YEAST	reviewed	Prohibitin-1	YGR132C
P02992	EFTU_YEAST	reviewed	Elongation factor Tu, mitochondrial (tufM)	YOR187W
P32445	RIM1_YEAST	reviewed	Single-stranded DNA-binding protein RIM1, mitochondrial (Mitochondrial ssDNA-binding protein)	YCR028C-A
P25605	ILV6_YEAST	reviewed	Acetolactate synthase small subunit, mitochondrial (Acetohydroxy-acid synthase small subunit) (AHAS) (ALS)	YCL009C
P07342	ILVB_YEAST	reviewed	Acetolactate synthase catalytic subunit, mitochondrial (EC 2.2.1.6) (Acetohydroxy-acid synthase catalytic subunit) (AHAS) (ALS)	YMR108W
P00427	COX6_YEAST	reviewed	Cytochrome c oxidase subunit 6, mitochondrial (EC 1.9.3.1) (Cytochrome c oxidase polypeptide VI)	YHR051W
P50085	PHB2_YEAST	reviewed	Prohibitin-2	YGR231C
P36112	MIC60_YEAST	reviewed	MICOS complex subunit MIC60 (Altered inheritance of mitochondria protein 28) (Formation of crista junctions protein 1) (Found in mitochondrial proteome protein 13) (Mitofilin)	YKR016W
P06208	LEU1_YEAST	reviewed	2-isopropylmalate synthase (EC 2.3.3.13) (Alpha-IPM synthase) (Alpha-isopropylmalate synthase)	YNL104C
P50087	MIC26_YEAST	reviewed	MICOS subunit MIC26 (Mitochondrial contact site complex 29 kDa subunit) (Mitochondrial inner membrane organization component of 27 kDa) (Mitochondrial organizing structure protein 2) (MitOS2)	YGR235C
P23641	MPCP_YEAST	reviewed	Mitochondrial phosphate carrier protein (Mitochondrial import receptor) (Phosphate transport protein) (PTP) (mPic 1) (p32) [Cleaved into: Mitochondrial phosphate carrier protein, N-terminally processed]	YJR077C
P81449	ATPJ_YEAST	reviewed	ATP synthase subunit e, mitochondrial (ATPase subunit e) (Translocase of the inner membrane protein 11)	YDR322C-A
P40215	NDH1_YEAST	reviewed	External NADH-ubiquinone oxidoreductase 1, mitochondrial (EC 1.6.5.9) (External NADH dehydrogenase 1)	YMR145C
P32471	EF1B_YEAST	reviewed	Elongation factor 1-beta (EF-1-beta) (Eukaryotic elongation factor 1Balpha) (eEF1Balpha) (Translation elongation factor 1B alpha)	YAL003W
P16387	ODPA_YEAST	reviewed	Pyruvate dehydrogenase E1 component subunit alpha, mitochondrial (EC 1.2.4.1) (Pyruvate dehydrogenase complex component E1 alpha) (PDHE1-A)	YER178W
P54003	SUR7_YEAST	reviewed	Protein SUR7	YML052W
P36035	JEN1_YEAST	reviewed	Carboxylic acid transporter protein homolog	YKL217W
P04912	H2A2_YEAST	reviewed	Histone H2A.2	YBL003C
P19262	ODO2_YEAST	reviewed	Dihydrolipoyllysine-residue succinyltransferase component of 2-oxoglutarate dehydrogenase complex, mitochondrial (EC 2.3.1.61) (2-oxoglutarate dehydrogenase complex component E2) (OGDC-E2) (Dihydrolipoamide succinyltransferase component of 2-oxoglutarate dehydrogenase complex)	YDR148C
P00359	G3P3_YEAST	reviewed	Glyceraldehyde-3-phosphate dehydrogenase 3 (GAPDH 3) (EC 1.2.1.12)	YGR192C
P12695	ODP2_YEAST	reviewed	Dihydrolipoyllysine-residue acetyltransferase component of pyruvate dehydrogenase complex, mitochondrial (EC 2.3.1.12) (Dihydrolipoamide acetyltransferase component of pyruvate dehydrogenase complex) (Pyruvate dehydrogenase complex component E2) (PDC-E2) (PDCE2)	YNL071W
P49095	GCSP_YEAST	reviewed	Glycine dehydrogenase (decarboxylating), mitochondrial (EC 1.4.4.2) (Glycine cleavage system P protein) (Glycine decarboxylase) (Glycine decarboxylase complex subunit P) (Glycine dehydrogenase (aminomethyl-transferring))	YMR189W
P25719	CYPC_YEAST	reviewed	Peptidyl-prolyl cis-trans isomerase C, mitochondrial (PPIase C) (EC 5.2.1.8) (Cyclophilin C) (PPI-III) (Rotamase C)	YML078W
P25613	ADY2_YEAST	reviewed	Accumulation of dyads protein 2 (Ammonia transport outward protein 1)	YCR010C
P28834	IDH1_YEAST	reviewed	Isocitrate dehydrogenase [NAD] subunit 1, mitochondrial (EC 1.1.1.41) (Isocitric dehydrogenase) (NAD(+)-specific ICDH)	YNL037C
P04037	COX4_YEAST	reviewed	Cytochrome c oxidase subunit 4, mitochondrial (EC 1.9.3.1) (Cytochrome c oxidase polypeptide IV)	YGL187C
Q12480	ETFA_YEAST	reviewed	Probable electron transfer flavoprotein subunit alpha, mitochondrial (Alpha-ETF) (Altered inheritance rate of mitochondria protein 45)	YPR004C
P53157	MPC1_YEAST	reviewed	Mitochondrial pyruvate carrier 1 (MPC1) (Protein FMP37)	YGL080W
P38345	SDHF4_YEAST	reviewed	Succinate dehydrogenase assembly factor 4, mitochondrial (SDH assembly factor 4) (SDHAF4) (Found in mitochondrial proteome protein 21)	YBR269C
P38891	BCA1_YEAST	reviewed	Branched-chain-amino-acid aminotransferase, mitochondrial (BCAT) (EC 2.6.1.42) (Protein ECA39) (Protein TWT1)	YHR208W
P38079	YRO2_YEAST	reviewed	Protein YRO2	YBR054W
P06780	RHO1_YEAST	reviewed	GTP-binding protein RHO1 (Rho-type GTPase 1)	YPR165W
P00127	QCR6_YEAST	reviewed	Cytochrome b-c1 complex subunit 6 (Complex III subunit 6) (Complex III subunit VI) (Cytochrome c1 non-heme 17 kDa protein) (Mitochondrial hinge protein) (Ubiquinol-cytochrome c reductase complex 17 kDa protein)	YFR033C
P53721	RCF2_YEAST	reviewed	Respiratory supercomplex factor 2, mitochondrial (Altered inheritance of mitochondria protein 38)	YNR018W
P32352	ERG2_YEAST	reviewed	C-8 sterol isomerase (EC 5.-.-.-) (Delta-8--delta-7 sterol isomerase)	YMR202W
P07213	TOM70_YEAST	reviewed	Mitochondrial import receptor subunit TOM70 (70 kDa mitochondrial outer membrane protein) (Translocase of outer membrane 70 kDa subunit)	YNL121C
P43594	MIC19_YEAST	reviewed	MICOS complex subunit MIC19 (Altered inheritance of mitochondria protein 13, mitochondrial) (Mitochondrial contact site complex 19 kDa subunit)	YFR011C
P05626	ATPF_YEAST	reviewed	ATP synthase subunit 4, mitochondrial	YPL078C
P54783	ALO_YEAST	reviewed	D-arabinono-1,4-lactone oxidase (ALO) (EC 1.1.3.37) (L-galactono-gamma-lactone oxidase)	YML086C
P00401	COX1_YEAST	reviewed	Cytochrome c oxidase subunit 1 (EC 1.9.3.1) (Cytochrome c oxidase polypeptide I)	Q0045
P16547	OM45_YEAST	reviewed	Mitochondrial outer membrane protein OM45 (Outer membrane protein of 45 kDa)	YIL136W
P36013	MAOM_YEAST	reviewed	NAD-dependent malic enzyme, mitochondrial (NAD-ME) (EC 1.1.1.38)	YKL029C
P00044	CYC1_YEAST	reviewed	Cytochrome c iso-1	YJR048W
P00424	COX5A_YEAST	reviewed	Cytochrome c oxidase polypeptide 5A, mitochondrial (EC 1.9.3.1) (Cytochrome c oxidase polypeptide Va)	YNL052W
P38958	PT100_YEAST	reviewed	Protein PET100, mitochondrial	YDR079W
P32316	ACH1_YEAST	reviewed	Acetyl-CoA hydrolase (EC 3.1.2.1) (Acetyl-CoA deacylase) (Acetyl-CoA acylase)	YBL015W
Q12031	ACEB_YEAST	reviewed	Mitochondrial 2-methylisocitrate lyase (Methylisocitrate lyase) (EC 4.1.3.30)	YPR006C
Q04599	RM01_YEAST	reviewed	54S ribosomal protein L1, mitochondrial (Mitochondrial large ribosomal subunit protein uL1m)	YDR116C
P33416	HSP78_YEAST	reviewed	Heat shock protein 78, mitochondrial	YDR258C
Q02889	MGR2_YEAST	reviewed	Protein MGR2 (Mitochondrial genome-required protein 2)	YPL098C
Q12207	NCE2_YEAST	reviewed	Non-classical export protein 2	YPR149W
Q12305	RDL1_YEAST	reviewed	Thiosulfate:glutathione sulfurtransferase (TST) (EC 2.8.1.-) (Rhodanese-like protein 1)	YOR285W
Q03028	ODC1_YEAST	reviewed	Mitochondrial 2-oxodicarboxylate carrier 1	YPL134C
P08525	QCR8_YEAST	reviewed	Cytochrome b-c1 complex subunit 8 (Complex III subunit 8) (Complex III subunit VII) (Ubiquinol-cytochrome c reductase complex 11 kDa protein) (Ubiquinol-cytochrome c reductase complex ubiquinone-binding protein QP-C)	YJL166W
P21954	IDHP_YEAST	reviewed	Isocitrate dehydrogenase [NADP], mitochondrial (IDH) (EC 1.1.1.42) (IDP) (NADP(+)-specific ICDH) (Oxalosuccinate decarboxylase)	YDL066W
P04710	ADT1_YEAST	reviewed	ADP,ATP carrier protein 1 (ADP/ATP translocase 1) (Adenine nucleotide translocator 1) (ANT 1)	YMR056C
P38711	RS27B_YEAST	reviewed	40S ribosomal protein S27-B (RP61) (Small ribosomal subunit protein eS27-B) (YS20)	YHR021C
P22353	RM08_YEAST	reviewed	54S ribosomal protein L8, mitochondrial (Mitochondrial large ribosomal subunit protein bL17m) (YmL8)	YJL063C
P25374	NFS1_YEAST	reviewed	Cysteine desulfurase, mitochondrial (EC 2.8.1.7) (tRNA-splicing protein SPL1)	YCL017C
P00927	THDH_YEAST	reviewed	Threonine dehydratase, mitochondrial (EC 4.3.1.19) (Threonine deaminase)	YER086W
P46998	FMP33_YEAST	reviewed	Mitochondrial membrane protein FMP33	YJL161W
P19955	RT31_YEAST	reviewed	37S ribosomal protein YMR-31, mitochondrial	YFR049W
P52893	ALAM_YEAST	reviewed	Probable alanine aminotransferase, mitochondrial (EC 2.6.1.2) (Glutamate pyruvate transaminase) (GPT) (Glutamic--alanine transaminase) (Glutamic--pyruvic transaminase)	YLR089C
P14540	ALF_YEAST	reviewed	Fructose-bisphosphate aldolase (FBP aldolase) (FBPA) (EC 4.1.2.13) (Fructose-1,6-bisphosphate aldolase)	YKL060C
Q02486	ABF2_YEAST	reviewed	ARS-binding factor 2, mitochondrial	YMR072W
P40008	FMP52_YEAST	reviewed	Protein FMP52, mitochondrial (Found in mitochondrial proteome protein 52)	YER004W
P00445	SODC_YEAST	reviewed	Superoxide dismutase [Cu-Zn] (EC 1.15.1.1)	YJR104C
P35191	MDJ1_YEAST	reviewed	DnaJ homolog 1, mitochondrial	YFL016C
Q06405	ATPK_YEAST	reviewed	ATP synthase subunit f, mitochondrial	YDR377W
P16451	ODPX_YEAST	reviewed	Pyruvate dehydrogenase complex protein X component, mitochondrial (Dihydrolipoamide dehydrogenase-binding protein of pyruvate dehydrogenase complex) (E3-binding protein) (Pyruvate dehydrogenase complex component E3BP)	YGR193C
P32898	CYM1_YEAST	reviewed	Mitochondrial presequence protease (EC 3.4.24.-) (Cytosolic metalloprotease 1) (Metalloprotease of 112 kDa)	YDR430C
P32897	TIM23_YEAST	reviewed	Mitochondrial import inner membrane translocase subunit TIM23 (Membrane import machinery protein MIM23) (Mitochondrial protein import protein 3) (Mitochondrial protein import protein MAS6)	YNR017W
P47127	AIM24_YEAST	reviewed	Altered inheritance of mitochondria protein 24, mitochondrial (Found in mitochondrial proteome protein 26)	YJR080C
P39515	TIM17_YEAST	reviewed	Mitochondrial import inner membrane translocase subunit TIM17 (Mitochondrial inner membrane protein MIM17) (Mitochondrial protein import protein 2)	YJL143W
P16622	HEMH_YEAST	reviewed	Ferrochelatase, mitochondrial (EC 4.99.1.1) (Heme synthase) (Protoheme ferro-lyase)	YOR176W
P51998	RL4P_YEAST	reviewed	54S ribosomal protein YmL6, mitochondrial (Mitochondrial large ribosomal subunit protein uL4m)	YML025C
P57744	TIM8_YEAST	reviewed	Mitochondrial import inner membrane translocase subunit TIM8	YJR135W-A
P42940	ETFB_YEAST	reviewed	Probable electron transfer flavoprotein subunit beta (Beta-ETF) (Changed intracellular redox state protein 1)	YGR207C
Q08179	MDM38_YEAST	reviewed	Mitochondrial distribution and morphology protein 38	YOL027C
P36060	MCR1_YEAST	reviewed	NADH-cytochrome b5 reductase 2 (EC 1.6.2.2) (Mitochondrial cytochrome b reductase) (p34/p32) [Cleaved into: NADH-cytochrome b5 reductase p34 form; NADH-cytochrome b5 reductase p32 form]	YKL150W
P35180	TOM20_YEAST	reviewed	Mitochondrial import receptor subunit TOM20 (Mitochondrial 20 kDa outer membrane protein) (Protein MAS20) (Translocase of outer membrane 20 kDa subunit)	YGR082W
P12686	RT13_YEAST	reviewed	37S ribosomal protein MRP13, mitochondrial (Mitochondrial small ribosomal subunit protein mS44) (YmS-A)	YGR084C
P02309	H4_YEAST	reviewed	Histone H4	YBR009C; YNL030W
P00925	ENO2_YEAST	reviewed	Enolase 2 (EC 4.2.1.11) (2-phospho-D-glycerate hydro-lyase 2) (2-phosphoglycerate dehydratase 2)	YHR174W
P07275	PUT2_YEAST	reviewed	Delta-1-pyrroline-5-carboxylate dehydrogenase, mitochondrial (P5C dehydrogenase) (EC 1.2.1.88) (L-glutamate gamma-semialdehyde dehydrogenase)	YHR037W
Q03713	RCF1_YEAST	reviewed	Respiratory supercomplex factor 1, mitochondrial (Altered inheritance of mitochondria protein 31)	YML030W
P87108	TIM10_YEAST	reviewed	Mitochondrial import inner membrane translocase subunit TIM10 (Mitochondrial intermembrane protein MRS11)	YHR005C-A
P25087	ERG6_YEAST	reviewed	Sterol 24-C-methyltransferase (EC 2.1.1.41) (Delta(24)-sterol C-methyltransferase)	YML008C
P23180	AIM17_YEAST	reviewed	Probable oxidoreductase AIM17 (EC 1.14.11.-) (Altered inheritance of mitochondria protein 17, mitochondrial) (Found in mitochondrial proteome protein 12)	YHL021C
Q12029	FSF1_YEAST	reviewed	Sideroflexin FSF1 (Fungal sideroflexin-1)	YOR271C
P0CH09	RL40B_YEAST	reviewed	Ubiquitin-60S ribosomal protein L40 [Cleaved into: Ubiquitin; 60S ribosomal protein L40-B (CEP52) (Large ribosomal subunit protein eL40-B)]	YKR094C
Q06892	POS5_YEAST	reviewed	NADH kinase POS5, mitochondrial (EC 2.7.1.86)	YPL188W
P32191	GPDM_YEAST	reviewed	Glycerol-3-phosphate dehydrogenase, mitochondrial (GPD-M) (GPDH-M) (EC 1.1.5.3)	YIL155C
P53305	RT27_YEAST	reviewed	Mitochondrial 37S ribosomal protein S27 (Mitochondrial small ribosomal subunit protein mS33)	YGR215W
P40098	FMP10_YEAST	reviewed	Uncharacterized mitochondrial membrane protein FMP10	YER182W
P38885	AIM46_YEAST	reviewed	Altered inheritance of mitochondria protein 46, mitochondrial (Found in mitochondrial proteome protein 34)	YHR199C
P00331	ADH2_YEAST	reviewed	Alcohol dehydrogenase 2 (EC 1.1.1.1) (Alcohol dehydrogenase II) (YADH-2)	YMR303C
P32902	RT04_YEAST	reviewed	37S ribosomal protein MRP4, mitochondrial (Mitochondrial small ribosomal subunit protein uS2m)	YHL004W
P32860	NFU1_YEAST	reviewed	NifU-like protein, mitochondrial	YKL040C
Q12032	AIM41_YEAST	reviewed	Altered inheritance of mitochondria protein 41, mitochondrial	YOR215C
P00560	PGK_YEAST	reviewed	Phosphoglycerate kinase (EC 2.7.2.3)	YCR012W
P25372	TRX3_YEAST	reviewed	Thioredoxin-3, mitochondrial	YCR083W
Q02785	PDR12_YEAST	reviewed	ATP-dependent permease PDR12	YPL058C
P53193	JAC1_YEAST	reviewed	J-type co-chaperone JAC1, mitochondrial (J-type accessory chaperone 1)	YGL018C
P23585	HXT2_YEAST	reviewed	High-affinity glucose transporter HXT2	YMR011W
P22354	RM20_YEAST	reviewed	54S ribosomal protein L20, mitochondrial (Mitochondrial large ribosomal subunit protein mL58) (YmL20)	YKR085C
P32907	ATO2_YEAST	reviewed	Ammonia transport outward protein 2	YNR002C
P46681	DLD2_YEAST	reviewed	D-2-hydroxyglutarate--pyruvate transhydrogenase DLD2 (D-2HG--pyruvate transhydrogenase DLD2) (EC 1.1.99.40) (Actin-interacting protein 2) (D-lactate dehydrogenase [cytochrome] 2, mitochondrial) (EC 1.1.2.4) (D-lactate ferricytochrome C oxidoreductase) (D-LCR)	YDL178W
P10591	HSP71_YEAST	reviewed	Heat shock protein SSA1 (Heat shock protein YG100)	YAL005C
P47141	RT26_YEAST	reviewed	37S ribosomal protein S26, mitochondrial (Mitochondrial small ribosomal subunit protein mS42)	YJR101W
P35723	YET1_YEAST	reviewed	Endoplasmic reticulum transmembrane protein 1	YKL065C
P36147	PAM17_YEAST	reviewed	Presequence translocated-associated motor subunit PAM17, mitochondrial	YKR065C
Q08822	ETFD_YEAST	reviewed	Probable electron transfer flavoprotein-ubiquinone oxidoreductase, mitochondrial (ETF-QO) (ETF-ubiquinone oxidoreductase) (EC 1.5.5.1) (Changed intracellular redox state protein 2) (Electron-transferring-flavoprotein dehydrogenase) (ETF dehydrogenase)	YOR356W
P32331	YMC1_YEAST	reviewed	Mitochondrial glycine transporter YMC1	YPR058W
P00854	ATP6_YEAST	reviewed	ATP synthase subunit a (F-ATPase protein 6)	Q0085
P37292	GLYM_YEAST	reviewed	Serine hydroxymethyltransferase, mitochondrial (SHMT) (EC 2.1.2.1) (Glycine hydroxymethyltransferase) (Serine methylase)	YBR263W
P39522	ILV3_YEAST	reviewed	Dihydroxy-acid dehydratase, mitochondrial (DAD) (EC 4.2.1.9) (2,3-dihydroxy acid hydrolyase)	YJR016C
P40341	YTA12_YEAST	reviewed	Mitochondrial respiratory chain complexes assembly protein YTA12 (EC 3.4.24.-) (Tat-binding homolog 12)	YMR089C
P49573	CTR1_YEAST	reviewed	Copper transport protein CTR1 (Copper transporter 1)	YPR124W
P07149	FAS1_YEAST	reviewed	Fatty acid synthase subunit beta (EC 2.3.1.86) [Includes: 3-hydroxyacyl-[acyl-carrier-protein] dehydratase (EC 4.2.1.59); Enoyl-[acyl-carrier-protein] reductase [NADH] (EC 1.3.1.9); [Acyl-carrier-protein] acetyltransferase (EC 2.3.1.38); [Acyl-carrier-protein] malonyltransferase (EC 2.3.1.39); S-acyl fatty acid synthase thioesterase (EC 3.1.2.14)]	YKL182W
P32388	RM49_YEAST	reviewed	54S ribosomal protein MRP49, mitochondrial (Mitochondrial large ribosomal subunit protein mL61)	YKL167C
P02994	EF1A_YEAST	reviewed	Elongation factor 1-alpha (EF-1-alpha) (Eukaryotic elongation factor 1A) (eEF1A) (Translation elongation factor 1A)	YPR080W; YBR118W
P53889	FMP41_YEAST	reviewed	Uncharacterized mitochondrial hydrolase FMP41 (EC 3.-.-.-)	YNL168C
Q3E731	COX19_YEAST	reviewed	Cytochrome c oxidase assembly protein COX19	YLL018C-A
Q04458	HFD1_YEAST	reviewed	Fatty aldehyde dehydrogenase HFD1 (EC 1.2.1.3)	YMR110C
P38824	COX23_YEAST	reviewed	Cytochrome c oxidase-assembly factor COX23, mitochondrial	YHR116W
P36775	LONM_YEAST	reviewed	Lon protease homolog, mitochondrial (EC 3.4.21.53)	YBL022C
P20084	RM33_YEAST	reviewed	54S ribosomal protein L33, mitochondrial (Mitochondrial large ribosomal subunit protein uL30m) (YmL33)	YMR286W
Q03799	RT08_YEAST	reviewed	37S ribosomal protein S8, mitochondrial (Mitochondrial small ribosomal subunit protein uS8m)	YMR158W
P09440	C1TM_YEAST	reviewed	C-1-tetrahydrofolate synthase, mitochondrial (C1-THF synthase) [Includes: Methylenetetrahydrofolate dehydrogenase (EC 1.5.1.5); Methenyltetrahydrofolate cyclohydrolase (EC 3.5.4.9); Formyltetrahydrofolate synthetase (EC 6.3.4.3)]	YBR084W
P25039	EFGM_YEAST	reviewed	Elongation factor G, mitochondrial (EF-Gmt) (Elongation factor G 1, mitochondrial) (mEF-G 1) (Elongation factor G1)	YLR069C
P06169	PDC1_YEAST	reviewed	Pyruvate decarboxylase isozyme 1 (EC 4.1.1.-) (EC 4.1.1.43) (EC 4.1.1.72) (EC 4.1.1.74) (Thiamine pyrophosphate-dependent 2-oxo-acid decarboxylase) (2ODC)	YLR044C
Q12428	PRPD_YEAST	reviewed	Probable 2-methylcitrate dehydratase (2-MC dehydratase) (EC 4.2.1.79) ((2S,3S)-2-methylcitrate dehydratase)	YPR002W
Q3E6R5	YD381_YEAST	reviewed	Uncharacterized mitochondrial outer membrane protein YDR381C-A	YDR381C-A
P38523	GRPE_YEAST	reviewed	GrpE protein homolog, mitochondrial	YOR232W
P23500	MRS4_YEAST	reviewed	Mitochondrial RNA-splicing protein MRS4	YKR052C
P27882	ERV1_YEAST	reviewed	Mitochondrial FAD-linked sulfhydryl oxidase ERV1 (EC 1.8.3.2) (14 kDa regulatory protein) (Essential for respiration and vegetative growth protein 1)	YGR029W
P32366	VA0D_YEAST	reviewed	V-type proton ATPase subunit d (V-ATPase subunit d) (V-ATPase 39 kDa subunit) (V-ATPase subunit M39) (Vacuolar proton pump subunit d)	YLR447C
P49334	TOM22_YEAST	reviewed	Mitochondrial import receptor subunit TOM22 (Mitochondrial 17 kDa assembly protein) (Mitochondrial 22 kDa outer membrane protein) (Protein MAS17) (Translocase of outer membrane 22 kDa subunit)	YNL131W
P40364	MPM1_YEAST	reviewed	Mitochondrial peculiar membrane protein 1	YJL066C
P04803	SYWM_YEAST	reviewed	Tryptophan--tRNA ligase, mitochondrial (EC 6.1.1.2) (Tryptophanyl-tRNA synthetase) (TrpRS)	YDR268W
P40502	AIM19_YEAST	reviewed	Altered inheritance of mitochondria protein 19, mitochondrial	YIL087C
P25619	HSP30_YEAST	reviewed	30 kDa heat shock protein	YCR021C
P43567	AGX1_YEAST	reviewed	Alanine--glyoxylate aminotransferase 1 (EC 2.6.1.44)	YFL030W
P39704	ERP2_YEAST	reviewed	Protein ERP2	YAL007C
P25379	STDH_YEAST	reviewed	Catabolic L-serine/threonine dehydratase [Includes: L-serine dehydratase (EC 4.3.1.17) (L-serine deaminase); L-threonine dehydratase (EC 4.3.1.19) (L-threonine deaminase)]	YCL064C
Q02776	TIM50_YEAST	reviewed	Mitochondrial import inner membrane translocase subunit TIM50	YPL063W
P38120	RT09_YEAST	reviewed	37S ribosomal protein S9, mitochondrial (Mitochondrial small ribosomal subunit protein uS9m)	YBR146W
P25515	VATL1_YEAST	reviewed	V-type proton ATPase subunit c (V-ATPase subunit c) (Guanine nucleotide exchange factor 2) (V-ATPase 16 kDa proteolipid subunit 1) (Vacuolar proton pump c subunit)	YEL027W
P49626	RL4B_YEAST	reviewed	60S ribosomal protein L4-B (L2) (Large ribosomal subunit protein uL4-B) (RP2) (YL2)	YDR012W
P40086	COX15_YEAST	reviewed	Cytochrome c oxidase assembly protein COX15	YER141W
Q04013	YHM2_YEAST	reviewed	Citrate/oxoglutarate carrier protein (Coc1p) (Mitochondrial DNA replication protein YHM2)	YMR241W
P32795	YME1_YEAST	reviewed	Mitochondrial inner membrane i-AAA protease supercomplex subunit YME1 (EC 3.4.24.-) (Protein OSD1) (Tat-binding homolog 11) (Yeast mitochondrial escape protein 1)	YPR024W
P40491	FMC1_YEAST	reviewed	ATP synthase assembly factor FMC1, mitochondrial (Formation of mitochondrial complexes protein 1)	YIL098C
P27929	NAM9_YEAST	reviewed	37S ribosomal protein NAM9, mitochondrial (Mitochondrial small ribosomal subunit protein uS4m) (Nuclear accommodation of mitochondria protein 9)	YNL137C
P12687	RM02_YEAST	reviewed	54S ribosomal protein L2, mitochondrial (Mitochondrial large ribosomal subunit protein bL27m) (YMR6) (YmL2)	YNL005C
P32335	MSS51_YEAST	reviewed	Protein MSS51, mitochondrial (Mitochondrial splicing suppressor protein 51)	YLR203C
P47131	YJ55_YEAST	reviewed	TMEM14 protein homolog YJR085C	YJR085C
P36534	RM40_YEAST	reviewed	54S ribosomal protein L40, mitochondrial (Mitochondrial large ribosomal subunit protein uL24m) (YmL40)	YPL173W
P50945	MIC27_YEAST	reviewed	MICOS complex subunit MIC27 (Altered inheritance of mitochondria protein 37) (Mitochondrial contact site complex 27 kDa subunit)	YNL100W
P30624	LCF1_YEAST	reviewed	Long-chain-fatty-acid--CoA ligase 1 (EC 6.2.1.3) (Fatty acid activator 1) (Long-chain acyl-CoA synthetase 1)	YOR317W
Q02888	INA17_YEAST	reviewed	Inner membrane assembly complex subunit 17 (Altered inheritance of mitochondria protein 43) (Found in mitochondrial proteome protein 14) (INA complex 17 kDa subunit)	YPL099C
Q06678	RM35_YEAST	reviewed	54S ribosomal protein L35, mitochondrial (Mitochondrial large ribosomal subunit protein mL38) (YmL35)	YDR322W
P14908	MTF1_YEAST	reviewed	Mitochondrial transcription factor 1 (EC 2.1.1.-) (Mitochondrial transcription factor mtTFB) (Mitochondrial-specificity factor) (RF1023)	YMR228W
P38993	FET3_YEAST	reviewed	Iron transport multicopper oxidase FET3 (EC 1.-.-.-)	YMR058W
P41921	GSHR_YEAST	reviewed	Glutathione reductase (GR) (GRase) (EC 1.8.1.7)	YPL091W
P34730	BMH2_YEAST	reviewed	Protein BMH2	YDR099W
P32454	APE2_YEAST	reviewed	Aminopeptidase 2, mitochondrial (AP-II) (Aminopeptidase II) (EC 3.4.11.-) (YscII)	YKL157W
P18544	ARGD_YEAST	reviewed	Acetylornithine aminotransferase, mitochondrial (ACOAT) (EC 2.6.1.11)	YOL140W
P19657	PMA2_YEAST	reviewed	Plasma membrane ATPase 2 (EC 7.1.2.1) (Proton pump 2)	YPL036W
Q03246	RT17_YEAST	reviewed	37S ribosomal protein S17, mitochondrial (Mitochondrial small ribosomal subunit protein uS17m)	YMR188C
P0C268	YB39B_YEAST	reviewed	Uncharacterized protein YBL039W-B	YBL039W-B
P40858	RN49_YEAST	reviewed	54S ribosomal protein L49, mitochondrial (Mitochondrial large ribosomal subunit protein bL21m) (YmL49)	YJL096W
P32387	RM41_YEAST	reviewed	54S ribosomal protein L41, mitochondrial (Mitochondrial large ribosomal subunit protein uL23m) (YmL41)	YDR405W
P18411	FUN14_YEAST	reviewed	Protein FUN14	YAL008W
P50088	SPG1_YEAST	reviewed	Stationary phase gene 1 protein	YGR236C
Q02772	PT191_YEAST	reviewed	Mitochondrial protein PET191	YJR034W
Q3E7B2	COA3_YEAST	reviewed	Cytochrome c oxidase assembly factor 3, mitochondrial (Cytochrome c oxidase protein 25) (Required for respiratory growth protein 10)	YJL062W-A
P22146	GAS1_YEAST	reviewed	1,3-beta-glucanosyltransferase GAS1 (EC 2.4.1.-) (Glycolipid-anchored surface protein 1) (Glycoprotein GP115)	YMR307W
P53206	CYSKL_YEAST	reviewed	Putative cysteine synthase (CS) (EC 2.5.1.47) (Cysteine synthase-like protein) (CSl) (O-acetylserine (thiol)-lyase) (OAS-TL) (O-acetylserine sulfhydrylase)	YGR012W
P49017	COQ5_YEAST	reviewed	2-methoxy-6-polyprenyl-1,4-benzoquinol methylase, mitochondrial (EC 2.1.1.201) (2-hexaprenyl-6-methoxy-1,4-benzoquinol methyltransferase) (Ubiquinone biosynthesis methyltransferase COQ5)	YML110C
P19097	FAS2_YEAST	reviewed	Fatty acid synthase subunit alpha (EC 2.3.1.86) [Includes: Acyl carrier; 3-oxoacyl-[acyl-carrier-protein] reductase (EC 1.1.1.100) (Beta-ketoacyl reductase); 3-oxoacyl-[acyl-carrier-protein] synthase (EC 2.3.1.41) (Beta-ketoacyl synthase)]	YPL231W
P24000	RL24B_YEAST	reviewed	60S ribosomal protein L24-B (L30) (Large ribosomal subunit protein eL24-B) (RP29) (YL21)	YGR148C
P25573	MGR1_YEAST	reviewed	Mitochondrial inner membrane i-AAA protease supercomplex subunit MGR1 (Mitochondrial genome-required protein 1)	YCL044C
Q02950	RT51_YEAST	reviewed	37S ribosomal protein MRP51, mitochondrial (Mitochondrial small ribosomal subunit protein bS1m)	YPL118W
P00431	CCPR_YEAST	reviewed	Cytochrome c peroxidase, mitochondrial (CCP) (EC 1.11.1.5)	YKR066C
P39103	COX14_YEAST	reviewed	Cytochrome c oxidase assembly protein COX14	YML129C
P53969	SAM50_YEAST	reviewed	Sorting assembly machinery 50 kDa subunit (TOB complex 55 kDa subunit)	YNL026W
P0CX44	RL1B_YEAST	reviewed	60S ribosomal protein L1-B (L10a) (Large ribosomal subunit protein uL1-B)	YGL135W
P32939	YPT7_YEAST	reviewed	GTP-binding protein YPT7	YML001W
P60010	ACT_YEAST	reviewed	Actin	YFL039C
P54837	TMEDA_YEAST	reviewed	Endoplasmic reticulum vesicle protein 25	YML012W
P34222	PTH2_YEAST	reviewed	Peptidyl-tRNA hydrolase 2 (PTH 2) (EC 3.1.1.29)	YBL057C
P39926	SSO2_YEAST	reviewed	Protein SSO2	YMR183C
Q04697	GSF2_YEAST	reviewed	Glucose-signaling factor 2 (Extracellular mutant protein 6)	YML048W
P40047	ALDH5_YEAST	reviewed	Aldehyde dehydrogenase 5, mitochondrial (EC 1.2.1.5)	YER073W
Q02204	RM13_YEAST	reviewed	54S ribosomal protein L13, mitochondrial (Mitochondrial large ribosomal subunit protein mL50) (YmL13)	YKR006C
P40471	AYR1_YEAST	reviewed	NADPH-dependent 1-acyldihydroxyacetone phosphate reductase (ADR) (EC 1.1.1.101) (1-acyl DHAP reductase) (Acyl/alkyl DHAP reductase) (Acylglycerone-phosphate reductase)	YIL124W
P21801	SDHB_YEAST	reviewed	Succinate dehydrogenase [ubiquinone] iron-sulfur subunit, mitochondrial (EC 1.3.5.1) (Iron-sulfur subunit of complex II) (Ip)	YLL041C
Q12374	NCA2_YEAST	reviewed	Nuclear control of ATPase protein 2	YPR155C
Q08058	COQ10_YEAST	reviewed	Coenzyme Q-binding protein COQ10, mitochondrial	YOL008W
P34231	YKS7_YEAST	reviewed	Uncharacterized protein YKL187C	YKL187C
P38341	MIC12_YEAST	reviewed	MICOS complex subunit MIC12 (Altered inheritance of mitochondria protein 5, mitochondrial) (Found in mitochondrial proteome protein 51) (Mitochondrial contact site complex 12 kDa subunit)	YBR262C
P47039	BNA3_YEAST	reviewed	Probable kynurenine--oxoglutarate transaminase BNA3 (EC 2.6.1.7) (Biosynthesis of nicotinic acid protein 3) (Kynurenine aminotransferase)	YJL060W
P36526	RM27_YEAST	reviewed	54S ribosomal protein L27, mitochondrial (Mitochondrial large ribosomal subunit protein mL41) (YmL27)	YBR282W
P21771	RT28_YEAST	reviewed	37S ribosomal protein S28, mitochondrial (Mitochondrial small ribosomal subunit protein uS15m)	YDR337W
P0CX40	RS8B_YEAST	reviewed	40S ribosomal protein S8-B (RP19) (S14) (Small ribosomal subunit protein eS8-B) (YS9)	YER102W
Q05931	HSP7Q_YEAST	reviewed	Heat shock protein SSQ1, mitochondrial (Stress-seventy subfamily Q protein 1) (mtHSP70 homolog)	YLR369W
P32602	SEC17_YEAST	reviewed	Alpha-soluble NSF attachment protein (SNAP-alpha) (N-ethylmaleimide-sensitive factor attachment protein alpha) (Vesicular-fusion protein SEC17) (alpha-SNAP chaperone)	YBL050W
P33302	PDR5_YEAST	reviewed	Pleiotropic ABC efflux transporter of multiple drugs (Pleiotropic drug resistance protein 5) (Suppressor of toxicity of sporidesmin)	YOR153W
Q08968	SELO_YEAST	reviewed	Protein adenylyltransferase SelO, mitochondrial (EC 2.7.7.-) (Selenoprotein O) (SelO)	YPL222W
P40088	FTR1_YEAST	reviewed	Plasma membrane iron permease	YER145C
P15424	MS116_YEAST	reviewed	ATP-dependent RNA helicase MSS116, mitochondrial (EC 3.6.4.13)	YDR194C
P36101	TCD2_YEAST	reviewed	tRNA threonylcarbamoyladenosine dehydratase 2 (EC 6.1.-.-) (t(6)A37 dehydratase 2)	YKL027W
O13547	CCW14_YEAST	reviewed	Covalently-linked cell wall protein 14 (Inner cell wall protein)	YLR390W-A
P28321	MGLL_YEAST	reviewed	Monoglyceride lipase (MGL) (EC 3.1.1.23) (Monoacylglycerol hydrolase) (MAG hydrolase) (MGH) (Monoacylglycerol lipase) (MAG lipase) (MAGL) (Serine hydrolase YJU3)	YKL094W
P31382	PMT2_YEAST	reviewed	Dolichyl-phosphate-mannose--protein mannosyltransferase 2 (EC 2.4.1.109)	YAL023C
P25349	YCP4_YEAST	reviewed	Flavoprotein-like protein YCP4	YCR004C
P49367	LYS4_YEAST	reviewed	Homoaconitase, mitochondrial (EC 4.2.1.36) (Homoaconitate hydratase)	YDR234W
P32842	VATL2_YEAST	reviewed	V-type proton ATPase subunit c' (V-ATPase subunit c') (Proteolipid protein VMA11) (Trifluoperazine resistance protein 3) (V-ATPase 16 kDa proteolipid subunit 2) (Vacuolar proton pump c' subunit)	YPL234C
P0CX26	RL43B_YEAST	reviewed	60S ribosomal protein L43-B (L37a) (Large ribosomal subunit protein eL43-B) (YL35)	YJR094W-A
P17967	PDI_YEAST	reviewed	Protein disulfide-isomerase (PDI) (EC 5.3.4.1) (Thioredoxin-related glycoprotein 1)	YCL043C
P00549	KPYK1_YEAST	reviewed	Pyruvate kinase 1 (PK 1) (EC 2.7.1.40) (cell division cycle protein 19)	YAL038W
P53733	RT19_YEAST	reviewed	37S ribosomal protein S19, mitochondrial (Mitochondrial small ribosomal subunit protein uS19m)	YNR037C
P39533	ACON2_YEAST	reviewed	Homocitrate dehydratase, mitochondrial (EC 4.2.1.-) (Aconitase 2)	YJL200C
P04806	HXKA_YEAST	reviewed	Hexokinase-1 (EC 2.7.1.1) (Hexokinase PI) (Hexokinase-A)	YFR053C
P46654	RSSA2_YEAST	reviewed	40S ribosomal protein S0-B (Nucleic acid-binding protein NAB1B) (Small ribosomal subunit protein uS2-B)	YLR048W
P32803	EMP24_YEAST	reviewed	Endosomal protein P24B (24 kDa endomembrane protein) (Basic 24 kDa late endocytic intermediate component)	YGL200C
P32796	CACP_YEAST	reviewed	Carnitine O-acetyltransferase, mitochondrial (Carnitine acetylase) (EC 2.3.1.7)	YML042W
P40496	RT25_YEAST	reviewed	37S ribosomal protein S25, mitochondrial (Mitochondrial small ribosomal subunit protein mS23)	YIL093C
P32787	MG101_YEAST	reviewed	Mitochondrial genome maintenance protein MGM101	YJR144W
P06182	CCHL_YEAST	reviewed	Cytochrome c heme lyase (CCHL) (EC 4.4.1.17) (Holocytochrome-c synthase)	YAL039C
P38172	MRX3_YEAST	reviewed	MIOREX complex component 3 (Mitochondrial organization of gene expression protein 3)	YBL095W
P00330	ADH1_YEAST	reviewed	Alcohol dehydrogenase 1 (EC 1.1.1.1) (Alcohol dehydrogenase I) (YADH-1)	YOL086C
Q04947	RTN1_YEAST	reviewed	Reticulon-like protein 1	YDR233C
Q3E824	YO020_YEAST	reviewed	Uncharacterized protein YOR020W-A	YOR020W-A
Q12487	RM23_YEAST	reviewed	54S ribosomal protein L23, mitochondrial (Mitochondrial large ribosomal subunit protein uL13m) (YmL23)	YOR150W
P40159	YNU8_YEAST	reviewed	Uncharacterized protein YNL208W	YNL208W
P32317	AFG1_YEAST	reviewed	Protein AFG1	YEL052W
P07253	CBP6_YEAST	reviewed	Cytochrome B pre-mRNA-processing protein 6	YBR120C
P53292	RT35_YEAST	reviewed	37S ribosomal protein S35, mitochondrial (Mitochondrial small ribosomal subunit protein mS45)	YGR165W
P27697	COQ8_YEAST	reviewed	Atypical kinase COQ8, mitochondrial (EC 2.7.-.-) (Activity of bc1 complex protein 1) (Coenzyme Q protein 8) (Ubiquinone biosynthesis protein COQ8)	YGL119W
P36046	MIA40_YEAST	reviewed	Mitochondrial intermembrane space import and assembly protein 40 (Mitochondrial import inner membrane translocase TIM40)	YKL195W
P23291	KC11_YEAST	reviewed	Casein kinase I homolog 1 (EC 2.7.11.1)	YHR135C
P12709	G6PI_YEAST	reviewed	Glucose-6-phosphate isomerase (GPI) (EC 5.3.1.9) (Phosphoglucose isomerase) (PGI) (Phosphohexose isomerase) (PHI)	YBR196C
P47045	TIM54_YEAST	reviewed	Mitochondrial import inner membrane translocase subunit TIM54	YJL054W
P38695	HXT5_YEAST	reviewed	Probable glucose transporter HXT5	YHR096C
P00950	PMG1_YEAST	reviewed	Phosphoglycerate mutase 1 (PGAM 1) (EC 5.4.2.11) (BPG-dependent PGAM 1) (MPGM 1) (Phosphoglyceromutase 1)	YKL152C
P42949	TIM16_YEAST	reviewed	Mitochondrial import inner membrane translocase subunit TIM16 (Presequence translocated-associated motor subunit PAM16)	YJL104W
Q01217	ARG56_YEAST	reviewed	Protein ARG5,6, mitochondrial [Cleaved into: N-acetyl-gamma-glutamyl-phosphate reductase (EC 1.2.1.38) (N-acetyl-glutamate semialdehyde dehydrogenase) (NAGSA dehydrogenase); Acetylglutamate kinase (EC 2.7.2.8) (N-acetyl-L-glutamate 5-phosphotransferase) (NAG kinase) (AGK)]	YER069W
Q03976	RT24_YEAST	reviewed	37S ribosomal protein S24, mitochondrial (Mitochondrial ribosomal small subunit protein 24) (Mitochondrial small ribosomal subunit protein mS35)	YDR175C
P38288	TOS1_YEAST	reviewed	Protein TOS1 (Target of SBF 1)	YBR162C
P10507	MPPB_YEAST	reviewed	Mitochondrial-processing peptidase subunit beta (EC 3.4.24.64) (Beta-MPP) (Mitochondrial assembly protein 1) (Processing enhancing protein) (PEP)	YLR163C
P17695	GLRX2_YEAST	reviewed	Glutaredoxin-2 (EC 1.11.1.9) (EC 2.5.1.18) (Glutathione-dependent oxidoreductase 2) (Thioltransferase)	YDR513W
P19073	CDC42_YEAST	reviewed	Cell division control protein 42 (Suppressor of RHO3 protein 2)	YLR229C
Q02608	RT16_YEAST	reviewed	37S ribosomal protein S16, mitochondrial (Mitochondrial small ribosomal subunit protein bS16m)	YPL013C
P40893	REE1_YEAST	reviewed	Regulation of enolase protein 1	YJL217W
P38169	KMO_YEAST	reviewed	Kynurenine 3-monooxygenase (EC 1.14.13.9) (Biosynthesis of nicotinic acid protein 4) (Kynurenine 3-hydroxylase)	YBL098W
Q2V2P4	YI156_YEAST	reviewed	Uncharacterized protein YIL156W-B	YIL156W-B
P43635	CISY3_YEAST	reviewed	Citrate synthase 3, mitochondrial (EC 2.3.3.1)	YPR001W
Q3E792	RS25A_YEAST	reviewed	40S ribosomal protein S25-A (RP45) (S31) (Small ribosomal subunit protein eS25-A) (YS23)	YGR027C
P36017	VPS21_YEAST	reviewed	Vacuolar protein sorting-associated protein 21 (GTP-binding protein YPT51) (Vacuolar protein-targeting protein 12)	YOR089C
Q12511	PDP1_YEAST	reviewed	[Pyruvate dehydrogenase [acetyl-transferring]]-phosphatase 1, mitochondrial (PDP 1) (EC 3.1.3.43) (Phosphatase two C protein 5) (Protein phosphatase 2C homolog 5) (PP2C-5) (Protein phosphatase of PDH protein 1) (Pyruvate dehydrogenase complex phosphatase 1) (PDC phosphatase 1)	YOR090C
Q12513	TMA17_YEAST	reviewed	Translation machinery-associated protein 17 (ATPase-dedicated chaperone of 17 kDa) (ADC17)	YDL110C
Q01163	RT23_YEAST	reviewed	37S ribosomal protein S23, mitochondrial (DAP-3) (Mitochondrial small ribosomal subunit protein mS29)	YGL129C
Q3E756	YB029_YEAST	reviewed	UPF0768 protein YBL029C-A	YBL029C-A
P40970	LCB2_YEAST	reviewed	Serine palmitoyltransferase 2 (SPT 2) (EC 2.3.1.50) (Long chain base biosynthesis protein 2)	YDR062W
P40150	SSB2_YEAST	reviewed	Ribosome-associated molecular chaperone SSB2 (EC 3.6.4.10) (Heat shock protein SSB2) (Hsp70 chaperone Ssb)	YNL209W
P39925	AFG3_YEAST	reviewed	Mitochondrial respiratory chain complexes assembly protein AFG3 (EC 3.4.24.-) (ATPase family gene 3 protein) (Tat-binding homolog 10)	YER017C
P07267	CARP_YEAST	reviewed	Saccharopepsin (EC 3.4.23.25) (Aspartate protease) (PrA) (Proteinase A) (Carboxypeptidase Y-deficient protein 4) (Proteinase YSCA)	YPL154C
P15992	HSP26_YEAST	reviewed	Heat shock protein 26 (26 kDa heat shock protein)	YBR072W
Q00873	CYT2_YEAST	reviewed	Cytochrome c1 heme lyase (CC1HL) (EC 4.4.1.-)	YKL087C
Q12306	SMT3_YEAST	reviewed	Ubiquitin-like protein SMT3	YDR510W
Q03516	RSN1_YEAST	reviewed	Uncharacterized protein RSN1 (Rescuer of SRO7 at high Nacl protein 1)	YMR266W
P17709	HXKG_YEAST	reviewed	Glucokinase-1 (EC 2.7.1.2) (Glucose kinase 1) (GLK-1)	YCL040W
P16474	BIP_YEAST	reviewed	Endoplasmic reticulum chaperone BiP (EC 3.6.4.10) (78 kDa glucose-regulated protein homolog) (GRP-78) (Immunoglobulin heavy chain-binding protein homolog) (BiP)	YJL034W
P39945	AST2_YEAST	reviewed	Protein AST2	YER101C
P38013	AHP1_YEAST	reviewed	Peroxiredoxin AHP1 (Prx) (EC 1.11.1.15) (Alkyl hydroperoxide reductase) (AHPC1) (Cytoplasmic thiol peroxidase 3) (cTPx 3) (Thiol-specific antioxidant II) (TSA II) (Thioredoxin peroxidase type II) (TPx type II)	YLR109W
P0CX24	RL20B_YEAST	reviewed	60S ribosomal protein L20-B (L18a) (Large ribosomal subunit protein eL20-B)	YOR312C
P07170	KAD2_YEAST	reviewed	Adenylate kinase (EC 2.7.4.3) (ATP-AMP transphosphorylase) (ATP:AMP phosphotransferase) (Adenylate kinase cytosolic and mitochondrial) (Adenylate monophosphate kinase)	YDR226W
P53326	YG5L_YEAST	reviewed	Uncharacterized protein YGR266W	YGR266W
P32332	OAC1_YEAST	reviewed	Mitochondrial oxaloacetate transport protein (Mitochondrial carrier protein PMT)	YKL120W
Q12283	FABD_YEAST	reviewed	Malonyl CoA-acyl carrier protein transacylase, mitochondrial (MCT) (EC 2.3.1.39) (Malonyl-CoA:ACP transferase)	YOR221C
Q04344	HNT1_YEAST	reviewed	Hit family protein 1 (EC 3.-.-.-) (Adenosine 5'-monophosphoramidase)	YDL125C
P38353	SSH1_YEAST	reviewed	Sec sixty-one protein homolog (Ssh1 complex subunit SSH1) (Ssh1 complex subunit alpha)	YBR283C
P38297	FZO1_YEAST	reviewed	Mitofusin FZO1 (EC 3.6.5.-) (Transmembrane GTPase FZO1)	YBR179C
P37293	NAT2_YEAST	reviewed	Putative N-terminal acetyltransferase 2 (EC 2.3.1.-) (Amino-terminal, alpha-amino, acetyltransferase 2)	YGR147C
P39677	RRF2M_YEAST	reviewed	Ribosome-releasing factor 2, mitochondrial (RRF2mt) (Elongation factor G 2, mitochondrial) (EF-G2mt) (mEF-G 2)	YJL102W
P37267	CBP4_YEAST	reviewed	Assembly factor CBP4 (Cytochrome b mRNA-processing protein 4)	YGR174C
Q06090	RM51_YEAST	reviewed	54S ribosomal protein L51, mitochondrial (Mitochondrial large ribosomal subunit protein mL43)	YPR100W
Q04472	MGR3_YEAST	reviewed	Mitochondrial inner membrane i-AAA protease supercomplex subunit MGR3 (Mitochondrial genome-required protein 3)	YMR115W
Q02774	SHR3_YEAST	reviewed	Secretory component protein SHR3	YDL212W
P36163	OMA1_YEAST	reviewed	Mitochondrial metalloendopeptidase OMA1 (EC 3.4.24.-)	YKR087C
P53925	YNL5_YEAST	reviewed	Uncharacterized vacuolar membrane protein YNL115C	YNL115C
P40530	PDK1_YEAST	reviewed	[Pyruvate dehydrogenase (acetyl-transferring)] kinase 1, mitochondrial (PDK 1) (Pyruvate dehydrogenase kinase 1) (EC 2.7.11.2) (Protein kinase of PDH protein 1) (Pyruvate dehydrogenase complex kinase 1) (PDC kinase 1) ([Pyruvate dehydrogenase [lipoamide]] kinase 1)	YIL042C
P53081	NIF3_YEAST	reviewed	NGG1-interacting factor 3	YGL221C
P40053	AIM9_YEAST	reviewed	Altered inheritance of mitochondria protein 9, mitochondrial (Found in mitochondrial proteome protein 29)	YER080W
P38746	YLF2_YEAST	reviewed	Obg-like ATPase homolog (OLA1 homolog)	YHL014C
Q08818	MSC6_YEAST	reviewed	Meiotic sister-chromatid recombination protein 6, mitochondrial	YOR354C
P32867	SSO1_YEAST	reviewed	Protein SSO1	YPL232W
P35691	TCTP_YEAST	reviewed	Translationally-controlled tumor protein homolog (TCTP) (Microtubule and mitochondria-interacting protein 1) (Translation machinery-associated protein 19)	YKL056C
P80967	TOM5_YEAST	reviewed	Mitochondrial import receptor subunit TOM5 (Translocase of outer membrane 5 kDa subunit)	YPR133W-A
P0CX52	RS16B_YEAST	reviewed	40S ribosomal protein S16-B (RP61R) (Small ribosomal subunit protein uS9-B)	YDL083C
P53075	SHE10_YEAST	reviewed	Outer spore wall assembly protein SHE10 (Sensitivity to high expression protein 10)	YGL228W
P40582	GST1_YEAST	reviewed	Glutathione S-transferase 1 (EC 2.5.1.18) (GST-I)	YIR038C
Q3E7Y3	RS22B_YEAST	reviewed	40S ribosomal protein S22-B (RP50) (S24) (Small ribosomal subunit protein uS8-B) (YP58) (YS22)	YLR367W
P04807	HXKB_YEAST	reviewed	Hexokinase-2 (EC 2.7.1.1) (Hexokinase PII) (Hexokinase-B)	YGL253W
P53199	ERG26_YEAST	reviewed	Sterol-4-alpha-carboxylate 3-dehydrogenase, decarboxylating (EC 1.1.1.170)	YGL001C
P40035	PIC2_YEAST	reviewed	Mitochondrial phosphate carrier protein 2 (Phosphate transport protein 2) (PTP 2) (Pi carrier isoform 2) (mPic 2)	YER053C
P21147	ACO1_YEAST	reviewed	Acyl-CoA desaturase 1 (EC 1.14.19.1) (Delta 9 fatty acid desaturase) (Fatty acid desaturase 1) (Stearoyl-CoA desaturase 1)	YGL055W
Q02784	GLRX5_YEAST	reviewed	Monothiol glutaredoxin-5, mitochondrial	YPL059W
P09950	HEM1_YEAST	reviewed	5-aminolevulinate synthase, mitochondrial (EC 2.3.1.37) (5-aminolevulinic acid synthase) (Delta-ALA synthase) (Delta-aminolevulinate synthase)	YDR232W
P32611	RML2_YEAST	reviewed	54S ribosomal protein RML2, mitochondrial (L2) (Mitochondrial large ribosomal subunit protein uL2m)	YEL050C
P46990	RL17B_YEAST	reviewed	60S ribosomal protein L17-B (L20) (Large ribosomal subunit protein uL22-B) (YL17)	YJL177W
P15179	SYDM_YEAST	reviewed	Aspartate--tRNA ligase, mitochondrial (EC 6.1.1.12) (Aspartyl-tRNA synthetase) (AspRS)	YPL104W
P08466	NUC1_YEAST	reviewed	Mitochondrial nuclease (EC 3.1.30.-)	YJL208C
Q08742	RDL2_YEAST	reviewed	Thiosulfate sulfurtransferase RDL2, mitochondrial (EC 2.8.1.1) (Altered inheritance of mitochondria protein 42) (Found in mitochondrial proteome protein 31) (Rhodanese-like protein 2)	YOR286W
Q06143	DIC1_YEAST	reviewed	Mitochondrial dicarboxylate transporter (DTP) (Dicarboxylate carrier 1)	YLR348C
P39006	PSD1_YEAST	reviewed	Phosphatidylserine decarboxylase proenzyme 1, mitochondrial (EC 4.1.1.65) [Cleaved into: Phosphatidylserine decarboxylase 1 beta chain; Phosphatidylserine decarboxylase 1 alpha chain]	YNL169C
P32368	SAC1_YEAST	reviewed	Phosphoinositide phosphatase SAC1 (EC 3.1.3.-) (Recessive suppressor of secretory defect)	YKL212W
P36520	RM10_YEAST	reviewed	54S ribosomal protein L10, mitochondrial (Mitochondrial large ribosomal subunit protein uL15m) (YmL10/YmL18)	YNL284C
Q06485	ATG33_YEAST	reviewed	Autophagy-related protein 33	YLR356W
Q03020	ISU1_YEAST	reviewed	Iron sulfur cluster assembly protein 1, mitochondrial (Iron sulfur cluster scaffold protein 1)	YPL135W
Q04969	SPC2_YEAST	reviewed	Signal peptidase complex subunit SPC2 (Microsomal signal peptidase subunit 2)	YML055W
Q04341	MIX14_YEAST	reviewed	Mitochondrial intermembrane space cysteine motif-containing protein MIX14 (Mitochondrial intermembrane space CX(n)C motif protein of 14 kDa)	YDR031W
Q02896	YDC1_YEAST	reviewed	Alkaline ceramidase YDC1 (EC 3.5.1.-)	YPL087W
P47031	IML2_YEAST	reviewed	Inclusion body clearance protein IML2 (Increased minichromosome loss protein 2)	YJL082W
P33759	RT05_YEAST	reviewed	37S ribosomal protein S5, mitochondrial (Mitochondrial small ribosomal subunit protein uS5m)	YBR251W
P02381	RMAR_YEAST	reviewed	Ribosomal protein VAR1, mitochondrial (Mitochondrial small ribosomal subunit protein uS3m)	Q0140
P39968	VAC8_YEAST	reviewed	Vacuolar protein 8	YEL013W
P0CT04	IPB2_YEAST	reviewed	Protease B inhibitor 2 (Proteinase inhibitor I(B)2)	YNL015W
Q99297	ODC2_YEAST	reviewed	Mitochondrial 2-oxodicarboxylate carrier 2	YOR222W
Q05892	COQ11_YEAST	reviewed	MIOREX complex component 2 (Mitochondrial organization of gene expression protein 2)	YLR290C
P32830	TIM12_YEAST	reviewed	Mitochondrial import inner membrane translocase subunit TIM12 (Mitochondrial regulator of splicing 5)	YBR091C
Q01855	RS15_YEAST	reviewed	40S ribosomal protein S15 (RIG protein) (RP52) (S21) (Small ribosomal subunit protein uS19) (YS21)	YOL040C
P38756	TCD1_YEAST	reviewed	tRNA threonylcarbamoyladenosine dehydratase 1 (EC 6.1.-.-) (t(6)A37 dehydratase 1)	YHR003C
P32266	MGM1_YEAST	reviewed	Dynamin-like GTPase MGM1, mitochondrial (Mitochondrial division and morphology protein 17) (Mitochondrial genome maintenance protein 1) [Cleaved into: Dynamin-like GTPase MGM1 large isoform (l-MGM1); Dynamin-like GTPase MGM1 small isoform (s-MGM1)]	YOR211C
P38212	RCR1_YEAST	reviewed	Protein RCR1 (Resistance to Congo red protein 1)	YBR005W
P00360	G3P1_YEAST	reviewed	Glyceraldehyde-3-phosphate dehydrogenase 1 (GAPDH 1) (EC 1.2.1.12)	YJL052W
P38555	YPT31_YEAST	reviewed	GTP-binding protein YPT31/YPT8 (Rab GTPase YPT31)	YER031C
P53212	YG1D_YEAST	reviewed	Probable transcriptional regulatory protein HAH1	YGR021W
P14020	DPM1_YEAST	reviewed	Dolichol-phosphate mannosyltransferase (EC 2.4.1.83) (Dolichol-phosphate mannose synthase) (DPM synthase) (Dolichyl-phosphate beta-D-mannosyltransferase) (Mannose-P-dolichol synthase) (MPD synthase)	YPR183W
Q08223	AIM39_YEAST	reviewed	Altered inheritance of mitochondria protein 39, mitochondrial	YOL053W
P40485	SLM1_YEAST	reviewed	Phosphatidylinositol 4,5-bisphosphate-binding protein SLM1 (Synthetic lethal with MSS4 protein 1) (TORC2 effector protein SLM1)	YIL105C
P53881	RM22_YEAST	reviewed	54S ribosomal protein L22, mitochondrial (Mitochondrial large ribosomal subunit protein uL22m)	YNL177C
P00942	TPIS_YEAST	reviewed	Triosephosphate isomerase (TIM) (EC 5.3.1.1) (Triose-phosphate isomerase)	YDR050C

## Sheet: F_quant_for-rev_1+2
Entry	Entry name	Status	Protein names	Gene names (ordered locus )
P00830	ATPB_YEAST	reviewed	ATP synthase subunit beta, mitochondrial (EC 7.1.2.2)	YJR121W
P05030	PMA1_YEAST	reviewed	Plasma membrane ATPase 1 (EC 7.1.2.1) (Proton pump 1)	YGL008C
P07251	ATPA_YEAST	reviewed	ATP synthase subunit alpha, mitochondrial	YBL099W
P46367	ALDH4_YEAST	reviewed	Potassium-activated aldehyde dehydrogenase, mitochondrial (EC 1.2.1.5) (K(+)-activated acetaldehyde dehydrogenase) (K(+)-ACDH)	YOR374W
P04840	VDAC1_YEAST	reviewed	Mitochondrial outer membrane protein porin 1 (Voltage-dependent anion-selective channel protein 1) (VDAC-1)	YNL055C
P17505	MDHM_YEAST	reviewed	Malate dehydrogenase, mitochondrial (EC 1.1.1.37)	YKL085W
P53252	PIL1_YEAST	reviewed	Sphingolipid long chain base-responsive protein PIL1	YGR086C
P19882	HSP60_YEAST	reviewed	Heat shock protein 60, mitochondrial (CPN60) (P66) (Stimulator factor I 66 kDa component)	YLR259C
P00128	QCR7_YEAST	reviewed	Cytochrome b-c1 complex subunit 7 (Complex III subunit 7) (Complex III subunit VII) (Ubiquinol-cytochrome c reductase c reductase complex 14 kDa protein)	YDR529C
P18239	ADT2_YEAST	reviewed	ADP,ATP carrier protein 2 (ADP/ATP translocase 2) (Adenine nucleotide translocator 2) (ANT 2) (Petite colonies protein 9)	YBL030C
P39726	GCSH_YEAST	reviewed	Glycine cleavage system H protein, mitochondrial (Glycine decarboxylase complex subunit H)	YAL044C
P07143	CY1_YEAST	reviewed	Cytochrome c1, heme protein, mitochondrial (Complex III subunit 4) (Complex III subunit IV) (Cytochrome b-c1 complex subunit 4) (Ubiquinol-cytochrome-c reductase complex cytochrome c1 subunit) (Cytochrome c-1)	YOR065W
P06168	ILV5_YEAST	reviewed	Ketol-acid reductoisomerase, mitochondrial (EC 1.1.1.86) (Acetohydroxy-acid reductoisomerase) (Alpha-keto-beta-hydroxylacyl reductoisomerase)	YLR355C
P32473	ODPB_YEAST	reviewed	Pyruvate dehydrogenase E1 component subunit beta, mitochondrial (EC 1.2.4.1) (Pyruvate dehydrogenase complex component E1 beta) (PDHE1-B)	YBR221C
P00410	COX2_YEAST	reviewed	Cytochrome c oxidase subunit 2 (EC 1.9.3.1) (Cytochrome c oxidase polypeptide II)	Q0250
P23641	MPCP_YEAST	reviewed	Mitochondrial phosphate carrier protein (Mitochondrial import receptor) (Phosphate transport protein) (PTP) (mPic 1) (p32) [Cleaved into: Mitochondrial phosphate carrier protein, N-terminally processed]	YJR077C
P07256	QCR1_YEAST	reviewed	Cytochrome b-c1 complex subunit 1, mitochondrial (Complex III subunit 1) (Core protein I) (Ubiquinol-cytochrome-c reductase complex core protein 1)	YBL045C
P00890	CISY1_YEAST	reviewed	Citrate synthase, mitochondrial (EC 2.3.3.1)	YNR001C
Q12230	LSP1_YEAST	reviewed	Sphingolipid long chain base-responsive protein LSP1	YPL004C
P07257	QCR2_YEAST	reviewed	Cytochrome b-c1 complex subunit 2, mitochondrial (Complex III subunit 2) (Core protein II) (Ubiquinol-cytochrome-c reductase complex core protein 2)	YPR191W
P20967	ODO1_YEAST	reviewed	2-oxoglutarate dehydrogenase, mitochondrial (EC 1.2.4.2) (2-oxoglutarate dehydrogenase complex component E1) (OGDC-E1) (Alpha-ketoglutarate dehydrogenase)	YIL125W
P39004	HXT7_YEAST	reviewed	High-affinity hexose transporter HXT7	YDR342C
Q12117	MRH1_YEAST	reviewed	Protein MRH1 (Membrane protein related to HSP30)	YDR033W
P39676	FHP_YEAST	reviewed	Flavohemoprotein (EC 1.14.12.17) (Flavohemoglobin) (Hemoglobin-like protein) (Nitric oxide dioxygenase) (NO oxygenase) (NOD)	YGR234W
P28241	IDH2_YEAST	reviewed	Isocitrate dehydrogenase [NAD] subunit 2, mitochondrial (EC 1.1.1.41) (Isocitric dehydrogenase) (NAD(+)-specific ICDH)	YOR136W
P0CS90	HSP77_YEAST	reviewed	Heat shock protein SSC1, mitochondrial (Endonuclease SceI 75 kDa subunit) (Endo.SceI 75 kDa subunit) (mtHSP70)	YJR045C
Q12165	ATPD_YEAST	reviewed	ATP synthase subunit delta, mitochondrial (F-ATPase delta subunit)	YDL004W
P30902	ATP7_YEAST	reviewed	ATP synthase subunit d, mitochondrial	YKL016C
P38910	CH10_YEAST	reviewed	10 kDa heat shock protein, mitochondrial (HSP10) (10 kDa chaperonin)	YOR020C
P00854	ATP6_YEAST	reviewed	ATP synthase subunit a (F-ATPase protein 6)	Q0085
P38077	ATPG_YEAST	reviewed	ATP synthase subunit gamma, mitochondrial (F-ATPase gamma subunit)	YBR039W
P09457	ATPO_YEAST	reviewed	ATP synthase subunit 5, mitochondrial (ATP synthase chain 5) (Oligomycin sensitivity conferral protein) (OSCP)	YDR298C
P05626	ATPF_YEAST	reviewed	ATP synthase subunit 4, mitochondrial	YPL078C
P19414	ACON_YEAST	reviewed	Aconitate hydratase, mitochondrial (Aconitase) (EC 4.2.1.3) (Citrate hydro-lyase)	YLR304C
P32340	NDI1_YEAST	reviewed	Rotenone-insensitive NADH-ubiquinone oxidoreductase, mitochondrial (EC 1.6.5.9) (Internal NADH dehydrogenase) (NADH:ubiquinone reductase (non-electrogenic))	YML120C
P53598	SUCA_YEAST	reviewed	Succinate--CoA ligase [ADP-forming] subunit alpha, mitochondrial (EC 6.2.1.5) (Succinyl-CoA synthetase subunit alpha) (SCS-alpha)	YOR142W
P06208	LEU1_YEAST	reviewed	2-isopropylmalate synthase (EC 2.3.3.13) (Alpha-IPM synthase) (Alpha-isopropylmalate synthase)	YNL104C
P28834	IDH1_YEAST	reviewed	Isocitrate dehydrogenase [NAD] subunit 1, mitochondrial (EC 1.1.1.41) (Isocitric dehydrogenase) (NAD(+)-specific ICDH)	YNL037C
P40215	NDH1_YEAST	reviewed	External NADH-ubiquinone oxidoreductase 1, mitochondrial (EC 1.6.5.9) (External NADH dehydrogenase 1)	YMR145C
P08067	UCRI_YEAST	reviewed	Cytochrome b-c1 complex subunit Rieske, mitochondrial (EC 7.1.1.8) (Complex III subunit 5) (Rieske iron-sulfur protein) (RISP) (Ubiquinol-cytochrome c reductase iron-sulfur subunit)	YEL024W
P38079	YRO2_YEAST	reviewed	Protein YRO2	YBR054W
Q00711	SDHA_YEAST	reviewed	Succinate dehydrogenase [ubiquinone] flavoprotein subunit, mitochondrial (EC 1.3.5.1) (Flavoprotein subunit of complex II) (FP)	YKL148C
P40185	MMF1_YEAST	reviewed	Protein MMF1, mitochondrial (Isoleucine biosynthesis and maintenance of intact mitochondria 1) (Maintenance of mitochondrial function 1)	YIL051C
P38891	BCA1_YEAST	reviewed	Branched-chain-amino-acid aminotransferase, mitochondrial (BCAT) (EC 2.6.1.42) (Protein ECA39) (Protein TWT1)	YHR208W
P53507	TOM7_YEAST	reviewed	Mitochondrial import receptor subunit TOM7 (Translocase of outer membrane 7 kDa subunit)	YNL070W
P40513	MAM33_YEAST	reviewed	Mitochondrial acidic protein MAM33	YIL070C
P39522	ILV3_YEAST	reviewed	Dihydroxy-acid dehydratase, mitochondrial (DAD) (EC 4.2.1.9) (2,3-dihydroxy acid hydrolyase)	YJR016C
P19262	ODO2_YEAST	reviewed	Dihydrolipoyllysine-residue succinyltransferase component of 2-oxoglutarate dehydrogenase complex, mitochondrial (EC 2.3.1.61) (2-oxoglutarate dehydrogenase complex component E2) (OGDC-E2) (Dihydrolipoamide succinyltransferase component of 2-oxoglutarate dehydrogenase complex)	YDR148C
P50085	PHB2_YEAST	reviewed	Prohibitin-2	YGR231C
P23644	TOM40_YEAST	reviewed	Mitochondrial import receptor subunit TOM40 (Mitochondrial import site protein ISP42) (Translocase of outer membrane 40 kDa subunit)	YMR203W
P16387	ODPA_YEAST	reviewed	Pyruvate dehydrogenase E1 component subunit alpha, mitochondrial (EC 1.2.4.1) (Pyruvate dehydrogenase complex component E1 alpha) (PDHE1-A)	YER178W
P12695	ODP2_YEAST	reviewed	Dihydrolipoyllysine-residue acetyltransferase component of pyruvate dehydrogenase complex, mitochondrial (EC 2.3.1.12) (Dihydrolipoamide acetyltransferase component of pyruvate dehydrogenase complex) (Pyruvate dehydrogenase complex component E2) (PDC-E2) (PDCE2)	YNL071W
P32891	DLD1_YEAST	reviewed	D-lactate dehydrogenase [cytochrome] 1, mitochondrial (EC 1.1.2.4) (D-lactate ferricytochrome C oxidoreductase) (D-LCR)	YDL174C
P34227	PRX1_YEAST	reviewed	Peroxiredoxin PRX1, mitochondrial (Prx) (EC 1.11.1.15) (1-Cys PRX) (Mitochondrial thiol peroxidase) (mTPx) (Thioredoxin peroxidase)	YBL064C
P32316	ACH1_YEAST	reviewed	Acetyl-CoA hydrolase (EC 3.1.2.1) (Acetyl-CoA deacylase) (Acetyl-CoA acylase)	YBL015W
P07246	ADH3_YEAST	reviewed	Alcohol dehydrogenase 3, mitochondrial (EC 1.1.1.1) (Alcohol dehydrogenase III) (YADH-3)	YMR083W
P09624	DLDH_YEAST	reviewed	Dihydrolipoyl dehydrogenase, mitochondrial (EC 1.8.1.4) (Dihydrolipoamide dehydrogenase) (Glycine decarboxylase complex subunit L) (Lipoamide dehydrogenase component of pyruvate dehydrogenase complex) (Pyruvate dehydrogenase complex E3 component)	YFL018C
P02992	EFTU_YEAST	reviewed	Elongation factor Tu, mitochondrial (tufM)	YOR187W
P53312	SUCB_YEAST	reviewed	Succinate--CoA ligase [ADP-forming] subunit beta, mitochondrial (EC 6.2.1.5) (Succinyl-CoA synthetase beta chain) (SCS-beta)	YGR244C
P32445	RIM1_YEAST	reviewed	Single-stranded DNA-binding protein RIM1, mitochondrial (Mitochondrial ssDNA-binding protein)	YCR028C-A
P40961	PHB1_YEAST	reviewed	Prohibitin-1	YGR132C
P25605	ILV6_YEAST	reviewed	Acetolactate synthase small subunit, mitochondrial (Acetohydroxy-acid synthase small subunit) (AHAS) (ALS)	YCL009C
P00127	QCR6_YEAST	reviewed	Cytochrome b-c1 complex subunit 6 (Complex III subunit 6) (Complex III subunit VI) (Cytochrome c1 non-heme 17 kDa protein) (Mitochondrial hinge protein) (Ubiquinol-cytochrome c reductase complex 17 kDa protein)	YFR033C
P25619	HSP30_YEAST	reviewed	30 kDa heat shock protein	YCR021C
P08417	FUMH_YEAST	reviewed	Fumarate hydratase, mitochondrial (Fumarase) (EC 4.2.1.2)	YPL262W
P21954	IDHP_YEAST	reviewed	Isocitrate dehydrogenase [NADP], mitochondrial (IDH) (EC 1.1.1.42) (IDP) (NADP(+)-specific ICDH) (Oxalosuccinate decarboxylase)	YDL066W
Q08245	ZEO1_YEAST	reviewed	Protein ZEO1 (Zeocin resistance protein 1)	YOL109W
P00359	G3P3_YEAST	reviewed	Glyceraldehyde-3-phosphate dehydrogenase 3 (GAPDH 3) (EC 1.2.1.12)	YGR192C
P36013	MAOM_YEAST	reviewed	NAD-dependent malic enzyme, mitochondrial (NAD-ME) (EC 1.1.1.38)	YKL029C
P07342	ILVB_YEAST	reviewed	Acetolactate synthase catalytic subunit, mitochondrial (EC 2.2.1.6) (Acetohydroxy-acid synthase catalytic subunit) (AHAS) (ALS)	YMR108W
P25374	NFS1_YEAST	reviewed	Cysteine desulfurase, mitochondrial (EC 2.8.1.7) (tRNA-splicing protein SPL1)	YCL017C
P00427	COX6_YEAST	reviewed	Cytochrome c oxidase subunit 6, mitochondrial (EC 1.9.3.1) (Cytochrome c oxidase polypeptide VI)	YHR051W
P00927	THDH_YEAST	reviewed	Threonine dehydratase, mitochondrial (EC 4.3.1.19) (Threonine deaminase)	YER086W
P37292	GLYM_YEAST	reviewed	Serine hydroxymethyltransferase, mitochondrial (SHMT) (EC 2.1.2.1) (Glycine hydroxymethyltransferase) (Serine methylase)	YBR263W
P48015	GCST_YEAST	reviewed	Aminomethyltransferase, mitochondrial (EC 2.1.2.10) (Glycine cleavage system T protein) (GCVT) (Glycine decarboxylase complex subunit T)	YDR019C
P00044	CYC1_YEAST	reviewed	Cytochrome c iso-1	YJR048W
P21801	SDHB_YEAST	reviewed	Succinate dehydrogenase [ubiquinone] iron-sulfur subunit, mitochondrial (EC 1.3.5.1) (Iron-sulfur subunit of complex II) (Ip)	YLL041C
P04037	COX4_YEAST	reviewed	Cytochrome c oxidase subunit 4, mitochondrial (EC 1.9.3.1) (Cytochrome c oxidase polypeptide IV)	YGL187C
P38325	OM14_YEAST	reviewed	Mitochondrial outer membrane protein OM14 (Outer membrane protein of 14 kDa)	YBR230C
P23180	AIM17_YEAST	reviewed	Probable oxidoreductase AIM17 (EC 1.14.11.-) (Altered inheritance of mitochondria protein 17, mitochondrial) (Found in mitochondrial proteome protein 12)	YHL021C
P53163	MNP1_YEAST	reviewed	54S ribosomal protein L12, mitochondrial (Mitochondrial large ribosomal subunit protein bL12m) (Mitochondrial-nucleoid protein 1)	YGL068W
Q12335	PST2_YEAST	reviewed	Protoplast secreted protein 2	YDR032C
P00401	COX1_YEAST	reviewed	Cytochrome c oxidase subunit 1 (EC 1.9.3.1) (Cytochrome c oxidase polypeptide I)	Q0045
P02994	EF1A_YEAST	reviewed	Elongation factor 1-alpha (EF-1-alpha) (Eukaryotic elongation factor 1A) (eEF1A) (Translation elongation factor 1A)	YPR080W; YBR118W
P16622	HEMH_YEAST	reviewed	Ferrochelatase, mitochondrial (EC 4.99.1.1) (Heme synthase) (Protoheme ferro-lyase)	YOR176W
P49095	GCSP_YEAST	reviewed	Glycine dehydrogenase (decarboxylating), mitochondrial (EC 1.4.4.2) (Glycine cleavage system P protein) (Glycine decarboxylase) (Glycine decarboxylase complex subunit P) (Glycine dehydrogenase (aminomethyl-transferring))	YMR189W
Q96VH5	MIC10_YEAST	reviewed	MICOS complex subunit MIC10 (Mitochondrial contact site complex 10 kDa subunit) (Mitochondrial inner membrane organization component of 10 kDa) (Mitochondrial organizing structure protein 1) (MitOS1)	YCL057C-A
P33416	HSP78_YEAST	reviewed	Heat shock protein 78, mitochondrial	YDR258C
P35180	TOM20_YEAST	reviewed	Mitochondrial import receptor subunit TOM20 (Mitochondrial 20 kDa outer membrane protein) (Protein MAS20) (Translocase of outer membrane 20 kDa subunit)	YGR082W
P06780	RHO1_YEAST	reviewed	GTP-binding protein RHO1 (Rho-type GTPase 1)	YPR165W
P54783	ALO_YEAST	reviewed	D-arabinono-1,4-lactone oxidase (ALO) (EC 1.1.3.37) (L-galactono-gamma-lactone oxidase)	YML086C
P38885	AIM46_YEAST	reviewed	Altered inheritance of mitochondria protein 46, mitochondrial (Found in mitochondrial proteome protein 34)	YHR199C
P32897	TIM23_YEAST	reviewed	Mitochondrial import inner membrane translocase subunit TIM23 (Membrane import machinery protein MIM23) (Mitochondrial protein import protein 3) (Mitochondrial protein import protein MAS6)	YNR017W
P32191	GPDM_YEAST	reviewed	Glycerol-3-phosphate dehydrogenase, mitochondrial (GPD-M) (GPDH-M) (EC 1.1.5.3)	YIL155C
Q12029	FSF1_YEAST	reviewed	Sideroflexin FSF1 (Fungal sideroflexin-1)	YOR271C
Q01519	COX12_YEAST	reviewed	Cytochrome c oxidase subunit 6B (EC 1.9.3.1) (Cytochrome c oxidase polypeptide VIb)	YLR038C
P49017	COQ5_YEAST	reviewed	2-methoxy-6-polyprenyl-1,4-benzoquinol methylase, mitochondrial (EC 2.1.1.201) (2-hexaprenyl-6-methoxy-1,4-benzoquinol methyltransferase) (Ubiquinone biosynthesis methyltransferase COQ5)	YML110C
P32466	HXT3_YEAST	reviewed	Low-affinity glucose transporter HXT3	YDR345C
Q12480	ETFA_YEAST	reviewed	Probable electron transfer flavoprotein subunit alpha, mitochondrial (Alpha-ETF) (Altered inheritance rate of mitochondria protein 45)	YPR004C
A5Z2X5	YP010_YEAST	reviewed	UPF0495 protein YPR010C-A	YPR010C-A
P38071	ETR1_YEAST	reviewed	Enoyl-[acyl-carrier-protein] reductase, mitochondrial (EC 1.3.1.104) (2-enoyl thioester reductase) (Mitochondrial respiratory function protein 1)	YBR026C
P00447	SODM_YEAST	reviewed	Superoxide dismutase [Mn], mitochondrial (EC 1.15.1.1)	YHR008C
P40495	LYS12_YEAST	reviewed	Homoisocitrate dehydrogenase, mitochondrial (HIcDH) (EC 1.1.1.87)	YIL094C
P41921	GSHR_YEAST	reviewed	Glutathione reductase (GR) (GRase) (EC 1.8.1.7)	YPL091W
P36112	MIC60_YEAST	reviewed	MICOS complex subunit MIC60 (Altered inheritance of mitochondria protein 28) (Formation of crista junctions protein 1) (Found in mitochondrial proteome protein 13) (Mitofilin)	YKR016W
P42940	ETFB_YEAST	reviewed	Probable electron transfer flavoprotein subunit beta (Beta-ETF) (Changed intracellular redox state protein 1)	YGR207C
Q02486	ABF2_YEAST	reviewed	ARS-binding factor 2, mitochondrial	YMR072W
P16451	ODPX_YEAST	reviewed	Pyruvate dehydrogenase complex protein X component, mitochondrial (Dihydrolipoamide dehydrogenase-binding protein of pyruvate dehydrogenase complex) (E3-binding protein) (Pyruvate dehydrogenase complex component E3BP)	YGR193C
P37299	QCR10_YEAST	reviewed	Cytochrome b-c1 complex subunit 10 (Complex III subunit 10) (Complex III subunit XI) (Ubiquinol-cytochrome c reductase complex 8.5 kDa protein)	YHR001W-A
P50087	MIC26_YEAST	reviewed	MICOS subunit MIC26 (Mitochondrial contact site complex 29 kDa subunit) (Mitochondrial inner membrane organization component of 27 kDa) (Mitochondrial organizing structure protein 2) (MitOS2)	YGR235C
Q12349	ATP14_YEAST	reviewed	ATP synthase subunit H, mitochondrial	YLR295C
P39533	ACON2_YEAST	reviewed	Homocitrate dehydratase, mitochondrial (EC 4.2.1.-) (Aconitase 2)	YJL200C
P32860	NFU1_YEAST	reviewed	NifU-like protein, mitochondrial	YKL040C
P46681	DLD2_YEAST	reviewed	D-2-hydroxyglutarate--pyruvate transhydrogenase DLD2 (D-2HG--pyruvate transhydrogenase DLD2) (EC 1.1.99.40) (Actin-interacting protein 2) (D-lactate dehydrogenase [cytochrome] 2, mitochondrial) (EC 1.1.2.4) (D-lactate ferricytochrome C oxidoreductase) (D-LCR)	YDL178W
P17695	GLRX2_YEAST	reviewed	Glutaredoxin-2 (EC 1.11.1.9) (EC 2.5.1.18) (Glutathione-dependent oxidoreductase 2) (Thioltransferase)	YDR513W
P18544	ARGD_YEAST	reviewed	Acetylornithine aminotransferase, mitochondrial (ACOAT) (EC 2.6.1.11)	YOL140W
P14020	DPM1_YEAST	reviewed	Dolichol-phosphate mannosyltransferase (EC 2.4.1.83) (Dolichol-phosphate mannose synthase) (DPM synthase) (Dolichyl-phosphate beta-D-mannosyltransferase) (Mannose-P-dolichol synthase) (MPD synthase)	YPR183W
Q12428	PRPD_YEAST	reviewed	Probable 2-methylcitrate dehydratase (2-MC dehydratase) (EC 4.2.1.79) ((2S,3S)-2-methylcitrate dehydratase)	YPR002W
P07275	PUT2_YEAST	reviewed	Delta-1-pyrroline-5-carboxylate dehydrogenase, mitochondrial (P5C dehydrogenase) (EC 1.2.1.88) (L-glutamate gamma-semialdehyde dehydrogenase)	YHR037W
P43594	MIC19_YEAST	reviewed	MICOS complex subunit MIC19 (Altered inheritance of mitochondria protein 13, mitochondrial) (Mitochondrial contact site complex 19 kDa subunit)	YFR011C
P30624	LCF1_YEAST	reviewed	Long-chain-fatty-acid--CoA ligase 1 (EC 6.2.1.3) (Fatty acid activator 1) (Long-chain acyl-CoA synthetase 1)	YOR317W
P33303	SFC1_YEAST	reviewed	Succinate/fumarate mitochondrial transporter (Regulator of acetyl-CoA synthase activity)	YJR095W
Q03667	MIX17_YEAST	reviewed	Mitochondrial intermembrane space cysteine motif-containing protein MIX17 (Mitochondrial intermembrane space CX(n)C motif protein of 17 kDa)	YMR002W
P32467	HXT4_YEAST	reviewed	Low-affinity glucose transporter HXT4 (Low-affinity glucose transporter LGT1)	YHR092C
P52893	ALAM_YEAST	reviewed	Probable alanine aminotransferase, mitochondrial (EC 2.6.1.2) (Glutamate pyruvate transaminase) (GPT) (Glutamic--alanine transaminase) (Glutamic--pyruvic transaminase)	YLR089C
P19955	RT31_YEAST	reviewed	37S ribosomal protein YMR-31, mitochondrial	YFR049W
P04710	ADT1_YEAST	reviewed	ADP,ATP carrier protein 1 (ADP/ATP translocase 1) (Adenine nucleotide translocator 1) (ANT 1)	YMR056C
P39515	TIM17_YEAST	reviewed	Mitochondrial import inner membrane translocase subunit TIM17 (Mitochondrial inner membrane protein MIM17) (Mitochondrial protein import protein 2)	YJL143W
P09440	C1TM_YEAST	reviewed	C-1-tetrahydrofolate synthase, mitochondrial (C1-THF synthase) [Includes: Methylenetetrahydrofolate dehydrogenase (EC 1.5.1.5); Methenyltetrahydrofolate cyclohydrolase (EC 3.5.4.9); Formyltetrahydrofolate synthetase (EC 6.3.4.3)]	YBR084W
P81449	ATPJ_YEAST	reviewed	ATP synthase subunit e, mitochondrial (ATPase subunit e) (Translocase of the inner membrane protein 11)	YDR322C-A
Q12359	ATO3_YEAST	reviewed	Ammonia transport outward protein 3	YDR384C
P07213	TOM70_YEAST	reviewed	Mitochondrial import receptor subunit TOM70 (70 kDa mitochondrial outer membrane protein) (Translocase of outer membrane 70 kDa subunit)	YNL121C
P00360	G3P1_YEAST	reviewed	Glyceraldehyde-3-phosphate dehydrogenase 1 (GAPDH 1) (EC 1.2.1.12)	YJL052W
P32352	ERG2_YEAST	reviewed	C-8 sterol isomerase (EC 5.-.-.-) (Delta-8--delta-7 sterol isomerase)	YMR202W
P35191	MDJ1_YEAST	reviewed	DnaJ homolog 1, mitochondrial	YFL016C
P40008	FMP52_YEAST	reviewed	Protein FMP52, mitochondrial (Found in mitochondrial proteome protein 52)	YER004W
P12686	RT13_YEAST	reviewed	37S ribosomal protein MRP13, mitochondrial (Mitochondrial small ribosomal subunit protein mS44) (YmS-A)	YGR084C
P25613	ADY2_YEAST	reviewed	Accumulation of dyads protein 2 (Ammonia transport outward protein 1)	YCR010C
Q04599	RM01_YEAST	reviewed	54S ribosomal protein L1, mitochondrial (Mitochondrial large ribosomal subunit protein uL1m)	YDR116C
Q03028	ODC1_YEAST	reviewed	Mitochondrial 2-oxodicarboxylate carrier 1	YPL134C
Q01217	ARG56_YEAST	reviewed	Protein ARG5,6, mitochondrial [Cleaved into: N-acetyl-gamma-glutamyl-phosphate reductase (EC 1.2.1.38) (N-acetyl-glutamate semialdehyde dehydrogenase) (NAGSA dehydrogenase); Acetylglutamate kinase (EC 2.7.2.8) (N-acetyl-L-glutamate 5-phosphotransferase) (NAG kinase) (AGK)]	YER069W
P47127	AIM24_YEAST	reviewed	Altered inheritance of mitochondria protein 24, mitochondrial (Found in mitochondrial proteome protein 26)	YJR080C
P87108	TIM10_YEAST	reviewed	Mitochondrial import inner membrane translocase subunit TIM10 (Mitochondrial intermembrane protein MRS11)	YHR005C-A
P49367	LYS4_YEAST	reviewed	Homoaconitase, mitochondrial (EC 4.2.1.36) (Homoaconitate hydratase)	YDR234W
P81450	ATP18_YEAST	reviewed	ATP synthase subunit J, mitochondrial (ATPase synthase I subunit)	YML081C-A
P00925	ENO2_YEAST	reviewed	Enolase 2 (EC 4.2.1.11) (2-phospho-D-glycerate hydro-lyase 2) (2-phosphoglycerate dehydratase 2)	YHR174W
P33448	TOM6_YEAST	reviewed	Mitochondrial import receptor subunit TOM6 (Mitochondrial import site protein ISP6) (Translocase of outer membrane 6 kDa subunit)	YOR045W
P25087	ERG6_YEAST	reviewed	Sterol 24-C-methyltransferase (EC 2.1.1.41) (Delta(24)-sterol C-methyltransferase)	YML008C
Q12031	ACEB_YEAST	reviewed	Mitochondrial 2-methylisocitrate lyase (Methylisocitrate lyase) (EC 4.1.3.30)	YPR006C
P40035	PIC2_YEAST	reviewed	Mitochondrial phosphate carrier protein 2 (Phosphate transport protein 2) (PTP 2) (Pi carrier isoform 2) (mPic 2)	YER053C
P32787	MG101_YEAST	reviewed	Mitochondrial genome maintenance protein MGM101	YJR144W
P36035	JEN1_YEAST	reviewed	Carboxylic acid transporter protein homolog	YKL217W
P32898	CYM1_YEAST	reviewed	Mitochondrial presequence protease (EC 3.4.24.-) (Cytosolic metalloprotease 1) (Metalloprotease of 112 kDa)	YDR430C
P36060	MCR1_YEAST	reviewed	NADH-cytochrome b5 reductase 2 (EC 1.6.2.2) (Mitochondrial cytochrome b reductase) (p34/p32) [Cleaved into: NADH-cytochrome b5 reductase p34 form; NADH-cytochrome b5 reductase p32 form]	YKL150W
P53157	MPC1_YEAST	reviewed	Mitochondrial pyruvate carrier 1 (MPC1) (Protein FMP37)	YGL080W
P54003	SUR7_YEAST	reviewed	Protein SUR7	YML052W
P17967	PDI_YEAST	reviewed	Protein disulfide-isomerase (PDI) (EC 5.3.4.1) (Thioredoxin-related glycoprotein 1)	YCL043C
P00431	CCPR_YEAST	reviewed	Cytochrome c peroxidase, mitochondrial (CCP) (EC 1.11.1.5)	YKR066C
Q2V2P9	YD19A_YEAST	reviewed	Uncharacterized protein YDR119W-A	YDR119W-A
P22354	RM20_YEAST	reviewed	54S ribosomal protein L20, mitochondrial (Mitochondrial large ribosomal subunit protein mL58) (YmL20)	YKR085C
P0C268	YB39B_YEAST	reviewed	Uncharacterized protein YBL039W-B	YBL039W-B
P38523	GRPE_YEAST	reviewed	GrpE protein homolog, mitochondrial	YOR232W
P40086	COX15_YEAST	reviewed	Cytochrome c oxidase assembly protein COX15	YER141W
P08466	NUC1_YEAST	reviewed	Mitochondrial nuclease (EC 3.1.30.-)	YJL208C
P25039	EFGM_YEAST	reviewed	Elongation factor G, mitochondrial (EF-Gmt) (Elongation factor G 1, mitochondrial) (mEF-G 1) (Elongation factor G1)	YLR069C
P14540	ALF_YEAST	reviewed	Fructose-bisphosphate aldolase (FBP aldolase) (FBPA) (EC 4.1.2.13) (Fructose-1,6-bisphosphate aldolase)	YKL060C
P46992	YJR1_YEAST	reviewed	Cell wall protein YJL171C	YJL171C
P25719	CYPC_YEAST	reviewed	Peptidyl-prolyl cis-trans isomerase C, mitochondrial (PPIase C) (EC 5.2.1.8) (Cyclophilin C) (PPI-III) (Rotamase C)	YML078W
P36775	LONM_YEAST	reviewed	Lon protease homolog, mitochondrial (EC 3.4.21.53)	YBL022C
P36151	YK50_YEAST	reviewed	Uncharacterized protein YKR070W	YKR070W
P40452	COA1_YEAST	reviewed	Cytochrome c oxidase assembly factor 1	YIL157C
P46998	FMP33_YEAST	reviewed	Mitochondrial membrane protein FMP33	YJL161W
Q06892	POS5_YEAST	reviewed	NADH kinase POS5, mitochondrial (EC 2.7.1.86)	YPL188W
Q02776	TIM50_YEAST	reviewed	Mitochondrial import inner membrane translocase subunit TIM50	YPL063W
Q08822	ETFD_YEAST	reviewed	Probable electron transfer flavoprotein-ubiquinone oxidoreductase, mitochondrial (ETF-QO) (ETF-ubiquinone oxidoreductase) (EC 1.5.5.1) (Changed intracellular redox state protein 2) (Electron-transferring-flavoprotein dehydrogenase) (ETF dehydrogenase)	YOR356W
P47131	YJ55_YEAST	reviewed	TMEM14 protein homolog YJR085C	YJR085C
P04039	COX8_YEAST	reviewed	Cytochrome c oxidase polypeptide VIII, mitochondrial (EC 1.9.3.1)	YLR395C
P15424	MS116_YEAST	reviewed	ATP-dependent RNA helicase MSS116, mitochondrial (EC 3.6.4.13)	YDR194C
P04803	SYWM_YEAST	reviewed	Tryptophan--tRNA ligase, mitochondrial (EC 6.1.1.2) (Tryptophanyl-tRNA synthetase) (TrpRS)	YDR268W
Q02785	PDR12_YEAST	reviewed	ATP-dependent permease PDR12	YPL058C
P32332	OAC1_YEAST	reviewed	Mitochondrial oxaloacetate transport protein (Mitochondrial carrier protein PMT)	YKL120W
Q12305	RDL1_YEAST	reviewed	Thiosulfate:glutathione sulfurtransferase (TST) (EC 2.8.1.-) (Rhodanese-like protein 1)	YOR285W
Q08179	MDM38_YEAST	reviewed	Mitochondrial distribution and morphology protein 38	YOL027C
P32331	YMC1_YEAST	reviewed	Mitochondrial glycine transporter YMC1	YPR058W
Q3E756	YB029_YEAST	reviewed	UPF0768 protein YBL029C-A	YBL029C-A
P36531	RM36_YEAST	reviewed	54S ribosomal protein L36, mitochondrial (Mitochondrial large ribosomal subunit protein bL31m) (YmL36)	YBR122C
Q2V2P4	YI156_YEAST	reviewed	Uncharacterized protein YIL156W-B	YIL156W-B
Q07824	TPO1_YEAST	reviewed	Polyamine transporter 1	YLL028W
Q04458	HFD1_YEAST	reviewed	Fatty aldehyde dehydrogenase HFD1 (EC 1.2.1.3)	YMR110C
P38300	MBA1_YEAST	reviewed	Inner membrane mitoribosome receptor MBA1, mitochondrial (Multi-copy bypass of AFG3 protein)	YBR185C
P28321	MGLL_YEAST	reviewed	Monoglyceride lipase (MGL) (EC 3.1.1.23) (Monoacylglycerol hydrolase) (MAG hydrolase) (MGH) (Monoacylglycerol lipase) (MAG lipase) (MAGL) (Serine hydrolase YJU3)	YKL094W
P00560	PGK_YEAST	reviewed	Phosphoglycerate kinase (EC 2.7.2.3)	YCR012W
P40483	YIK8_YEAST	reviewed	Putative zinc metalloproteinase YIL108W (EC 3.4.24.-)	YIL108W
Q12166	LEU9_YEAST	reviewed	2-isopropylmalate synthase 2, mitochondrial (EC 2.3.3.13) (Alpha-IPM synthase 2) (Alpha-isopropylmalate synthase 2) (Alpha-isopropylmalate synthase II)	YOR108W
P22353	RM08_YEAST	reviewed	54S ribosomal protein L8, mitochondrial (Mitochondrial large ribosomal subunit protein bL17m) (YmL8)	YJL063C
P40047	ALDH5_YEAST	reviewed	Aldehyde dehydrogenase 5, mitochondrial (EC 1.2.1.5)	YER073W
P16547	OM45_YEAST	reviewed	Mitochondrial outer membrane protein OM45 (Outer membrane protein of 45 kDa)	YIL136W
P53721	RCF2_YEAST	reviewed	Respiratory supercomplex factor 2, mitochondrial (Altered inheritance of mitochondria protein 38)	YNR018W
P43567	AGX1_YEAST	reviewed	Alanine--glyoxylate aminotransferase 1 (EC 2.6.1.44)	YFL030W
Q3E824	YO020_YEAST	reviewed	Uncharacterized protein YOR020W-A	YOR020W-A
Q12032	AIM41_YEAST	reviewed	Altered inheritance of mitochondria protein 41, mitochondrial	YOR215C
Q08742	RDL2_YEAST	reviewed	Thiosulfate sulfurtransferase RDL2, mitochondrial (EC 2.8.1.1) (Altered inheritance of mitochondria protein 42) (Found in mitochondrial proteome protein 31) (Rhodanese-like protein 2)	YOR286W
P10662	RT01_YEAST	reviewed	37S ribosomal protein MRP1, mitochondrial (Mitochondrial small ribosomal subunit protein mS43)	YDR347W
Q12207	NCE2_YEAST	reviewed	Non-classical export protein 2	YPR149W
P47141	RT26_YEAST	reviewed	37S ribosomal protein S26, mitochondrial (Mitochondrial small ribosomal subunit protein mS42)	YJR101W
P00175	CYB2_YEAST	reviewed	Cytochrome b2, mitochondrial (EC 1.1.2.3) (L-lactate dehydrogenase [Cytochrome]) (L-lactate ferricytochrome C oxidoreductase) (L-LCR)	YML054C
P20084	RM33_YEAST	reviewed	54S ribosomal protein L33, mitochondrial (Mitochondrial large ribosomal subunit protein uL30m) (YmL33)	YMR286W
Q03201	RT10_YEAST	reviewed	37S ribosomal protein S10, mitochondrial (Mitochondrial small ribosomal subunit protein uS10m)	YDR041W
P60010	ACT_YEAST	reviewed	Actin	YFL039C
P32368	SAC1_YEAST	reviewed	Phosphoinositide phosphatase SAC1 (EC 3.1.3.-) (Recessive suppressor of secretory defect)	YKL212W
P29704	FDFT_YEAST	reviewed	Squalene synthase (SQS) (SS) (EC 2.5.1.21) (FPP:FPP farnesyltransferase) (Farnesyl-diphosphate farnesyltransferase)	YHR190W
P19657	PMA2_YEAST	reviewed	Plasma membrane ATPase 2 (EC 7.1.2.1) (Proton pump 2)	YPL036W
P53318	COQ6_YEAST	reviewed	Ubiquinone biosynthesis monooxygenase COQ6, mitochondrial (EC 1.14.13.-) (Ubiquinone C4-deaminase) (EC 3.5.-.-)	YGR255C
Q12283	FABD_YEAST	reviewed	Malonyl CoA-acyl carrier protein transacylase, mitochondrial (MCT) (EC 2.3.1.39) (Malonyl-CoA:ACP transferase)	YOR221C
P32796	CACP_YEAST	reviewed	Carnitine O-acetyltransferase, mitochondrial (Carnitine acetylase) (EC 2.3.1.7)	YML042W
P21771	RT28_YEAST	reviewed	37S ribosomal protein S28, mitochondrial (Mitochondrial small ribosomal subunit protein uS15m)	YDR337W
P38120	RT09_YEAST	reviewed	37S ribosomal protein S9, mitochondrial (Mitochondrial small ribosomal subunit protein uS9m)	YBR146W
P08525	QCR8_YEAST	reviewed	Cytochrome b-c1 complex subunit 8 (Complex III subunit 8) (Complex III subunit VII) (Ubiquinol-cytochrome c reductase complex 11 kDa protein) (Ubiquinol-cytochrome c reductase complex ubiquinone-binding protein QP-C)	YJL166W
P40319	ELO3_YEAST	reviewed	Elongation of fatty acids protein 3 (EC 2.3.1.199) (3-keto acyl-CoA synthase ELO3) (Affecting plasma membrane ATPase activity protein 1) (Suppressor of RAD3 essential function protein 1) (Suppressor of Rvs161 and Rvs167 mutations protein 4) (Very-long-chain 3-oxoacyl-CoA synthase 3) (v-SNARE bypass mutant gene 1 protein)	YLR372W
Q02204	RM13_YEAST	reviewed	54S ribosomal protein L13, mitochondrial (Mitochondrial large ribosomal subunit protein mL50) (YmL13)	YKR006C
P51998	RL4P_YEAST	reviewed	54S ribosomal protein YmL6, mitochondrial (Mitochondrial large ribosomal subunit protein uL4m)	YML025C
P53292	RT35_YEAST	reviewed	37S ribosomal protein S35, mitochondrial (Mitochondrial small ribosomal subunit protein mS45)	YGR165W
P38756	TCD1_YEAST	reviewed	tRNA threonylcarbamoyladenosine dehydratase 1 (EC 6.1.-.-) (t(6)A37 dehydratase 1)	YHR003C
P53193	JAC1_YEAST	reviewed	J-type co-chaperone JAC1, mitochondrial (J-type accessory chaperone 1)	YGL018C
P40858	RN49_YEAST	reviewed	54S ribosomal protein L49, mitochondrial (Mitochondrial large ribosomal subunit protein bL21m) (YmL49)	YJL096W
P41735	COQ7_YEAST	reviewed	5-demethoxyubiquinone hydroxylase, mitochondrial (DMQ hydroxylase) (EC 1.14.99.60) (Catabolite repression protein 5) (Ubiquinone biosynthesis monooxygenase COQ7)	YOR125C
P36141	FMP46_YEAST	reviewed	Putative redox protein FMP46, mitochondrial (EC 1.-.-.-) (Found in mitochondrial proteome protein 46)	YKR049C
P32803	EMP24_YEAST	reviewed	Endosomal protein P24B (24 kDa endomembrane protein) (Basic 24 kDa late endocytic intermediate component)	YGL200C
P40098	FMP10_YEAST	reviewed	Uncharacterized mitochondrial membrane protein FMP10	YER182W
P40159	YNU8_YEAST	reviewed	Uncharacterized protein YNL208W	YNL208W
P38988	GGC1_YEAST	reviewed	Mitochondrial GTP/GDP carrier protein 1	YDL198C
P25349	YCP4_YEAST	reviewed	Flavoprotein-like protein YCP4	YCR004C
P31382	PMT2_YEAST	reviewed	Dolichyl-phosphate-mannose--protein mannosyltransferase 2 (EC 2.4.1.109)	YAL023C
P50088	SPG1_YEAST	reviewed	Stationary phase gene 1 protein	YGR236C
P25626	IMG1_YEAST	reviewed	54S ribosomal protein IMG1, mitochondrial (Integrity of mitochondrial genome protein 1) (Mitochondrial large ribosomal subunit protein bL19m) (PetCR46)	YCR046C
P53732	RT12_YEAST	reviewed	37S ribosomal protein S12, mitochondrial (Mitochondrial small ribosomal subunit protein uS12m)	YNR036C
P40053	AIM9_YEAST	reviewed	Altered inheritance of mitochondria protein 9, mitochondrial (Found in mitochondrial proteome protein 29)	YER080W
Q03246	RT17_YEAST	reviewed	37S ribosomal protein S17, mitochondrial (Mitochondrial small ribosomal subunit protein uS17m)	YMR188C
P53889	FMP41_YEAST	reviewed	Uncharacterized mitochondrial hydrolase FMP41 (EC 3.-.-.-)	YNL168C
Q03429	MZM1_YEAST	reviewed	Mitochondrial zinc maintenance protein 1, mitochondrial (Altered inheritance of mitochondria protein 8) (Found in mitochondrial proteome protein 36)	YDR493W
P38711	RS27B_YEAST	reviewed	40S ribosomal protein S27-B (RP61) (Small ribosomal subunit protein eS27-B) (YS20)	YHR021C
Q12233	ATPN_YEAST	reviewed	ATP synthase subunit g, mitochondrial (ATPase subunit g)	YPR020W
P10591	HSP71_YEAST	reviewed	Heat shock protein SSA1 (Heat shock protein YG100)	YAL005C
P10507	MPPB_YEAST	reviewed	Mitochondrial-processing peptidase subunit beta (EC 3.4.24.64) (Beta-MPP) (Mitochondrial assembly protein 1) (Processing enhancing protein) (PEP)	YLR163C
P06182	CCHL_YEAST	reviewed	Cytochrome c heme lyase (CCHL) (EC 4.4.1.17) (Holocytochrome-c synthase)	YAL039C
P36059	NNRD_YEAST	reviewed	ATP-dependent (S)-NAD(P)H-hydrate dehydratase (EC 4.2.1.93) (ATP-dependent NAD(P)HX dehydratase) (Nicotinamide nucleotide repair protein 2)	YKL151C
Q01852	TIM44_YEAST	reviewed	Mitochondrial import inner membrane translocase subunit TIM44 (Inner membrane import site protein 45) (ISP45) (Membrane import machinery protein MIM44) (Mitochondrial protein import protein 1)	YIL022W
P40030	ERG28_YEAST	reviewed	Ergosterol biosynthetic protein 28	YER044C
P36519	RM07_YEAST	reviewed	54S ribosomal protein L7, mitochondrial (Mitochondrial large ribosomal subunit protein uL5m) (YmL5) (YmL7)	YDR237W
Q00873	CYT2_YEAST	reviewed	Cytochrome c1 heme lyase (CC1HL) (EC 4.4.1.-)	YKL087C
P39525	CEM1_YEAST	reviewed	3-oxoacyl-[acyl-carrier-protein] synthase homolog (EC 2.3.1.41) (Beta-ketoacyl-ACP synthase homolog)	YER061C
Q03799	RT08_YEAST	reviewed	37S ribosomal protein S8, mitochondrial (Mitochondrial small ribosomal subunit protein uS8m)	YMR158W
P36517	RM04_YEAST	reviewed	54S ribosomal protein L4, mitochondrial (Mitochondrial large ribosomal subunit protein uL29m) (YmL4)	YLR439W
P38921	PET8_YEAST	reviewed	Putative mitochondrial carrier protein PET8	YNL003C
P0CX36	RS4B_YEAST	reviewed	40S ribosomal protein S4-B (RP5) (S7) (Small ribosomal subunit protein eS4-B) (YS6)	YHR203C
P40582	GST1_YEAST	reviewed	Glutathione S-transferase 1 (EC 2.5.1.18) (GST-I)	YIR038C
P40312	CYB5_YEAST	reviewed	Cytochrome b5	YNL111C
P16474	BIP_YEAST	reviewed	Endoplasmic reticulum chaperone BiP (EC 3.6.4.10) (78 kDa glucose-regulated protein homolog) (GRP-78) (Immunoglobulin heavy chain-binding protein homolog) (BiP)	YJL034W
P50945	MIC27_YEAST	reviewed	MICOS complex subunit MIC27 (Altered inheritance of mitochondria protein 37) (Mitochondrial contact site complex 27 kDa subunit)	YNL100W
P12687	RM02_YEAST	reviewed	54S ribosomal protein L2, mitochondrial (Mitochondrial large ribosomal subunit protein bL27m) (YMR6) (YmL2)	YNL005C
Q03976	RT24_YEAST	reviewed	37S ribosomal protein S24, mitochondrial (Mitochondrial ribosomal small subunit protein 24) (Mitochondrial small ribosomal subunit protein mS35)	YDR175C
P32335	MSS51_YEAST	reviewed	Protein MSS51, mitochondrial (Mitochondrial splicing suppressor protein 51)	YLR203C
P49334	TOM22_YEAST	reviewed	Mitochondrial import receptor subunit TOM22 (Mitochondrial 17 kDa assembly protein) (Mitochondrial 22 kDa outer membrane protein) (Protein MAS17) (Translocase of outer membrane 22 kDa subunit)	YNL131W
P38720	6PGD1_YEAST	reviewed	6-phosphogluconate dehydrogenase, decarboxylating 1 (EC 1.1.1.44)	YHR183W
P53305	RT27_YEAST	reviewed	Mitochondrial 37S ribosomal protein S27 (Mitochondrial small ribosomal subunit protein mS33)	YGR215W
Q08058	COQ10_YEAST	reviewed	Coenzyme Q-binding protein COQ10, mitochondrial	YOL008W
P32843	YME2_YEAST	reviewed	Mitochondrial escape protein 2 (Protein RNA12)	YMR302C
P40341	YTA12_YEAST	reviewed	Mitochondrial respiratory chain complexes assembly protein YTA12 (EC 3.4.24.-) (Tat-binding homolog 12)	YMR089C
P40364	MPM1_YEAST	reviewed	Mitochondrial peculiar membrane protein 1	YJL066C
Q01532	BLH1_YEAST	reviewed	Cysteine proteinase 1, mitochondrial (EC 3.4.22.40) (Bleomycin hydrolase) (BLM hydrolase) (Homocysteine-thiolactonase) (HTLase) (Hcy-thiolactonase) (Leucine aminopeptidase 3) (Y3)	YNL239W
P11914	MPPA_YEAST	reviewed	Mitochondrial-processing peptidase subunit alpha (Alpha-MPP) (Inactive zinc metalloprotease alpha) (Matrix processing peptidase) (MPP) (Mitochondrial assembly protein 2) (Mitochondrial import function protein 2)	YHR024C
P33767	OSTB_YEAST	reviewed	Dolichyl-diphosphooligosaccharide--protein glycosyltransferase subunit WBP1 (Oligosaccharyl transferase subunit WBP1) (Oligosaccharyl transferase subunit beta)	YEL002C
P32902	RT04_YEAST	reviewed	37S ribosomal protein MRP4, mitochondrial (Mitochondrial small ribosomal subunit protein uS2m)	YHL004W
P32795	YME1_YEAST	reviewed	Mitochondrial inner membrane i-AAA protease supercomplex subunit YME1 (EC 3.4.24.-) (Protein OSD1) (Tat-binding homolog 11) (Yeast mitochondrial escape protein 1)	YPR024W
Q04472	MGR3_YEAST	reviewed	Mitochondrial inner membrane i-AAA protease supercomplex subunit MGR3 (Mitochondrial genome-required protein 3)	YMR115W
P39925	AFG3_YEAST	reviewed	Mitochondrial respiratory chain complexes assembly protein AFG3 (EC 3.4.24.-) (ATPase family gene 3 protein) (Tat-binding homolog 10)	YER017C
P25372	TRX3_YEAST	reviewed	Thioredoxin-3, mitochondrial	YCR083W
P36516	RM03_YEAST	reviewed	54S ribosomal protein L3, mitochondrial (Mitochondrial large ribosomal subunit protein mL44) (YmL3)	YMR024W
Q12487	RM23_YEAST	reviewed	54S ribosomal protein L23, mitochondrial (Mitochondrial large ribosomal subunit protein uL13m) (YmL23)	YOR150W
P32830	TIM12_YEAST	reviewed	Mitochondrial import inner membrane translocase subunit TIM12 (Mitochondrial regulator of splicing 5)	YBR091C
P53326	YG5L_YEAST	reviewed	Uncharacterized protein YGR266W	YGR266W
P27929	NAM9_YEAST	reviewed	37S ribosomal protein NAM9, mitochondrial (Mitochondrial small ribosomal subunit protein uS4m) (Nuclear accommodation of mitochondria protein 9)	YNL137C
Q06678	RM35_YEAST	reviewed	54S ribosomal protein L35, mitochondrial (Mitochondrial large ribosomal subunit protein mL38) (YmL35)	YDR322W
P00549	KPYK1_YEAST	reviewed	Pyruvate kinase 1 (PK 1) (EC 2.7.1.40) (cell division cycle protein 19)	YAL038W
Q04013	YHM2_YEAST	reviewed	Citrate/oxoglutarate carrier protein (Coc1p) (Mitochondrial DNA replication protein YHM2)	YMR241W
P47052	SDHX_YEAST	reviewed	Succinate dehydrogenase [ubiquinone] flavoprotein subunit 2, mitochondrial (EC 1.3.5.1) (Flavoprotein subunit of complex II) (FP) (SDH1b)	YJL045W
P53206	CYSKL_YEAST	reviewed	Putative cysteine synthase (CS) (EC 2.5.1.47) (Cysteine synthase-like protein) (CSl) (O-acetylserine (thiol)-lyase) (OAS-TL) (O-acetylserine sulfhydrylase)	YGR012W
P36163	OMA1_YEAST	reviewed	Mitochondrial metalloendopeptidase OMA1 (EC 3.4.24.-)	YKR087C
P40496	RT25_YEAST	reviewed	37S ribosomal protein S25, mitochondrial (Mitochondrial small ribosomal subunit protein mS23)	YIL093C
P15992	HSP26_YEAST	reviewed	Heat shock protein 26 (26 kDa heat shock protein)	YBR072W
P34222	PTH2_YEAST	reviewed	Peptidyl-tRNA hydrolase 2 (PTH 2) (EC 3.1.1.29)	YBL057C
P10566	MRS3_YEAST	reviewed	Mitochondrial RNA-splicing protein MRS3	YJL133W
P14908	MTF1_YEAST	reviewed	Mitochondrial transcription factor 1 (EC 2.1.1.-) (Mitochondrial transcription factor mtTFB) (Mitochondrial-specificity factor) (RF1023)	YMR228W
Q99297	ODC2_YEAST	reviewed	Mitochondrial 2-oxodicarboxylate carrier 2	YOR222W
P36101	TCD2_YEAST	reviewed	tRNA threonylcarbamoyladenosine dehydratase 2 (EC 6.1.-.-) (t(6)A37 dehydratase 2)	YKL027W
P32904	RM06_YEAST	reviewed	54S ribosomal protein L6, mitochondrial (Mitochondrial large ribosomal subunit protein uL6m) (YmL16)	YHR147C
P40502	AIM19_YEAST	reviewed	Altered inheritance of mitochondria protein 19, mitochondrial	YIL087C
P39704	ERP2_YEAST	reviewed	Protein ERP2	YAL007C
P00424	COX5A_YEAST	reviewed	Cytochrome c oxidase polypeptide 5A, mitochondrial (EC 1.9.3.1) (Cytochrome c oxidase polypeptide Va)	YNL052W
P32568	SNQ2_YEAST	reviewed	Protein SNQ2	YDR011W
P32388	RM49_YEAST	reviewed	54S ribosomal protein MRP49, mitochondrial (Mitochondrial large ribosomal subunit protein mL61)	YKL167C
P17558	RTPT_YEAST	reviewed	37S ribosomal protein PET123, mitochondrial (Mitochondrial small ribosomal subunit protein mS26)	YOR158W
P00924	ENO1_YEAST	reviewed	Enolase 1 (EC 4.2.1.11) (2-phospho-D-glycerate hydro-lyase 1) (2-phosphoglycerate dehydratase 1)	YGR254W
P19073	CDC42_YEAST	reviewed	Cell division control protein 42 (Suppressor of RHO3 protein 2)	YLR229C
P42949	TIM16_YEAST	reviewed	Mitochondrial import inner membrane translocase subunit TIM16 (Presequence translocated-associated motor subunit PAM16)	YJL104W
P40515	FIS1_YEAST	reviewed	Mitochondrial fission 1 protein (Mitochondrial division protein 2)	YIL065C
Q12374	NCA2_YEAST	reviewed	Nuclear control of ATPase protein 2	YPR155C
P00445	SODC_YEAST	reviewed	Superoxide dismutase [Cu-Zn] (EC 1.15.1.1)	YJR104C
P32317	AFG1_YEAST	reviewed	Protein AFG1	YEL052W
Q3E7Y3	RS22B_YEAST	reviewed	40S ribosomal protein S22-B (RP50) (S24) (Small ribosomal subunit protein uS8-B) (YP58) (YS22)	YLR367W
P47039	BNA3_YEAST	reviewed	Probable kynurenine--oxoglutarate transaminase BNA3 (EC 2.6.1.7) (Biosynthesis of nicotinic acid protein 3) (Kynurenine aminotransferase)	YJL060W
P0CX38	RS6B_YEAST	reviewed	40S ribosomal protein S6-B (RP9) (S10) (Small ribosomal subunit protein eS6-B) (YS4)	YBR181C
Q03430	RSM28_YEAST	reviewed	37S ribosomal protein RSM28, mitochondrial (Mitochondrial small ribosomal subunit protein mS46)	YDR494W
P23500	MRS4_YEAST	reviewed	Mitochondrial RNA-splicing protein MRS4	YKR052C
Q02950	RT51_YEAST	reviewed	37S ribosomal protein MRP51, mitochondrial (Mitochondrial small ribosomal subunit protein bS1m)	YPL118W
Q00245	RHO3_YEAST	reviewed	GTP-binding protein RHO3	YIL118W
P32454	APE2_YEAST	reviewed	Aminopeptidase 2, mitochondrial (AP-II) (Aminopeptidase II) (EC 3.4.11.-) (YscII)	YKL157W
P36534	RM40_YEAST	reviewed	54S ribosomal protein L40, mitochondrial (Mitochondrial large ribosomal subunit protein uL24m) (YmL40)	YPL173W
P38695	HXT5_YEAST	reviewed	Probable glucose transporter HXT5	YHR096C
P49775	HNT2_YEAST	reviewed	Bis(5'-adenosyl)-triphosphatase (EC 3.6.1.29) (AP3A hydrolase) (AP3Aase) (Diadenosine 5',5'''-P1,P3-triphosphate hydrolase) (Dinucleosidetriphosphatase) (Hit family protein 2)	YDR305C
P40491	FMC1_YEAST	reviewed	ATP synthase assembly factor FMC1, mitochondrial (Formation of mitochondrial complexes protein 1)	YIL098C
P06169	PDC1_YEAST	reviewed	Pyruvate decarboxylase isozyme 1 (EC 4.1.1.-) (EC 4.1.1.43) (EC 4.1.1.72) (EC 4.1.1.74) (Thiamine pyrophosphate-dependent 2-oxo-acid decarboxylase) (2ODC)	YLR044C
Q04697	GSF2_YEAST	reviewed	Glucose-signaling factor 2 (Extracellular mutant protein 6)	YML048W
Q07540	FRDA_YEAST	reviewed	Frataxin homolog, mitochondrial (EC 1.16.3.1) [Cleaved into: Frataxin homolog intermediate form]	YDL120W
P32804	ZRT1_YEAST	reviewed	Zinc-regulated transporter 1 (High-affinity zinc transport protein ZRT1)	YGL255W
P43635	CISY3_YEAST	reviewed	Citrate synthase 3, mitochondrial (EC 2.3.3.1)	YPR001W
P04650	RL39_YEAST	reviewed	60S ribosomal protein L39 (L46) (Large ribosomal subunit protein eL39) (YL40)	YJL189W
P38341	MIC12_YEAST	reviewed	MICOS complex subunit MIC12 (Altered inheritance of mitochondria protein 5, mitochondrial) (Found in mitochondrial proteome protein 51) (Mitochondrial contact site complex 12 kDa subunit)	YBR262C
P23369	RM25_YEAST	reviewed	54S ribosomal protein L25, mitochondrial (Mitochondrial large ribosomal subunit protein mL59) (YmL25)	YGR076C
P53969	SAM50_YEAST	reviewed	Sorting assembly machinery 50 kDa subunit (TOB complex 55 kDa subunit)	YNL026W
P32387	RM41_YEAST	reviewed	54S ribosomal protein L41, mitochondrial (Mitochondrial large ribosomal subunit protein uL23m) (YmL41)	YDR405W
Q01163	RT23_YEAST	reviewed	37S ribosomal protein S23, mitochondrial (DAP-3) (Mitochondrial small ribosomal subunit protein mS29)	YGL129C
P32907	ATO2_YEAST	reviewed	Ammonia transport outward protein 2	YNR002C
P46971	PMT4_YEAST	reviewed	Dolichyl-phosphate-mannose--protein mannosyltransferase 4 (EC 2.4.1.109)	YJR143C
P00330	ADH1_YEAST	reviewed	Alcohol dehydrogenase 1 (EC 1.1.1.1) (Alcohol dehydrogenase I) (YADH-1)	YOL086C
P41543	OST1_YEAST	reviewed	Dolichyl-diphosphooligosaccharide--protein glycosyltransferase subunit 1 (N-linked oligosaccharyl transferase subunit 1) (Oligosaccharyl transferase 64 kDa subunit) (Oligosaccharyl transferase subunit OST1) (Oligosaccharyl transferase subunit alpha)	YJL002C
P40485	SLM1_YEAST	reviewed	Phosphatidylinositol 4,5-bisphosphate-binding protein SLM1 (Synthetic lethal with MSS4 protein 1) (TORC2 effector protein SLM1)	YIL105C
P32915	SC61A_YEAST	reviewed	Protein transport protein SEC61 (Sec61 complex subunit SEC61) (Sec61 complex subunit alpha)	YLR378C
Q12082	YD157_YEAST	reviewed	Uncharacterized protein YDL157C, mitochondrial	YDL157C
P54837	TMEDA_YEAST	reviewed	Endoplasmic reticulum vesicle protein 25	YML012W
P23585	HXT2_YEAST	reviewed	High-affinity glucose transporter HXT2	YMR011W
P38626	NCB5R_YEAST	reviewed	NADH-cytochrome b5 reductase 1 (EC 1.6.2.2) (Microsomal cytochrome b reductase) (P35)	YIL043C
Q08818	MSC6_YEAST	reviewed	Meiotic sister-chromatid recombination protein 6, mitochondrial	YOR354C
Q08023	FMP25_YEAST	reviewed	Protein FMP25, mitochondrial (Found in mitochondrial proteome protein 25)	YLR077W
P31334	RM09_YEAST	reviewed	54S ribosomal protein L9, mitochondrial (Mitochondrial large ribosomal subunit protein uL3m) (YmL9)	YGR220C
P38152	TXTP_YEAST	reviewed	Tricarboxylate transport protein (Citrate transport protein) (CTP)	YBR291C
P38169	KMO_YEAST	reviewed	Kynurenine 3-monooxygenase (EC 1.14.13.9) (Biosynthesis of nicotinic acid protein 4) (Kynurenine 3-hydroxylase)	YBL098W
P38345	SDHF4_YEAST	reviewed	Succinate dehydrogenase assembly factor 4, mitochondrial (SDH assembly factor 4) (SDHAF4) (Found in mitochondrial proteome protein 21)	YBR269C
Q6Q5X2	YD34B_YEAST	reviewed	Cysteine-rich and transmembrane domain-containing protein YDR034W-B	YDR034W-B
Q02888	INA17_YEAST	reviewed	Inner membrane assembly complex subunit 17 (Altered inheritance of mitochondria protein 43) (Found in mitochondrial proteome protein 14) (INA complex 17 kDa subunit)	YPL099C
Q3E785	SDHF1_YEAST	reviewed	Succinate dehydrogenase assembly factor 1, mitochondrial (SDH assembly factor 1) (SDHAF1)	YDR379C-A
P22135	ATP12_YEAST	reviewed	Protein ATP12, mitochondrial	YJL180C
P27680	COQ3_YEAST	reviewed	Ubiquinone biosynthesis O-methyltransferase, mitochondrial (3,4-dihydroxy-5-hexaprenylbenzoate methyltransferase) (DHHB methyltransferase) (DHHB-MT) (DHHB-MTase) (3-demethylubiquinol 3-O-methyltransferase) (EC 2.1.1.64) (3-demethylubiquinone-6 3-O-methyltransferase) (Hexaprenyldihydroxybenzoate methyltransferase) (Polyprenyldihydroxybenzoate methyltransferase) (EC 2.1.1.114)	YOL096C
P01097	ATIF_YEAST	reviewed	ATPase inhibitor, mitochondrial (ATP synthase F1 subunit epsilon)	YDL181W
P48360	ADRO_YEAST	reviewed	Probable NADPH:adrenodoxin oxidoreductase, mitochondrial (AR) (Adrenodoxin reductase) (EC 1.18.1.6) (Ferredoxin--NADP(+) reductase) (Ferredoxin reductase)	YDR376W
P40416	ATM1_YEAST	reviewed	Iron-sulfur clusters transporter ATM1, mitochondrial	YMR301C
P19516	COX11_YEAST	reviewed	Cytochrome c oxidase assembly protein COX11, mitochondrial	YPL132W
P43616	DUG1_YEAST	reviewed	Cys-Gly metallodipeptidase DUG1 (EC 3.4.13.-) (Deficient in utilization of glutathione protein 1) (GSH degradosomal complex subunit DUG1)	YFR044C
P40530	PDK1_YEAST	reviewed	[Pyruvate dehydrogenase (acetyl-transferring)] kinase 1, mitochondrial (PDK 1) (Pyruvate dehydrogenase kinase 1) (EC 2.7.11.2) (Protein kinase of PDH protein 1) (Pyruvate dehydrogenase complex kinase 1) (PDC kinase 1) ([Pyruvate dehydrogenase [lipoamide]] kinase 1)	YIL042C
Q07500	NDH2_YEAST	reviewed	External NADH-ubiquinone oxidoreductase 2, mitochondrial (EC 1.6.5.9) (External NADH dehydrogenase 2)	YDL085W
Q12425	ISA2_YEAST	reviewed	Iron-sulfur assembly protein 2	YPR067W
Q12289	CRC1_YEAST	reviewed	Mitochondrial carnitine carrier	YOR100C
P36523	RM15_YEAST	reviewed	54S ribosomal protein L15, mitochondrial (Mitochondrial large ribosomal subunit protein mL57) (YmL15)	YLR312W-A
P35176	CYPD_YEAST	reviewed	Peptidyl-prolyl cis-trans isomerase D (PPIase D) (EC 5.2.1.8) (Cyclophilin D) (Rotamase D)	YDR304C
Q3E841	YN034_YEAST	reviewed	Uncharacterized protein YNR034W-A	YNR034W-A
P53199	ERG26_YEAST	reviewed	Sterol-4-alpha-carboxylate 3-dehydrogenase, decarboxylating (EC 1.1.1.170)	YGL001C
P38072	SCO2_YEAST	reviewed	Protein SCO2, mitochondrial	YBR024W
P53173	ERV14_YEAST	reviewed	ER-derived vesicles protein ERV14	YGL054C
P38958	PT100_YEAST	reviewed	Protein PET100, mitochondrial	YDR079W
Q12328	TIM22_YEAST	reviewed	Mitochondrial import inner membrane translocase subunit TIM22	YDL217C
P38286	MKAR_YEAST	reviewed	Very-long-chain 3-oxoacyl-CoA reductase (EC 1.1.1.330) (3-ketoacyl-CoA reductase) (3-ketoreductase) (KAR) (Microsomal beta-keto-reductase)	YBR159W
P40970	LCB2_YEAST	reviewed	Serine palmitoyltransferase 2 (SPT 2) (EC 2.3.1.50) (Long chain base biosynthesis protein 2)	YDR062W
Q12375	ORT1_YEAST	reviewed	Mitochondrial ornithine transporter 1	YOR130C
Q12443	RTN2_YEAST	reviewed	Reticulon-like protein 2	YDL204W
Q06143	DIC1_YEAST	reviewed	Mitochondrial dicarboxylate transporter (DTP) (Dicarboxylate carrier 1)	YLR348C
P81451	ATP19_YEAST	reviewed	ATP synthase subunit K, mitochondrial	YOL077W-A
P36139	PET10_YEAST	reviewed	Protein PET10 (Petite colonies protein 10)	YKR046C
P35723	YET1_YEAST	reviewed	Endoplasmic reticulum transmembrane protein 1	YKL065C
P40051	ICP55_YEAST	reviewed	Intermediate cleaving peptidase 55 (EC 3.4.11.26) (Intermediate cleaving peptidase of 55 kDa)	YER078C
P25045	LCB1_YEAST	reviewed	Serine palmitoyltransferase 1 (SPT 1) (SPT1) (EC 2.3.1.50) (Long chain base biosynthesis protein 1)	YMR296C
P53219	IMO32_YEAST	reviewed	Probable alcohol acetyltransferase (AAT) (EC 2.3.1.-) (Intermediate cleaved by mitochondrial octapeptidyl aminopeptidase protein 32)	YGR031W
P23254	TKT1_YEAST	reviewed	Transketolase 1 (TK 1) (EC 2.2.1.1)	YPR074C
P36528	RM17_YEAST	reviewed	54S ribosomal protein L17, mitochondrial (Mitochondrial large ribosomal subunit protein mL46) (YmL17/YmL30)	YNL252C
P36525	RM24_YEAST	reviewed	54S ribosomal protein L24, mitochondrial (Mitochondrial large ribosomal subunit protein bL28m) (YmL14/YmL24)	YMR193W
P36156	GTO2_YEAST	reviewed	Glutathione S-transferase omega-like 2 (EC 2.5.1.18) (Extracellular mutant protein 4) (Glutathione-dependent dehydroascorbate reductase) (EC 1.8.5.1)	YKR076W
Q02784	GLRX5_YEAST	reviewed	Monothiol glutaredoxin-5, mitochondrial	YPL059W
P32366	VA0D_YEAST	reviewed	V-type proton ATPase subunit d (V-ATPase subunit d) (V-ATPase 39 kDa subunit) (V-ATPase subunit M39) (Vacuolar proton pump subunit d)	YLR447C
P0CX56	RS18B_YEAST	reviewed	40S ribosomal protein S18-B (Small ribosomal subunit protein uS13-B)	YML026C
Q04728	ARGJ_YEAST	reviewed	Arginine biosynthesis bifunctional protein ArgJ, mitochondrial (Extracellular mutant protein 40) [Cleaved into: Arginine biosynthesis bifunctional protein ArgJ alpha chain; Arginine biosynthesis bifunctional protein ArgJ beta chain] [Includes: Glutamate N-acetyltransferase (GAT) (EC 2.3.1.35) (Ornithine acetyltransferase) (OATase) (Ornithine transacetylase); Amino-acid acetyltransferase (EC 2.3.1…	YMR062C
Q05779	COQ9_YEAST	reviewed	Ubiquinone biosynthesis protein COQ9, mitochondrial	YLR201C
P40471	AYR1_YEAST	reviewed	NADPH-dependent 1-acyldihydroxyacetone phosphate reductase (ADR) (EC 1.1.1.101) (1-acyl DHAP reductase) (Acyl/alkyl DHAP reductase) (Acylglycerone-phosphate reductase)	YIL124W
P25642	IMG2_YEAST	reviewed	54S ribosomal protein IMG2, mitochondrial (Integrity of mitochondrial genome protein 2) (Mitochondrial large ribosomal subunit protein mL49)	YCR071C
P40012	PPOX_YEAST	reviewed	Protoporphyrinogen oxidase (PPO) (EC 1.3.3.4)	YER014W
P19956	RM44_YEAST	reviewed	54S ribosomal protein L44, mitochondrial (Mitochondrial large ribosomal subunit protein mL53) (YmL44)	YMR225C
P33302	PDR5_YEAST	reviewed	Pleiotropic ABC efflux transporter of multiple drugs (Pleiotropic drug resistance protein 5) (Suppressor of toxicity of sporidesmin)	YOR153W
Q08223	AIM39_YEAST	reviewed	Altered inheritance of mitochondria protein 39, mitochondrial	YOL053W
P21306	ATP5E_YEAST	reviewed	ATP synthase subunit epsilon, mitochondrial (ATPase subunit epsilon)	YPL271W
P11484	SSB1_YEAST	reviewed	Ribosome-associated molecular chaperone SSB1 (EC 3.6.4.10) (Cold-inducible protein YG101) (Heat shock protein SSB1) (Hsp70 chaperone Ssb)	YDL229W
P14693	SAM35_YEAST	reviewed	Sorting assembly machinery 35 kDa subunit (Mitochondrial 38 kDa outer membrane protein) (TOB complex 38 kDa subunit)	YHR083W
Q08968	SELO_YEAST	reviewed	Protein adenylyltransferase SelO, mitochondrial (EC 2.7.7.-) (Selenoprotein O) (SelO)	YPL222W

## Sheet: G_quant_for-ref_3+4
Entry	Entry name	Status	Protein names	Gene names (ordered locus )
P00830	ATPB_YEAST	reviewed	ATP synthase subunit beta, mitochondrial (EC 7.1.2.2)	YJR121W
P46367	ALDH4_YEAST	reviewed	Potassium-activated aldehyde dehydrogenase, mitochondrial (EC 1.2.1.5) (K(+)-activated acetaldehyde dehydrogenase) (K(+)-ACDH)	YOR374W
P17505	MDHM_YEAST	reviewed	Malate dehydrogenase, mitochondrial (EC 1.1.1.37)	YKL085W
P04840	VDAC1_YEAST	reviewed	Mitochondrial outer membrane protein porin 1 (Voltage-dependent anion-selective channel protein 1) (VDAC-1)	YNL055C
P00128	QCR7_YEAST	reviewed	Cytochrome b-c1 complex subunit 7 (Complex III subunit 7) (Complex III subunit VII) (Ubiquinol-cytochrome c reductase c reductase complex 14 kDa protein)	YDR529C
P39726	GCSH_YEAST	reviewed	Glycine cleavage system H protein, mitochondrial (Glycine decarboxylase complex subunit H)	YAL044C
P07251	ATPA_YEAST	reviewed	ATP synthase subunit alpha, mitochondrial	YBL099W
P19882	HSP60_YEAST	reviewed	Heat shock protein 60, mitochondrial (CPN60) (P66) (Stimulator factor I 66 kDa component)	YLR259C
P53252	PIL1_YEAST	reviewed	Sphingolipid long chain base-responsive protein PIL1	YGR086C
P32473	ODPB_YEAST	reviewed	Pyruvate dehydrogenase E1 component subunit beta, mitochondrial (EC 1.2.4.1) (Pyruvate dehydrogenase complex component E1 beta) (PDHE1-B)	YBR221C
P18239	ADT2_YEAST	reviewed	ADP,ATP carrier protein 2 (ADP/ATP translocase 2) (Adenine nucleotide translocator 2) (ANT 2) (Petite colonies protein 9)	YBL030C
P05030	PMA1_YEAST	reviewed	Plasma membrane ATPase 1 (EC 7.1.2.1) (Proton pump 1)	YGL008C
P23641	MPCP_YEAST	reviewed	Mitochondrial phosphate carrier protein (Mitochondrial import receptor) (Phosphate transport protein) (PTP) (mPic 1) (p32) [Cleaved into: Mitochondrial phosphate carrier protein, N-terminally processed]	YJR077C
P00890	CISY1_YEAST	reviewed	Citrate synthase, mitochondrial (EC 2.3.3.1)	YNR001C
P07256	QCR1_YEAST	reviewed	Cytochrome b-c1 complex subunit 1, mitochondrial (Complex III subunit 1) (Core protein I) (Ubiquinol-cytochrome-c reductase complex core protein 1)	YBL045C
P07143	CY1_YEAST	reviewed	Cytochrome c1, heme protein, mitochondrial (Complex III subunit 4) (Complex III subunit IV) (Cytochrome b-c1 complex subunit 4) (Ubiquinol-cytochrome-c reductase complex cytochrome c1 subunit) (Cytochrome c-1)	YOR065W
P38077	ATPG_YEAST	reviewed	ATP synthase subunit gamma, mitochondrial (F-ATPase gamma subunit)	YBR039W
P06168	ILV5_YEAST	reviewed	Ketol-acid reductoisomerase, mitochondrial (EC 1.1.1.86) (Acetohydroxy-acid reductoisomerase) (Alpha-keto-beta-hydroxylacyl reductoisomerase)	YLR355C
P53598	SUCA_YEAST	reviewed	Succinate--CoA ligase [ADP-forming] subunit alpha, mitochondrial (EC 6.2.1.5) (Succinyl-CoA synthetase subunit alpha) (SCS-alpha)	YOR142W
P19414	ACON_YEAST	reviewed	Aconitate hydratase, mitochondrial (Aconitase) (EC 4.2.1.3) (Citrate hydro-lyase)	YLR304C
P20967	ODO1_YEAST	reviewed	2-oxoglutarate dehydrogenase, mitochondrial (EC 1.2.4.2) (2-oxoglutarate dehydrogenase complex component E1) (OGDC-E1) (Alpha-ketoglutarate dehydrogenase)	YIL125W
P07257	QCR2_YEAST	reviewed	Cytochrome b-c1 complex subunit 2, mitochondrial (Complex III subunit 2) (Core protein II) (Ubiquinol-cytochrome-c reductase complex core protein 2)	YPR191W
P00410	COX2_YEAST	reviewed	Cytochrome c oxidase subunit 2 (EC 1.9.3.1) (Cytochrome c oxidase polypeptide II)	Q0250
Q12230	LSP1_YEAST	reviewed	Sphingolipid long chain base-responsive protein LSP1	YPL004C
P0CS90	HSP77_YEAST	reviewed	Heat shock protein SSC1, mitochondrial (Endonuclease SceI 75 kDa subunit) (Endo.SceI 75 kDa subunit) (mtHSP70)	YJR045C
P34227	PRX1_YEAST	reviewed	Peroxiredoxin PRX1, mitochondrial (Prx) (EC 1.11.1.15) (1-Cys PRX) (Mitochondrial thiol peroxidase) (mTPx) (Thioredoxin peroxidase)	YBL064C
P00127	QCR6_YEAST	reviewed	Cytochrome b-c1 complex subunit 6 (Complex III subunit 6) (Complex III subunit VI) (Cytochrome c1 non-heme 17 kDa protein) (Mitochondrial hinge protein) (Ubiquinol-cytochrome c reductase complex 17 kDa protein)	YFR033C
P39676	FHP_YEAST	reviewed	Flavohemoprotein (EC 1.14.12.17) (Flavohemoglobin) (Hemoglobin-like protein) (Nitric oxide dioxygenase) (NO oxygenase) (NOD)	YGR234W
P28241	IDH2_YEAST	reviewed	Isocitrate dehydrogenase [NAD] subunit 2, mitochondrial (EC 1.1.1.41) (Isocitric dehydrogenase) (NAD(+)-specific ICDH)	YOR136W
P40185	MMF1_YEAST	reviewed	Protein MMF1, mitochondrial (Isoleucine biosynthesis and maintenance of intact mitochondria 1) (Maintenance of mitochondrial function 1)	YIL051C
P38910	CH10_YEAST	reviewed	10 kDa heat shock protein, mitochondrial (HSP10) (10 kDa chaperonin)	YOR020C
P09457	ATPO_YEAST	reviewed	ATP synthase subunit 5, mitochondrial (ATP synthase chain 5) (Oligomycin sensitivity conferral protein) (OSCP)	YDR298C
Q00711	SDHA_YEAST	reviewed	Succinate dehydrogenase [ubiquinone] flavoprotein subunit, mitochondrial (EC 1.3.5.1) (Flavoprotein subunit of complex II) (FP)	YKL148C
P08067	UCRI_YEAST	reviewed	Cytochrome b-c1 complex subunit Rieske, mitochondrial (EC 7.1.1.8) (Complex III subunit 5) (Rieske iron-sulfur protein) (RISP) (Ubiquinol-cytochrome c reductase iron-sulfur subunit)	YEL024W
P06208	LEU1_YEAST	reviewed	2-isopropylmalate synthase (EC 2.3.3.13) (Alpha-IPM synthase) (Alpha-isopropylmalate synthase)	YNL104C
P38891	BCA1_YEAST	reviewed	Branched-chain-amino-acid aminotransferase, mitochondrial (BCAT) (EC 2.6.1.42) (Protein ECA39) (Protein TWT1)	YHR208W
P32445	RIM1_YEAST	reviewed	Single-stranded DNA-binding protein RIM1, mitochondrial (Mitochondrial ssDNA-binding protein)	YCR028C-A
P04037	COX4_YEAST	reviewed	Cytochrome c oxidase subunit 4, mitochondrial (EC 1.9.3.1) (Cytochrome c oxidase polypeptide IV)	YGL187C
P09624	DLDH_YEAST	reviewed	Dihydrolipoyl dehydrogenase, mitochondrial (EC 1.8.1.4) (Dihydrolipoamide dehydrogenase) (Glycine decarboxylase complex subunit L) (Lipoamide dehydrogenase component of pyruvate dehydrogenase complex) (Pyruvate dehydrogenase complex E3 component)	YFL018C
P00427	COX6_YEAST	reviewed	Cytochrome c oxidase subunit 6, mitochondrial (EC 1.9.3.1) (Cytochrome c oxidase polypeptide VI)	YHR051W
P12695	ODP2_YEAST	reviewed	Dihydrolipoyllysine-residue acetyltransferase component of pyruvate dehydrogenase complex, mitochondrial (EC 2.3.1.12) (Dihydrolipoamide acetyltransferase component of pyruvate dehydrogenase complex) (Pyruvate dehydrogenase complex component E2) (PDC-E2) (PDCE2)	YNL071W
Q12165	ATPD_YEAST	reviewed	ATP synthase subunit delta, mitochondrial (F-ATPase delta subunit)	YDL004W
Q12117	MRH1_YEAST	reviewed	Protein MRH1 (Membrane protein related to HSP30)	YDR033W
P00854	ATP6_YEAST	reviewed	ATP synthase subunit a (F-ATPase protein 6)	Q0085
P28834	IDH1_YEAST	reviewed	Isocitrate dehydrogenase [NAD] subunit 1, mitochondrial (EC 1.1.1.41) (Isocitric dehydrogenase) (NAD(+)-specific ICDH)	YNL037C
P32316	ACH1_YEAST	reviewed	Acetyl-CoA hydrolase (EC 3.1.2.1) (Acetyl-CoA deacylase) (Acetyl-CoA acylase)	YBL015W
P08417	FUMH_YEAST	reviewed	Fumarate hydratase, mitochondrial (Fumarase) (EC 4.2.1.2)	YPL262W
P25605	ILV6_YEAST	reviewed	Acetolactate synthase small subunit, mitochondrial (Acetohydroxy-acid synthase small subunit) (AHAS) (ALS)	YCL009C
P30902	ATP7_YEAST	reviewed	ATP synthase subunit d, mitochondrial	YKL016C
P53507	TOM7_YEAST	reviewed	Mitochondrial import receptor subunit TOM7 (Translocase of outer membrane 7 kDa subunit)	YNL070W
P32891	DLD1_YEAST	reviewed	D-lactate dehydrogenase [cytochrome] 1, mitochondrial (EC 1.1.2.4) (D-lactate ferricytochrome C oxidoreductase) (D-LCR)	YDL174C
P32340	NDI1_YEAST	reviewed	Rotenone-insensitive NADH-ubiquinone oxidoreductase, mitochondrial (EC 1.6.5.9) (Internal NADH dehydrogenase) (NADH:ubiquinone reductase (non-electrogenic))	YML120C
P40215	NDH1_YEAST	reviewed	External NADH-ubiquinone oxidoreductase 1, mitochondrial (EC 1.6.5.9) (External NADH dehydrogenase 1)	YMR145C
P05626	ATPF_YEAST	reviewed	ATP synthase subunit 4, mitochondrial	YPL078C
P02992	EFTU_YEAST	reviewed	Elongation factor Tu, mitochondrial (tufM)	YOR187W
P07246	ADH3_YEAST	reviewed	Alcohol dehydrogenase 3, mitochondrial (EC 1.1.1.1) (Alcohol dehydrogenase III) (YADH-3)	YMR083W
P19262	ODO2_YEAST	reviewed	Dihydrolipoyllysine-residue succinyltransferase component of 2-oxoglutarate dehydrogenase complex, mitochondrial (EC 2.3.1.61) (2-oxoglutarate dehydrogenase complex component E2) (OGDC-E2) (Dihydrolipoamide succinyltransferase component of 2-oxoglutarate dehydrogenase complex)	YDR148C
P16387	ODPA_YEAST	reviewed	Pyruvate dehydrogenase E1 component subunit alpha, mitochondrial (EC 1.2.4.1) (Pyruvate dehydrogenase complex component E1 alpha) (PDHE1-A)	YER178W
P00360	G3P1_YEAST	reviewed	Glyceraldehyde-3-phosphate dehydrogenase 1 (GAPDH 1) (EC 1.2.1.12)	YJL052W
P21954	IDHP_YEAST	reviewed	Isocitrate dehydrogenase [NADP], mitochondrial (IDH) (EC 1.1.1.42) (IDP) (NADP(+)-specific ICDH) (Oxalosuccinate decarboxylase)	YDL066W
Q08245	ZEO1_YEAST	reviewed	Protein ZEO1 (Zeocin resistance protein 1)	YOL109W
P53312	SUCB_YEAST	reviewed	Succinate--CoA ligase [ADP-forming] subunit beta, mitochondrial (EC 6.2.1.5) (Succinyl-CoA synthetase beta chain) (SCS-beta)	YGR244C
P23644	TOM40_YEAST	reviewed	Mitochondrial import receptor subunit TOM40 (Mitochondrial import site protein ISP42) (Translocase of outer membrane 40 kDa subunit)	YMR203W
P07342	ILVB_YEAST	reviewed	Acetolactate synthase catalytic subunit, mitochondrial (EC 2.2.1.6) (Acetohydroxy-acid synthase catalytic subunit) (AHAS) (ALS)	YMR108W
P25374	NFS1_YEAST	reviewed	Cysteine desulfurase, mitochondrial (EC 2.8.1.7) (tRNA-splicing protein SPL1)	YCL017C
P50085	PHB2_YEAST	reviewed	Prohibitin-2	YGR231C
P37292	GLYM_YEAST	reviewed	Serine hydroxymethyltransferase, mitochondrial (SHMT) (EC 2.1.2.1) (Glycine hydroxymethyltransferase) (Serine methylase)	YBR263W
P39522	ILV3_YEAST	reviewed	Dihydroxy-acid dehydratase, mitochondrial (DAD) (EC 4.2.1.9) (2,3-dihydroxy acid hydrolyase)	YJR016C
Q12349	ATP14_YEAST	reviewed	ATP synthase subunit H, mitochondrial	YLR295C
P40961	PHB1_YEAST	reviewed	Prohibitin-1	YGR132C
P40513	MAM33_YEAST	reviewed	Mitochondrial acidic protein MAM33	YIL070C
P36013	MAOM_YEAST	reviewed	NAD-dependent malic enzyme, mitochondrial (NAD-ME) (EC 1.1.1.38)	YKL029C
Q2V2P9	YD19A_YEAST	reviewed	Uncharacterized protein YDR119W-A	YDR119W-A
P48015	GCST_YEAST	reviewed	Aminomethyltransferase, mitochondrial (EC 2.1.2.10) (Glycine cleavage system T protein) (GCVT) (Glycine decarboxylase complex subunit T)	YDR019C
P54783	ALO_YEAST	reviewed	D-arabinono-1,4-lactone oxidase (ALO) (EC 1.1.3.37) (L-galactono-gamma-lactone oxidase)	YML086C
P00044	CYC1_YEAST	reviewed	Cytochrome c iso-1	YJR048W
P49095	GCSP_YEAST	reviewed	Glycine dehydrogenase (decarboxylating), mitochondrial (EC 1.4.4.2) (Glycine cleavage system P protein) (Glycine decarboxylase) (Glycine decarboxylase complex subunit P) (Glycine dehydrogenase (aminomethyl-transferring))	YMR189W
Q01519	COX12_YEAST	reviewed	Cytochrome c oxidase subunit 6B (EC 1.9.3.1) (Cytochrome c oxidase polypeptide VIb)	YLR038C
P38071	ETR1_YEAST	reviewed	Enoyl-[acyl-carrier-protein] reductase, mitochondrial (EC 1.3.1.104) (2-enoyl thioester reductase) (Mitochondrial respiratory function protein 1)	YBR026C
P33416	HSP78_YEAST	reviewed	Heat shock protein 78, mitochondrial	YDR258C
P00927	THDH_YEAST	reviewed	Threonine dehydratase, mitochondrial (EC 4.3.1.19) (Threonine deaminase)	YER086W
P32860	NFU1_YEAST	reviewed	NifU-like protein, mitochondrial	YKL040C
P38079	YRO2_YEAST	reviewed	Protein YRO2	YBR054W
P21801	SDHB_YEAST	reviewed	Succinate dehydrogenase [ubiquinone] iron-sulfur subunit, mitochondrial (EC 1.3.5.1) (Iron-sulfur subunit of complex II) (Ip)	YLL041C
P37299	QCR10_YEAST	reviewed	Cytochrome b-c1 complex subunit 10 (Complex III subunit 10) (Complex III subunit XI) (Ubiquinol-cytochrome c reductase complex 8.5 kDa protein)	YHR001W-A
P32191	GPDM_YEAST	reviewed	Glycerol-3-phosphate dehydrogenase, mitochondrial (GPD-M) (GPDH-M) (EC 1.1.5.3)	YIL155C
P25719	CYPC_YEAST	reviewed	Peptidyl-prolyl cis-trans isomerase C, mitochondrial (PPIase C) (EC 5.2.1.8) (Cyclophilin C) (PPI-III) (Rotamase C)	YML078W
P02994	EF1A_YEAST	reviewed	Elongation factor 1-alpha (EF-1-alpha) (Eukaryotic elongation factor 1A) (eEF1A) (Translation elongation factor 1A)	YPR080W; YBR118W
P39004	HXT7_YEAST	reviewed	High-affinity hexose transporter HXT7	YDR342C
Q02486	ABF2_YEAST	reviewed	ARS-binding factor 2, mitochondrial	YMR072W
P16622	HEMH_YEAST	reviewed	Ferrochelatase, mitochondrial (EC 4.99.1.1) (Heme synthase) (Protoheme ferro-lyase)	YOR176W
P53163	MNP1_YEAST	reviewed	54S ribosomal protein L12, mitochondrial (Mitochondrial large ribosomal subunit protein bL12m) (Mitochondrial-nucleoid protein 1)	YGL068W
P00447	SODM_YEAST	reviewed	Superoxide dismutase [Mn], mitochondrial (EC 1.15.1.1)	YHR008C
P07275	PUT2_YEAST	reviewed	Delta-1-pyrroline-5-carboxylate dehydrogenase, mitochondrial (P5C dehydrogenase) (EC 1.2.1.88) (L-glutamate gamma-semialdehyde dehydrogenase)	YHR037W
P40495	LYS12_YEAST	reviewed	Homoisocitrate dehydrogenase, mitochondrial (HIcDH) (EC 1.1.1.87)	YIL094C
P39533	ACON2_YEAST	reviewed	Homocitrate dehydratase, mitochondrial (EC 4.2.1.-) (Aconitase 2)	YJL200C
A5Z2X5	YP010_YEAST	reviewed	UPF0495 protein YPR010C-A	YPR010C-A
Q12233	ATPN_YEAST	reviewed	ATP synthase subunit g, mitochondrial (ATPase subunit g)	YPR020W
P38325	OM14_YEAST	reviewed	Mitochondrial outer membrane protein OM14 (Outer membrane protein of 14 kDa)	YBR230C
P18544	ARGD_YEAST	reviewed	Acetylornithine aminotransferase, mitochondrial (ACOAT) (EC 2.6.1.11)	YOL140W
Q96VH5	MIC10_YEAST	reviewed	MICOS complex subunit MIC10 (Mitochondrial contact site complex 10 kDa subunit) (Mitochondrial inner membrane organization component of 10 kDa) (Mitochondrial organizing structure protein 1) (MitOS1)	YCL057C-A
P33303	SFC1_YEAST	reviewed	Succinate/fumarate mitochondrial transporter (Regulator of acetyl-CoA synthase activity)	YJR095W
P25619	HSP30_YEAST	reviewed	30 kDa heat shock protein	YCR021C
Q12335	PST2_YEAST	reviewed	Protoplast secreted protein 2	YDR032C
P32352	ERG2_YEAST	reviewed	C-8 sterol isomerase (EC 5.-.-.-) (Delta-8--delta-7 sterol isomerase)	YMR202W
Q03667	MIX17_YEAST	reviewed	Mitochondrial intermembrane space cysteine motif-containing protein MIX17 (Mitochondrial intermembrane space CX(n)C motif protein of 17 kDa)	YMR002W
P49017	COQ5_YEAST	reviewed	2-methoxy-6-polyprenyl-1,4-benzoquinol methylase, mitochondrial (EC 2.1.1.201) (2-hexaprenyl-6-methoxy-1,4-benzoquinol methyltransferase) (Ubiquinone biosynthesis methyltransferase COQ5)	YML110C
P23180	AIM17_YEAST	reviewed	Probable oxidoreductase AIM17 (EC 1.14.11.-) (Altered inheritance of mitochondria protein 17, mitochondrial) (Found in mitochondrial proteome protein 12)	YHL021C
P38885	AIM46_YEAST	reviewed	Altered inheritance of mitochondria protein 46, mitochondrial (Found in mitochondrial proteome protein 34)	YHR199C
P81449	ATPJ_YEAST	reviewed	ATP synthase subunit e, mitochondrial (ATPase subunit e) (Translocase of the inner membrane protein 11)	YDR322C-A
P00359	G3P3_YEAST	reviewed	Glyceraldehyde-3-phosphate dehydrogenase 3 (GAPDH 3) (EC 1.2.1.12)	YGR192C
P32897	TIM23_YEAST	reviewed	Mitochondrial import inner membrane translocase subunit TIM23 (Membrane import machinery protein MIM23) (Mitochondrial protein import protein 3) (Mitochondrial protein import protein MAS6)	YNR017W
P46681	DLD2_YEAST	reviewed	D-2-hydroxyglutarate--pyruvate transhydrogenase DLD2 (D-2HG--pyruvate transhydrogenase DLD2) (EC 1.1.99.40) (Actin-interacting protein 2) (D-lactate dehydrogenase [cytochrome] 2, mitochondrial) (EC 1.1.2.4) (D-lactate ferricytochrome C oxidoreductase) (D-LCR)	YDL178W
P41921	GSHR_YEAST	reviewed	Glutathione reductase (GR) (GRase) (EC 1.8.1.7)	YPL091W
P32898	CYM1_YEAST	reviewed	Mitochondrial presequence protease (EC 3.4.24.-) (Cytosolic metalloprotease 1) (Metalloprotease of 112 kDa)	YDR430C
Q12480	ETFA_YEAST	reviewed	Probable electron transfer flavoprotein subunit alpha, mitochondrial (Alpha-ETF) (Altered inheritance rate of mitochondria protein 45)	YPR004C
P09440	C1TM_YEAST	reviewed	C-1-tetrahydrofolate synthase, mitochondrial (C1-THF synthase) [Includes: Methylenetetrahydrofolate dehydrogenase (EC 1.5.1.5); Methenyltetrahydrofolate cyclohydrolase (EC 3.5.4.9); Formyltetrahydrofolate synthetase (EC 6.3.4.3)]	YBR084W
P42940	ETFB_YEAST	reviewed	Probable electron transfer flavoprotein subunit beta (Beta-ETF) (Changed intracellular redox state protein 1)	YGR207C
Q12031	ACEB_YEAST	reviewed	Mitochondrial 2-methylisocitrate lyase (Methylisocitrate lyase) (EC 4.1.3.30)	YPR006C
P16451	ODPX_YEAST	reviewed	Pyruvate dehydrogenase complex protein X component, mitochondrial (Dihydrolipoamide dehydrogenase-binding protein of pyruvate dehydrogenase complex) (E3-binding protein) (Pyruvate dehydrogenase complex component E3BP)	YGR193C
P19955	RT31_YEAST	reviewed	37S ribosomal protein YMR-31, mitochondrial	YFR049W
P20084	RM33_YEAST	reviewed	54S ribosomal protein L33, mitochondrial (Mitochondrial large ribosomal subunit protein uL30m) (YmL33)	YMR286W
P37298	DHSD_YEAST	reviewed	Succinate dehydrogenase [ubiquinone] cytochrome b small subunit, mitochondrial (CybS) (Succinate-ubiquinone reductase membrane anchor subunit)	YDR178W
Q12428	PRPD_YEAST	reviewed	Probable 2-methylcitrate dehydratase (2-MC dehydratase) (EC 4.2.1.79) ((2S,3S)-2-methylcitrate dehydratase)	YPR002W
Q06892	POS5_YEAST	reviewed	NADH kinase POS5, mitochondrial (EC 2.7.1.86)	YPL188W
P30624	LCF1_YEAST	reviewed	Long-chain-fatty-acid--CoA ligase 1 (EC 6.2.1.3) (Fatty acid activator 1) (Long-chain acyl-CoA synthetase 1)	YOR317W
P52893	ALAM_YEAST	reviewed	Probable alanine aminotransferase, mitochondrial (EC 2.6.1.2) (Glutamate pyruvate transaminase) (GPT) (Glutamic--alanine transaminase) (Glutamic--pyruvic transaminase)	YLR089C
Q12029	FSF1_YEAST	reviewed	Sideroflexin FSF1 (Fungal sideroflexin-1)	YOR271C
Q01217	ARG56_YEAST	reviewed	Protein ARG5,6, mitochondrial [Cleaved into: N-acetyl-gamma-glutamyl-phosphate reductase (EC 1.2.1.38) (N-acetyl-glutamate semialdehyde dehydrogenase) (NAGSA dehydrogenase); Acetylglutamate kinase (EC 2.7.2.8) (N-acetyl-L-glutamate 5-phosphotransferase) (NAG kinase) (AGK)]	YER069W
P40008	FMP52_YEAST	reviewed	Protein FMP52, mitochondrial (Found in mitochondrial proteome protein 52)	YER004W
P49334	TOM22_YEAST	reviewed	Mitochondrial import receptor subunit TOM22 (Mitochondrial 17 kDa assembly protein) (Mitochondrial 22 kDa outer membrane protein) (Protein MAS17) (Translocase of outer membrane 22 kDa subunit)	YNL131W
P53889	FMP41_YEAST	reviewed	Uncharacterized mitochondrial hydrolase FMP41 (EC 3.-.-.-)	YNL168C
P12686	RT13_YEAST	reviewed	37S ribosomal protein MRP13, mitochondrial (Mitochondrial small ribosomal subunit protein mS44) (YmS-A)	YGR084C
P49367	LYS4_YEAST	reviewed	Homoaconitase, mitochondrial (EC 4.2.1.36) (Homoaconitate hydratase)	YDR234W
P39515	TIM17_YEAST	reviewed	Mitochondrial import inner membrane translocase subunit TIM17 (Mitochondrial inner membrane protein MIM17) (Mitochondrial protein import protein 2)	YJL143W
P35180	TOM20_YEAST	reviewed	Mitochondrial import receptor subunit TOM20 (Mitochondrial 20 kDa outer membrane protein) (Protein MAS20) (Translocase of outer membrane 20 kDa subunit)	YGR082W
P21306	ATP5E_YEAST	reviewed	ATP synthase subunit epsilon, mitochondrial (ATPase subunit epsilon)	YPL271W
P53721	RCF2_YEAST	reviewed	Respiratory supercomplex factor 2, mitochondrial (Altered inheritance of mitochondria protein 38)	YNR018W
P14020	DPM1_YEAST	reviewed	Dolichol-phosphate mannosyltransferase (EC 2.4.1.83) (Dolichol-phosphate mannose synthase) (DPM synthase) (Dolichyl-phosphate beta-D-mannosyltransferase) (Mannose-P-dolichol synthase) (MPD synthase)	YPR183W
P00424	COX5A_YEAST	reviewed	Cytochrome c oxidase polypeptide 5A, mitochondrial (EC 1.9.3.1) (Cytochrome c oxidase polypeptide Va)	YNL052W
P17695	GLRX2_YEAST	reviewed	Glutaredoxin-2 (EC 1.11.1.9) (EC 2.5.1.18) (Glutathione-dependent oxidoreductase 2) (Thioltransferase)	YDR513W
P07255	COX9_YEAST	reviewed	Cytochrome c oxidase subunit 7A (EC 1.9.3.1) (Cytochrome c oxidase polypeptide VIIA)	YDL067C
P04710	ADT1_YEAST	reviewed	ADP,ATP carrier protein 1 (ADP/ATP translocase 1) (Adenine nucleotide translocator 1) (ANT 1)	YMR056C
P00925	ENO2_YEAST	reviewed	Enolase 2 (EC 4.2.1.11) (2-phospho-D-glycerate hydro-lyase 2) (2-phosphoglycerate dehydratase 2)	YHR174W
P47131	YJ55_YEAST	reviewed	TMEM14 protein homolog YJR085C	YJR085C
P17967	PDI_YEAST	reviewed	Protein disulfide-isomerase (PDI) (EC 5.3.4.1) (Thioredoxin-related glycoprotein 1)	YCL043C
P40030	ERG28_YEAST	reviewed	Ergosterol biosynthetic protein 28	YER044C
P81450	ATP18_YEAST	reviewed	ATP synthase subunit J, mitochondrial (ATPase synthase I subunit)	YML081C-A
Q02784	GLRX5_YEAST	reviewed	Monothiol glutaredoxin-5, mitochondrial	YPL059W
P07213	TOM70_YEAST	reviewed	Mitochondrial import receptor subunit TOM70 (70 kDa mitochondrial outer membrane protein) (Translocase of outer membrane 70 kDa subunit)	YNL121C
P06780	RHO1_YEAST	reviewed	GTP-binding protein RHO1 (Rho-type GTPase 1)	YPR165W
P36112	MIC60_YEAST	reviewed	MICOS complex subunit MIC60 (Altered inheritance of mitochondria protein 28) (Formation of crista junctions protein 1) (Found in mitochondrial proteome protein 13) (Mitofilin)	YKR016W
P32787	MG101_YEAST	reviewed	Mitochondrial genome maintenance protein MGM101	YJR144W
P25087	ERG6_YEAST	reviewed	Sterol 24-C-methyltransferase (EC 2.1.1.41) (Delta(24)-sterol C-methyltransferase)	YML008C
P35191	MDJ1_YEAST	reviewed	DnaJ homolog 1, mitochondrial	YFL016C
P00560	PGK_YEAST	reviewed	Phosphoglycerate kinase (EC 2.7.2.3)	YCR012W
Q03246	RT17_YEAST	reviewed	37S ribosomal protein S17, mitochondrial (Mitochondrial small ribosomal subunit protein uS17m)	YMR188C
P36151	YK50_YEAST	reviewed	Uncharacterized protein YKR070W	YKR070W
Q08822	ETFD_YEAST	reviewed	Probable electron transfer flavoprotein-ubiquinone oxidoreductase, mitochondrial (ETF-QO) (ETF-ubiquinone oxidoreductase) (EC 1.5.5.1) (Changed intracellular redox state protein 2) (Electron-transferring-flavoprotein dehydrogenase) (ETF dehydrogenase)	YOR356W
P04803	SYWM_YEAST	reviewed	Tryptophan--tRNA ligase, mitochondrial (EC 6.1.1.2) (Tryptophanyl-tRNA synthetase) (TrpRS)	YDR268W
P47127	AIM24_YEAST	reviewed	Altered inheritance of mitochondria protein 24, mitochondrial (Found in mitochondrial proteome protein 26)	YJR080C
P22354	RM20_YEAST	reviewed	54S ribosomal protein L20, mitochondrial (Mitochondrial large ribosomal subunit protein mL58) (YmL20)	YKR085C
P38345	SDHF4_YEAST	reviewed	Succinate dehydrogenase assembly factor 4, mitochondrial (SDH assembly factor 4) (SDHAF4) (Found in mitochondrial proteome protein 21)	YBR269C
Q04599	RM01_YEAST	reviewed	54S ribosomal protein L1, mitochondrial (Mitochondrial large ribosomal subunit protein uL1m)	YDR116C
P00175	CYB2_YEAST	reviewed	Cytochrome b2, mitochondrial (EC 1.1.2.3) (L-lactate dehydrogenase [Cytochrome]) (L-lactate ferricytochrome C oxidoreductase) (L-LCR)	YML054C
P25372	TRX3_YEAST	reviewed	Thioredoxin-3, mitochondrial	YCR083W
P87108	TIM10_YEAST	reviewed	Mitochondrial import inner membrane translocase subunit TIM10 (Mitochondrial intermembrane protein MRS11)	YHR005C-A
Q03028	ODC1_YEAST	reviewed	Mitochondrial 2-oxodicarboxylate carrier 1	YPL134C
P33448	TOM6_YEAST	reviewed	Mitochondrial import receptor subunit TOM6 (Mitochondrial import site protein ISP6) (Translocase of outer membrane 6 kDa subunit)	YOR045W
P32796	CACP_YEAST	reviewed	Carnitine O-acetyltransferase, mitochondrial (Carnitine acetylase) (EC 2.3.1.7)	YML042W
P16547	OM45_YEAST	reviewed	Mitochondrial outer membrane protein OM45 (Outer membrane protein of 45 kDa)	YIL136W
P36775	LONM_YEAST	reviewed	Lon protease homolog, mitochondrial (EC 3.4.21.53)	YBL022C
P36531	RM36_YEAST	reviewed	54S ribosomal protein L36, mitochondrial (Mitochondrial large ribosomal subunit protein bL31m) (YmL36)	YBR122C
P25039	EFGM_YEAST	reviewed	Elongation factor G, mitochondrial (EF-Gmt) (Elongation factor G 1, mitochondrial) (mEF-G 1) (Elongation factor G1)	YLR069C
Q12305	RDL1_YEAST	reviewed	Thiosulfate:glutathione sulfurtransferase (TST) (EC 2.8.1.-) (Rhodanese-like protein 1)	YOR285W
P40858	RN49_YEAST	reviewed	54S ribosomal protein L49, mitochondrial (Mitochondrial large ribosomal subunit protein bL21m) (YmL49)	YJL096W
P43567	AGX1_YEAST	reviewed	Alanine--glyoxylate aminotransferase 1 (EC 2.6.1.44)	YFL030W
P22353	RM08_YEAST	reviewed	54S ribosomal protein L8, mitochondrial (Mitochondrial large ribosomal subunit protein bL17m) (YmL8)	YJL063C
P43594	MIC19_YEAST	reviewed	MICOS complex subunit MIC19 (Altered inheritance of mitochondria protein 13, mitochondrial) (Mitochondrial contact site complex 19 kDa subunit)	YFR011C
P14540	ALF_YEAST	reviewed	Fructose-bisphosphate aldolase (FBP aldolase) (FBPA) (EC 4.1.2.13) (Fructose-1,6-bisphosphate aldolase)	YKL060C
P32803	EMP24_YEAST	reviewed	Endosomal protein P24B (24 kDa endomembrane protein) (Basic 24 kDa late endocytic intermediate component)	YGL200C
Q12487	RM23_YEAST	reviewed	54S ribosomal protein L23, mitochondrial (Mitochondrial large ribosomal subunit protein uL13m) (YmL23)	YOR150W
P32368	SAC1_YEAST	reviewed	Phosphoinositide phosphatase SAC1 (EC 3.1.3.-) (Recessive suppressor of secretory defect)	YKL212W
P40515	FIS1_YEAST	reviewed	Mitochondrial fission 1 protein (Mitochondrial division protein 2)	YIL065C
P53193	JAC1_YEAST	reviewed	J-type co-chaperone JAC1, mitochondrial (J-type accessory chaperone 1)	YGL018C
Q07914	TIM14_YEAST	reviewed	Mitochondrial import inner membrane translocase subunit TIM14 (Presequence translocated-associated motor subunit PAM18)	YLR008C
P40159	YNU8_YEAST	reviewed	Uncharacterized protein YNL208W	YNL208W
Q12166	LEU9_YEAST	reviewed	2-isopropylmalate synthase 2, mitochondrial (EC 2.3.3.13) (Alpha-IPM synthase 2) (Alpha-isopropylmalate synthase 2) (Alpha-isopropylmalate synthase II)	YOR108W
P53318	COQ6_YEAST	reviewed	Ubiquinone biosynthesis monooxygenase COQ6, mitochondrial (EC 1.14.13.-) (Ubiquinone C4-deaminase) (EC 3.5.-.-)	YGR255C
Q03976	RT24_YEAST	reviewed	37S ribosomal protein S24, mitochondrial (Mitochondrial ribosomal small subunit protein 24) (Mitochondrial small ribosomal subunit protein mS35)	YDR175C
Q3E785	SDHF1_YEAST	reviewed	Succinate dehydrogenase assembly factor 1, mitochondrial (SDH assembly factor 1) (SDHAF1)	YDR379C-A
P10662	RT01_YEAST	reviewed	37S ribosomal protein MRP1, mitochondrial (Mitochondrial small ribosomal subunit protein mS43)	YDR347W
P15992	HSP26_YEAST	reviewed	Heat shock protein 26 (26 kDa heat shock protein)	YBR072W
P40035	PIC2_YEAST	reviewed	Mitochondrial phosphate carrier protein 2 (Phosphate transport protein 2) (PTP 2) (Pi carrier isoform 2) (mPic 2)	YER053C
P36519	RM07_YEAST	reviewed	54S ribosomal protein L7, mitochondrial (Mitochondrial large ribosomal subunit protein uL5m) (YmL5) (YmL7)	YDR237W
P43635	CISY3_YEAST	reviewed	Citrate synthase 3, mitochondrial (EC 2.3.3.1)	YPR001W
Q02950	RT51_YEAST	reviewed	37S ribosomal protein MRP51, mitochondrial (Mitochondrial small ribosomal subunit protein bS1m)	YPL118W
P40312	CYB5_YEAST	reviewed	Cytochrome b5	YNL111C
P40086	COX15_YEAST	reviewed	Cytochrome c oxidase assembly protein COX15	YER141W
P0C268	YB39B_YEAST	reviewed	Uncharacterized protein YBL039W-B	YBL039W-B
P46998	FMP33_YEAST	reviewed	Mitochondrial membrane protein FMP33	YJL161W
Q12032	AIM41_YEAST	reviewed	Altered inheritance of mitochondria protein 41, mitochondrial	YOR215C
P40047	ALDH5_YEAST	reviewed	Aldehyde dehydrogenase 5, mitochondrial (EC 1.2.1.5)	YER073W
P50087	MIC26_YEAST	reviewed	MICOS subunit MIC26 (Mitochondrial contact site complex 29 kDa subunit) (Mitochondrial inner membrane organization component of 27 kDa) (Mitochondrial organizing structure protein 2) (MitOS2)	YGR235C
P36059	NNRD_YEAST	reviewed	ATP-dependent (S)-NAD(P)H-hydrate dehydratase (EC 4.2.1.93) (ATP-dependent NAD(P)HX dehydratase) (Nicotinamide nucleotide repair protein 2)	YKL151C
P00445	SODC_YEAST	reviewed	Superoxide dismutase [Cu-Zn] (EC 1.15.1.1)	YJR104C
P47141	RT26_YEAST	reviewed	37S ribosomal protein S26, mitochondrial (Mitochondrial small ribosomal subunit protein mS42)	YJR101W
P53292	RT35_YEAST	reviewed	37S ribosomal protein S35, mitochondrial (Mitochondrial small ribosomal subunit protein mS45)	YGR165W
P40452	COA1_YEAST	reviewed	Cytochrome c oxidase assembly factor 1	YIL157C
P38756	TCD1_YEAST	reviewed	tRNA threonylcarbamoyladenosine dehydratase 1 (EC 6.1.-.-) (t(6)A37 dehydratase 1)	YHR003C
P31382	PMT2_YEAST	reviewed	Dolichyl-phosphate-mannose--protein mannosyltransferase 2 (EC 2.4.1.109)	YAL023C
P29704	FDFT_YEAST	reviewed	Squalene synthase (SQS) (SS) (EC 2.5.1.21) (FPP:FPP farnesyltransferase) (Farnesyl-diphosphate farnesyltransferase)	YHR190W
Q12328	TIM22_YEAST	reviewed	Mitochondrial import inner membrane translocase subunit TIM22	YDL217C
Q08179	MDM38_YEAST	reviewed	Mitochondrial distribution and morphology protein 38	YOL027C
P53732	RT12_YEAST	reviewed	37S ribosomal protein S12, mitochondrial (Mitochondrial small ribosomal subunit protein uS12m)	YNR036C
P10591	HSP71_YEAST	reviewed	Heat shock protein SSA1 (Heat shock protein YG100)	YAL005C
P11914	MPPA_YEAST	reviewed	Mitochondrial-processing peptidase subunit alpha (Alpha-MPP) (Inactive zinc metalloprotease alpha) (Matrix processing peptidase) (MPP) (Mitochondrial assembly protein 2) (Mitochondrial import function protein 2)	YHR024C
Q03799	RT08_YEAST	reviewed	37S ribosomal protein S8, mitochondrial (Mitochondrial small ribosomal subunit protein uS8m)	YMR158W
Q02776	TIM50_YEAST	reviewed	Mitochondrial import inner membrane translocase subunit TIM50	YPL063W
P60010	ACT_YEAST	reviewed	Actin	YFL039C
P38300	MBA1_YEAST	reviewed	Inner membrane mitoribosome receptor MBA1, mitochondrial (Multi-copy bypass of AFG3 protein)	YBR185C
P47039	BNA3_YEAST	reviewed	Probable kynurenine--oxoglutarate transaminase BNA3 (EC 2.6.1.7) (Biosynthesis of nicotinic acid protein 3) (Kynurenine aminotransferase)	YJL060W
P32799	COX13_YEAST	reviewed	Cytochrome c oxidase subunit 6A, mitochondrial (EC 1.9.3.1) (Cytochrome c oxidase polypeptide VIa)	YGL191W
P00431	CCPR_YEAST	reviewed	Cytochrome c peroxidase, mitochondrial (CCP) (EC 1.11.1.5)	YKR066C
P35176	CYPD_YEAST	reviewed	Peptidyl-prolyl cis-trans isomerase D (PPIase D) (EC 5.2.1.8) (Cyclophilin D) (Rotamase D)	YDR304C
P38120	RT09_YEAST	reviewed	37S ribosomal protein S9, mitochondrial (Mitochondrial small ribosomal subunit protein uS9m)	YBR146W
P36101	TCD2_YEAST	reviewed	tRNA threonylcarbamoyladenosine dehydratase 2 (EC 6.1.-.-) (t(6)A37 dehydratase 2)	YKL027W
P39525	CEM1_YEAST	reviewed	3-oxoacyl-[acyl-carrier-protein] synthase homolog (EC 2.3.1.41) (Beta-ketoacyl-ACP synthase homolog)	YER061C
P10507	MPPB_YEAST	reviewed	Mitochondrial-processing peptidase subunit beta (EC 3.4.24.64) (Beta-MPP) (Mitochondrial assembly protein 1) (Processing enhancing protein) (PEP)	YLR163C
Q12283	FABD_YEAST	reviewed	Malonyl CoA-acyl carrier protein transacylase, mitochondrial (MCT) (EC 2.3.1.39) (Malonyl-CoA:ACP transferase)	YOR221C
P50088	SPG1_YEAST	reviewed	Stationary phase gene 1 protein	YGR236C
Q2V2P4	YI156_YEAST	reviewed	Uncharacterized protein YIL156W-B	YIL156W-B
P32902	RT04_YEAST	reviewed	37S ribosomal protein MRP4, mitochondrial (Mitochondrial small ribosomal subunit protein uS2m)	YHL004W
P40053	AIM9_YEAST	reviewed	Altered inheritance of mitochondria protein 9, mitochondrial (Found in mitochondrial proteome protein 29)	YER080W
Q06405	ATPK_YEAST	reviewed	ATP synthase subunit f, mitochondrial	YDR377W
P54837	TMEDA_YEAST	reviewed	Endoplasmic reticulum vesicle protein 25	YML012W
Q01852	TIM44_YEAST	reviewed	Mitochondrial import inner membrane translocase subunit TIM44 (Inner membrane import site protein 45) (ISP45) (Membrane import machinery protein MIM44) (Mitochondrial protein import protein 1)	YIL022W
P36060	MCR1_YEAST	reviewed	NADH-cytochrome b5 reductase 2 (EC 1.6.2.2) (Mitochondrial cytochrome b reductase) (p34/p32) [Cleaved into: NADH-cytochrome b5 reductase p34 form; NADH-cytochrome b5 reductase p32 form]	YKL150W
P15424	MS116_YEAST	reviewed	ATP-dependent RNA helicase MSS116, mitochondrial (EC 3.6.4.13)	YDR194C
P38720	6PGD1_YEAST	reviewed	6-phosphogluconate dehydrogenase, decarboxylating 1 (EC 1.1.1.44)	YHR183W
P36534	RM40_YEAST	reviewed	54S ribosomal protein L40, mitochondrial (Mitochondrial large ribosomal subunit protein uL24m) (YmL40)	YPL173W
Q3E792	RS25A_YEAST	reviewed	40S ribosomal protein S25-A (RP45) (S31) (Small ribosomal subunit protein eS25-A) (YS23)	YGR027C
P41735	COQ7_YEAST	reviewed	5-demethoxyubiquinone hydroxylase, mitochondrial (DMQ hydroxylase) (EC 1.14.99.60) (Catabolite repression protein 5) (Ubiquinone biosynthesis monooxygenase COQ7)	YOR125C
P00401	COX1_YEAST	reviewed	Cytochrome c oxidase subunit 1 (EC 1.9.3.1) (Cytochrome c oxidase polypeptide I)	Q0045
P53157	MPC1_YEAST	reviewed	Mitochondrial pyruvate carrier 1 (MPC1) (Protein FMP37)	YGL080W
P36516	RM03_YEAST	reviewed	54S ribosomal protein L3, mitochondrial (Mitochondrial large ribosomal subunit protein mL44) (YmL3)	YMR024W
P32466	HXT3_YEAST	reviewed	Low-affinity glucose transporter HXT3	YDR345C
P48360	ADRO_YEAST	reviewed	Probable NADPH:adrenodoxin oxidoreductase, mitochondrial (AR) (Adrenodoxin reductase) (EC 1.18.1.6) (Ferredoxin--NADP(+) reductase) (Ferredoxin reductase)	YDR376W
Q01163	RT23_YEAST	reviewed	37S ribosomal protein S23, mitochondrial (DAP-3) (Mitochondrial small ribosomal subunit protein mS29)	YGL129C
P06169	PDC1_YEAST	reviewed	Pyruvate decarboxylase isozyme 1 (EC 4.1.1.-) (EC 4.1.1.43) (EC 4.1.1.72) (EC 4.1.1.74) (Thiamine pyrophosphate-dependent 2-oxo-acid decarboxylase) (2ODC)	YLR044C
P36147	PAM17_YEAST	reviewed	Presequence translocated-associated motor subunit PAM17, mitochondrial	YKR065C
Q04458	HFD1_YEAST	reviewed	Fatty aldehyde dehydrogenase HFD1 (EC 1.2.1.3)	YMR110C
P32843	YME2_YEAST	reviewed	Mitochondrial escape protein 2 (Protein RNA12)	YMR302C
P36156	GTO2_YEAST	reviewed	Glutathione S-transferase omega-like 2 (EC 2.5.1.18) (Extracellular mutant protein 4) (Glutathione-dependent dehydroascorbate reductase) (EC 1.8.5.1)	YKR076W
P40319	ELO3_YEAST	reviewed	Elongation of fatty acids protein 3 (EC 2.3.1.199) (3-keto acyl-CoA synthase ELO3) (Affecting plasma membrane ATPase activity protein 1) (Suppressor of RAD3 essential function protein 1) (Suppressor of Rvs161 and Rvs167 mutations protein 4) (Very-long-chain 3-oxoacyl-CoA synthase 3) (v-SNARE bypass mutant gene 1 protein)	YLR372W
Q04697	GSF2_YEAST	reviewed	Glucose-signaling factor 2 (Extracellular mutant protein 6)	YML048W
Q04344	HNT1_YEAST	reviewed	Hit family protein 1 (EC 3.-.-.-) (Adenosine 5'-monophosphoramidase)	YDL125C
P51998	RL4P_YEAST	reviewed	54S ribosomal protein YmL6, mitochondrial (Mitochondrial large ribosomal subunit protein uL4m)	YML025C
P12687	RM02_YEAST	reviewed	54S ribosomal protein L2, mitochondrial (Mitochondrial large ribosomal subunit protein bL27m) (YMR6) (YmL2)	YNL005C
P25613	ADY2_YEAST	reviewed	Accumulation of dyads protein 2 (Ammonia transport outward protein 1)	YCR010C
P19956	RM44_YEAST	reviewed	54S ribosomal protein L44, mitochondrial (Mitochondrial large ribosomal subunit protein mL53) (YmL44)	YMR225C
P23254	TKT1_YEAST	reviewed	Transketolase 1 (TK 1) (EC 2.2.1.1)	YPR074C
P32317	AFG1_YEAST	reviewed	Protein AFG1	YEL052W
P06182	CCHL_YEAST	reviewed	Cytochrome c heme lyase (CCHL) (EC 4.4.1.17) (Holocytochrome-c synthase)	YAL039C
Q00873	CYT2_YEAST	reviewed	Cytochrome c1 heme lyase (CC1HL) (EC 4.4.1.-)	YKL087C
P32331	YMC1_YEAST	reviewed	Mitochondrial glycine transporter YMC1	YPR058W
Q6Q560	ISD11_YEAST	reviewed	Protein ISD11 (Iron-sulfur protein biogenesis, desulfurase-interacting protein 11)	YER048W-A
P40496	RT25_YEAST	reviewed	37S ribosomal protein S25, mitochondrial (Mitochondrial small ribosomal subunit protein mS23)	YIL093C
P32366	VA0D_YEAST	reviewed	V-type proton ATPase subunit d (V-ATPase subunit d) (V-ATPase 39 kDa subunit) (V-ATPase subunit M39) (Vacuolar proton pump subunit d)	YLR447C
P33767	OSTB_YEAST	reviewed	Dolichyl-diphosphooligosaccharide--protein glycosyltransferase subunit WBP1 (Oligosaccharyl transferase subunit WBP1) (Oligosaccharyl transferase subunit beta)	YEL002C
P23500	MRS4_YEAST	reviewed	Mitochondrial RNA-splicing protein MRS4	YKR052C
Q06011	ECM19_YEAST	reviewed	Protein ECM19 (Extracellular mutant protein 19)	YLR390W
P49954	NIT3_YEAST	reviewed	Omega-amidase NIT3 (EC 3.5.1.3) (Nitrilase homolog 2)	YLR351C
Q02204	RM13_YEAST	reviewed	54S ribosomal protein L13, mitochondrial (Mitochondrial large ribosomal subunit protein mL50) (YmL13)	YKR006C
P38523	GRPE_YEAST	reviewed	GrpE protein homolog, mitochondrial	YOR232W
Q08968	SELO_YEAST	reviewed	Protein adenylyltransferase SelO, mitochondrial (EC 2.7.7.-) (Selenoprotein O) (SelO)	YPL222W
P00950	PMG1_YEAST	reviewed	Phosphoglycerate mutase 1 (PGAM 1) (EC 5.4.2.11) (BPG-dependent PGAM 1) (MPGM 1) (Phosphoglyceromutase 1)	YKL152C
P21771	RT28_YEAST	reviewed	37S ribosomal protein S28, mitochondrial (Mitochondrial small ribosomal subunit protein uS15m)	YDR337W
P53081	NIF3_YEAST	reviewed	NGG1-interacting factor 3	YGL221C
P05759	RS31_YEAST	reviewed	Ubiquitin-40S ribosomal protein S31 [Cleaved into: Ubiquitin; 40S ribosomal protein S31 (CEP76) (S37) (Small ribosomal subunit protein eS31) (YS24)]	YLR167W
P42949	TIM16_YEAST	reviewed	Mitochondrial import inner membrane translocase subunit TIM16 (Presequence translocated-associated motor subunit PAM16)	YJL104W
P08466	NUC1_YEAST	reviewed	Mitochondrial nuclease (EC 3.1.30.-)	YJL208C
P53206	CYSKL_YEAST	reviewed	Putative cysteine synthase (CS) (EC 2.5.1.47) (Cysteine synthase-like protein) (CSl) (O-acetylserine (thiol)-lyase) (OAS-TL) (O-acetylserine sulfhydrylase)	YGR012W
P41543	OST1_YEAST	reviewed	Dolichyl-diphosphooligosaccharide--protein glycosyltransferase subunit 1 (N-linked oligosaccharyl transferase subunit 1) (Oligosaccharyl transferase 64 kDa subunit) (Oligosaccharyl transferase subunit OST1) (Oligosaccharyl transferase subunit alpha)	YJL002C
Q01532	BLH1_YEAST	reviewed	Cysteine proteinase 1, mitochondrial (EC 3.4.22.40) (Bleomycin hydrolase) (BLM hydrolase) (Homocysteine-thiolactonase) (HTLase) (Hcy-thiolactonase) (Leucine aminopeptidase 3) (Y3)	YNL239W
Q02795	OSTD_YEAST	reviewed	Dolichyl-diphosphooligosaccharide--protein glycosyltransferase subunit SWP1 (Oligosaccharyl transferase subunit SWP1) (Oligosaccharyl transferase subunit delta)	YMR149W
Q08058	COQ10_YEAST	reviewed	Coenzyme Q-binding protein COQ10, mitochondrial	YOL008W
P38288	TOS1_YEAST	reviewed	Protein TOS1 (Target of SBF 1)	YBR162C
P40341	YTA12_YEAST	reviewed	Mitochondrial respiratory chain complexes assembly protein YTA12 (EC 3.4.24.-) (Tat-binding homolog 12)	YMR089C
P25626	IMG1_YEAST	reviewed	54S ribosomal protein IMG1, mitochondrial (Integrity of mitochondrial genome protein 1) (Mitochondrial large ribosomal subunit protein bL19m) (PetCR46)	YCR046C
Q00245	RHO3_YEAST	reviewed	GTP-binding protein RHO3	YIL118W
Q3E7Y3	RS22B_YEAST	reviewed	40S ribosomal protein S22-B (RP50) (S24) (Small ribosomal subunit protein uS8-B) (YP58) (YS22)	YLR367W
P17558	RTPT_YEAST	reviewed	37S ribosomal protein PET123, mitochondrial (Mitochondrial small ribosomal subunit protein mS26)	YOR158W
Q3E762	YB230_YEAST	reviewed	Putative uncharacterized protein YBR230W-A	YBR230W-A
P32454	APE2_YEAST	reviewed	Aminopeptidase 2, mitochondrial (AP-II) (Aminopeptidase II) (EC 3.4.11.-) (YscII)	YKL157W
P34222	PTH2_YEAST	reviewed	Peptidyl-tRNA hydrolase 2 (PTH 2) (EC 3.1.1.29)	YBL057C
P32335	MSS51_YEAST	reviewed	Protein MSS51, mitochondrial (Mitochondrial splicing suppressor protein 51)	YLR203C
P02381	RMAR_YEAST	reviewed	Ribosomal protein VAR1, mitochondrial (Mitochondrial small ribosomal subunit protein uS3m)	Q0140
P49775	HNT2_YEAST	reviewed	Bis(5'-adenosyl)-triphosphatase (EC 3.6.1.29) (AP3A hydrolase) (AP3Aase) (Diadenosine 5',5'''-P1,P3-triphosphate hydrolase) (Dinucleosidetriphosphatase) (Hit family protein 2)	YDR305C
P27929	NAM9_YEAST	reviewed	37S ribosomal protein NAM9, mitochondrial (Mitochondrial small ribosomal subunit protein uS4m) (Nuclear accommodation of mitochondria protein 9)	YNL137C
Q03201	RT10_YEAST	reviewed	37S ribosomal protein S10, mitochondrial (Mitochondrial small ribosomal subunit protein uS10m)	YDR041W
Q04728	ARGJ_YEAST	reviewed	Arginine biosynthesis bifunctional protein ArgJ, mitochondrial (Extracellular mutant protein 40) [Cleaved into: Arginine biosynthesis bifunctional protein ArgJ alpha chain; Arginine biosynthesis bifunctional protein ArgJ beta chain] [Includes: Glutamate N-acetyltransferase (GAT) (EC 2.3.1.35) (Ornithine acetyltransferase) (OATase) (Ornithine transacetylase); Amino-acid acetyltransferase (EC 2.3.1…	YMR062C
P23301	IF5A1_YEAST	reviewed	Eukaryotic translation initiation factor 5A-1 (eIF-5A-1) (Hypusine-containing protein HP2) (eIF-4D)	YEL034W
P0CT04	IPB2_YEAST	reviewed	Protease B inhibitor 2 (Proteinase inhibitor I(B)2)	YNL015W
P32332	OAC1_YEAST	reviewed	Mitochondrial oxaloacetate transport protein (Mitochondrial carrier protein PMT)	YKL120W
P32830	TIM12_YEAST	reviewed	Mitochondrial import inner membrane translocase subunit TIM12 (Mitochondrial regulator of splicing 5)	YBR091C
P28778	RT06_YEAST	reviewed	37S ribosomal protein MRP17, mitochondrial (Mitochondrial small ribosomal subunit protein bS6m) (YmS16)	YKL003C
Q12746	PGA3_YEAST	reviewed	Plasma membrane-associated coenzyme Q6 reductase PGA3 (EC 1.6.2.2) (Processing of GAS1 and ALP protein 3)	YML125C
P39704	ERP2_YEAST	reviewed	Protein ERP2	YAL007C
P32904	RM06_YEAST	reviewed	54S ribosomal protein L6, mitochondrial (Mitochondrial large ribosomal subunit protein uL6m) (YmL16)	YHR147C
Q02820	NCE1_YEAST	reviewed	Non-classical export protein 1	YJL205C
P32388	RM49_YEAST	reviewed	54S ribosomal protein MRP49, mitochondrial (Mitochondrial large ribosomal subunit protein mL61)	YKL167C
P53969	SAM50_YEAST	reviewed	Sorting assembly machinery 50 kDa subunit (TOB complex 55 kDa subunit)	YNL026W
P40098	FMP10_YEAST	reviewed	Uncharacterized mitochondrial membrane protein FMP10	YER182W
P28321	MGLL_YEAST	reviewed	Monoglyceride lipase (MGL) (EC 3.1.1.23) (Monoacylglycerol hydrolase) (MAG hydrolase) (MGH) (Monoacylglycerol lipase) (MAG lipase) (MAGL) (Serine hydrolase YJU3)	YKL094W
P16474	BIP_YEAST	reviewed	Endoplasmic reticulum chaperone BiP (EC 3.6.4.10) (78 kDa glucose-regulated protein homolog) (GRP-78) (Immunoglobulin heavy chain-binding protein homolog) (BiP)	YJL034W
P40582	GST1_YEAST	reviewed	Glutathione S-transferase 1 (EC 2.5.1.18) (GST-I)	YIR038C
P38921	PET8_YEAST	reviewed	Putative mitochondrial carrier protein PET8	YNL003C
Q02774	SHR3_YEAST	reviewed	Secretory component protein SHR3	YDL212W
Q02888	INA17_YEAST	reviewed	Inner membrane assembly complex subunit 17 (Altered inheritance of mitochondria protein 43) (Found in mitochondrial proteome protein 14) (INA complex 17 kDa subunit)	YPL099C
P43616	DUG1_YEAST	reviewed	Cys-Gly metallodipeptidase DUG1 (EC 3.4.13.-) (Deficient in utilization of glutathione protein 1) (GSH degradosomal complex subunit DUG1)	YFR044C
P40530	PDK1_YEAST	reviewed	[Pyruvate dehydrogenase (acetyl-transferring)] kinase 1, mitochondrial (PDK 1) (Pyruvate dehydrogenase kinase 1) (EC 2.7.11.2) (Protein kinase of PDH protein 1) (Pyruvate dehydrogenase complex kinase 1) (PDC kinase 1) ([Pyruvate dehydrogenase [lipoamide]] kinase 1)	YIL042C
Q03429	MZM1_YEAST	reviewed	Mitochondrial zinc maintenance protein 1, mitochondrial (Altered inheritance of mitochondria protein 8) (Found in mitochondrial proteome protein 36)	YDR493W
P38816	TRXB2_YEAST	reviewed	Thioredoxin reductase 2, mitochondrial (EC 1.8.1.9)	YHR106W
P36141	FMP46_YEAST	reviewed	Putative redox protein FMP46, mitochondrial (EC 1.-.-.-) (Found in mitochondrial proteome protein 46)	YKR049C
P38169	KMO_YEAST	reviewed	Kynurenine 3-monooxygenase (EC 1.14.13.9) (Biosynthesis of nicotinic acid protein 4) (Kynurenine 3-hydroxylase)	YBL098W
P46971	PMT4_YEAST	reviewed	Dolichyl-phosphate-mannose--protein mannosyltransferase 4 (EC 2.4.1.109)	YJR143C
O13525	COQ4_YEAST	reviewed	Ubiquinone biosynthesis protein COQ4, mitochondrial (Coenzyme Q biosynthesis protein 4)	YDR204W
P31334	RM09_YEAST	reviewed	54S ribosomal protein L9, mitochondrial (Mitochondrial large ribosomal subunit protein uL3m) (YmL9)	YGR220C
P32453	ATP11_YEAST	reviewed	Protein ATP11, mitochondrial	YNL315C
Q03048	COFI_YEAST	reviewed	Cofilin (Actin-depolymerizing factor 1)	YLL050C
P36517	RM04_YEAST	reviewed	54S ribosomal protein L4, mitochondrial (Mitochondrial large ribosomal subunit protein uL29m) (YmL4)	YLR439W
P32467	HXT4_YEAST	reviewed	Low-affinity glucose transporter HXT4 (Low-affinity glucose transporter LGT1)	YHR092C
P43557	FMP32_YEAST	reviewed	Protein FMP32, mitochondrial (Found in mitochondrial proteome protein 32)	YFL046W
P00549	KPYK1_YEAST	reviewed	Pyruvate kinase 1 (PK 1) (EC 2.7.1.40) (cell division cycle protein 19)	YAL038W
P10614	CP51_YEAST	reviewed	Lanosterol 14-alpha demethylase (EC 1.14.14.154) (CYPLI) (Cytochrome P450 51) (Cytochrome P450-14DM) (Cytochrome P450-LIA1) (Sterol 14-alpha demethylase)	YHR007C
P40051	ICP55_YEAST	reviewed	Intermediate cleaving peptidase 55 (EC 3.4.11.26) (Intermediate cleaving peptidase of 55 kDa)	YER078C
P46992	YJR1_YEAST	reviewed	Cell wall protein YJL171C	YJL171C
Q08742	RDL2_YEAST	reviewed	Thiosulfate sulfurtransferase RDL2, mitochondrial (EC 2.8.1.1) (Altered inheritance of mitochondria protein 42) (Found in mitochondrial proteome protein 31) (Rhodanese-like protein 2)	YOR286W
P40483	YIK8_YEAST	reviewed	Putative zinc metalloproteinase YIL108W (EC 3.4.24.-)	YIL108W
P25574	EMC1_YEAST	reviewed	ER membrane protein complex subunit 1	YCL045C
P40471	AYR1_YEAST	reviewed	NADPH-dependent 1-acyldihydroxyacetone phosphate reductase (ADR) (EC 1.1.1.101) (1-acyl DHAP reductase) (Acyl/alkyl DHAP reductase) (Acylglycerone-phosphate reductase)	YIL124W
P53881	RM22_YEAST	reviewed	54S ribosomal protein L22, mitochondrial (Mitochondrial large ribosomal subunit protein uL22m)	YNL177C
P39925	AFG3_YEAST	reviewed	Mitochondrial respiratory chain complexes assembly protein AFG3 (EC 3.4.24.-) (ATPase family gene 3 protein) (Tat-binding homolog 10)	YER017C
P53140	RMD9_YEAST	reviewed	Protein RMD9, mitochondrial (Required for meiotic nuclear division protein 9)	YGL107C
Q08818	MSC6_YEAST	reviewed	Meiotic sister-chromatid recombination protein 6, mitochondrial	YOR354C
P38797	PP2C7_YEAST	reviewed	Protein phosphatase 2C homolog 7, mitochondrial (PP2C-7) (EC 3.1.3.16)	YHR076W
Q05779	COQ9_YEAST	reviewed	Ubiquinone biosynthesis protein COQ9, mitochondrial	YLR201C
Q12082	YD157_YEAST	reviewed	Uncharacterized protein YDL157C, mitochondrial	YDL157C
P14908	MTF1_YEAST	reviewed	Mitochondrial transcription factor 1 (EC 2.1.1.-) (Mitochondrial transcription factor mtTFB) (Mitochondrial-specificity factor) (RF1023)	YMR228W
P40364	MPM1_YEAST	reviewed	Mitochondrial peculiar membrane protein 1	YJL066C
P25642	IMG2_YEAST	reviewed	54S ribosomal protein IMG2, mitochondrial (Integrity of mitochondrial genome protein 2) (Mitochondrial large ribosomal subunit protein mL49)	YCR071C
Q05931	HSP7Q_YEAST	reviewed	Heat shock protein SSQ1, mitochondrial (Stress-seventy subfamily Q protein 1) (mtHSP70 homolog)	YLR369W
P11484	SSB1_YEAST	reviewed	Ribosome-associated molecular chaperone SSB1 (EC 3.6.4.10) (Cold-inducible protein YG101) (Heat shock protein SSB1) (Hsp70 chaperone Ssb)	YDL229W
P40970	LCB2_YEAST	reviewed	Serine palmitoyltransferase 2 (SPT 2) (EC 2.3.1.50) (Long chain base biosynthesis protein 2)	YDR062W
Q12497	FMP16_YEAST	reviewed	Protein FMP16, mitochondrial (Found in mitochondrial proteome protein 16)	YDR070C
P39965	SYPM_YEAST	reviewed	Probable proline--tRNA ligase, mitochondrial (EC 6.1.1.15) (Altered inheritance rate of mitochondria protein 10) (Prolyl-tRNA synthetase) (ProRS)	YER087W
P04039	COX8_YEAST	reviewed	Cytochrome c oxidase polypeptide VIII, mitochondrial (EC 1.9.3.1)	YLR395C
P36523	RM15_YEAST	reviewed	54S ribosomal protein L15, mitochondrial (Mitochondrial large ribosomal subunit protein mL57) (YmL15)	YLR312W-A
P37293	NAT2_YEAST	reviewed	Putative N-terminal acetyltransferase 2 (EC 2.3.1.-) (Amino-terminal, alpha-amino, acetyltransferase 2)	YGR147C
P53305	RT27_YEAST	reviewed	Mitochondrial 37S ribosomal protein S27 (Mitochondrial small ribosomal subunit protein mS33)	YGR215W
P36035	JEN1_YEAST	reviewed	Carboxylic acid transporter protein homolog	YKL217W
P36163	OMA1_YEAST	reviewed	Mitochondrial metalloendopeptidase OMA1 (EC 3.4.24.-)	YKR087C
P14906	SEC63_YEAST	reviewed	Protein translocation protein SEC63 (Protein NPL1) (Sec62/63 complex 73 kDa subunit)	YOR254C
P41277	GPP1_YEAST	reviewed	Glycerol-1-phosphate phosphohydrolase 1 (EC 3.1.3.21) ((DL)-glycerol-3-phosphatase 1) (Related to HOR2 protein 2)	YIL053W
P0CX56	RS18B_YEAST	reviewed	40S ribosomal protein S18-B (Small ribosomal subunit protein uS13-B)	YML026C
Q12359	ATO3_YEAST	reviewed	Ammonia transport outward protein 3	YDR384C
P41911	GPD2_YEAST	reviewed	Glycerol-3-phosphate dehydrogenase [NAD(+)] 2, mitochondrial (EC 1.1.1.8)	YOL059W
P36528	RM17_YEAST	reviewed	54S ribosomal protein L17, mitochondrial (Mitochondrial large ribosomal subunit protein mL46) (YmL17/YmL30)	YNL252C
P08425	SYFM_YEAST	reviewed	Phenylalanine--tRNA ligase, mitochondrial (EC 6.1.1.20) (Phenylalanyl-tRNA synthetase) (PheRS)	YPR047W
P25045	LCB1_YEAST	reviewed	Serine palmitoyltransferase 1 (SPT 1) (SPT1) (EC 2.3.1.50) (Long chain base biosynthesis protein 1)	YMR296C
P33421	SDH3_YEAST	reviewed	Succinate dehydrogenase [ubiquinone] cytochrome b subunit, mitochondrial	YKL141W
P35179	SC61G_YEAST	reviewed	Protein transport protein SSS1 (Sec61 complex subunit SSS1) (Sec61 complex subunit gamma) (Ssh1 complex subunit SSS1) (Ssh1 complex subunit gamma)	YDR086C
P25349	YCP4_YEAST	reviewed	Flavoprotein-like protein YCP4	YCR004C
P57744	TIM8_YEAST	reviewed	Mitochondrial import inner membrane translocase subunit TIM8	YJR135W-A
P07806	SYV_YEAST	reviewed	Valine--tRNA ligase, mitochondrial (EC 6.1.1.9) (Valyl-tRNA synthetase) (ValRS)	YGR094W
P22135	ATP12_YEAST	reviewed	Protein ATP12, mitochondrial	YJL180C
P08525	QCR8_YEAST	reviewed	Cytochrome b-c1 complex subunit 8 (Complex III subunit 8) (Complex III subunit VII) (Ubiquinol-cytochrome c reductase complex 11 kDa protein) (Ubiquinol-cytochrome c reductase complex ubiquinone-binding protein QP-C)	YJL166W
P38323	CLPX_YEAST	reviewed	ATP-dependent clpX-like chaperone, mitochondrial (mtClpX) (ATP-dependent unfoldase ClpX)	YBR227C
P38988	GGC1_YEAST	reviewed	Mitochondrial GTP/GDP carrier protein 1	YDL198C
P38812	GEP4_YEAST	reviewed	Phosphatidylglycerophosphatase GEP4, mitochondrial (EC 3.1.3.27) (Genetic interactor of prohibitins 4) (PGP phosphatase GEP4)	YHR100C
P32602	SEC17_YEAST	reviewed	Alpha-soluble NSF attachment protein (SNAP-alpha) (N-ethylmaleimide-sensitive factor attachment protein alpha) (Vesicular-fusion protein SEC17) (alpha-SNAP chaperone)	YBL050W
P33759	RT05_YEAST	reviewed	37S ribosomal protein S5, mitochondrial (Mitochondrial small ribosomal subunit protein uS5m)	YBR251W
P32795	YME1_YEAST	reviewed	Mitochondrial inner membrane i-AAA protease supercomplex subunit YME1 (EC 3.4.24.-) (Protein OSD1) (Tat-binding homolog 11) (Yeast mitochondrial escape protein 1)	YPR024W
P38353	SSH1_YEAST	reviewed	Sec sixty-one protein homolog (Ssh1 complex subunit SSH1) (Ssh1 complex subunit alpha)	YBR283C
P40491	FMC1_YEAST	reviewed	ATP synthase assembly factor FMC1, mitochondrial (Formation of mitochondrial complexes protein 1)	YIL098C
P41903	PTE1_YEAST	reviewed	Peroxisomal acyl-coenzyme A thioester hydrolase 1 (EC 3.1.2.2) (Peroxisomal long-chain acyl-CoA thioesterase 1)	YJR019C
Q06678	RM35_YEAST	reviewed	54S ribosomal protein L35, mitochondrial (Mitochondrial large ribosomal subunit protein mL38) (YmL35)	YDR322W
Q06493	YLH47_YEAST	reviewed	LETM1 domain-containing protein YLH47, mitochondrial (LETM1 homolog)	YPR125W
Q12425	ISA2_YEAST	reviewed	Iron-sulfur assembly protein 2	YPR067W
P49167	RL38_YEAST	reviewed	60S ribosomal protein L38 (Large ribosomal subunit protein eL38)	YLR325C
P14693	SAM35_YEAST	reviewed	Sorting assembly machinery 35 kDa subunit (Mitochondrial 38 kDa outer membrane protein) (TOB complex 38 kDa subunit)	YHR083W
P53337	ERV29_YEAST	reviewed	ER-derived vesicles protein ERV29	YGR284C
P00330	ADH1_YEAST	reviewed	Alcohol dehydrogenase 1 (EC 1.1.1.1) (Alcohol dehydrogenase I) (YADH-1)	YOL086C
Q04472	MGR3_YEAST	reviewed	Mitochondrial inner membrane i-AAA protease supercomplex subunit MGR3 (Mitochondrial genome-required protein 3)	YMR115W
P38711	RS27B_YEAST	reviewed	40S ribosomal protein S27-B (RP61) (Small ribosomal subunit protein eS27-B) (YS20)	YHR021C
P10174	COX7_YEAST	reviewed	Cytochrome c oxidase subunit 7 (EC 1.9.3.1) (Cytochrome c oxidase polypeptide VII)	YMR256C
P27680	COQ3_YEAST	reviewed	Ubiquinone biosynthesis O-methyltransferase, mitochondrial (3,4-dihydroxy-5-hexaprenylbenzoate methyltransferase) (DHHB methyltransferase) (DHHB-MT) (DHHB-MTase) (3-demethylubiquinol 3-O-methyltransferase) (EC 2.1.1.64) (3-demethylubiquinone-6 3-O-methyltransferase) (Hexaprenyldihydroxybenzoate methyltransferase) (Polyprenyldihydroxybenzoate methyltransferase) (EC 2.1.1.114)	YOL096C
Q03713	RCF1_YEAST	reviewed	Respiratory supercomplex factor 1, mitochondrial (Altered inheritance of mitochondria protein 31)	YML030W
Q12160	YP063_YEAST	reviewed	Uncharacterized protein YPR063C	YPR063C
P01097	ATIF_YEAST	reviewed	ATPase inhibitor, mitochondrial (ATP synthase F1 subunit epsilon)	YDL181W

## Sheet: H_Prot-PepSEC_A13-A15
Entry	Entry name	Status	Protein names	Gene names (ordered locus )
P07251	ATPA_YEAST	reviewed	ATP synthase subunit alpha, mitochondrial	YBL099W
P00830	ATPB_YEAST	reviewed	ATP synthase subunit beta, mitochondrial (EC 7.1.2.2)	YJR121W
P19882	HSP60_YEAST	reviewed	Heat shock protein 60, mitochondrial (CPN60) (P66) (Stimulator factor I 66 kDa component)	YLR259C
P18239	ADT2_YEAST	reviewed	ADP,ATP carrier protein 2 (ADP/ATP translocase 2) (Adenine nucleotide translocator 2) (ANT 2) (Petite colonies protein 9)	YBL030C
P46367	ALDH4_YEAST	reviewed	Potassium-activated aldehyde dehydrogenase, mitochondrial (EC 1.2.1.5) (K(+)-activated acetaldehyde dehydrogenase) (K(+)-ACDH)	YOR374W
P20967	ODO1_YEAST	reviewed	2-oxoglutarate dehydrogenase, mitochondrial (EC 1.2.4.2) (2-oxoglutarate dehydrogenase complex component E1) (OGDC-E1) (Alpha-ketoglutarate dehydrogenase)	YIL125W
P21801	SDHB_YEAST	reviewed	Succinate dehydrogenase [ubiquinone] iron-sulfur subunit, mitochondrial (EC 1.3.5.1) (Iron-sulfur subunit of complex II) (Ip)	YLL041C
P12695	ODP2_YEAST	reviewed	Dihydrolipoyllysine-residue acetyltransferase component of pyruvate dehydrogenase complex, mitochondrial (EC 2.3.1.12) (Dihydrolipoamide acetyltransferase component of pyruvate dehydrogenase complex) (Pyruvate dehydrogenase complex component E2) (PDC-E2) (PDCE2)	YNL071W
P32473	ODPB_YEAST	reviewed	Pyruvate dehydrogenase E1 component subunit beta, mitochondrial (EC 1.2.4.1) (Pyruvate dehydrogenase complex component E1 beta) (PDHE1-B)	YBR221C
P05030	PMA1_YEAST	reviewed	Plasma membrane ATPase 1 (EC 7.1.2.1) (Proton pump 1)	YGL008C
P30902	ATP7_YEAST	reviewed	ATP synthase subunit d, mitochondrial	YKL016C
P16547	OM45_YEAST	reviewed	Mitochondrial outer membrane protein OM45 (Outer membrane protein of 45 kDa)	YIL136W
Q00711	SDHA_YEAST	reviewed	Succinate dehydrogenase [ubiquinone] flavoprotein subunit, mitochondrial (EC 1.3.5.1) (Flavoprotein subunit of complex II) (FP)	YKL148C
P38077	ATPG_YEAST	reviewed	ATP synthase subunit gamma, mitochondrial (F-ATPase gamma subunit)	YBR039W
P16387	ODPA_YEAST	reviewed	Pyruvate dehydrogenase E1 component subunit alpha, mitochondrial (EC 1.2.4.1) (Pyruvate dehydrogenase complex component E1 alpha) (PDHE1-A)	YER178W
P09624	DLDH_YEAST	reviewed	Dihydrolipoyl dehydrogenase, mitochondrial (EC 1.8.1.4) (Dihydrolipoamide dehydrogenase) (Glycine decarboxylase complex subunit L) (Lipoamide dehydrogenase component of pyruvate dehydrogenase complex) (Pyruvate dehydrogenase complex E3 component)	YFL018C
P07257	QCR2_YEAST	reviewed	Cytochrome b-c1 complex subunit 2, mitochondrial (Complex III subunit 2) (Core protein II) (Ubiquinol-cytochrome-c reductase complex core protein 2)	YPR191W
P19657	PMA2_YEAST	reviewed	Plasma membrane ATPase 2 (EC 7.1.2.1) (Proton pump 2)	YPL036W
P19262	ODO2_YEAST	reviewed	Dihydrolipoyllysine-residue succinyltransferase component of 2-oxoglutarate dehydrogenase complex, mitochondrial (EC 2.3.1.61) (2-oxoglutarate dehydrogenase complex component E2) (OGDC-E2) (Dihydrolipoamide succinyltransferase component of 2-oxoglutarate dehydrogenase complex)	YDR148C
P40961	PHB1_YEAST	reviewed	Prohibitin-1	YGR132C
P05626	ATPF_YEAST	reviewed	ATP synthase subunit 4, mitochondrial	YPL078C
P50085	PHB2_YEAST	reviewed	Prohibitin-2	YGR231C
P81451	ATP19_YEAST	reviewed	ATP synthase subunit K, mitochondrial	YOL077W-A
P04840	VDAC1_YEAST	reviewed	Mitochondrial outer membrane protein porin 1 (Voltage-dependent anion-selective channel protein 1) (VDAC-1)	YNL055C
P0CS90	HSP77_YEAST	reviewed	Heat shock protein SSC1, mitochondrial (Endonuclease SceI 75 kDa subunit) (Endo.SceI 75 kDa subunit) (mtHSP70)	YJR045C
Q12165	ATPD_YEAST	reviewed	ATP synthase subunit delta, mitochondrial (F-ATPase delta subunit)	YDL004W
P01097	ATIF_YEAST	reviewed	ATPase inhibitor, mitochondrial (ATP synthase F1 subunit epsilon)	YDL181W
P21306	ATP5E_YEAST	reviewed	ATP synthase subunit epsilon, mitochondrial (ATPase subunit epsilon)	YPL271W
P09457	ATPO_YEAST	reviewed	ATP synthase subunit 5, mitochondrial (ATP synthase chain 5) (Oligomycin sensitivity conferral protein) (OSCP)	YDR298C
P40215	NDH1_YEAST	reviewed	External NADH-ubiquinone oxidoreductase 1, mitochondrial (EC 1.6.5.9) (External NADH dehydrogenase 1)	YMR145C
P32340	NDI1_YEAST	reviewed	Rotenone-insensitive NADH-ubiquinone oxidoreductase, mitochondrial (EC 1.6.5.9) (Internal NADH dehydrogenase) (NADH:ubiquinone reductase (non-electrogenic))	YML120C
P19414	ACON_YEAST	reviewed	Aconitate hydratase, mitochondrial (Aconitase) (EC 4.2.1.3) (Citrate hydro-lyase)	YLR304C
P25605	ILV6_YEAST	reviewed	Acetolactate synthase small subunit, mitochondrial (Acetohydroxy-acid synthase small subunit) (AHAS) (ALS)	YCL009C
Q06405	ATPK_YEAST	reviewed	ATP synthase subunit f, mitochondrial	YDR377W
P81450	ATP18_YEAST	reviewed	ATP synthase subunit J, mitochondrial (ATPase synthase I subunit)	YML081C-A
P28834	IDH1_YEAST	reviewed	Isocitrate dehydrogenase [NAD] subunit 1, mitochondrial (EC 1.1.1.41) (Isocitric dehydrogenase) (NAD(+)-specific ICDH)	YNL037C
P32445	RIM1_YEAST	reviewed	Single-stranded DNA-binding protein RIM1, mitochondrial (Mitochondrial ssDNA-binding protein)	YCR028C-A
B3LRA0	MIC60_YEAS1	reviewed	MICOS complex subunit MIC60 (Mitofilin)
P04037	COX4_YEAST	reviewed	Cytochrome c oxidase subunit 4, mitochondrial (EC 1.9.3.1) (Cytochrome c oxidase polypeptide IV)	YGL187C
P17505	MDHM_YEAST	reviewed	Malate dehydrogenase, mitochondrial (EC 1.1.1.37)	YKL085W
P43594	MIC19_YEAST	reviewed	MICOS complex subunit MIC19 (Altered inheritance of mitochondria protein 13, mitochondrial) (Mitochondrial contact site complex 19 kDa subunit)	YFR011C
P32191	GPDM_YEAST	reviewed	Glycerol-3-phosphate dehydrogenase, mitochondrial (GPD-M) (GPDH-M) (EC 1.1.5.3)	YIL155C
P06168	ILV5_YEAST	reviewed	Ketol-acid reductoisomerase, mitochondrial (EC 1.1.1.86) (Acetohydroxy-acid reductoisomerase) (Alpha-keto-beta-hydroxylacyl reductoisomerase)	YLR355C
P00128	QCR7_YEAST	reviewed	Cytochrome b-c1 complex subunit 7 (Complex III subunit 7) (Complex III subunit VII) (Ubiquinol-cytochrome c reductase c reductase complex 14 kDa protein)	YDR529C
P07256	QCR1_YEAST	reviewed	Cytochrome b-c1 complex subunit 1, mitochondrial (Complex III subunit 1) (Core protein I) (Ubiquinol-cytochrome-c reductase complex core protein 1)	YBL045C
P32891	DLD1_YEAST	reviewed	D-lactate dehydrogenase [cytochrome] 1, mitochondrial (EC 1.1.2.4) (D-lactate ferricytochrome C oxidoreductase) (D-LCR)	YDL174C
P19955	RT31_YEAST	reviewed	37S ribosomal protein YMR-31, mitochondrial	YFR049W
P16451	ODPX_YEAST	reviewed	Pyruvate dehydrogenase complex protein X component, mitochondrial (Dihydrolipoamide dehydrogenase-binding protein of pyruvate dehydrogenase complex) (E3-binding protein) (Pyruvate dehydrogenase complex component E3BP)	YGR193C
P08417	FUMH_YEAST	reviewed	Fumarate hydratase, mitochondrial (Fumarase) (EC 4.2.1.2)	YPL262W
P22354	RM20_YEAST	reviewed	54S ribosomal protein L20, mitochondrial (Mitochondrial large ribosomal subunit protein mL58) (YmL20)	YKR085C
P20084	RM33_YEAST	reviewed	54S ribosomal protein L33, mitochondrial (Mitochondrial large ribosomal subunit protein uL30m) (YmL33)	YMR286W
P34227	PRX1_YEAST	reviewed	Peroxiredoxin PRX1, mitochondrial (Prx) (EC 1.11.1.15) (1-Cys PRX) (Mitochondrial thiol peroxidase) (mTPx) (Thioredoxin peroxidase)	YBL064C
P36527	RM28_YEAST	reviewed	54S ribosomal protein L28, mitochondrial (Mitochondrial large ribosomal subunit protein mL40) (YmL28)	YDR462W
P00427	COX6_YEAST	reviewed	Cytochrome c oxidase subunit 6, mitochondrial (EC 1.9.3.1) (Cytochrome c oxidase polypeptide VI)	YHR051W
P37299	QCR10_YEAST	reviewed	Cytochrome b-c1 complex subunit 10 (Complex III subunit 10) (Complex III subunit XI) (Ubiquinol-cytochrome c reductase complex 8.5 kDa protein)	YHR001W-A
P23641	MPCP_YEAST	reviewed	Mitochondrial phosphate carrier protein (Mitochondrial import receptor) (Phosphate transport protein) (PTP) (mPic 1) (p32) [Cleaved into: Mitochondrial phosphate carrier protein, N-terminally processed]	YJR077C
P25626	IMG1_YEAST	reviewed	54S ribosomal protein IMG1, mitochondrial (Integrity of mitochondrial genome protein 1) (Mitochondrial large ribosomal subunit protein bL19m) (PetCR46)	YCR046C
P00044	CYC1_YEAST	reviewed	Cytochrome c iso-1	YJR048W
A6ZLG8	OM14_YEAS7	reviewed	Mitochondrial outer membrane protein OM14 (Outer membrane protein of 14 kDa)
Q12233	ATPN_YEAST	reviewed	ATP synthase subunit g, mitochondrial (ATPase subunit g)	YPR020W
P36516	RM03_YEAST	reviewed	54S ribosomal protein L3, mitochondrial (Mitochondrial large ribosomal subunit protein mL44) (YmL3)	YMR024W
P00424	COX5A_YEAST	reviewed	Cytochrome c oxidase polypeptide 5A, mitochondrial (EC 1.9.3.1) (Cytochrome c oxidase polypeptide Va)	YNL052W
P25719	CYPC_YEAST	reviewed	Peptidyl-prolyl cis-trans isomerase C, mitochondrial (PPIase C) (EC 5.2.1.8) (Cyclophilin C) (PPI-III) (Rotamase C)	YML078W
Q06090	RM51_YEAST	reviewed	54S ribosomal protein L51, mitochondrial (Mitochondrial large ribosomal subunit protein mL43)	YPR100W
P00927	THDH_YEAST	reviewed	Threonine dehydratase, mitochondrial (EC 4.3.1.19) (Threonine deaminase)	YER086W
B3LMP9	MIC12_YEAS1	reviewed	MICOS complex subunit MIC12 (Altered inheritance of mitochondria protein 5, mitochondrial) (Found in mitochondrial proteome protein 51)
P00890	CISY1_YEAST	reviewed	Citrate synthase, mitochondrial (EC 2.3.3.1)	YNR001C
P32787	MG101_YEAST	reviewed	Mitochondrial genome maintenance protein MGM101	YJR144W
P07143	CY1_YEAST	reviewed	Cytochrome c1, heme protein, mitochondrial (Complex III subunit 4) (Complex III subunit IV) (Cytochrome b-c1 complex subunit 4) (Ubiquinol-cytochrome-c reductase complex cytochrome c1 subunit) (Cytochrome c-1)	YOR065W
Q03799	RT08_YEAST	reviewed	37S ribosomal protein S8, mitochondrial (Mitochondrial small ribosomal subunit protein uS8m)	YMR158W
P53305	RT27_YEAST	reviewed	Mitochondrial 37S ribosomal protein S27 (Mitochondrial small ribosomal subunit protein mS33)	YGR215W
O74700	TIM9_YEAST	reviewed	Mitochondrial import inner membrane translocase subunit TIM9	YEL020W-A
P81449	ATPJ_YEAST	reviewed	ATP synthase subunit e, mitochondrial (ATPase subunit e) (Translocase of the inner membrane protein 11)	YDR322C-A
Q6Q560	ISD11_YEAST	reviewed	Protein ISD11 (Iron-sulfur protein biogenesis, desulfurase-interacting protein 11)	YER048W-A
P32316	ACH1_YEAST	reviewed	Acetyl-CoA hydrolase (EC 3.1.2.1) (Acetyl-CoA deacylase) (Acetyl-CoA acylase)	YBL015W
P07255	COX9_YEAST	reviewed	Cytochrome c oxidase subunit 7A (EC 1.9.3.1) (Cytochrome c oxidase polypeptide VIIA)	YDL067C
P04710	ADT1_YEAST	reviewed	ADP,ATP carrier protein 1 (ADP/ATP translocase 1) (Adenine nucleotide translocator 1) (ANT 1)	YMR056C
P28241	IDH2_YEAST	reviewed	Isocitrate dehydrogenase [NAD] subunit 2, mitochondrial (EC 1.1.1.41) (Isocitric dehydrogenase) (NAD(+)-specific ICDH)	YOR136W
P32799	COX13_YEAST	reviewed	Cytochrome c oxidase subunit 6A, mitochondrial (EC 1.9.3.1) (Cytochrome c oxidase polypeptide VIa)	YGL191W
P28778	RT06_YEAST	reviewed	37S ribosomal protein MRP17, mitochondrial (Mitochondrial small ribosomal subunit protein bS6m) (YmS16)	YKL003C
P87108	TIM10_YEAST	reviewed	Mitochondrial import inner membrane translocase subunit TIM10 (Mitochondrial intermembrane protein MRS11)	YHR005C-A
P53598	SUCA_YEAST	reviewed	Succinate--CoA ligase [ADP-forming] subunit alpha, mitochondrial (EC 6.2.1.5) (Succinyl-CoA synthetase subunit alpha) (SCS-alpha)	YOR142W
P36534	RM40_YEAST	reviewed	54S ribosomal protein L40, mitochondrial (Mitochondrial large ribosomal subunit protein uL24m) (YmL40)	YPL173W
Q2V2P9	YD19A_YEAST	reviewed	Uncharacterized protein YDR119W-A	YDR119W-A
P33416	HSP78_YEAST	reviewed	Heat shock protein 78, mitochondrial	YDR258C
P50087	MIC26_YEAST	reviewed	MICOS subunit MIC26 (Mitochondrial contact site complex 29 kDa subunit) (Mitochondrial inner membrane organization component of 27 kDa) (Mitochondrial organizing structure protein 2) (MitOS2)	YGR235C
A5Z2X5	YP010_YEAST	reviewed	UPF0495 protein YPR010C-A	YPR010C-A
P07342	ILVB_YEAST	reviewed	Acetolactate synthase catalytic subunit, mitochondrial (EC 2.2.1.6) (Acetohydroxy-acid synthase catalytic subunit) (AHAS) (ALS)	YMR108W
P15424	MS116_YEAST	reviewed	ATP-dependent RNA helicase MSS116, mitochondrial (EC 3.6.4.13)	YDR194C
P08067	UCRI_YEAST	reviewed	Cytochrome b-c1 complex subunit Rieske, mitochondrial (EC 7.1.1.8) (Complex III subunit 5) (Rieske iron-sulfur protein) (RISP) (Ubiquinol-cytochrome c reductase iron-sulfur subunit)	YEL024W
P12687	RM02_YEAST	reviewed	54S ribosomal protein L2, mitochondrial (Mitochondrial large ribosomal subunit protein bL27m) (YMR6) (YmL2)	YNL005C
A7A1V9	RM04_YEAS7	reviewed	54S ribosomal protein L4, mitochondrial (YmL4)
Q02608	RT16_YEAST	reviewed	37S ribosomal protein S16, mitochondrial (Mitochondrial small ribosomal subunit protein bS16m)	YPL013C
P53292	RT35_YEAST	reviewed	37S ribosomal protein S35, mitochondrial (Mitochondrial small ribosomal subunit protein mS45)	YGR165W
P51998	RL4P_YEAST	reviewed	54S ribosomal protein YmL6, mitochondrial (Mitochondrial large ribosomal subunit protein uL4m)	YML025C
P37292	GLYM_YEAST	reviewed	Serine hydroxymethyltransferase, mitochondrial (SHMT) (EC 2.1.2.1) (Glycine hydroxymethyltransferase) (Serine methylase)	YBR263W
P32795	YME1_YEAST	reviewed	Mitochondrial inner membrane i-AAA protease supercomplex subunit YME1 (EC 3.4.24.-) (Protein OSD1) (Tat-binding homolog 11) (Yeast mitochondrial escape protein 1)	YPR024W
Q03976	RT24_YEAST	reviewed	37S ribosomal protein S24, mitochondrial (Mitochondrial ribosomal small subunit protein 24) (Mitochondrial small ribosomal subunit protein mS35)	YDR175C
P21771	RT28_YEAST	reviewed	37S ribosomal protein S28, mitochondrial (Mitochondrial small ribosomal subunit protein uS15m)	YDR337W
P40098	FMP10_YEAST	reviewed	Uncharacterized mitochondrial membrane protein FMP10	YER182W
P10663	RT02_YEAST	reviewed	37S ribosomal protein MRP2, mitochondrial (Mitochondrial small ribosomal subunit protein uS14m)	YPR166C
Q12428	PRPD_YEAST	reviewed	Probable 2-methylcitrate dehydratase (2-MC dehydratase) (EC 4.2.1.79) ((2S,3S)-2-methylcitrate dehydratase)	YPR002W
P02992	EFTU_YEAST	reviewed	Elongation factor Tu, mitochondrial (tufM)	YOR187W
P53252	PIL1_YEAST	reviewed	Sphingolipid long chain base-responsive protein PIL1	YGR086C
P32843	YME2_YEAST	reviewed	Mitochondrial escape protein 2 (Protein RNA12)	YMR302C
P00127	QCR6_YEAST	reviewed	Cytochrome b-c1 complex subunit 6 (Complex III subunit 6) (Complex III subunit VI) (Cytochrome c1 non-heme 17 kDa protein) (Mitochondrial hinge protein) (Ubiquinol-cytochrome c reductase complex 17 kDa protein)	YFR033C
Q01852	TIM44_YEAST	reviewed	Mitochondrial import inner membrane translocase subunit TIM44 (Inner membrane import site protein 45) (ISP45) (Membrane import machinery protein MIM44) (Mitochondrial protein import protein 1)	YIL022W
P53312	SUCB_YEAST	reviewed	Succinate--CoA ligase [ADP-forming] subunit beta, mitochondrial (EC 6.2.1.5) (Succinyl-CoA synthetase beta chain) (SCS-beta)	YGR244C
Q03246	RT17_YEAST	reviewed	37S ribosomal protein S17, mitochondrial (Mitochondrial small ribosomal subunit protein uS17m)	YMR188C
P31334	RM09_YEAST	reviewed	54S ribosomal protein L9, mitochondrial (Mitochondrial large ribosomal subunit protein uL3m) (YmL9)	YGR220C
Q02950	RT51_YEAST	reviewed	37S ribosomal protein MRP51, mitochondrial (Mitochondrial small ribosomal subunit protein bS1m)	YPL118W
P06208	LEU1_YEAST	reviewed	2-isopropylmalate synthase (EC 2.3.3.13) (Alpha-IPM synthase) (Alpha-isopropylmalate synthase)	YNL104C
P25642	IMG2_YEAST	reviewed	54S ribosomal protein IMG2, mitochondrial (Integrity of mitochondrial genome protein 2) (Mitochondrial large ribosomal subunit protein mL49)	YCR071C
P21954	IDHP_YEAST	reviewed	Isocitrate dehydrogenase [NADP], mitochondrial (IDH) (EC 1.1.1.42) (IDP) (NADP(+)-specific ICDH) (Oxalosuccinate decarboxylase)	YDL066W
P40185	MMF1_YEAST	reviewed	Protein MMF1, mitochondrial (Isoleucine biosynthesis and maintenance of intact mitochondria 1) (Maintenance of mitochondrial function 1)	YIL051C
P38910	CH10_YEAST	reviewed	10 kDa heat shock protein, mitochondrial (HSP10) (10 kDa chaperonin)	YOR020C
P32463	ACPM_YEAST	reviewed	Acyl carrier protein, mitochondrial (ACP) (NADH-ubiquinone oxidoreductase 9.6 kDa subunit)	YKL192C
B3LQG6	AIM24_YEAS1	reviewed	Altered inheritance of mitochondria protein 24, mitochondrial
Q06678	RM35_YEAST	reviewed	54S ribosomal protein L35, mitochondrial (Mitochondrial large ribosomal subunit protein mL38) (YmL35)	YDR322W
P35191	MDJ1_YEAST	reviewed	DnaJ homolog 1, mitochondrial	YFL016C
Q02486	ABF2_YEAST	reviewed	ARS-binding factor 2, mitochondrial	YMR072W
P39925	AFG3_YEAST	reviewed	Mitochondrial respiratory chain complexes assembly protein AFG3 (EC 3.4.24.-) (ATPase family gene 3 protein) (Tat-binding homolog 10)	YER017C
Q12031	ACEB_YEAST	reviewed	Mitochondrial 2-methylisocitrate lyase (Methylisocitrate lyase) (EC 4.1.3.30)	YPR006C
Q04599	RM01_YEAST	reviewed	54S ribosomal protein L1, mitochondrial (Mitochondrial large ribosomal subunit protein uL1m)	YDR116C
P36525	RM24_YEAST	reviewed	54S ribosomal protein L24, mitochondrial (Mitochondrial large ribosomal subunit protein bL28m) (YmL14/YmL24)	YMR193W
P32902	RT04_YEAST	reviewed	37S ribosomal protein MRP4, mitochondrial (Mitochondrial small ribosomal subunit protein uS2m)	YHL004W
P00175	CYB2_YEAST	reviewed	Cytochrome b2, mitochondrial (EC 1.1.2.3) (L-lactate dehydrogenase [Cytochrome]) (L-lactate ferricytochrome C oxidoreductase) (L-LCR)	YML054C
Q03028	ODC1_YEAST	reviewed	Mitochondrial 2-oxodicarboxylate carrier 1	YPL134C
Q02204	RM13_YEAST	reviewed	54S ribosomal protein L13, mitochondrial (Mitochondrial large ribosomal subunit protein mL50) (YmL13)	YKR006C
P38523	GRPE_YEAST	reviewed	GrpE protein homolog, mitochondrial	YOR232W
Q96VH5	MIC10_YEAST	reviewed	MICOS complex subunit MIC10 (Mitochondrial contact site complex 10 kDa subunit) (Mitochondrial inner membrane organization component of 10 kDa) (Mitochondrial organizing structure protein 1) (MitOS1)	YCL057C-A
B3LNV9	MIC27_YEAS1	reviewed	MICOS complex subunit MIC27
P53732	RT12_YEAST	reviewed	37S ribosomal protein S12, mitochondrial (Mitochondrial small ribosomal subunit protein uS12m)	YNR036C
P39522	ILV3_YEAST	reviewed	Dihydroxy-acid dehydratase, mitochondrial (DAD) (EC 4.2.1.9) (2,3-dihydroxy acid hydrolyase)	YJR016C
P48015	GCST_YEAST	reviewed	Aminomethyltransferase, mitochondrial (EC 2.1.2.10) (Glycine cleavage system T protein) (GCVT) (Glycine decarboxylase complex subunit T)	YDR019C
P36013	MAOM_YEAST	reviewed	NAD-dependent malic enzyme, mitochondrial (NAD-ME) (EC 1.1.1.38)	YKL029C
B3LSV9	AIM46_YEAS1	reviewed	Altered inheritance of mitochondria protein 46, mitochondrial
P00410	COX2_YEAST	reviewed	Cytochrome c oxidase subunit 2 (EC 1.9.3.1) (Cytochrome c oxidase polypeptide II)	Q0250
Q12117	MRH1_YEAST	reviewed	Protein MRH1 (Membrane protein related to HSP30)	YDR033W
Q12230	LSP1_YEAST	reviewed	Sphingolipid long chain base-responsive protein LSP1	YPL004C
P27929	NAM9_YEAST	reviewed	37S ribosomal protein NAM9, mitochondrial (Mitochondrial small ribosomal subunit protein uS4m) (Nuclear accommodation of mitochondria protein 9)	YNL137C
P10662	RT01_YEAST	reviewed	37S ribosomal protein MRP1, mitochondrial (Mitochondrial small ribosomal subunit protein mS43)	YDR347W
P25374	NFS1_YEAST	reviewed	Cysteine desulfurase, mitochondrial (EC 2.8.1.7) (tRNA-splicing protein SPL1)	YCL017C
P09440	C1TM_YEAST	reviewed	C-1-tetrahydrofolate synthase, mitochondrial (C1-THF synthase) [Includes: Methylenetetrahydrofolate dehydrogenase (EC 1.5.1.5); Methenyltetrahydrofolate cyclohydrolase (EC 3.5.4.9); Formyltetrahydrofolate synthetase (EC 6.3.4.3)]	YBR084W
P07246	ADH3_YEAST	reviewed	Alcohol dehydrogenase 3, mitochondrial (EC 1.1.1.1) (Alcohol dehydrogenase III) (YADH-3)	YMR083W
P42940	ETFB_YEAST	reviewed	Probable electron transfer flavoprotein subunit beta (Beta-ETF) (Changed intracellular redox state protein 1)	YGR207C
P00045	CYC7_YEAST	reviewed	Cytochrome c iso-2	YEL039C
P32611	RML2_YEAST	reviewed	54S ribosomal protein RML2, mitochondrial (L2) (Mitochondrial large ribosomal subunit protein uL2m)	YEL050C
P40159	YNU8_YEAST	reviewed	Uncharacterized protein YNL208W	YNL208W
Q03201	RT10_YEAST	reviewed	37S ribosomal protein S10, mitochondrial (Mitochondrial small ribosomal subunit protein uS10m)	YDR041W
P40495	LYS12_YEAST	reviewed	Homoisocitrate dehydrogenase, mitochondrial (HIcDH) (EC 1.1.1.87)	YIL094C
P40341	YTA12_YEAST	reviewed	Mitochondrial respiratory chain complexes assembly protein YTA12 (EC 3.4.24.-) (Tat-binding homolog 12)	YMR089C
P47052	SDHX_YEAST	reviewed	Succinate dehydrogenase [ubiquinone] flavoprotein subunit 2, mitochondrial (EC 1.3.5.1) (Flavoprotein subunit of complex II) (FP) (SDH1b)	YJL045W
P47150	RT07_YEAST	reviewed	37S ribosomal protein S7, mitochondrial (Mitochondrial small ribosomal subunit protein uS7m)	YJR113C
P17558	RTPT_YEAST	reviewed	37S ribosomal protein PET123, mitochondrial (Mitochondrial small ribosomal subunit protein mS26)	YOR158W
P02309	H4_YEAST	reviewed	Histone H4	YBR009C; YNL030W
P32387	RM41_YEAST	reviewed	54S ribosomal protein L41, mitochondrial (Mitochondrial large ribosomal subunit protein uL23m) (YmL41)	YDR405W
Q12487	RM23_YEAST	reviewed	54S ribosomal protein L23, mitochondrial (Mitochondrial large ribosomal subunit protein uL13m) (YmL23)	YOR150W
B3LS63	RSM18_YEAS1	reviewed	37S ribosomal protein RSM18, mitochondrial
P38079	YRO2_YEAST	reviewed	Protein YRO2	YBR054W
P21560	CBP3_YEAST	reviewed	Protein CBP3, mitochondrial	YPL215W
P14063	RM31_YEAST	reviewed	54S ribosomal protein L31, mitochondrial (Mitochondrial large ribosomal subunit protein mL60) (YmL31)	YKL138C
P32796	CACP_YEAST	reviewed	Carnitine O-acetyltransferase, mitochondrial (Carnitine acetylase) (EC 2.3.1.7)	YML042W
P32335	MSS51_YEAST	reviewed	Protein MSS51, mitochondrial (Mitochondrial splicing suppressor protein 51)	YLR203C
P16622	HEMH_YEAST	reviewed	Ferrochelatase, mitochondrial (EC 4.99.1.1) (Heme synthase) (Protoheme ferro-lyase)	YOR176W
P36526	RM27_YEAST	reviewed	54S ribosomal protein L27, mitochondrial (Mitochondrial large ribosomal subunit protein mL41) (YmL27)	YBR282W
P38175	RT21_YEAST	reviewed	37S ribosomal protein MRP21, mitochondrial (Mitochondrial small ribosomal subunit protein bS21m)	YBL090W
Q3E824	YO020_YEAST	reviewed	Uncharacterized protein YOR020W-A	YOR020W-A
P39004	HXT7_YEAST	reviewed	High-affinity hexose transporter HXT7	YDR342C
P38891	BCA1_YEAST	reviewed	Branched-chain-amino-acid aminotransferase, mitochondrial (BCAT) (EC 2.6.1.42) (Protein ECA39) (Protein TWT1)	YHR208W
Q12029	FSF1_YEAST	reviewed	Sideroflexin FSF1 (Fungal sideroflexin-1)	YOR271C
P39676	FHP_YEAST	reviewed	Flavohemoprotein (EC 1.14.12.17) (Flavohemoglobin) (Hemoglobin-like protein) (Nitric oxide dioxygenase) (NO oxygenase) (NOD)	YGR234W
P36523	RM15_YEAST	reviewed	54S ribosomal protein L15, mitochondrial (Mitochondrial large ribosomal subunit protein mL57) (YmL15)	YLR312W-A
A6ZVI4	RT25_YEAS7	reviewed	37S ribosomal protein S25, mitochondrial
P22353	RM08_YEAST	reviewed	54S ribosomal protein L8, mitochondrial (Mitochondrial large ribosomal subunit protein bL17m) (YmL8)	YJL063C
P33759	RT05_YEAST	reviewed	37S ribosomal protein S5, mitochondrial (Mitochondrial small ribosomal subunit protein uS5m)	YBR251W
Q2V2P4	YI156_YEAST	reviewed	Uncharacterized protein YIL156W-B	YIL156W-B
P07253	CBP6_YEAST	reviewed	Cytochrome B pre-mRNA-processing protein 6	YBR120C
P33303	SFC1_YEAST	reviewed	Succinate/fumarate mitochondrial transporter (Regulator of acetyl-CoA synthase activity)	YJR095W
P06182	CCHL_YEAST	reviewed	Cytochrome c heme lyase (CCHL) (EC 4.4.1.17) (Holocytochrome-c synthase)	YAL039C
B3LLM2	RCF1_YEAS1	reviewed	Respiratory supercomplex factor 1, mitochondrial (Altered inheritance of mitochondria protein 31)
P08466	NUC1_YEAST	reviewed	Mitochondrial nuclease (EC 3.1.30.-)	YJL208C
P25372	TRX3_YEAST	reviewed	Thioredoxin-3, mitochondrial	YCR083W
P25087	ERG6_YEAST	reviewed	Sterol 24-C-methyltransferase (EC 2.1.1.41) (Delta(24)-sterol C-methyltransferase)	YML008C
B3LI56	CBP4_YEAS1	reviewed	Assembly factor CBP4 (Cytochrome b mRNA-processing protein 4)
P27999	RPB9_YEAST	reviewed	DNA-directed RNA polymerase II subunit RPB9 (RNA polymerase II subunit B9) (B12.6) (DNA-directed RNA polymerase II 14.2 kDa polypeptide) (DNA-directed RNA polymerase II subunit 9)	YGL070C
Q01163	RT23_YEAST	reviewed	37S ribosomal protein S23, mitochondrial (DAP-3) (Mitochondrial small ribosomal subunit protein mS29)	YGL129C
Q08822	ETFD_YEAST	reviewed	Probable electron transfer flavoprotein-ubiquinone oxidoreductase, mitochondrial (ETF-QO) (ETF-ubiquinone oxidoreductase) (EC 1.5.5.1) (Changed intracellular redox state protein 2) (Electron-transferring-flavoprotein dehydrogenase) (ETF dehydrogenase)	YOR356W
P36533	RM39_YEAST	reviewed	54S ribosomal protein L39, mitochondrial (Mitochondrial large ribosomal subunit protein bL33m) (YmL39)	YML009C
P20433	RPB4_YEAST	reviewed	DNA-directed RNA polymerase II subunit RPB4 (RNA polymerase II subunit B4) (B32) (DNA-directed RNA polymerase II 32 kDa polypeptide)	YJL140W
P41735	COQ7_YEAST	reviewed	5-demethoxyubiquinone hydroxylase, mitochondrial (DMQ hydroxylase) (EC 1.14.99.60) (Catabolite repression protein 5) (Ubiquinone biosynthesis monooxygenase COQ7)	YOR125C
P38351	PAF1_YEAST	reviewed	RNA polymerase II-associated protein 1 (Protein PAF1)	YBR279W
P25379	STDH_YEAST	reviewed	Catabolic L-serine/threonine dehydratase [Includes: L-serine dehydratase (EC 4.3.1.17) (L-serine deaminase); L-threonine dehydratase (EC 4.3.1.19) (L-threonine deaminase)]	YCL064C
P38071	ETR1_YEAST	reviewed	Enoyl-[acyl-carrier-protein] reductase, mitochondrial (EC 1.3.1.104) (2-enoyl thioester reductase) (Mitochondrial respiratory function protein 1)	YBR026C
B3LQ47	COA3_YEAS1	reviewed	Cytochrome c oxidase assembly factor 3, mitochondrial (Cytochrome c oxidase protein 25) (Required for respiratory growth protein 10)
P42949	TIM16_YEAST	reviewed	Mitochondrial import inner membrane translocase subunit TIM16 (Presequence translocated-associated motor subunit PAM16)	YJL104W
P40515	FIS1_YEAST	reviewed	Mitochondrial fission 1 protein (Mitochondrial division protein 2)	YIL065C
Q02772	PT191_YEAST	reviewed	Mitochondrial protein PET191	YJR034W
P01098	STF1_YEAST	reviewed	ATPase-stabilizing factor 9 kDa, mitochondrial (ATP synthase F1 subunit epsilon)	YDL130W-A
Q02784	GLRX5_YEAST	reviewed	Monothiol glutaredoxin-5, mitochondrial	YPL059W
Q12359	ATO3_YEAST	reviewed	Ammonia transport outward protein 3	YDR384C
P32830	TIM12_YEAST	reviewed	Mitochondrial import inner membrane translocase subunit TIM12 (Mitochondrial regulator of splicing 5)	YBR091C
P07275	PUT2_YEAST	reviewed	Delta-1-pyrroline-5-carboxylate dehydrogenase, mitochondrial (P5C dehydrogenase) (EC 1.2.1.88) (L-glutamate gamma-semialdehyde dehydrogenase)	YHR037W
P38120	RT09_YEAST	reviewed	37S ribosomal protein S9, mitochondrial (Mitochondrial small ribosomal subunit protein uS9m)	YBR146W
Q05892	COQ11_YEAST	reviewed	MIOREX complex component 2 (Mitochondrial organization of gene expression protein 2)	YLR290C
P53937	SWS2_YEAST	reviewed	37S ribosomal protein SWS2, mitochondrial (Mitochondrial small ribosomal subunit protein uS13m) (Sick without securin protein 2)	YNL081C
Q07500	NDH2_YEAST	reviewed	External NADH-ubiquinone oxidoreductase 2, mitochondrial (EC 1.6.5.9) (External NADH dehydrogenase 2)	YDL085W
P39726	GCSH_YEAST	reviewed	Glycine cleavage system H protein, mitochondrial (Glycine decarboxylase complex subunit H)	YAL044C
P38064	RM16_YEAST	reviewed	54S ribosomal protein L16, mitochondrial (Mitochondrial large ribosomal subunit protein uL16m) (YmL47)	YBL038W
P23180	AIM17_YEAST	reviewed	Probable oxidoreductase AIM17 (EC 1.14.11.-) (Altered inheritance of mitochondria protein 17, mitochondrial) (Found in mitochondrial proteome protein 12)	YHL021C
P25613	ADY2_YEAST	reviewed	Accumulation of dyads protein 2 (Ammonia transport outward protein 1)	YCR010C
Q01519	COX12_YEAST	reviewed	Cytochrome c oxidase subunit 6B (EC 1.9.3.1) (Cytochrome c oxidase polypeptide VIb)	YLR038C
P53969	SAM50_YEAST	reviewed	Sorting assembly machinery 50 kDa subunit (TOB complex 55 kDa subunit)	YNL026W
P53266	SHY1_YEAST	reviewed	Cytochrome oxidase assembly protein SHY1 (SURF1 homolog of Yeast) (SURF1-like protein)	YGR112W
P36520	RM10_YEAST	reviewed	54S ribosomal protein L10, mitochondrial (Mitochondrial large ribosomal subunit protein uL15m) (YmL10/YmL18)	YNL284C
Q12166	LEU9_YEAST	reviewed	2-isopropylmalate synthase 2, mitochondrial (EC 2.3.3.13) (Alpha-IPM synthase 2) (Alpha-isopropylmalate synthase 2) (Alpha-isopropylmalate synthase II)	YOR108W
P53881	RM22_YEAST	reviewed	54S ribosomal protein L22, mitochondrial (Mitochondrial large ribosomal subunit protein uL22m)	YNL177C
P53220	TIM21_YEAST	reviewed	Mitochondrial import inner membrane translocase subunit TIM21	YGR033C
Q04013	YHM2_YEAST	reviewed	Citrate/oxoglutarate carrier protein (Coc1p) (Mitochondrial DNA replication protein YHM2)	YMR241W
P40858	RN49_YEAST	reviewed	54S ribosomal protein L49, mitochondrial (Mitochondrial large ribosomal subunit protein bL21m) (YmL49)	YJL096W
B3LFH4	MZM1_YEAS1	reviewed	Mitochondrial zinc maintenance protein 1, mitochondrial (Altered inheritance of mitochondria protein 8) (Found in mitochondrial proteome protein 36)
P53875	RM19_YEAST	reviewed	54S ribosomal protein L19, mitochondrial (Mitochondrial large ribosomal subunit protein uL11m) (YmL19)	YNL185C
P36163	OMA1_YEAST	reviewed	Mitochondrial metalloendopeptidase OMA1 (EC 3.4.24.-)	YKR087C
P36528	RM17_YEAST	reviewed	54S ribosomal protein L17, mitochondrial (Mitochondrial large ribosomal subunit protein mL46) (YmL17/YmL30)	YNL252C
Q03430	RSM28_YEAST	reviewed	37S ribosomal protein RSM28, mitochondrial (Mitochondrial small ribosomal subunit protein mS46)	YDR494W
Q12480	ETFA_YEAST	reviewed	Probable electron transfer flavoprotein subunit alpha, mitochondrial (Alpha-ETF) (Altered inheritance rate of mitochondria protein 45)	YPR004C
P36531	RM36_YEAST	reviewed	54S ribosomal protein L36, mitochondrial (Mitochondrial large ribosomal subunit protein bL31m) (YmL36)	YBR122C
B3LI04	SPG1_YEAS1	reviewed	Stationary phase-expressed protein 1
P32388	RM49_YEAST	reviewed	54S ribosomal protein MRP49, mitochondrial (Mitochondrial large ribosomal subunit protein mL61)	YKL167C
P38300	MBA1_YEAST	reviewed	Inner membrane mitoribosome receptor MBA1, mitochondrial (Multi-copy bypass of AFG3 protein)	YBR185C
P35996	RM38_YEAST	reviewed	54S ribosomal protein L38, mitochondrial (Mitochondrial large ribosomal subunit protein uL14m) (YmL38) [Cleaved into: 54S ribosomal protein L34, mitochondrial (YmL34)]	YKL170W
P49095	GCSP_YEAST	reviewed	Glycine dehydrogenase (decarboxylating), mitochondrial (EC 1.4.4.2) (Glycine cleavage system P protein) (Glycine decarboxylase) (Glycine decarboxylase complex subunit P) (Glycine dehydrogenase (aminomethyl-transferring))	YMR189W
P32331	YMC1_YEAST	reviewed	Mitochondrial glycine transporter YMC1	YPR058W
P42847	RT18_YEAST	reviewed	37S ribosomal protein S18, mitochondrial (Mitochondrial small ribosomal subunit protein uS11m) (YmS18)	YNL306W
P40452	COA1_YEAST	reviewed	Cytochrome c oxidase assembly factor 1	YIL157C
P36775	LONM_YEAST	reviewed	Lon protease homolog, mitochondrial (EC 3.4.21.53)	YBL022C
P54783	ALO_YEAST	reviewed	D-arabinono-1,4-lactone oxidase (ALO) (EC 1.1.3.37) (L-galactono-gamma-lactone oxidase)	YML086C
P25573	MGR1_YEAST	reviewed	Mitochondrial inner membrane i-AAA protease supercomplex subunit MGR1 (Mitochondrial genome-required protein 1)	YCL044C
Q03667	MIX17_YEAST	reviewed	Mitochondrial intermembrane space cysteine motif-containing protein MIX17 (Mitochondrial intermembrane space CX(n)C motif protein of 17 kDa)	YMR002W
P40008	FMP52_YEAST	reviewed	Protein FMP52, mitochondrial (Found in mitochondrial proteome protein 52)	YER004W
P53736	YN8O_YEAST	reviewed	Uncharacterized protein YNR040W	YNR040W
P36519	RM07_YEAST	reviewed	54S ribosomal protein L7, mitochondrial (Mitochondrial large ribosomal subunit protein uL5m) (YmL5) (YmL7)	YDR237W
Q02776	TIM50_YEAST	reviewed	Mitochondrial import inner membrane translocase subunit TIM50	YPL063W
P33421	SDH3_YEAST	reviewed	Succinate dehydrogenase [ubiquinone] cytochrome b subunit, mitochondrial	YKL141W
Q05676	SOM1_YEAST	reviewed	Protein SOM1, mitochondrial (Mitochondrial inner membrane protease subunit SOM1)	YEL059C-A
P12686	RT13_YEAST	reviewed	37S ribosomal protein MRP13, mitochondrial (Mitochondrial small ribosomal subunit protein mS44) (YmS-A)	YGR084C
P38988	GGC1_YEAST	reviewed	Mitochondrial GTP/GDP carrier protein 1	YDL198C
P23369	RM25_YEAST	reviewed	54S ribosomal protein L25, mitochondrial (Mitochondrial large ribosomal subunit protein mL59) (YmL25)	YGR076C
P06367	RS14A_YEAST	reviewed	40S ribosomal protein S14-A (RP59A) (Small ribosomal subunit protein uS11-A)	YCR031C
P19956	RM44_YEAST	reviewed	54S ribosomal protein L44, mitochondrial (Mitochondrial large ribosomal subunit protein mL53) (YmL44)	YMR225C
P41903	PTE1_YEAST	reviewed	Peroxisomal acyl-coenzyme A thioester hydrolase 1 (EC 3.1.2.2) (Peroxisomal long-chain acyl-CoA thioesterase 1)	YJR019C
P36141	FMP46_YEAST	reviewed	Putative redox protein FMP46, mitochondrial (EC 1.-.-.-) (Found in mitochondrial proteome protein 46)	YKR049C
P30624	LCF1_YEAST	reviewed	Long-chain-fatty-acid--CoA ligase 1 (EC 6.2.1.3) (Fatty acid activator 1) (Long-chain acyl-CoA synthetase 1)	YOR317W
[truncated: 147 more rows]

## Sheet: I_Prot-PepSEC_B1-B2
Entry	Entry name	Status	Protein names	Gene names (ordered locus )
[truncated: 400 more rows]

[truncated: 6 more sheets: J_Prot-PepSEC_B3-B4, K_Prot-PepSEC_B5-B6, L_Prot-PepSEC_B7-B8, M_Prot-PepSEC_B9-B10, N_Prot-PepSEC_B11-B12, O_Prot-PepSEC_B13-C1]
