# Supplementary material for: A Cross-linking Mass Spectrometry Approach Defines Protein Interactions in Yeast Mitochondria
Source: Mol Cell Proteomics. 2020 Apr 24;19(7):1161–78. doi: 10.1074/mcp.RA120.002028 (PMC7338081; doi:10.1074/mcp.RA120.002028)
Supplement: Supplemental Tables [file 159397_1_supp_517733_q93g1m.zip › SupplementalTable3_Qualitative-datasets.xlsx]

## Sheet: Legend
Sheet	Content	Column Name	Column Description
A	Dataset of mitochondria isolated from S. cerevisiae grown on glycerol carbon source. Cross-links enriched by peptide size exclusion chromatography. Rearranged pLink 1 output, unfiltered cross-linked peptides spectrum matches (CSMs), but ambiguous hits excluded. 1 % FDR.	File	File in which the spectrum of the corresponding CSM was identified.
		Spectrum	Spectrum number.
		Scan	Scan number.
		Pepmass	Precursor mass in Da, monoisotopic peak.
		Intensity	Intensity of the precursor.
		Charge	Charge state of the precursor.
		RTsec	Retention time of the precursor in seconds.
		Peptide	Identified peptide of protein 1 linked to peptide of protein 2. Cross-linked residues are written in brackets. Number after colon indicates labelling status: 0, unlabelled; 1, labelled.
		Mod_Sites	Identified modification at one of the peptides (residue numbers are summed up).
		Score	Original pLink 1 spectrum score.
		neglog10_Score	-log10-transformed Score.
		Calc_M	Calculated peptide mass in Da.
		Delta_M	Mass deviation between calculated and measured mass in Da.
		ppm	Mass deviation in parts per million (ppm).
		Proteins	Cross-linked proteins according to fasta file. Cross-linked absolute residue numbers are written in brackets.
		CSMs	Number of CSMs related to the residue pair.
		Protein1	Protein 1 according to fasta file.
		UniProt1	UniProt accession number of protein 1.
		Protein 1	UniProt name of protein 1.
		Residue1	Cross-linked absolute residue number of protein 1.
		Protein2	Protein 2 according to fasta file.
		UniProt2	UniProt accession number of protein 2.
		Protein 2	UniProt name of protein 2.
		Residue2	Cross-linked absolute residue number of protein 2.
		Intra_Inter	Indicating intraprotein or interprotein cross-link.
		Inter	Indicating interprotein cross-link. 0, false; 1, true.
		Dimer	Indicating putative dimer. 0, false; 1, true.
B	Dataset of mitochondria isolated from S. cerevisiae grown on glycerol carbon source. Cross-links enriched by peptide size exclusion chromatography. Rearranged pLink 1 output, filtered CSMs (more than one spectrum supporting a residue pair and neglog10_Score >=4), but ambiguous hits excluded. 1 % FDR.	See A, plus:	See A, plus:
		SGD1	Standard name of protein 1 as listed in Saccharomyces Genome Database.
		SGD2	Standard name of protein 2 as listed in Saccharomyces Genome Database.
B2	Parts of sheet B arranged in pivot format. In this format unique reside-to-residue cross-links per protein-protein interaction are summarized.	SGD1	Standard name of protein 1 as listed in Saccharomyces Genome Database.
		Intra_Inter	Indicating intraprotein or interprotein cross-link.
		SGD2	Standard name of protein 2 as listed in Saccharomyces Genome Database.
		Residue1	Cross-linked absolute residue number of protein 1.
		Residue2	Cross-linked absolute residue number of protein 2.
		CSMs	Number of CSMs related to the residue pair. Value "1" can appear, because lists were score-filtered first.
		Max of neglog10_Score	Maximum -log10-transformed Score of best CSM identified for that particular cross-link.
C	Dataset of mitochondria isolated from S. cerevisiae grown on glucose carbon source. Cross-links enriched by peptide size exclusion chromatography. Rearranged pLink 1 output, unfiltered CSMs, but ambiguous hits excluded. 1 % FDR.	See A	See A
D	Dataset of mitochondria isolated from S. cerevisiae grown on glucose carbon source. Cross-links enriched by peptide size exclusion chromatography. Rearranged pLink 1 output, filtered CSMs (more than one spectrum supporting a residue pair and neglog10_Score >=4), but ambiguous hits excluded. 1 % FDR.	See B	See B
D2	Parts of sheet D arranged in pivot format. In this format unique reside-to-residue cross-links per protein-protein interaction are summarized.	See B2	See B2
E	Cross-links within the pyruvate dehydrogenase complex (PDH) identified in the qualitative datasets (Fig. 3d). Cross-links enriched by peptide size exclusion chromatography.
F	Cross-links within the oxidative phosphorylation system (OXPHOS) without Pet9 and CIV-associated proteins identified in the qualitative datasets (Fig. 4). Cross-links enriched by peptide size exclusion chromatography.

## Sheet: A_Glycerol_qual_unfiltered
File	Spectrum	Scan	Pepmass	Intensity	Charge	RTsec	Peptide	Mod_Sites	Score	neglog10_Score	Calc_M	Delta_M	ppm	Proteins	CSMs	Protein1	UniProt1	Protein 1	Residue1	Protein2	UniProt2	Protein 2	Residue2	Intra_Inter	Inter	Dimer
C_Lee_011216_ymitos_WT_Gly_BS3_XL_10_R1.raw;	10406;	14021	730.38	102898	5+	2801	KELDSAMAGDNAGVLLR(1)-KGEELEIVGHNSTPLK(1):0	null	8.45e-13	12.0731	3646.89	-0.02596	-7.11648	sp|P02992|EFTU_YEAST(303)-sp|P02992|EFTU_YEAST(277)	40	sp|P02992|EFTU_YEAST	P02992	EFTU_YEAST	303	sp|P02992|EFTU_YEAST	P02992	EFTU_YEAST	277	Intra	0	0
C_Lee_011216_ymitos_WT_Gly_BS3_XL_10_R1.raw;	10484;	14108	730.585	899450	5+	2813	KELDSAMAGDNAGVLLR(1)-KGEELEIVGHNSTPLK(1):0	null	4.67e-10	9.33068	3646.89	1.00249	274.738	sp|P02992|EFTU_YEAST(303)-sp|P02992|EFTU_YEAST(277)	40	sp|P02992|EFTU_YEAST	P02992	EFTU_YEAST	303	sp|P02992|EFTU_YEAST	P02992	EFTU_YEAST	277	Intra	0	0
C_Lee_011216_ymitos_WT_Gly_BS3_XL_10_R1.raw;	10726;	14379	762.011	397699	5+	2851	KPIHADPPSFAEQSTSAEILETGIK(1)-QLAKSVISR(4):0	null	1.02e-08	7.9914	3804.03	0.98989	260.085	sp|P00830|ATPB_YEAST(148)-sp|P05626|ATPF_YEAST(209)	69	sp|P00830|ATPB_YEAST	P00830	ATPB_YEAST	148	sp|P05626|ATPF_YEAST	P05626	ATPF_YEAST	209	Inter	1	0
C_Lee_011216_ymitos_WT_Gly_BS3_XL_10_R1.raw;	10756;	14412	964.648	446308	5+	2856	CWECGSVYKLNPVGVPNDDHHH(9)-KGTMKDPIIIESYDDYR(5):0	1,C(Carbamidomethyl[C]);4,C(Carbamidomethyl[C]);26,M(Oxidation[M]);	4.73e-07	6.32514	4816.2	2.00509	416.062	sp|P04037|COX4_YEAST(142)-sp|P04037|COX4_YEAST(95)	55	sp|P04037|COX4_YEAST	P04037	COX4_YEAST	142	sp|P04037|COX4_YEAST	P04037	COX4_YEAST	95	Intra	0	0
C_Lee_011216_ymitos_WT_Gly_BS3_XL_10_R1.raw;	10806;	14468	761.813	1.15011e+06	5+	2864	KPIHADPPSFAEQSTSAEILETGIK(1)-QLAKSVISR(4):0	null	5.4e-12	11.2676	3804.03	-0.00161	-0.423123	sp|P00830|ATPB_YEAST(148)-sp|P05626|ATPF_YEAST(209)	69	sp|P00830|ATPB_YEAST	P00830	ATPB_YEAST	148	sp|P05626|ATPF_YEAST	P05626	ATPF_YEAST	209	Inter	1	0
C_Lee_011216_ymitos_WT_Gly_BS3_XL_10_R1.raw;	10836;	14502	796.421	867066	6+	2868	SKPHVNIGTIGHVDHGKTTLTAAITK(17)-GGANFLDYAAIDKAPEER(13):0	null	6.08e-08	7.2161	4769.48	3.00682	629.9	sp|P02992|EFTU_YEAST(61)-sp|P02992|EFTU_YEAST(88)	7	sp|P02992|EFTU_YEAST	P02992	EFTU_YEAST	61	sp|P02992|EFTU_YEAST	P02992	EFTU_YEAST	88	Intra	0	0
C_Lee_011216_ymitos_WT_Gly_BS3_XL_10_R1.raw;	10876;	14548	952.014	1.44026e+06	4+	2875	KPIHADPPSFAEQSTSAEILETGIK(1)-QLAKSVISR(4):0	null	4.67e-09	8.33068	3804.03	-0.002	-0.525619	sp|P00830|ATPB_YEAST(148)-sp|P05626|ATPF_YEAST(209)	69	sp|P00830|ATPB_YEAST	P00830	ATPB_YEAST	148	sp|P05626|ATPF_YEAST	P05626	ATPF_YEAST	209	Inter	1	0
C_Lee_011216_ymitos_WT_Gly_BS3_XL_10_R1.raw;	10887;	14560	796.087	1.12141e+06	6+	2877	SKPHVNIGTIGHVDHGKTTLTAAITK(17)-GGANFLDYAAIDKAPEER(13):0	null	5.45e-07	6.2636	4769.48	0.99994	209.566	sp|P02992|EFTU_YEAST(61)-sp|P02992|EFTU_YEAST(88)	7	sp|P02992|EFTU_YEAST	P02992	EFTU_YEAST	61	sp|P02992|EFTU_YEAST	P02992	EFTU_YEAST	88	Intra	0	0
C_Lee_011216_ymitos_WT_Gly_BS3_XL_10_R1.raw;	10947;	14627	762.014	1.38294e+06	5+	2887	KPIHADPPSFAEQSTSAEILETGIK(1)-QLAKSVISR(4):0	null	2.64e-10	9.5784	3804.03	1.00519	264.104	sp|P00830|ATPB_YEAST(148)-sp|P05626|ATPF_YEAST(209)	69	sp|P00830|ATPB_YEAST	P00830	ATPB_YEAST	148	sp|P05626|ATPF_YEAST	P05626	ATPF_YEAST	209	Inter	1	0
C_Lee_011216_ymitos_WT_Gly_BS3_XL_10_R1.raw;	11010;	14696	762.615	554450	5+	2896	KPIHADPPSFAEQSTSAEILETGIK(1)-QLAKSVISR(4):0	null	1.21e-09	8.91721	3804.03	4.00719	1052.02	sp|P00830|ATPB_YEAST(148)-sp|P05626|ATPF_YEAST(209)	69	sp|P00830|ATPB_YEAST	P00830	ATPB_YEAST	148	sp|P05626|ATPF_YEAST	P05626	ATPF_YEAST	209	Inter	1	0
C_Lee_011216_ymitos_WT_Gly_BS3_XL_10_R1.raw;	11074;	14766	740.2	479113	5+	2906	SQFVKENPTLRPAEISK(5)-IAGEKWQNLEADIK(5):0	null	6.33e-09	8.1986	3694.96	1.00558	272.001	sp|Q02486|ABF2_YEAST(63)-sp|Q02486|ABF2_YEAST(80)	39	sp|Q02486|ABF2_YEAST	Q02486	ABF2_YEAST	63	sp|Q02486|ABF2_YEAST	Q02486	ABF2_YEAST	80	Intra	0	0
C_Lee_011216_ymitos_WT_Gly_BS3_XL_10_R1.raw;	11110;	14806	740	1.12414e+06	5+	2911	SQFVKENPTLRPAEISK(5)-IAGEKWQNLEADIK(5):0	null	1.13e-08	7.94692	3694.96	0.00553	1.49622	sp|Q02486|ABF2_YEAST(63)-sp|Q02486|ABF2_YEAST(80)	39	sp|Q02486|ABF2_YEAST	Q02486	ABF2_YEAST	63	sp|Q02486|ABF2_YEAST	Q02486	ABF2_YEAST	80	Intra	0	0
C_Lee_011216_ymitos_WT_Gly_BS3_XL_10_R1.raw;	11683;	15446	986.525	506794	5+	2999	HAHGDQYKATDTLIPGPGSLELVYKPSDPTTAQPQTLK(8)-NTILKK(5):0	null	2.89e-06	5.5391	4927.6	-0.00761	-1.54405	sp|P21954|IDHP_YEAST(156)-sp|P21954|IDHP_YEAST(234)	10	sp|P21954|IDHP_YEAST	P21954	IDHP_YEAST	156	sp|P21954|IDHP_YEAST	P21954	IDHP_YEAST	234	Intra	0	0
C_Lee_011216_ymitos_WT_Gly_BS3_XL_10_R1.raw;	11754;	15525	822.275	537833	6+	3010	HAHGDQYKATDTLIPGPGSLELVYKPSDPTTAQPQTLK(8)-NTILKK(5):0	null	2.84e-06	5.54668	4927.6	0.00661	1.34115	sp|P21954|IDHP_YEAST(156)-sp|P21954|IDHP_YEAST(234)	10	sp|P21954|IDHP_YEAST	P21954	IDHP_YEAST	156	sp|P21954|IDHP_YEAST	P21954	IDHP_YEAST	234	Intra	0	0
C_Lee_011216_ymitos_WT_Gly_BS3_XL_10_R1.raw;	11773;	15546	1034.04	257817	4+	3013	IEQIKGSIDITTTNSYEK(5)-EDTVILNGSGPKEAIQER(12):0	null	1.02e-13	12.9914	4132.11	0.0097	2.34689	sp|P19882|HSP60_YEAST(371)-sp|P19882|HSP60_YEAST(360)	89	sp|P19882|HSP60_YEAST	P19882	HSP60_YEAST	371	sp|P19882|HSP60_YEAST	P19882	HSP60_YEAST	360	Intra	0	0
C_Lee_011216_ymitos_WT_Gly_BS3_XL_10_R1.raw;	11781;	15555	876.056	318172	5+	3014	FPHHTLKTSNNEFYPAEQLTLEDVNENVLK(7)-AKYAVR(2):0	null	4.44e-06	5.35262	4371.22	4.02755	920.319	sp|P52893|ALAM_YEAST(99)-sp|P52893|ALAM_YEAST(124)	1	sp|P52893|ALAM_YEAST	P52893	ALAM_YEAST	99	sp|P52893|ALAM_YEAST	P52893	ALAM_YEAST	124	Intra	0	0
C_Lee_011216_ymitos_WT_Gly_BS3_XL_10_R1.raw;	11879;	15664	1017.02	864258	4+	3029	SQTDAFYTQYKNGTAASEPTPITK(11)-LLSVMKAGTYPK(6):0	null	3.92e-09	8.40671	4063.05	1.00793	247.949	sp|P21306|ATP5E_YEAST(49)-sp|P38077|ATPG_YEAST(188)	239	sp|P21306|ATP5E_YEAST	P21306	ATP5E_YEAST	49	sp|P38077|ATPG_YEAST	P38077	ATPG_YEAST	188	Inter	1	0
C_Lee_011216_ymitos_WT_Gly_BS3_XL_10_R1.raw;	11960;	15754	1016.77	1.11028e+06	4+	3040	SQTDAFYTQYKNGTAASEPTPITK(11)-LLSVMKAGTYPK(6):0	null	6.14e-11	10.2118	4063.05	-0.00427	-1.05068	sp|P21306|ATP5E_YEAST(49)-sp|P38077|ATPG_YEAST(188)	239	sp|P21306|ATP5E_YEAST	P21306	ATP5E_YEAST	49	sp|P38077|ATPG_YEAST	P38077	ATPG_YEAST	188	Inter	1	0
C_Lee_011216_ymitos_WT_Gly_BS3_XL_10_R1.raw;	11994;	15791	681.179	585584	5+	3045	LGHLLLNPALSLKDR(13)-IKGVSDEANLNETGR(2):0	null	5.27e-09	8.27819	3398.85	2.00544	589.512	sp|P09457|ATPO_YEAST(82)-sp|P07251|ATPA_YEAST(54)	21	sp|P09457|ATPO_YEAST	P09457	ATPO_YEAST	82	sp|P07251|ATPA_YEAST	P07251	ATPA_YEAST	54	Inter	1	0
C_Lee_011216_ymitos_WT_Gly_BS3_XL_10_R1.raw;	12040;	15843	1016.77	258548	4+	3052	SQTDAFYTQYKNGTAASEPTPITK(11)-LLSVMKAGTYPK(6):0	null	6.05e-12	11.2182	4063.05	-0.01647	-4.05262	sp|P21306|ATP5E_YEAST(49)-sp|P38077|ATPG_YEAST(188)	239	sp|P21306|ATP5E_YEAST	P21306	ATP5E_YEAST	49	sp|P38077|ATPG_YEAST	P38077	ATPG_YEAST	188	Inter	1	0
C_Lee_011216_ymitos_WT_Gly_BS3_XL_10_R1.raw;	12205;	16027	731.813	506365	5+	3076	VTLELGGKSPNIVFADAELKK(8)-HIYQSAAAGLKK(11):0	null	1.05e-06	5.97881	3652.02	2.00504	548.569	sp|P46367|ALDH4_YEAST(294)-sp|P46367|ALDH4_YEAST(285)	60	sp|P46367|ALDH4_YEAST	P46367	ALDH4_YEAST	294	sp|P46367|ALDH4_YEAST	P46367	ALDH4_YEAST	285	Intra	0	0
C_Lee_011216_ymitos_WT_Gly_BS3_XL_10_R1.raw;	12283;	16114	731.412	1.1209e+06	5+	3087	VTLELGGKSPNIVFADAELKK(8)-HIYQSAAAGLKK(11):0	null	8.62e-10	9.06449	3652.02	0.00219	0.599502	sp|P46367|ALDH4_YEAST(294)-sp|P46367|ALDH4_YEAST(285)	60	sp|P46367|ALDH4_YEAST	P46367	ALDH4_YEAST	294	sp|P46367|ALDH4_YEAST	P46367	ALDH4_YEAST	285	Intra	0	0
C_Lee_011216_ymitos_WT_Gly_BS3_XL_10_R1.raw;	12362;	16204	731.412	614782	5+	3100	VTLELGGKSPNIVFADAELKK(8)-HIYQSAAAGLKK(11):0	null	1.48e-07	6.82974	3652.02	0.00094	0.25732	sp|P46367|ALDH4_YEAST(294)-sp|P46367|ALDH4_YEAST(285)	60	sp|P46367|ALDH4_YEAST	P46367	ALDH4_YEAST	294	sp|P46367|ALDH4_YEAST	P46367	ALDH4_YEAST	285	Intra	0	0
C_Lee_011216_ymitos_WT_Gly_BS3_XL_10_R1.raw;	12437;	16288	731.414	137445	5+	3111	VTLELGGKSPNIVFADAELKK(8)-HIYQSAAAGLKK(11):0	null	3.16e-08	7.50031	3652.02	0.00799	2.18722	sp|P46367|ALDH4_YEAST(294)-sp|P46367|ALDH4_YEAST(285)	60	sp|P46367|ALDH4_YEAST	P46367	ALDH4_YEAST	294	sp|P46367|ALDH4_YEAST	P46367	ALDH4_YEAST	285	Intra	0	0
C_Lee_011216_ymitos_WT_Gly_BS3_XL_10_R1.raw;	12464;	16318	975.507	318794	5+	3115	QSAPLLSTSWKRCMASAAQSTPITGK(11)-LASTKAQPTEVSSILEER(5):0	13,C(Carbamidomethyl[C]);	4.48e-08	7.34872	4872.5	-0.00039	-0.080025	sp|P00830|ATPB_YEAST(30)-sp|P07251|ATPA_YEAST(39)	2	sp|P00830|ATPB_YEAST	P00830	ATPB_YEAST	30	sp|P07251|ATPA_YEAST	P07251	ATPA_YEAST	39	Inter	1	0
C_Lee_011216_ymitos_WT_Gly_BS3_XL_10_R1.raw;	12486;	16343	1022.03	254708	4+	3118	NVEKLNQAEVVAVGPGFTDANGNK(4)-AQAKTASGLYLPEK(4):0	null	1.6e-11	10.7959	4084.11	-0.00684	-1.67437	sp|P38910|CH10_YEAST(42)-sp|P38910|CH10_YEAST(28)	34	sp|P38910|CH10_YEAST	P38910	CH10_YEAST	42	sp|P38910|CH10_YEAST	P38910	CH10_YEAST	28	Intra	0	0
C_Lee_011216_ymitos_WT_Gly_BS3_XL_10_R1.raw;	12587;	16457	819.62	611821	5+	3134	LYCSSYGVQYTHIPSKQK(16)-HKFHTDAIIDVVGWR(2):0	3,C(Carbamidomethyl[C]);	1.25e-06	5.90309	4089.06	4.0054	978.342	sp|P20967|ODO1_YEAST(222)-sp|P20967|ODO1_YEAST(491)	7	sp|P20967|ODO1_YEAST	P20967	ODO1_YEAST	222	sp|P20967|ODO1_YEAST	P20967	ODO1_YEAST	491	Intra	0	0
C_Lee_011216_ymitos_WT_Gly_BS3_XL_10_R1.raw;	12670;	16549	818.819	450040	5+	3146	LYCSSYGVQYTHIPSKQK(16)-HKFHTDAIIDVVGWR(2):0	3,C(Carbamidomethyl[C]);	4.69e-09	8.32883	4089.06	0.003	0.733484	sp|P20967|ODO1_YEAST(222)-sp|P20967|ODO1_YEAST(491)	7	sp|P20967|ODO1_YEAST	P20967	ODO1_YEAST	222	sp|P20967|ODO1_YEAST	P20967	ODO1_YEAST	491	Intra	0	0
C_Lee_011216_ymitos_WT_Gly_BS3_XL_10_R1.raw;	12969;	16882	953.74	592114	4+	3191	LHPVVTPKDVPANASFNLEDPNIDFER(8)-KEYAK(1):0	null	1.32e-07	6.87943	3808.93	2.00052	524.804	sp|P81449|ATPJ_YEAST(63)-sp|P81449|ATPJ_YEAST(51)	26	sp|P81449|ATPJ_YEAST	P81449	ATPJ_YEAST	63	sp|P81449|ATPJ_YEAST	P81449	ATPJ_YEAST	51	Intra	0	0
C_Lee_011216_ymitos_WT_Gly_BS3_XL_10_R1.raw;	12990;	16905	967.494	702672	5+	3195	TGHGHVNYNNIPSVMYSHPEVAWVGKTEEQLK(26)-ILIDSKTER(6):0	null	8.81e-05	4.05502	4832.42	0.01245	2.5758	sp|P09624|DLDH_YEAST(395)-sp|P09624|DLDH_YEAST(437)	25	sp|P09624|DLDH_YEAST	P09624	DLDH_YEAST	395	sp|P09624|DLDH_YEAST	P09624	DLDH_YEAST	437	Intra	0	0
C_Lee_011216_ymitos_WT_Gly_BS3_XL_10_R1.raw;	13048;	16969	762.995	2.3094e+06	5+	3203	LHPVVTPKDVPANASFNLEDPNIDFER(8)-KEYAK(1):0	null	6.33e-07	6.1986	3808.93	1.00691	264.215	sp|P81449|ATPJ_YEAST(63)-sp|P81449|ATPJ_YEAST(51)	26	sp|P81449|ATPJ_YEAST	P81449	ATPJ_YEAST	63	sp|P81449|ATPJ_YEAST	P81449	ATPJ_YEAST	51	Intra	0	0
C_Lee_011216_ymitos_WT_Gly_BS3_XL_10_R1.raw;	13065;	16988	806.413	1725660	6+	3206	TGHGHVNYNNIPSVMYSHPEVAWVGKTEEQLK(26)-ILIDSKTER(6):0	null	1.61e-05	4.79317	4832.42	0.0114	2.35857	sp|P09624|DLDH_YEAST(395)-sp|P09624|DLDH_YEAST(437)	25	sp|P09624|DLDH_YEAST	P09624	DLDH_YEAST	395	sp|P09624|DLDH_YEAST	P09624	DLDH_YEAST	437	Intra	0	0
C_Lee_011216_ymitos_WT_Gly_BS3_XL_10_R1.raw;	13158;	17090	806.408	461128	6+	3219	TGHGHVNYNNIPSVMYSHPEVAWVGKTEEQLK(26)-ILIDSKTER(6):0	null	4.35e-05	4.36151	4832.42	-0.01896	-3.9227	sp|P09624|DLDH_YEAST(395)-sp|P09624|DLDH_YEAST(437)	25	sp|P09624|DLDH_YEAST	P09624	DLDH_YEAST	395	sp|P09624|DLDH_YEAST	P09624	DLDH_YEAST	437	Intra	0	0
C_Lee_011216_ymitos_WT_Gly_BS3_XL_10_R1.raw;	13972;	17993	961.448	651352	5+	3341	CWECGSVYKLNPVGVPNDDHHH(9)-KGTMKDPIIIESYDDYR(5):0	1,C(Carbamidomethyl[C]);4,C(Carbamidomethyl[C]);	3.02e-12	11.52	4800.2	1.99936	416.255	sp|P04037|COX4_YEAST(142)-sp|P04037|COX4_YEAST(95)	55	sp|P04037|COX4_YEAST	P04037	COX4_YEAST	142	sp|P04037|COX4_YEAST	P04037	COX4_YEAST	95	Intra	0	0
C_Lee_011216_ymitos_WT_Gly_BS3_XL_10_R1.raw;	13991;	18014	961.252	610882	5+	3344	CWECGSVYKLNPVGVPNDDHHH(9)-KGTMKDPIIIESYDDYR(5):0	1,C(Carbamidomethyl[C]);4,C(Carbamidomethyl[C]);	4.37e-16	15.3595	4800.2	1.02006	212.414	sp|P04037|COX4_YEAST(142)-sp|P04037|COX4_YEAST(95)	55	sp|P04037|COX4_YEAST	P04037	COX4_YEAST	142	sp|P04037|COX4_YEAST	P04037	COX4_YEAST	95	Intra	0	0
C_Lee_011216_ymitos_WT_Gly_BS3_XL_10_R1.raw;	14059;	18091	961.45	1.30168e+06	5+	3355	CWECGSVYKLNPVGVPNDDHHH(9)-KGTMKDPIIIESYDDYR(5):0	1,C(Carbamidomethyl[C]);4,C(Carbamidomethyl[C]);	8.78e-16	15.0565	4800.2	2.00851	418.159	sp|P04037|COX4_YEAST(142)-sp|P04037|COX4_YEAST(95)	55	sp|P04037|COX4_YEAST	P04037	COX4_YEAST	142	sp|P04037|COX4_YEAST	P04037	COX4_YEAST	95	Intra	0	0
C_Lee_011216_ymitos_WT_Gly_BS3_XL_10_R1.raw;	14089;	18123	961.649	918891	5+	3358	CWECGSVYKLNPVGVPNDDHHH(9)-KGTMKDPIIIESYDDYR(5):0	1,C(Carbamidomethyl[C]);4,C(Carbamidomethyl[C]);	1.66e-13	12.7799	4800.2	3.00246	624.964	sp|P04037|COX4_YEAST(142)-sp|P04037|COX4_YEAST(95)	55	sp|P04037|COX4_YEAST	P04037	COX4_YEAST	142	sp|P04037|COX4_YEAST	P04037	COX4_YEAST	95	Intra	0	0
C_Lee_011216_ymitos_WT_Gly_BS3_XL_10_R1.raw;	14474;	18552	580.338	47707.7	6+	3416	KAPSLPEGQEIIKPLSHPIK(1)-KTMELGILPR(1):0	null	4.4e-18	17.3565	3475.98	-0.00092	-0.264597	sp|P39522|ILV3_YEAST(381)-sp|P39522|ILV3_YEAST(267)	19	sp|P39522|ILV3_YEAST	P39522	ILV3_YEAST	381	sp|P39522|ILV3_YEAST	P39522	ILV3_YEAST	267	Intra	0	0
C_Lee_011216_ymitos_WT_Gly_BS3_XL_10_R1.raw;	14485;	18564	580.505	304695	6+	3418	KAPSLPEGQEIIKPLSHPIK(1)-KTMELGILPR(1):0	null	2.45e-16	15.6108	3475.98	1.00432	288.764	sp|P39522|ILV3_YEAST(381)-sp|P39522|ILV3_YEAST(267)	19	sp|P39522|ILV3_YEAST	P39522	ILV3_YEAST	381	sp|P39522|ILV3_YEAST	P39522	ILV3_YEAST	267	Intra	0	0
C_Lee_011216_ymitos_WT_Gly_BS3_XL_10_R1.raw;	14539;	18626	580.338	262168	6+	3427	KAPSLPEGQEIIKPLSHPIK(1)-KTMELGILPR(1):0	null	5.31e-16	15.2749	3475.98	-0.00164	-0.471672	sp|P39522|ILV3_YEAST(381)-sp|P39522|ILV3_YEAST(267)	19	sp|P39522|ILV3_YEAST	P39522	ILV3_YEAST	381	sp|P39522|ILV3_YEAST	P39522	ILV3_YEAST	267	Intra	0	0
C_Lee_011216_ymitos_WT_Gly_BS3_XL_10_R1.raw;	15376;	19561	754.703	426451	6+	3547	RMMMTSGQAVKYDGAFDCLR(11)-IVAAEGVGSLFKGCGANILR(12):0	2,M(Oxidation[M]);18,C(Carbamidomethyl[C]);34,C(Carbamidomethyl[C]);	1.05e-07	6.97881	4521.21	0.96492	213.328	sp|P18239|ADT2_YEAST(264)-sp|P18239|ADT2_YEAST(286)	50	sp|P18239|ADT2_YEAST	P18239	ADT2_YEAST	264	sp|P18239|ADT2_YEAST	P18239	ADT2_YEAST	286	Intra	0	0
C_Lee_011216_ymitos_WT_Gly_BS3_XL_10_R1.raw;	15575;	19783	932.474	785963	5+	3576	GAPLFVLKTVEEDHPIPEDVHENYENK(8)-KVTAVVESPEGER(1):0	null	1.53e-11	10.8153	4656.32	1.01146	217.129	sp|P05030|PMA1_YEAST(482)-sp|P05030|PMA1_YEAST(457)	18	sp|P05030|PMA1_YEAST	P05030	PMA1_YEAST	482	sp|P05030|PMA1_YEAST	P05030	PMA1_YEAST	457	Intra	0	0
C_Lee_011216_ymitos_WT_Gly_BS3_XL_10_R1.raw;	15675;	19894	932.271	993201	5+	3590	GAPLFVLKTVEEDHPIPEDVHENYENK(8)-KVTAVVESPEGER(1):0	null	5.16e-14	13.2874	4656.32	-0.00629	-1.35056	sp|P05030|PMA1_YEAST(482)-sp|P05030|PMA1_YEAST(457)	18	sp|P05030|PMA1_YEAST	P05030	PMA1_YEAST	482	sp|P05030|PMA1_YEAST	P05030	PMA1_YEAST	457	Intra	0	0
C_Lee_011216_ymitos_WT_Gly_BS3_XL_10_R1.raw;	15744;	19973	777.228	1160425	6+	3601	GAPLFVLKTVEEDHPIPEDVHENYENK(8)-KVTAVVESPEGER(1):0	null	4.63e-15	14.3344	4656.32	0.99931	214.521	sp|P05030|PMA1_YEAST(482)-sp|P05030|PMA1_YEAST(457)	18	sp|P05030|PMA1_YEAST	P05030	PMA1_YEAST	482	sp|P05030|PMA1_YEAST	P05030	PMA1_YEAST	457	Intra	0	0
C_Lee_011216_ymitos_WT_Gly_BS3_XL_10_R1.raw;	15861;	20102	777.229	440512	6+	3618	GAPLFVLKTVEEDHPIPEDVHENYENK(8)-KVTAVVESPEGER(1):0	null	6.11e-06	5.21396	4656.32	1.00555	215.86	sp|P05030|PMA1_YEAST(482)-sp|P05030|PMA1_YEAST(457)	18	sp|P05030|PMA1_YEAST	P05030	PMA1_YEAST	482	sp|P05030|PMA1_YEAST	P05030	PMA1_YEAST	457	Intra	0	0
C_Lee_011216_ymitos_WT_Gly_BS3_XL_10_R1.raw;	16069;	20334	641.556	401837	5+	3648	ISFPAEFHAQTAVEAAVKAYR(18)-ILAKQGK(4):0	null	2.87e-10	9.54212	3199.74	3.00669	938.49	sp|Q12428|PRPD_YEAST(333)-sp|Q12428|PRPD_YEAST(340)	49	sp|Q12428|PRPD_YEAST	Q12428	PRPD_YEAST	333	sp|Q12428|PRPD_YEAST	Q12428	PRPD_YEAST	340	Intra	0	0
C_Lee_011216_ymitos_WT_Gly_BS3_XL_10_R1.raw;	16073;	20339	641.156	845190	5+	3648	ISFPAEFHAQTAVEAAVKAYR(18)-ILAKQGK(4):0	null	2.27e-11	10.644	3199.74	1.00289	313.232	sp|Q12428|PRPD_YEAST(333)-sp|Q12428|PRPD_YEAST(340)	49	sp|Q12428|PRPD_YEAST	Q12428	PRPD_YEAST	333	sp|Q12428|PRPD_YEAST	Q12428	PRPD_YEAST	340	Intra	0	0
C_Lee_011216_ymitos_WT_Gly_BS3_XL_10_R1.raw;	16103;	20373	640.955	444573	5+	3653	ISFPAEFHAQTAVEAAVKAYR(18)-ILAKQGK(4):0	null	7.99e-14	13.0975	3199.74	0.00129	0.403031	sp|Q12428|PRPD_YEAST(333)-sp|Q12428|PRPD_YEAST(340)	49	sp|Q12428|PRPD_YEAST	Q12428	PRPD_YEAST	333	sp|Q12428|PRPD_YEAST	Q12428	PRPD_YEAST	340	Intra	0	0
C_Lee_011216_ymitos_WT_Gly_BS3_XL_10_R1.raw;	16982;	21356	744.234	498418	6+	3781	AVAHTVADTLQPGLPHKPLPSDLGK(17)-AAFGLAEAGYKTACISK(11):0	39,C(Carbamidomethyl[C]);	6.37e-06	5.19586	4456.35	3.01305	675.516	sp|Q00711|SDHA_YEAST(475)-sp|Q00711|SDHA_YEAST(77)	6	sp|Q00711|SDHA_YEAST	Q00711	SDHA_YEAST	475	sp|Q00711|SDHA_YEAST	Q00711	SDHA_YEAST	77	Intra	0	0
C_Lee_011216_ymitos_WT_Gly_BS3_XL_10_R1.raw;	1701;	4085	872.034	54523.8	5+	1217	TLAHCPVTGKDINYTCPLSGIPTHHSR(10)-AFGGQTKEYGK(7):0	5,C(Carbamidomethyl[C]);16,C(Carbamidomethyl[C]);	1.5e-06	5.82391	4354.13	1.00499	230.707	sp|P32335|MSS51_YEAST(90)-sp|Q00711|SDHA_YEAST(169)	3	sp|P32335|MSS51_YEAST	P32335	MSS51_YEAST	90	sp|Q00711|SDHA_YEAST	Q00711	SDHA_YEAST	169	Inter	1	0
C_Lee_011216_ymitos_WT_Gly_BS3_XL_10_R1.raw;	17208;	21606	879.851	1.99293e+06	5+	3813	SADGKYHIIDHEYDCVVIGAGGAGLR(5)-AAIAEEQILNKQR(11):0	15,C(Carbamidomethyl[C]);	7.73e-14	13.1118	4393.21	1.00665	229.033	sp|Q00711|SDHA_YEAST(45)-sp|P33421|SDH3_YEAST(70)	52	sp|Q00711|SDHA_YEAST	Q00711	SDHA_YEAST	45	sp|P33421|SDH3_YEAST	P33421	SDH3_YEAST	70	Inter	1	0
C_Lee_011216_ymitos_WT_Gly_BS3_XL_10_R1.raw;	17292;	21700	879.65	4.79501e+06	5+	3825	SADGKYHIIDHEYDCVVIGAGGAGLR(5)-AAIAEEQILNKQR(11):0	15,C(Carbamidomethyl[C]);	3.12e-13	12.5058	4393.21	0.00265	0.603065	sp|Q00711|SDHA_YEAST(45)-sp|P33421|SDH3_YEAST(70)	52	sp|Q00711|SDHA_YEAST	Q00711	SDHA_YEAST	45	sp|P33421|SDH3_YEAST	P33421	SDH3_YEAST	70	Inter	1	0
C_Lee_011216_ymitos_WT_Gly_BS3_XL_10_R1.raw;	17345;	21759	1000.69	488641	5+	3833	TPHEIQEANSVDMSALKDPQTDADR(17)-KGPAPLNLEIPAYEFDGDK(1):0	13,M(Oxidation[M]);	1.04e-06	5.98297	4994.38	4.01932	803.96	sp|P08067|UCRI_YEAST(138)-sp|P08067|UCRI_YEAST(193)	41	sp|P08067|UCRI_YEAST	P08067	UCRI_YEAST	138	sp|P08067|UCRI_YEAST	P08067	UCRI_YEAST	193	Intra	0	0
C_Lee_011216_ymitos_WT_Gly_BS3_XL_10_R1.raw;	17353;	21768	930.857	698810	5+	3834	NPSGAVAAGSKSLHLAEEDAFLK(11)-DDIEGSGDVKYHLGMNYQR(10):0	null	1.03e-09	8.98716	4645.24	4.00864	862.026	sp|P20967|ODO1_YEAST(996)-sp|P20967|ODO1_YEAST(343)	19	sp|P20967|ODO1_YEAST	P20967	ODO1_YEAST	996	sp|P20967|ODO1_YEAST	P20967	ODO1_YEAST	343	Intra	0	0
C_Lee_011216_ymitos_WT_Gly_BS3_XL_10_R1.raw;	17372;	21790	879.651	1.32693e+06	5+	3837	SADGKYHIIDHEYDCVVIGAGGAGLR(5)-AAIAEEQILNKQR(11):0	15,C(Carbamidomethyl[C]);	1.39e-14	13.857	4393.21	0.00845	1.92298	sp|Q00711|SDHA_YEAST(45)-sp|P33421|SDH3_YEAST(70)	52	sp|Q00711|SDHA_YEAST	Q00711	SDHA_YEAST	45	sp|P33421|SDH3_YEAST	P33421	SDH3_YEAST	70	Inter	1	0
C_Lee_011216_ymitos_WT_Gly_BS3_XL_10_R1.raw;	17420;	21842	1019.01	996687	4+	3844	PVPEEYLQTDPSYGLTSDEVLKR(22)-KYGLNQMADEK(1):0	null	3.48e-13	12.4584	4068.99	3.01959	741.365	sp|P05030|PMA1_YEAST(95)-sp|P05030|PMA1_YEAST(99)	83	sp|P05030|PMA1_YEAST	P05030	PMA1_YEAST	95	sp|P05030|PMA1_YEAST	P05030	PMA1_YEAST	99	Intra	0	0
C_Lee_011216_ymitos_WT_Gly_BS3_XL_10_R1.raw;	17427;	21850	1000.48	1.09003e+06	5+	3845	TPHEIQEANSVDMSALKDPQTDADR(17)-KGPAPLNLEIPAYEFDGDK(1):0	13,M(Oxidation[M]);	2.32e-11	10.6345	4994.38	3.01162	602.517	sp|P08067|UCRI_YEAST(138)-sp|P08067|UCRI_YEAST(193)	41	sp|P08067|UCRI_YEAST	P08067	UCRI_YEAST	138	sp|P08067|UCRI_YEAST	P08067	UCRI_YEAST	193	Intra	0	0
C_Lee_011216_ymitos_WT_Gly_BS3_XL_10_R1.raw;	17446;	21871	930.657	2.7878e+06	5+	3848	NPSGAVAAGSKSLHLAEEDAFLK(11)-DDIEGSGDVKYHLGMNYQR(10):0	null	3.43e-10	9.46471	4645.24	3.00889	647.177	sp|P20967|ODO1_YEAST(996)-sp|P20967|ODO1_YEAST(343)	19	sp|P20967|ODO1_YEAST	P20967	ODO1_YEAST	996	sp|P20967|ODO1_YEAST	P20967	ODO1_YEAST	343	Intra	0	0
C_Lee_011216_ymitos_WT_Gly_BS3_XL_10_R1.raw;	17460;	21887	879.851	849663	5+	3850	SADGKYHIIDHEYDCVVIGAGGAGLR(5)-AAIAEEQILNKQR(11):0	15,C(Carbamidomethyl[C]);	4.72e-06	5.32606	4393.21	1.0088	229.522	sp|Q00711|SDHA_YEAST(45)-sp|P33421|SDH3_YEAST(70)	52	sp|Q00711|SDHA_YEAST	Q00711	SDHA_YEAST	45	sp|P33421|SDH3_YEAST	P33421	SDH3_YEAST	70	Inter	1	0
C_Lee_011216_ymitos_WT_Gly_BS3_XL_10_R1.raw;	17476;	21906	587	431950	6+	3853	VAGIEHVKPPGFIKTGR(14)-TIYQKEGFLALYK(5):0	null	8.1e-05	4.09151	3515.95	0.00133	0.378167	sp|P33303|SFC1_YEAST(57)-sp|P33303|SFC1_YEAST(65)	29	sp|P33303|SFC1_YEAST	P33303	SFC1_YEAST	57	sp|P33303|SFC1_YEAST	P33303	SFC1_YEAST	65	Intra	0	0
C_Lee_011216_ymitos_WT_Gly_BS3_XL_10_R1.raw;	17497;	21929	1018.76	1.04741e+06	4+	3856	PVPEEYLQTDPSYGLTSDEVLKR(22)-KYGLNQMADEK(1):0	null	1.5e-10	9.82391	4068.99	2.01595	495.075	sp|P05030|PMA1_YEAST(95)-sp|P05030|PMA1_YEAST(99)	83	sp|P05030|PMA1_YEAST	P05030	PMA1_YEAST	95	sp|P05030|PMA1_YEAST	P05030	PMA1_YEAST	99	Intra	0	0
C_Lee_011216_ymitos_WT_Gly_BS3_XL_10_R1.raw;	17500;	21933	1018.5	696392	4+	3856	PVPEEYLQTDPSYGLTSDEVLKR(22)-KYGLNQMADEK(1):0	null	1.11e-12	11.9547	4068.99	0.99739	244.999	sp|P05030|PMA1_YEAST(95)-sp|P05030|PMA1_YEAST(99)	83	sp|P05030|PMA1_YEAST	P05030	PMA1_YEAST	95	sp|P05030|PMA1_YEAST	P05030	PMA1_YEAST	99	Intra	0	0
C_Lee_011216_ymitos_WT_Gly_BS3_XL_10_R1.raw;	17564;	22003	704.399	967257	5+	3865	VAGIEHVKPPGFIKTGR(14)-TIYQKEGFLALYK(5):0	null	6.79e-09	8.16813	3515.95	1.00332	285.199	sp|P33303|SFC1_YEAST(57)-sp|P33303|SFC1_YEAST(65)	29	sp|P33303|SFC1_YEAST	P33303	SFC1_YEAST	57	sp|P33303|SFC1_YEAST	P33303	SFC1_YEAST	65	Intra	0	0
C_Lee_011216_ymitos_WT_Gly_BS3_XL_10_R1.raw;	17661;	22111	704.8	483792	5+	3878	VAGIEHVKPPGFIKTGR(14)-TIYQKEGFLALYK(5):0	null	4.08e-06	5.38934	3515.95	3.00897	854.828	sp|P33303|SFC1_YEAST(57)-sp|P33303|SFC1_YEAST(65)	29	sp|P33303|SFC1_YEAST	P33303	SFC1_YEAST	57	sp|P33303|SFC1_YEAST	P33303	SFC1_YEAST	65	Intra	0	0
C_Lee_011216_ymitos_WT_Gly_BS3_XL_10_R1.raw;	18339;	22860	822.825	669273	5+	3974	EKGCETIVLVSSAGAHPDSR(2)-HAQEAPQFSKVYAILR(10):0	4,C(Carbamidomethyl[C]);	7.75e-11	10.1107	4107.08	2.0056	487.969	sp|P40008|FMP52_YEAST(104)-sp|P40008|FMP52_YEAST(28)	17	sp|P40008|FMP52_YEAST	P40008	FMP52_YEAST	104	sp|P40008|FMP52_YEAST	P40008	FMP52_YEAST	28	Intra	0	0
C_Lee_011216_ymitos_WT_Gly_BS3_XL_10_R1.raw;	18444;	22975	972.518	783229	5+	3988	GQATLTVTHKSNVLSQSDGLFR(10)-GQATLTVTHKSNVLSQSDGLFR(10):0	null	0.000106	3.97469	4854.53	3.02827	623.285	sp|P40495|LYS12_YEAST(206)-sp|P40495|LYS12_YEAST(206)	2	sp|P40495|LYS12_YEAST	P40495	LYS12_YEAST	206	sp|P40495|LYS12_YEAST	P40495	LYS12_YEAST	206	Intra	0	1
C_Lee_011216_ymitos_WT_Gly_BS3_XL_10_R1.raw;	19587;	24238	895.094	248394	5+	4146	QLLRPGVTLGVGSSFDALKLSEPVHK(19)-QPVKDGPLSTNVEAK(4):0	null	2.49e-05	4.6038	4467.44	2.99392	669.565	sp|P04840|VDAC1_YEAST(267)-sp|P04840|VDAC1_YEAST(50)	5	sp|P04840|VDAC1_YEAST	P04840	VDAC1_YEAST	267	sp|P04840|VDAC1_YEAST	P04840	VDAC1_YEAST	50	Intra	0	0
C_Lee_011216_ymitos_WT_Gly_BS3_XL_10_R1.raw;	19613;	24267	706.865	1.45351e+06	6+	4150	NPSGAVAAGSKSLHLAEEDAFLK(11)-KPNESIFSEFKGSSAR(11):0	null	1.16e-13	12.9355	4232.14	3.01006	710.564	sp|P20967|ODO1_YEAST(996)-sp|P20967|ODO1_YEAST(328)	25	sp|P20967|ODO1_YEAST	P20967	ODO1_YEAST	996	sp|P20967|ODO1_YEAST	P20967	ODO1_YEAST	328	Intra	0	0
C_Lee_011216_ymitos_WT_Gly_BS3_XL_10_R1.raw;	19633;	24289	946.284	1.81012e+06	5+	4153	PVPEEYLQTDPSYGLTSDEVLKR(22)-KYGLNQMADEKESLVVK(1):0	null	1.31e-06	5.88273	4724.38	2.00394	423.9	sp|P05030|PMA1_YEAST(95)-sp|P05030|PMA1_YEAST(99)	83	sp|P05030|PMA1_YEAST	P05030	PMA1_YEAST	95	sp|P05030|PMA1_YEAST	P05030	PMA1_YEAST	99	Intra	0	0
C_Lee_011216_ymitos_WT_Gly_BS3_XL_10_R1.raw;	19724;	24391	996.744	1.54021e+06	4+	4165	TETDAFGEIHVPADKYWGAQTQR(15)-SFQNFKIGGAR(6):0	null	4.72e-09	8.32606	3980.94	2.00327	502.834	sp|P08417|FUMH_YEAST(44)-sp|P08417|FUMH_YEAST(58)	112	sp|P08417|FUMH_YEAST	P08417	FUMH_YEAST	44	sp|P08417|FUMH_YEAST	P08417	FUMH_YEAST	58	Intra	0	0
C_Lee_011216_ymitos_WT_Gly_BS3_XL_10_R1.raw;	19746;	24415	797.397	2.86589e+06	5+	4168	TETDAFGEIHVPADKYWGAQTQR(15)-SFQNFKIGGAR(6):0	null	6.63e-05	4.17849	3980.94	1.00314	251.858	sp|P08417|FUMH_YEAST(44)-sp|P08417|FUMH_YEAST(58)	112	sp|P08417|FUMH_YEAST	P08417	FUMH_YEAST	44	sp|P08417|FUMH_YEAST	P08417	FUMH_YEAST	58	Intra	0	0
C_Lee_011216_ymitos_WT_Gly_BS3_XL_10_R1.raw;	19845;	24525	797.797	1632969	5+	4181	TETDAFGEIHVPADKYWGAQTQR(15)-SFQNFKIGGAR(6):0	null	5.31e-05	4.27491	3980.94	3.00569	754.259	sp|P08417|FUMH_YEAST(44)-sp|P08417|FUMH_YEAST(58)	112	sp|P08417|FUMH_YEAST	P08417	FUMH_YEAST	44	sp|P08417|FUMH_YEAST	P08417	FUMH_YEAST	58	Intra	0	0
C_Lee_011216_ymitos_WT_Gly_BS3_XL_10_R1.raw;	20043;	24748	918.302	1.36546e+06	5+	4210	VAHSLKTLSFLAQGGTAVGTGLNTKPGFDVK(6)-ETGLKFQTAPNK(5):0	null	2.27e-07	6.64397	4584.46	2.0128	438.759	sp|P08417|FUMH_YEAST(245)-sp|P08417|FUMH_YEAST(282)	37	sp|P08417|FUMH_YEAST	P08417	FUMH_YEAST	245	sp|P08417|FUMH_YEAST	P08417	FUMH_YEAST	282	Intra	0	0
C_Lee_011216_ymitos_WT_Gly_BS3_XL_10_R1.raw;	20119;	24834	917.899	3.01384e+06	5+	4221	VAHSLKTLSFLAQGGTAVGTGLNTKPGFDVK(6)-ETGLKFQTAPNK(5):0	null	1.7e-07	6.76955	4584.46	-0.0014	-0.305313	sp|P08417|FUMH_YEAST(245)-sp|P08417|FUMH_YEAST(282)	37	sp|P08417|FUMH_YEAST	P08417	FUMH_YEAST	245	sp|P08417|FUMH_YEAST	P08417	FUMH_YEAST	282	Intra	0	0
C_Lee_011216_ymitos_WT_Gly_BS3_XL_10_R1.raw;	20121;	24836	867.461	1.1385e+06	5+	4221	VVDISETSCIVELSAKPTR(16)-KQHVLNCLVQNEPGVLSR(1):0	9,C(Carbamidomethyl[C]);26,C(Carbamidomethyl[C]);	2.63e-09	8.58004	4331.26	1.00881	232.805	sp|P25605|ILV6_YEAST(251)-sp|P25605|ILV6_YEAST(76)	25	sp|P25605|ILV6_YEAST	P25605	ILV6_YEAST	251	sp|P25605|ILV6_YEAST	P25605	ILV6_YEAST	76	Intra	0	0
C_Lee_011216_ymitos_WT_Gly_BS3_XL_10_R1.raw;	20162;	24883	868.062	1.3116e+06	5+	4227	VVDISETSCIVELSAKPTR(16)-KQHVLNCLVQNEPGVLSR(1):0	9,C(Carbamidomethyl[C]);26,C(Carbamidomethyl[C]);	1.54e-06	5.81248	4331.26	4.01056	924.885	sp|P25605|ILV6_YEAST(251)-sp|P25605|ILV6_YEAST(76)	25	sp|P25605|ILV6_YEAST	P25605	ILV6_YEAST	251	sp|P25605|ILV6_YEAST	P25605	ILV6_YEAST	76	Intra	0	0
C_Lee_011216_ymitos_WT_Gly_BS3_XL_10_R1.raw;	20184;	24907	887.438	323096	5+	4230	TIEQSPSFGKFEIDTDANVPR(10)-KMDEAEQLFYKNAETK(11):0	null	1.34e-13	12.8729	4432.14	0.01194	2.69334	sp|P38077|ATPG_YEAST(229)-sp|P38077|ATPG_YEAST(86)	43	sp|P38077|ATPG_YEAST	P38077	ATPG_YEAST	229	sp|P38077|ATPG_YEAST	P38077	ATPG_YEAST	86	Intra	0	0
C_Lee_011216_ymitos_WT_Gly_BS3_XL_10_R1.raw;	20198;	24924	917.9	1188961	5+	4232	VAHSLKTLSFLAQGGTAVGTGLNTKPGFDVK(6)-ETGLKFQTAPNK(5):0	null	7.15e-09	8.14569	4584.46	0.0026	0.567009	sp|P08417|FUMH_YEAST(245)-sp|P08417|FUMH_YEAST(282)	37	sp|P08417|FUMH_YEAST	P08417	FUMH_YEAST	245	sp|P08417|FUMH_YEAST	P08417	FUMH_YEAST	282	Intra	0	0
C_Lee_011216_ymitos_WT_Gly_BS3_XL_10_R1.raw;	20271;	25005	888.038	933356	5+	4242	TIEQSPSFGKFEIDTDANVPR(10)-KMDEAEQLFYKNAETK(11):0	null	2.88e-10	9.54061	4432.14	3.01089	678.715	sp|P38077|ATPG_YEAST(229)-sp|P38077|ATPG_YEAST(86)	43	sp|P38077|ATPG_YEAST	P38077	ATPG_YEAST	229	sp|P38077|ATPG_YEAST	P38077	ATPG_YEAST	86	Intra	0	0
C_Lee_011216_ymitos_WT_Gly_BS3_XL_10_R1.raw;	20294;	25030	918.099	1.47776e+06	5+	4245	VAHSLKTLSFLAQGGTAVGTGLNTKPGFDVK(6)-ETGLKFQTAPNK(5):0	null	1.34e-08	7.8729	4584.46	0.99775	217.542	sp|P08417|FUMH_YEAST(245)-sp|P08417|FUMH_YEAST(282)	37	sp|P08417|FUMH_YEAST	P08417	FUMH_YEAST	245	sp|P08417|FUMH_YEAST	P08417	FUMH_YEAST	282	Intra	0	0
C_Lee_011216_ymitos_WT_Gly_BS3_XL_10_R1.raw;	20302;	25039	897.878	694887	5+	4246	KPIHADPPSFAEQSTSAEILETGIK(1)-GEKVLDTGGPISVPVGR(3):0	null	7.22e-14	13.1415	4483.35	1.00542	224.156	sp|P00830|ATPB_YEAST(148)-sp|P00830|ATPB_YEAST(108)	29	sp|P00830|ATPB_YEAST	P00830	ATPB_YEAST	148	sp|P00830|ATPB_YEAST	P00830	ATPB_YEAST	108	Intra	0	0
C_Lee_011216_ymitos_WT_Gly_BS3_XL_10_R1.raw;	20320;	25060	917.9	348268	5+	4249	VAHSLKTLSFLAQGGTAVGTGLNTKPGFDVK(6)-ETGLKFQTAPNK(5):0	null	1.49e-07	6.82681	4584.46	0.0029	0.632433	sp|P08417|FUMH_YEAST(245)-sp|P08417|FUMH_YEAST(282)	37	sp|P08417|FUMH_YEAST	P08417	FUMH_YEAST	245	sp|P08417|FUMH_YEAST	P08417	FUMH_YEAST	282	Intra	0	0
C_Lee_011216_ymitos_WT_Gly_BS3_XL_10_R1.raw;	20394;	25142	898.278	2934624	5+	4258	KPIHADPPSFAEQSTSAEILETGIK(1)-GEKVLDTGGPISVPVGR(3):0	null	1.14e-11	10.9431	4483.35	3.00462	669.574	sp|P00830|ATPB_YEAST(148)-sp|P00830|ATPB_YEAST(108)	29	sp|P00830|ATPB_YEAST	P00830	ATPB_YEAST	148	sp|P00830|ATPB_YEAST	P00830	ATPB_YEAST	108	Intra	0	0
C_Lee_011216_ymitos_WT_Gly_BS3_XL_10_R1.raw;	20489;	25247	898.482	701574	5+	4271	KPIHADPPSFAEQSTSAEILETGIK(1)-GEKVLDTGGPISVPVGR(3):0	null	4.35e-12	11.3615	4483.35	4.02512	896.787	sp|P00830|ATPB_YEAST(148)-sp|P00830|ATPB_YEAST(108)	29	sp|P00830|ATPB_YEAST	P00830	ATPB_YEAST	148	sp|P00830|ATPB_YEAST	P00830	ATPB_YEAST	108	Intra	0	0
C_Lee_011216_ymitos_WT_Gly_BS3_XL_10_R1.raw;	2093;	4550	999.268	228992	5+	1296	SHGEVHYYEAEAYDVDPENKTIK(20)-EANPSTQVPQSDTFPNGSKR(19):0	null	2.68e-05	4.57187	4990.32	0.98926	198.157	sp|P40215|NDH1_YEAST(196)-sp|P40215|NDH1_YEAST(111)	21	sp|P40215|NDH1_YEAST	P40215	NDH1_YEAST	196	sp|P40215|NDH1_YEAST	P40215	NDH1_YEAST	111	Intra	0	0
C_Lee_011216_ymitos_WT_Gly_BS3_XL_10_R1.raw;	20983;	25796	945.079	1.17972e+06	5+	4338	GLLTSGAQSLVSKPVSEGDPEMFDILQQER(13)-EYQQKIVDNSK(5):0	null	5.38e-07	6.26922	4719.36	1.00032	211.871	sp|P37292|GLYM_YEAST(31)-sp|P37292|GLYM_YEAST(337)	24	sp|P37292|GLYM_YEAST	P37292	GLYM_YEAST	31	sp|P37292|GLYM_YEAST	P37292	GLYM_YEAST	337	Intra	0	0
C_Lee_011216_ymitos_WT_Gly_BS3_XL_10_R1.raw;	21128;	25957	944.88	1.15781e+06	5+	4357	GLLTSGAQSLVSKPVSEGDPEMFDILQQER(13)-EYQQKIVDNSK(5):0	null	9.23e-06	5.0348	4719.36	0.00302	0.63978	sp|P37292|GLYM_YEAST(31)-sp|P37292|GLYM_YEAST(337)	24	sp|P37292|GLYM_YEAST	P37292	GLYM_YEAST	31	sp|P37292|GLYM_YEAST	P37292	GLYM_YEAST	337	Intra	0	0
C_Lee_011216_ymitos_WT_Gly_BS3_XL_10_R1.raw;	21290;	26137	882.067	616444	5+	4379	EGVSTVIGPGIEGKTVSPNWEVK(14)-LEHKNITDPESNIVFK(4):0	null	5.01e-06	5.30016	4403.29	2.00758	455.615	sp|P32898|CYM1_YEAST(978)-sp|P32898|CYM1_YEAST(167)	10	sp|P32898|CYM1_YEAST	P32898	CYM1_YEAST	978	sp|P32898|CYM1_YEAST	P32898	CYM1_YEAST	167	Intra	0	0
C_Lee_011216_ymitos_WT_Gly_BS3_XL_10_R1.raw;	21345;	26202	782.42	528171	5+	4388	GIKGLVWEGSVLDPEEGIR(3)-AVGAPIERPKSFSTEK(10):0	null	3.07e-06	5.51286	3907.07	-0.01123	-2.87354	sp|P00890|CISY1_YEAST(88)-sp|P00890|CISY1_YEAST(461)	54	sp|P00890|CISY1_YEAST	P00890	CISY1_YEAST	88	sp|P00890|CISY1_YEAST	P00890	CISY1_YEAST	461	Intra	0	0
C_Lee_011216_ymitos_WT_Gly_BS3_XL_10_R1.raw;	21429;	26297	782.422	1204568	5+	4400	GIKGLVWEGSVLDPEEGIR(3)-AVGAPIERPKSFSTEK(10):0	null	2.36e-08	7.62709	3907.07	0.00037	0.094676	sp|P00890|CISY1_YEAST(88)-sp|P00890|CISY1_YEAST(461)	54	sp|P00890|CISY1_YEAST	P00890	CISY1_YEAST	88	sp|P00890|CISY1_YEAST	P00890	CISY1_YEAST	461	Intra	0	0
C_Lee_011216_ymitos_WT_Gly_BS3_XL_10_R1.raw;	21508;	26385	782.623	2923354	5+	4412	GIKGLVWEGSVLDPEEGIR(3)-AVGAPIERPKSFSTEK(10):0	null	3.04e-09	8.51713	3907.07	1.00742	257.712	sp|P00890|CISY1_YEAST(88)-sp|P00890|CISY1_YEAST(461)	54	sp|P00890|CISY1_YEAST	P00890	CISY1_YEAST	88	sp|P00890|CISY1_YEAST	P00890	CISY1_YEAST	461	Intra	0	0
C_Lee_011216_ymitos_WT_Gly_BS3_XL_10_R1.raw;	21540;	26420	778.821	1.12394e+06	5+	4416	YVDIGKNEGATLITGGER(6)-LGSKGYFIKPTVFGDVK(4):0	null	2.04e-08	7.69037	3885.06	4.01322	1031.66	sp|P46367|ALDH4_YEAST(383)-sp|P46367|ALDH4_YEAST(399)	16	sp|P46367|ALDH4_YEAST	P46367	ALDH4_YEAST	383	sp|P46367|ALDH4_YEAST	P46367	ALDH4_YEAST	399	Intra	0	0
C_Lee_011216_ymitos_WT_Gly_BS3_XL_10_R1.raw;	21601;	26487	864.655	582420	5+	4424	DSKVNQNLLEDHSFINYKQNVETLDIVR(3)-GKIADFAK(2):0	null	6.54e-10	9.18442	4317.23	1.01049	233.951	sp|P19414|ACON_YEAST(27)-sp|P19414|ACON_YEAST(310)	45	sp|P19414|ACON_YEAST	P19414	ACON_YEAST	27	sp|P19414|ACON_YEAST	P19414	ACON_YEAST	310	Intra	0	0
C_Lee_011216_ymitos_WT_Gly_BS3_XL_10_R1.raw;	21616;	26504	818.633	640226	5+	4426	EVAAFAQFGSDLDASTKQTLVR(17)-GLCGSIHSQLAKAVR(12):0	25,C(Carbamidomethyl[C]);	4.02e-05	4.39577	4087.12	1.01145	247.351	sp|P07251|ATPA_YEAST(452)-sp|P38077|ATPG_YEAST(126)	33	sp|P07251|ATPA_YEAST	P07251	ATPA_YEAST	452	sp|P38077|ATPG_YEAST	P38077	ATPG_YEAST	126	Inter	1	0
C_Lee_011216_ymitos_WT_Gly_BS3_XL_10_R1.raw;	21624;	26513	819.234	1.07281e+06	5+	4427	EVAAFAQFGSDLDASTKQTLVR(17)-GLCGSIHSQLAKAVR(12):0	25,C(Carbamidomethyl[C]);	9.83e-06	5.00745	4087.12	4.01715	981.675	sp|P07251|ATPA_YEAST(452)-sp|P38077|ATPG_YEAST(126)	33	sp|P07251|ATPA_YEAST	P07251	ATPA_YEAST	452	sp|P38077|ATPG_YEAST	P38077	ATPG_YEAST	126	Inter	1	0
C_Lee_011216_ymitos_WT_Gly_BS3_XL_10_R1.raw;	21628;	26517	778.621	1401454	5+	4428	YVDIGKNEGATLITGGER(6)-LGSKGYFIKPTVFGDVK(4):0	null	7.71e-06	5.11295	3885.06	3.01007	773.981	sp|P46367|ALDH4_YEAST(383)-sp|P46367|ALDH4_YEAST(399)	16	sp|P46367|ALDH4_YEAST	P46367	ALDH4_YEAST	383	sp|P46367|ALDH4_YEAST	P46367	ALDH4_YEAST	399	Intra	0	0
C_Lee_011216_ymitos_WT_Gly_BS3_XL_10_R1.raw;	21679;	26573	926.254	1.12382e+06	5+	4434	CNPNRPIYWIQSSYDEKTQAFK(17)-KHVDELLAECANVDK(1):0	1,C(Carbamidomethyl[C]);32,C(Carbamidomethyl[C]);	6.68e-05	4.17522	4622.22	4.01135	866.899	sp|P39676|FHP_YEAST(313)-sp|P39676|FHP_YEAST(319)	12	sp|P39676|FHP_YEAST	P39676	FHP_YEAST	313	sp|P39676|FHP_YEAST	P39676	FHP_YEAST	319	Intra	0	0
C_Lee_011216_ymitos_WT_Gly_BS3_XL_10_R1.raw;	21759;	26662	818.633	1.57124e+06	5+	4445	EVAAFAQFGSDLDASTKQTLVR(17)-GLCGSIHSQLAKAVR(12):0	25,C(Carbamidomethyl[C]);	1.46e-05	4.83565	4087.12	1.01205	247.497	sp|P07251|ATPA_YEAST(452)-sp|P38077|ATPG_YEAST(126)	33	sp|P07251|ATPA_YEAST	P07251	ATPA_YEAST	452	sp|P38077|ATPG_YEAST	P38077	ATPG_YEAST	126	Inter	1	0
C_Lee_011216_ymitos_WT_Gly_BS3_XL_10_R1.raw;	21883;	26798	949.1	576212	5+	4461	KPIHADPPSFAEQSTSAEILETGIK(1)-VVDALGNPIDGKGPIDAAGR(12):0	null	1.15e-05	4.9393	4737.45	3.01478	635.832	sp|P00830|ATPB_YEAST(148)-sp|P07251|ATPA_YEAST(155)	6	sp|P00830|ATPB_YEAST	P00830	ATPB_YEAST	148	sp|P07251|ATPA_YEAST	P07251	ATPA_YEAST	155	Inter	1	0
C_Lee_011216_ymitos_WT_Gly_BS3_XL_10_R1.raw;	22008;	26937	698.396	715302	5+	4477	HEFALKDGSLVQIAR(6)-AKDVLEPLLSKTAPGK(11):0	null	1.47e-11	10.8327	3486.94	-3e-05	-0.008601	sp|P48015|GCST_YEAST(202)-sp|P48015|GCST_YEAST(181)	31	sp|P48015|GCST_YEAST	P48015	GCST_YEAST	202	sp|P48015|GCST_YEAST	P48015	GCST_YEAST	181	Intra	0	0
C_Lee_011216_ymitos_WT_Gly_BS3_XL_10_R1.raw;	2236;	4719	1024.75	131712	4+	1325	LKHEHLNDITNLTNNFGGR(2)-TPLKTSTEEAADEDEK(4):0	null	5.1e-13	12.2924	4092.99	1.99174	486.266	sp|P25605|ILV6_YEAST(218)-sp|P25605|ILV6_YEAST(284)	16	sp|P25605|ILV6_YEAST	P25605	ILV6_YEAST	218	sp|P25605|ILV6_YEAST	P25605	ILV6_YEAST	284	Intra	0	0
C_Lee_011216_ymitos_WT_Gly_BS3_XL_10_R1.raw;	2245;	4730	1024.5	495475	4+	1327	LKHEHLNDITNLTNNFGGR(2)-TPLKTSTEEAADEDEK(4):0	null	1.88e-16	15.7258	4092.99	1.00098	244.44	sp|P25605|ILV6_YEAST(218)-sp|P25605|ILV6_YEAST(284)	16	sp|P25605|ILV6_YEAST	P25605	ILV6_YEAST	218	sp|P25605|ILV6_YEAST	P25605	ILV6_YEAST	284	Intra	0	0
C_Lee_011216_ymitos_WT_Gly_BS3_XL_10_R1.raw;	22453;	27428	889.077	952386	5+	4537	LAELIEQDKDVIASIETLDNGKAISSSR(22)-HIYQSAAAGLKK(11):0	null	4.04e-07	6.39362	4438.36	1.9894	447.926	sp|P46367|ALDH4_YEAST(136)-sp|P46367|ALDH4_YEAST(285)	58	sp|P46367|ALDH4_YEAST	P46367	ALDH4_YEAST	136	sp|P46367|ALDH4_YEAST	P46367	ALDH4_YEAST	285	Intra	0	0
C_Lee_011216_ymitos_WT_Gly_BS3_XL_10_R1.raw;	22542;	27527	888.876	1.43152e+06	5+	4549	LAELIEQDKDVIASIETLDNGKAISSSR(22)-HIYQSAAAGLKK(11):0	null	1.19e-08	7.92445	4438.36	0.9826	221.289	sp|P46367|ALDH4_YEAST(136)-sp|P46367|ALDH4_YEAST(285)	58	sp|P46367|ALDH4_YEAST	P46367	ALDH4_YEAST	136	sp|P46367|ALDH4_YEAST	P46367	ALDH4_YEAST	285	Intra	0	0
C_Lee_011216_ymitos_WT_Gly_BS3_XL_10_R1.raw;	22569;	27556	898.299	1.48549e+06	5+	4552	AITRPAKQIIENAGEEGSVIIGK(7)-PAKQIIENAGEEGSVIIGK(3):0	null	1.37e-05	4.86328	4483.45	3.00479	669.596	sp|P19882|HSP60_YEAST(474)-sp|P19882|HSP60_YEAST(474)	65	sp|P19882|HSP60_YEAST	P19882	HSP60_YEAST	474	sp|P19882|HSP60_YEAST	P19882	HSP60_YEAST	474	Intra	0	1
C_Lee_011216_ymitos_WT_Gly_BS3_XL_10_R1.raw;	22634;	27627	888.877	596763	5+	4560	LAELIEQDKDVIASIETLDNGKAISSSR(22)-HIYQSAAAGLKK(11):0	null	8.52e-05	4.06956	4438.36	0.98995	222.944	sp|P46367|ALDH4_YEAST(136)-sp|P46367|ALDH4_YEAST(285)	58	sp|P46367|ALDH4_YEAST	P46367	ALDH4_YEAST	136	sp|P46367|ALDH4_YEAST	P46367	ALDH4_YEAST	285	Intra	0	0
C_Lee_011216_ymitos_WT_Gly_BS3_XL_10_R1.raw;	22637;	27630	1077.59	480597	4+	4560	LLQEVASKTNEAAGDGTTSATVLGR(8)-NVLIEQPFGPPKITK(12):0	null	1.04e-09	8.98297	4306.31	0.00682	1.58335	sp|P19882|HSP60_YEAST(101)-sp|P19882|HSP60_YEAST(69)	56	sp|P19882|HSP60_YEAST	P19882	HSP60_YEAST	101	sp|P19882|HSP60_YEAST	P19882	HSP60_YEAST	69	Intra	0	0
C_Lee_011216_ymitos_WT_Gly_BS3_XL_10_R1.raw;	22664;	27660	897.699	1.9343e+06	5+	4564	AITRPAKQIIENAGEEGSVIIGK(7)-PAKQIIENAGEEGSVIIGK(3):0	null	1.19e-06	5.92445	4483.45	0.00674	1.50297	sp|P19882|HSP60_YEAST(474)-sp|P19882|HSP60_YEAST(474)	65	sp|P19882|HSP60_YEAST	P19882	HSP60_YEAST	474	sp|P19882|HSP60_YEAST	P19882	HSP60_YEAST	474	Intra	0	1
C_Lee_011216_ymitos_WT_Gly_BS3_XL_10_R1.raw;	22756;	27762	898.301	1.52152e+06	5+	4576	AITRPAKQIIENAGEEGSVIIGK(7)-PAKQIIENAGEEGSVIIGK(3):0	null	4.79e-07	6.31966	4483.45	3.01424	671.701	sp|P19882|HSP60_YEAST(474)-sp|P19882|HSP60_YEAST(474)	65	sp|P19882|HSP60_YEAST	P19882	HSP60_YEAST	474	sp|P19882|HSP60_YEAST	P19882	HSP60_YEAST	474	Intra	0	1
C_Lee_011216_ymitos_WT_Gly_BS3_XL_10_R1.raw;	22847;	27862	1077.84	2.0944e+06	4+	4588	LLQEVASKTNEAAGDGTTSATVLGR(8)-NVLIEQPFGPPKITK(12):0	null	2.68e-11	10.5719	4306.31	1.00778	233.915	sp|P19882|HSP60_YEAST(101)-sp|P19882|HSP60_YEAST(69)	56	sp|P19882|HSP60_YEAST	P19882	HSP60_YEAST	101	sp|P19882|HSP60_YEAST	P19882	HSP60_YEAST	69	Intra	0	0
C_Lee_011216_ymitos_WT_Gly_BS3_XL_10_R1.raw;	22964;	27990	1078.08	1078745	4+	4603	LLQEVASKTNEAAGDGTTSATVLGR(8)-NVLIEQPFGPPKITK(12):0	null	9.71e-08	7.01278	4306.31	1.9985	463.763	sp|P19882|HSP60_YEAST(101)-sp|P19882|HSP60_YEAST(69)	56	sp|P19882|HSP60_YEAST	P19882	HSP60_YEAST	101	sp|P19882|HSP60_YEAST	P19882	HSP60_YEAST	69	Intra	0	0
C_Lee_011216_ymitos_WT_Gly_BS3_XL_10_R1.raw;	23005;	28036	760.071	493037	6+	4609	VEETLPDEVLTKMNAPQKPEDIPVATEK(12)-TGGLWAKGALHGK(7):0	null	3.53e-07	6.45223	4553.37	1.01081	221.893	sp|P25349|YCP4_YEAST(49)-sp|Q12335|PST2_YEAST(100)	24	sp|P25349|YCP4_YEAST	P25349	YCP4_YEAST	49	sp|Q12335|PST2_YEAST	Q12335	PST2_YEAST	100	Inter	1	0
C_Lee_011216_ymitos_WT_Gly_BS3_XL_10_R1.raw;	23051;	28088	912.485	1.4936e+06	5+	4615	VEETLPDEVLTKMNAPQKPEDIPVATEK(12)-TGGLWAKGALHGK(7):0	null	1.09e-10	9.96257	4553.37	4.01356	880.477	sp|P25349|YCP4_YEAST(49)-sp|Q12335|PST2_YEAST(100)	24	sp|P25349|YCP4_YEAST	P25349	YCP4_YEAST	49	sp|Q12335|PST2_YEAST	Q12335	PST2_YEAST	100	Inter	1	0
C_Lee_011216_ymitos_WT_Gly_BS3_XL_10_R1.raw;	23125;	28168	759.906	798579	6+	4624	VEETLPDEVLTKMNAPQKPEDIPVATEK(12)-TGGLWAKGALHGK(7):0	null	1.25e-05	4.90309	4553.37	0.01799	3.95003	sp|P25349|YCP4_YEAST(49)-sp|Q12335|PST2_YEAST(100)	24	sp|P25349|YCP4_YEAST	P25349	YCP4_YEAST	49	sp|Q12335|PST2_YEAST	Q12335	PST2_YEAST	100	Inter	1	0
C_Lee_011216_ymitos_WT_Gly_BS3_XL_10_R1.raw;	2315;	4811	755.207	151793	5+	1341	GITTLTPVSTKLAPPAAASYSQAMK(11)-HFHTHKPAR(6):0	null	2.15e-05	4.66756	3770.99	0.00406	1.07635	sp|P40185|MMF1_YEAST(27)-sp|P40185|MMF1_YEAST(118)	1	sp|P40185|MMF1_YEAST	P40185	MMF1_YEAST	27	sp|P40185|MMF1_YEAST	P40185	MMF1_YEAST	118	Intra	0	0
C_Lee_011216_ymitos_WT_Gly_BS3_XL_10_R1.raw;	23204;	28254	894.882	763884	5+	4634	ELIVAITSDKGLCGSIHSQLAK(10)-HLNDQPNADIVTIGDKIK(16):0	13,C(Carbamidomethyl[C]);	5.66e-05	4.24718	4467.37	2.00646	448.834	sp|P38077|ATPG_YEAST(114)-sp|P38077|ATPG_YEAST(146)	3	sp|P38077|ATPG_YEAST	P38077	ATPG_YEAST	114	sp|P38077|ATPG_YEAST	P38077	ATPG_YEAST	146	Intra	0	0
C_Lee_011216_ymitos_WT_Gly_BS3_XL_10_R1.raw;	23230;	28282	894.683	1.25259e+06	5+	4638	ELIVAITSDKGLCGSIHSQLAK(10)-HLNDQPNADIVTIGDKIK(16):0	13,C(Carbamidomethyl[C]);	1.04e-05	4.98297	4467.37	1.01191	226.409	sp|P38077|ATPG_YEAST(114)-sp|P38077|ATPG_YEAST(146)	3	sp|P38077|ATPG_YEAST	P38077	ATPG_YEAST	114	sp|P38077|ATPG_YEAST	P38077	ATPG_YEAST	146	Intra	0	0
C_Lee_011216_ymitos_WT_Gly_BS3_XL_10_R1.raw;	23927;	29057	768.082	490475	6+	4733	ENTEGEFSGLEHESVPGVVESLKVMTRPK(23)-VIVVHKSTIQR(6):0	null	7.34e-05	4.1343	4601.42	1.02941	223.617	sp|P28834|IDH1_YEAST(163)-sp|P28241|IDH2_YEAST(204)	28	sp|P28834|IDH1_YEAST	P28834	IDH1_YEAST	163	sp|P28241|IDH2_YEAST	P28241	IDH2_YEAST	204	Inter	1	0
C_Lee_011216_ymitos_WT_Gly_BS3_XL_10_R1.raw;	23993;	29130	1008.54	642840	4+	4742	LKNAVQNESVSSPIELNFDAVK(2)-NIFLSKENSAVAAK(6):0	null	2.26e-08	7.64589	4030.13	0.00712	1.76625	sp|P07257|QCR2_YEAST(324)-sp|P07256|QCR1_YEAST(80)	15	sp|P07257|QCR2_YEAST	P07257	QCR2_YEAST	324	sp|P07256|QCR1_YEAST	P07256	QCR1_YEAST	80	Inter	1	0
C_Lee_011216_ymitos_WT_Gly_BS3_XL_10_R1.raw;	24186;	29346	986.755	1.33171e+06	5+	4768	AITRPAKQIIENAGEEGSVIIGK(7)-AITRPAKQIIENAGEEGSVIIGK(7):0	null	1.78e-05	4.74958	4924.72	4.01388	814.217	sp|P19882|HSP60_YEAST(474)-sp|P19882|HSP60_YEAST(474)	65	sp|P19882|HSP60_YEAST	P19882	HSP60_YEAST	474	sp|P19882|HSP60_YEAST	P19882	HSP60_YEAST	474	Intra	0	1
C_Lee_011216_ymitos_WT_Gly_BS3_XL_10_R1.raw;	24216;	29379	986.154	3311192	5+	4772	AITRPAKQIIENAGEEGSVIIGK(7)-AITRPAKQIIENAGEEGSVIIGK(7):0	null	1.37e-05	4.86328	4924.72	1.00883	204.766	sp|P19882|HSP60_YEAST(474)-sp|P19882|HSP60_YEAST(474)	65	sp|P19882|HSP60_YEAST	P19882	HSP60_YEAST	474	sp|P19882|HSP60_YEAST	P19882	HSP60_YEAST	474	Intra	0	1
C_Lee_011216_ymitos_WT_Gly_BS3_XL_10_R1.raw;	24301;	29474	985.954	2.64731e+06	5+	4783	AITRPAKQIIENAGEEGSVIIGK(7)-AITRPAKQIIENAGEEGSVIIGK(7):0	null	8.34e-06	5.07883	4924.72	0.00938	1.90428	sp|P19882|HSP60_YEAST(474)-sp|P19882|HSP60_YEAST(474)	65	sp|P19882|HSP60_YEAST	P19882	HSP60_YEAST	474	sp|P19882|HSP60_YEAST	P19882	HSP60_YEAST	474	Intra	0	1
C_Lee_011216_ymitos_WT_Gly_BS3_XL_10_R1.raw;	24424;	29611	948.898	350478	5+	4801	AITRPAKQIIENAGEEGSVIIGK(7)-AIFTESVKNVAAGCNPMDLR(8):0	37,C(Carbamidomethyl[C]);40,M(Oxidation[M]);	3.56e-06	5.44855	4739.46	-0.00939	-1.98082	sp|P19882|HSP60_YEAST(474)-sp|P19882|HSP60_YEAST(126)	41	sp|P19882|HSP60_YEAST	P19882	HSP60_YEAST	474	sp|P19882|HSP60_YEAST	P19882	HSP60_YEAST	126	Intra	0	0
C_Lee_011216_ymitos_WT_Gly_BS3_XL_10_R1.raw;	24485;	29678	986.354	1.13273e+06	5+	4809	AITRPAKQIIENAGEEGSVIIGK(7)-AITRPAKQIIENAGEEGSVIIGK(7):0	null	1.64e-05	4.78516	4924.72	2.01223	408.347	sp|P19882|HSP60_YEAST(474)-sp|P19882|HSP60_YEAST(474)	65	sp|P19882|HSP60_YEAST	P19882	HSP60_YEAST	474	sp|P19882|HSP60_YEAST	P19882	HSP60_YEAST	474	Intra	0	1
C_Lee_011216_ymitos_WT_Gly_BS3_XL_10_R1.raw;	24495;	29689	1111.1	650430	4+	4810	LAELIEQDKDVIASIETLDNGKAISSSR(22)-HIYQSAAAGLKK(11):0	null	7.48e-10	9.1261	4438.36	2.00409	451.232	sp|P46367|ALDH4_YEAST(136)-sp|P46367|ALDH4_YEAST(285)	58	sp|P46367|ALDH4_YEAST	P46367	ALDH4_YEAST	136	sp|P46367|ALDH4_YEAST	P46367	ALDH4_YEAST	285	Intra	0	0
C_Lee_011216_ymitos_WT_Gly_BS3_XL_10_R1.raw;	24581;	29785	888.68	5.06133e+06	5+	4822	LAELIEQDKDVIASIETLDNGKAISSSR(22)-HIYQSAAAGLKK(11):0	null	1.75e-10	9.75696	4438.36	0.0039	0.878503	sp|P46367|ALDH4_YEAST(136)-sp|P46367|ALDH4_YEAST(285)	58	sp|P46367|ALDH4_YEAST	P46367	ALDH4_YEAST	136	sp|P46367|ALDH4_YEAST	P46367	ALDH4_YEAST	285	Intra	0	0
C_Lee_011216_ymitos_WT_Gly_BS3_XL_10_R1.raw;	24655;	29870	888.681	1.57138e+06	5+	4833	LAELIEQDKDVIASIETLDNGKAISSSR(22)-HIYQSAAAGLKK(11):0	null	2.86e-12	11.5436	4438.36	0.0094	2.11741	sp|P46367|ALDH4_YEAST(136)-sp|P46367|ALDH4_YEAST(285)	58	sp|P46367|ALDH4_YEAST	P46367	ALDH4_YEAST	136	sp|P46367|ALDH4_YEAST	P46367	ALDH4_YEAST	285	Intra	0	0
C_Lee_011216_ymitos_WT_Gly_BS3_XL_10_R1.raw;	24744;	29969	889.082	1.69063e+06	5+	4846	LAELIEQDKDVIASIETLDNGKAISSSR(22)-HIYQSAAAGLKK(11):0	null	3.44e-10	9.46344	4438.36	2.01225	453.069	sp|P46367|ALDH4_YEAST(136)-sp|P46367|ALDH4_YEAST(285)	58	sp|P46367|ALDH4_YEAST	P46367	ALDH4_YEAST	136	sp|P46367|ALDH4_YEAST	P46367	ALDH4_YEAST	285	Intra	0	0
C_Lee_011216_ymitos_WT_Gly_BS3_XL_10_R1.raw;	24774;	30002	889.485	1.35197e+06	5+	4850	LAELIEQDKDVIASIETLDNGKAISSSR(22)-HIYQSAAAGLKK(11):0	null	1.17e-09	8.93181	4438.36	4.02705	906.301	sp|P46367|ALDH4_YEAST(136)-sp|P46367|ALDH4_YEAST(285)	58	sp|P46367|ALDH4_YEAST	P46367	ALDH4_YEAST	136	sp|P46367|ALDH4_YEAST	P46367	ALDH4_YEAST	285	Intra	0	0
C_Lee_011216_ymitos_WT_Gly_BS3_XL_10_R1.raw;	24857;	30096	889.483	1.16997e+06	5+	4862	LAELIEQDKDVIASIETLDNGKAISSSR(22)-HIYQSAAAGLKK(11):0	null	7.42e-07	6.1296	4438.36	4.01695	904.03	sp|P46367|ALDH4_YEAST(136)-sp|P46367|ALDH4_YEAST(285)	58	sp|P46367|ALDH4_YEAST	P46367	ALDH4_YEAST	136	sp|P46367|ALDH4_YEAST	P46367	ALDH4_YEAST	285	Intra	0	0
C_Lee_011216_ymitos_WT_Gly_BS3_XL_10_R1.raw;	2489;	5015	1139.54	127171	4+	1375	TEEISQEKENAEPTDSAEATEAEEKK(25)-TSDDNEFKLNVLK(8):0	null	5.15e-08	7.28819	4552.14	2.01166	441.623	sp|Q08179|MDM38_YEAST(505)-sp|Q08179|MDM38_YEAST(514)	9	sp|Q08179|MDM38_YEAST	Q08179	MDM38_YEAST	505	sp|Q08179|MDM38_YEAST	Q08179	MDM38_YEAST	514	Intra	0	0
C_Lee_011216_ymitos_WT_Gly_BS3_XL_10_R1.raw;	24939;	30189	889.082	878150	5+	4873	LAELIEQDKDVIASIETLDNGKAISSSR(22)-HIYQSAAAGLKK(11):0	null	1.5e-06	5.82391	4438.36	2.0153	453.755	sp|P46367|ALDH4_YEAST(136)-sp|P46367|ALDH4_YEAST(285)	58	sp|P46367|ALDH4_YEAST	P46367	ALDH4_YEAST	136	sp|P46367|ALDH4_YEAST	P46367	ALDH4_YEAST	285	Intra	0	0
C_Lee_011216_ymitos_WT_Gly_BS3_XL_10_R1.raw;	25052;	30312	889.082	1.14577e+06	5+	4888	LAELIEQDKDVIASIETLDNGKAISSSR(22)-HIYQSAAAGLKK(11):0	null	7.7e-09	8.11351	4438.36	2.01565	453.834	sp|P46367|ALDH4_YEAST(136)-sp|P46367|ALDH4_YEAST(285)	58	sp|P46367|ALDH4_YEAST	P46367	ALDH4_YEAST	136	sp|P46367|ALDH4_YEAST	P46367	ALDH4_YEAST	285	Intra	0	0
C_Lee_011216_ymitos_WT_Gly_BS3_XL_10_R1.raw;	25232;	30512	991.102	1102435	5+	4912	LHPVVTPKDVPANASFNLEDPNIDFER(8)-AADLSSNTKEFINDPR(9):0	null	8.88e-09	8.05159	4948.45	2.02396	408.758	sp|P81449|ATPJ_YEAST(63)-sp|P81450|ATP18_YEAST(38)	4	sp|P81449|ATPJ_YEAST	P81449	ATPJ_YEAST	63	sp|P81450|ATP18_YEAST	P81450	ATP18_YEAST	38	Inter	1	0
C_Lee_011216_ymitos_WT_Gly_BS3_XL_10_R1.raw;	25559;	30870	770.094	946380	6+	4955	IASDFGVLNDAHNGLLKGTVTSAEPLDPK(17)-SLKLENVVKPEIK(3):0	null	4.65e-06	5.33255	4612.5	2.01865	437.361	sp|P09457|ATPO_YEAST(137)-sp|P09457|ATPO_YEAST(171)	1	sp|P09457|ATPO_YEAST	P09457	ATPO_YEAST	137	sp|P09457|ATPO_YEAST	P09457	ATPO_YEAST	171	Intra	0	0
C_Lee_011216_ymitos_WT_Gly_BS3_XL_10_R1.raw;	25595;	30910	996.685	1.19793e+06	5+	4960	TPHEIQEANSVDMSALKDPQTDADR(17)-KGPAPLNLEIPAYEFDGDK(1):0	null	1.52e-14	13.8182	4978.38	0.00723	1.45198	sp|P08067|UCRI_YEAST(138)-sp|P08067|UCRI_YEAST(193)	41	sp|P08067|UCRI_YEAST	P08067	UCRI_YEAST	138	sp|P08067|UCRI_YEAST	P08067	UCRI_YEAST	193	Intra	0	0
C_Lee_011216_ymitos_WT_Gly_BS3_XL_10_R1.raw;	25657;	30978	699.782	759365	5+	4968	LGSKGYFIKPTVFGDVK(4)-FIEEFKAASESIK(6):0	null	1.08e-07	6.96658	3490.86	3.00941	861.091	sp|P46367|ALDH4_YEAST(399)-sp|P46367|ALDH4_YEAST(345)	32	sp|P46367|ALDH4_YEAST	P46367	ALDH4_YEAST	399	sp|P46367|ALDH4_YEAST	P46367	ALDH4_YEAST	345	Intra	0	0
C_Lee_011216_ymitos_WT_Gly_BS3_XL_10_R1.raw;	25683;	31007	1245.6	891662	4+	4971	TPHEIQEANSVDMSALKDPQTDADR(17)-KGPAPLNLEIPAYEFDGDK(1):0	null	2.19e-12	11.6596	4978.38	0.00669	1.34354	sp|P08067|UCRI_YEAST(138)-sp|P08067|UCRI_YEAST(193)	41	sp|P08067|UCRI_YEAST	P08067	UCRI_YEAST	138	sp|P08067|UCRI_YEAST	P08067	UCRI_YEAST	193	Intra	0	0
C_Lee_011216_ymitos_WT_Gly_BS3_XL_10_R1.raw;	25767;	31101	997.086	3.03617e+06	5+	4983	TPHEIQEANSVDMSALKDPQTDADR(17)-KGPAPLNLEIPAYEFDGDK(1):0	null	3.51e-11	10.4547	4978.38	2.01438	404.38	sp|P08067|UCRI_YEAST(138)-sp|P08067|UCRI_YEAST(193)	41	sp|P08067|UCRI_YEAST	P08067	UCRI_YEAST	138	sp|P08067|UCRI_YEAST	P08067	UCRI_YEAST	193	Intra	0	0
C_Lee_011216_ymitos_WT_Gly_BS3_XL_10_R1.raw;	25775;	31110	997.487	3.86007e+06	5+	4984	TPHEIQEANSVDMSALKDPQTDADR(17)-KGPAPLNLEIPAYEFDGDK(1):0	null	5.33e-06	5.27327	4978.38	4.01843	806.362	sp|P08067|UCRI_YEAST(138)-sp|P08067|UCRI_YEAST(193)	41	sp|P08067|UCRI_YEAST	P08067	UCRI_YEAST	138	sp|P08067|UCRI_YEAST	P08067	UCRI_YEAST	193	Intra	0	0
C_Lee_011216_ymitos_WT_Gly_BS3_XL_10_R1.raw;	25908;	31257	997.286	1.07408e+06	5+	5002	TPHEIQEANSVDMSALKDPQTDADR(17)-KGPAPLNLEIPAYEFDGDK(1):0	null	2.95e-06	5.53018	4978.38	3.00983	604.093	sp|P08067|UCRI_YEAST(138)-sp|P08067|UCRI_YEAST(193)	41	sp|P08067|UCRI_YEAST	P08067	UCRI_YEAST	138	sp|P08067|UCRI_YEAST	P08067	UCRI_YEAST	193	Intra	0	0
C_Lee_011216_ymitos_WT_Gly_BS3_XL_10_R1.raw;	25936;	31288	1158.58	1.6368e+06	4+	5005	EQCQGALFGAVQSPTTKVEGYSSPIVALR(17)-EICKEVYESNK(4):0	3,C(Carbamidomethyl[C]);32,C(Carbamidomethyl[C]);	2.71e-10	9.56703	4628.28	2.01839	435.815	sp|P40495|LYS12_YEAST(102)-sp|P40495|LYS12_YEAST(222)	35	sp|P40495|LYS12_YEAST	P40495	LYS12_YEAST	102	sp|P40495|LYS12_YEAST	P40495	LYS12_YEAST	222	Intra	0	0
C_Lee_011216_ymitos_WT_Gly_BS3_XL_10_R1.raw;	25990;	31348	1158.33	299973	4+	5012	EQCQGALFGAVQSPTTKVEGYSSPIVALR(17)-EICKEVYESNK(4):0	3,C(Carbamidomethyl[C]);32,C(Carbamidomethyl[C]);	9.8e-09	8.00877	4628.28	1.01495	219.197	sp|P40495|LYS12_YEAST(102)-sp|P40495|LYS12_YEAST(222)	35	sp|P40495|LYS12_YEAST	P40495	LYS12_YEAST	102	sp|P40495|LYS12_YEAST	P40495	LYS12_YEAST	222	Intra	0	0
C_Lee_011216_ymitos_WT_Gly_BS3_XL_10_R1.raw;	26023;	31384	1072.53	1.19667e+06	4+	5016	NMAEEFEYDDEPDEQGNPKK(19)-VEVNLAAIPLGKNVVVK(12):0	null	1.96e-09	8.70774	4284.11	1.98031	461.923	sp|P07143|CY1_YEAST(145)-sp|P08067|UCRI_YEAST(105)	49	sp|P07143|CY1_YEAST	P07143	CY1_YEAST	145	sp|P08067|UCRI_YEAST	P08067	UCRI_YEAST	105	Inter	1	0
C_Lee_011216_ymitos_WT_Gly_BS3_XL_10_R1.raw;	26036;	31398	1073.04	2.04638e+06	4+	5018	NMAEEFEYDDEPDEQGNPKK(19)-VEVNLAAIPLGKNVVVK(12):0	null	2.75e-10	9.56067	4284.11	4.01595	936.307	sp|P07143|CY1_YEAST(145)-sp|P08067|UCRI_YEAST(105)	49	sp|P07143|CY1_YEAST	P07143	CY1_YEAST	145	sp|P08067|UCRI_YEAST	P08067	UCRI_YEAST	105	Inter	1	0
C_Lee_011216_ymitos_WT_Gly_BS3_XL_10_R1.raw;	26050;	31414	692.05	2.93338e+06	6+	5020	NPSGAVAAGSKSLHLAEEDAFLK(11)-LVLLSGQVYTALHKR(14):0	null	5.16e-10	9.28735	4146.25	0.00722	1.74091	sp|P20967|ODO1_YEAST(996)-sp|P20967|ODO1_YEAST(906)	65	sp|P20967|ODO1_YEAST	P20967	ODO1_YEAST	996	sp|P20967|ODO1_YEAST	P20967	ODO1_YEAST	906	Intra	0	0
C_Lee_011216_ymitos_WT_Gly_BS3_XL_10_R1.raw;	26114;	31487	1072.04	0	4+	5029	NMAEEFEYDDEPDEQGNPKK(19)-VEVNLAAIPLGKNVVVK(12):0	null	9.33e-11	10.0301	4284.11	0.00519	1.21117	sp|P07143|CY1_YEAST(145)-sp|P08067|UCRI_YEAST(105)	49	sp|P07143|CY1_YEAST	P07143	CY1_YEAST	145	sp|P08067|UCRI_YEAST	P08067	UCRI_YEAST	105	Inter	1	0
C_Lee_011216_ymitos_WT_Gly_BS3_XL_10_R1.raw;	26135;	31510	830.257	2.51969e+06	5+	5032	NPSGAVAAGSKSLHLAEEDAFLK(11)-LVLLSGQVYTALHKR(14):0	null	2.44e-05	4.61261	4146.25	0.00265	0.638976	sp|P20967|ODO1_YEAST(996)-sp|P20967|ODO1_YEAST(906)	65	sp|P20967|ODO1_YEAST	P20967	ODO1_YEAST	996	sp|P20967|ODO1_YEAST	P20967	ODO1_YEAST	906	Intra	0	0
C_Lee_011216_ymitos_WT_Gly_BS3_XL_10_R1.raw;	26172;	31550	826.778	1.04779e+06	6+	5037	KGSVTSVQAVYVPADDLTDPAPATTFAHLDATTVLSR(1)-QLAKSVISR(4):0	null	1.19e-05	4.92445	4952.61	2.00818	405.232	sp|P00830|ATPB_YEAST(334)-sp|P05626|ATPF_YEAST(209)	60	sp|P00830|ATPB_YEAST	P00830	ATPB_YEAST	334	sp|P05626|ATPF_YEAST	P05626	ATPF_YEAST	209	Inter	1	0
C_Lee_011216_ymitos_WT_Gly_BS3_XL_10_R1.raw;	26345;	31741	826.229	1.09425e+06	5+	5060	AVLEGKYDNIPEHAFYMVGGIEDVVAK(6)-LKDTVASFK(2):0	17,M(Oxidation[M]);	1.38e-06	5.86012	4125.1	1.00435	243.354	sp|P00830|ATPB_YEAST(481)-sp|P00830|ATPB_YEAST(468)	80	sp|P00830|ATPB_YEAST	P00830	ATPB_YEAST	481	sp|P00830|ATPB_YEAST	P00830	ATPB_YEAST	468	Intra	0	0
C_Lee_011216_ymitos_WT_Gly_BS3_XL_10_R1.raw;	26451;	31858	887.238	797851	5+	5075	DTKLVVLPNHEEGEVVEEEAEK(3)-DWLTDKGYDQLYGAR(6):0	null	1.98e-16	15.7033	4430.14	1.00981	227.837	sp|P33416|HSP78_YEAST(792)-sp|P33416|HSP78_YEAST(746)	10	sp|P33416|HSP78_YEAST	P33416	HSP78_YEAST	792	sp|P33416|HSP78_YEAST	P33416	HSP78_YEAST	746	Intra	0	0
C_Lee_011216_ymitos_WT_Gly_BS3_XL_10_R1.raw;	26617;	32042	826.63	1730727	5+	5097	AVLEGKYDNIPEHAFYMVGGIEDVVAK(6)-LKDTVASFK(2):0	17,M(Oxidation[M]);	4.41e-07	6.35556	4125.1	3.0139	729.913	sp|P00830|ATPB_YEAST(481)-sp|P00830|ATPB_YEAST(468)	80	sp|P00830|ATPB_YEAST	P00830	ATPB_YEAST	481	sp|P00830|ATPB_YEAST	P00830	ATPB_YEAST	468	Intra	0	0
C_Lee_011216_ymitos_WT_Gly_BS3_XL_10_R1.raw;	26680;	32111	824.453	278851	5+	5105	IANVVHFYKSLPQGPAPAIK(9)-ELKDLQSTLDNIQSAR(3):0	null	4.35e-11	10.3615	4117.22	0.00548	1.33067	sp|Q06405|ATPK_YEAST(38)-sp|P30902|ATP7_YEAST(116)	24	sp|Q06405|ATPK_YEAST	Q06405	ATPK_YEAST	38	sp|P30902|ATP7_YEAST	P30902	ATP7_YEAST	116	Inter	1	0
C_Lee_011216_ymitos_WT_Gly_BS3_XL_10_R1.raw;	26752;	32189	852.237	1.28722e+06	5+	5113	LVKGLLSAEHTTLNGSPDHR(3)-FSTEEEVDYVVKAVSDR(12):0	null	4.93e-09	8.30715	4254.14	2.00617	471.246	sp|P25374|NFS1_YEAST(372)-sp|P25374|NFS1_YEAST(464)	25	sp|P25374|NFS1_YEAST	P25374	NFS1_YEAST	372	sp|P25374|NFS1_YEAST	P25374	NFS1_YEAST	464	Intra	0	0
C_Lee_011216_ymitos_WT_Gly_BS3_XL_10_R1.raw;	26773;	32213	824.449	254475	5+	5117	IANVVHFYKSLPQGPAPAIK(9)-ELKDLQSTLDNIQSAR(3):0	null	2.59e-08	7.5867	4117.22	-0.01347	-3.27083	sp|Q06405|ATPK_YEAST(38)-sp|P30902|ATP7_YEAST(116)	24	sp|Q06405|ATPK_YEAST	Q06405	ATPK_YEAST	38	sp|P30902|ATP7_YEAST	P30902	ATP7_YEAST	116	Inter	1	0
C_Lee_011216_ymitos_WT_Gly_BS3_XL_10_R1.raw;	26784;	32225	710.529	220101	6+	5118	LVKGLLSAEHTTLNGSPDHR(3)-FSTEEEVDYVVKAVSDR(12):0	null	1.87e-08	7.72816	4254.14	2.98893	701.933	sp|P25374|NFS1_YEAST(372)-sp|P25374|NFS1_YEAST(464)	25	sp|P25374|NFS1_YEAST	P25374	NFS1_YEAST	372	sp|P25374|NFS1_YEAST	P25374	NFS1_YEAST	464	Intra	0	0
C_Lee_011216_ymitos_WT_Gly_BS3_XL_10_R1.raw;	27182;	32668	876.462	1.12721e+06	5+	5171	ENTEGEFSGLEHESVPGVVESLKVMTR(23)-VIVVHKSTIQR(6):0	null	3.27e-05	4.48545	4376.27	1.00506	229.556	sp|P28834|IDH1_YEAST(163)-sp|P28241|IDH2_YEAST(204)	28	sp|P28834|IDH1_YEAST	P28834	IDH1_YEAST	163	sp|P28241|IDH2_YEAST	P28241	IDH2_YEAST	204	Inter	1	0
C_Lee_011216_ymitos_WT_Gly_BS3_XL_10_R1.raw;	27296;	32793	730.888	1.45019e+06	6+	5186	ENTEGEFSGLEHESVPGVVESLKVMTR(23)-VIVVHKSTIQR(6):0	null	8.8e-11	10.0555	4376.27	3.01517	688.349	sp|P28834|IDH1_YEAST(163)-sp|P28241|IDH2_YEAST(204)	28	sp|P28834|IDH1_YEAST	P28834	IDH1_YEAST	163	sp|P28241|IDH2_YEAST	P28241	IDH2_YEAST	204	Inter	1	0
C_Lee_011216_ymitos_WT_Gly_BS3_XL_10_R1.raw;	27427;	32936	1065.83	1.27887e+06	4+	5202	VTLELGGKSPNIVFADAELKK(8)-YVDIGKNEGATLITGGER(6):0	null	6.23e-14	13.2055	4258.27	1.01088	237.28	sp|P46367|ALDH4_YEAST(294)-sp|P46367|ALDH4_YEAST(383)	28	sp|P46367|ALDH4_YEAST	P46367	ALDH4_YEAST	294	sp|P46367|ALDH4_YEAST	P46367	ALDH4_YEAST	383	Intra	0	0
C_Lee_011216_ymitos_WT_Gly_BS3_XL_10_R1.raw;	27435;	32945	852.662	579611	5+	5203	VTLELGGKSPNIVFADAELKK(8)-YVDIGKNEGATLITGGER(6):0	null	2.05e-10	9.68825	4258.27	-0.00238	-0.55878	sp|P46367|ALDH4_YEAST(294)-sp|P46367|ALDH4_YEAST(383)	28	sp|P46367|ALDH4_YEAST	P46367	ALDH4_YEAST	294	sp|P46367|ALDH4_YEAST	P46367	ALDH4_YEAST	383	Intra	0	0
C_Lee_011216_ymitos_WT_Gly_BS3_XL_10_R1.raw;	27532;	33052	853.464	1.57846e+06	5+	5216	VTLELGGKSPNIVFADAELKK(8)-YVDIGKNEGATLITGGER(6):0	null	1.88e-08	7.72584	4258.27	4.00977	940.534	sp|P46367|ALDH4_YEAST(294)-sp|P46367|ALDH4_YEAST(383)	28	sp|P46367|ALDH4_YEAST	P46367	ALDH4_YEAST	294	sp|P46367|ALDH4_YEAST	P46367	ALDH4_YEAST	383	Intra	0	0
C_Lee_011216_ymitos_WT_Gly_BS3_XL_10_R1.raw;	27788;	33335	741.905	1.12948e+06	6+	5249	ENTEGEYSGIEHIVCPGVVQSIKLITR(23)-VIVVHKSTIQR(6):0	15,C(Carbamidomethyl[C]);	1.61e-10	9.79317	4444.38	1.00599	226.249	sp|P28241|IDH2_YEAST(173)-sp|P28241|IDH2_YEAST(204)	43	sp|P28241|IDH2_YEAST	P28241	IDH2_YEAST	173	sp|P28241|IDH2_YEAST	P28241	IDH2_YEAST	204	Intra	0	0
C_Lee_011216_ymitos_WT_Gly_BS3_XL_10_R1.raw;	27831;	33382	890.687	4.47508e+06	5+	5255	ENTEGEYSGIEHIVCPGVVQSIKLITR(23)-VIVVHKSTIQR(6):0	15,C(Carbamidomethyl[C]);	3.24e-08	7.48945	4444.38	4.02124	903.77	sp|P28241|IDH2_YEAST(173)-sp|P28241|IDH2_YEAST(204)	43	sp|P28241|IDH2_YEAST	P28241	IDH2_YEAST	173	sp|P28241|IDH2_YEAST	P28241	IDH2_YEAST	204	Intra	0	0
C_Lee_011216_ymitos_WT_Gly_BS3_XL_10_R1.raw;	27909;	33471	741.738	2.79757e+06	6+	5267	ENTEGEYSGIEHIVCPGVVQSIKLITR(23)-VIVVHKSTIQR(6):0	15,C(Carbamidomethyl[C]);	9.97e-09	8.0013	4444.38	0.00591	1.32947	sp|P28241|IDH2_YEAST(173)-sp|P28241|IDH2_YEAST(204)	43	sp|P28241|IDH2_YEAST	P28241	IDH2_YEAST	173	sp|P28241|IDH2_YEAST	P28241	IDH2_YEAST	204	Intra	0	0
C_Lee_011216_ymitos_WT_Gly_BS3_XL_10_R1.raw;	27991;	33560	713.354	1.12491e+06	7+	5277	GSGVAMAMYNTDESIEGFAHSSFKLAIDKK(24)-SKFEQLGIHYEHR(2):0	null	1.63e-05	4.78781	4984.42	2.00871	402.754	sp|P21954|IDHP_YEAST(215)-sp|P21954|IDHP_YEAST(255)	9	sp|P21954|IDHP_YEAST	P21954	IDHP_YEAST	215	sp|P21954|IDHP_YEAST	P21954	IDHP_YEAST	255	Intra	0	0
C_Lee_011216_ymitos_WT_Gly_BS3_XL_10_R1.raw;	28008;	33579	741.905	1731925	6+	5279	ENTEGEYSGIEHIVCPGVVQSIKLITR(23)-VIVVHKSTIQR(6):0	15,C(Carbamidomethyl[C]);	1.94e-08	7.7122	4444.38	1.00929	226.991	sp|P28241|IDH2_YEAST(173)-sp|P28241|IDH2_YEAST(204)	43	sp|P28241|IDH2_YEAST	P28241	IDH2_YEAST	173	sp|P28241|IDH2_YEAST	P28241	IDH2_YEAST	204	Intra	0	0
C_Lee_011216_ymitos_WT_Gly_BS3_XL_10_R1.raw;	28021;	33593	921.477	1.44185e+06	5+	5281	TVEEDHPIPEDVHENYENKVAELASR(19)-IVCVKGAPLFVLK(5):0	29,C(Carbamidomethyl[C]);	2.88e-06	5.54061	4600.35	1.99456	433.284	sp|P05030|PMA1_YEAST(501)-sp|P05030|PMA1_YEAST(474)	7	sp|P05030|PMA1_YEAST	P05030	PMA1_YEAST	501	sp|P05030|PMA1_YEAST	P05030	PMA1_YEAST	474	Intra	0	0
C_Lee_011216_ymitos_WT_Gly_BS3_XL_10_R1.raw;	28058;	33633	768.232	620447	6+	5285	TVEEDHPIPEDVHENYENKVAELASR(19)-IVCVKGAPLFVLK(5):0	29,C(Carbamidomethyl[C]);	5.44e-07	6.2644	4600.35	2.99655	650.808	sp|P05030|PMA1_YEAST(501)-sp|P05030|PMA1_YEAST(474)	7	sp|P05030|PMA1_YEAST	P05030	PMA1_YEAST	501	sp|P05030|PMA1_YEAST	P05030	PMA1_YEAST	474	Intra	0	0
C_Lee_011216_ymitos_WT_Gly_BS3_XL_10_R1.raw;	28639;	34284	923.509	1.09515e+06	4+	5363	YVDIGKNEGATLITGGER(6)-IVKEEIFGPVVTVTK(3):0	null	1.01e-12	11.9957	3688	2.0092	544.349	sp|P46367|ALDH4_YEAST(383)-sp|P46367|ALDH4_YEAST(419)	32	sp|P46367|ALDH4_YEAST	P46367	ALDH4_YEAST	383	sp|P46367|ALDH4_YEAST	P46367	ALDH4_YEAST	419	Intra	0	0
C_Lee_011216_ymitos_WT_Gly_BS3_XL_10_R1.raw;	28698;	34351	919.482	1.342e+06	5+	5372	SHGEVHYYEAEAYDVDPENKTIK(20)-KTLVILGSGWGSVSLLK(1):0	null	3.06e-06	5.51428	4588.34	4.0339	878.199	sp|P40215|NDH1_YEAST(196)-sp|P40215|NDH1_YEAST(113)	8	sp|P40215|NDH1_YEAST	P40215	NDH1_YEAST	196	sp|P40215|NDH1_YEAST	P40215	NDH1_YEAST	113	Intra	0	0
C_Lee_011216_ymitos_WT_Gly_BS3_XL_10_R1.raw;	28732;	34391	923.006	1.04249e+06	4+	5377	YVDIGKNEGATLITGGER(6)-IVKEEIFGPVVTVTK(3):0	null	9.27e-15	14.0329	3688	-0.00104	-0.281919	sp|P46367|ALDH4_YEAST(383)-sp|P46367|ALDH4_YEAST(419)	32	sp|P46367|ALDH4_YEAST	P46367	ALDH4_YEAST	383	sp|P46367|ALDH4_YEAST	P46367	ALDH4_YEAST	419	Intra	0	0
C_Lee_011216_ymitos_WT_Gly_BS3_XL_10_R1.raw;	28775;	34441	918.877	1111857	5+	5383	SHGEVHYYEAEAYDVDPENKTIK(20)-KTLVILGSGWGSVSLLK(1):0	null	4.33e-06	5.36351	4588.34	1.01145	220.342	sp|P40215|NDH1_YEAST(196)-sp|P40215|NDH1_YEAST(113)	8	sp|P40215|NDH1_YEAST	P40215	NDH1_YEAST	196	sp|P40215|NDH1_YEAST	P40215	NDH1_YEAST	113	Intra	0	0
C_Lee_011216_ymitos_WT_Gly_BS3_XL_10_R1.raw;	28985;	34678	924.119	1150093	5+	5412	ILKYVDIGKNEGATLITGGER(3)-VTLELGGKSPNIVFADAELKK(8):0	null	8.71e-06	5.05998	4612.54	3.02274	654.759	sp|P46367|ALDH4_YEAST(377)-sp|P46367|ALDH4_YEAST(294)	1	sp|P46367|ALDH4_YEAST	P46367	ALDH4_YEAST	377	sp|P46367|ALDH4_YEAST	P46367	ALDH4_YEAST	294	Intra	0	0
C_Lee_011216_ymitos_WT_Gly_BS3_XL_10_R1.raw;	29392;	35133	1072.06	1.2283e+06	4+	5466	AIFTESVKNVAAGCNPMDLR(8)-PAKQIIENAGEEGSVIIGK(3):0	14,C(Carbamidomethyl[C]);	4.57e-08	7.34008	4282.2	2.00819	468.632	sp|P19882|HSP60_YEAST(126)-sp|P19882|HSP60_YEAST(474)	22	sp|P19882|HSP60_YEAST	P19882	HSP60_YEAST	126	sp|P19882|HSP60_YEAST	P19882	HSP60_YEAST	474	Intra	0	0
C_Lee_011216_ymitos_WT_Gly_BS3_XL_10_R1.raw;	29765;	35548	686.639	1.53881e+06	7+	5515	GAPLFVLKTVEEDHPIPEDVHENYENK(8)-VLEFHPFDPVSKK(12):0	null	2.59e-06	5.5867	4798.42	1.00416	209.181	sp|P05030|PMA1_YEAST(482)-sp|P05030|PMA1_YEAST(456)	16	sp|P05030|PMA1_YEAST	P05030	PMA1_YEAST	482	sp|P05030|PMA1_YEAST	P05030	PMA1_YEAST	456	Intra	0	0
C_Lee_011216_ymitos_WT_Gly_BS3_XL_10_R1.raw;	29838;	35633	960.692	1.57922e+06	5+	5527	GAPLFVLKTVEEDHPIPEDVHENYENK(8)-VLEFHPFDPVSKK(12):0	null	2.46e-05	4.60906	4798.42	0.00591	1.2314	sp|P05030|PMA1_YEAST(482)-sp|P05030|PMA1_YEAST(456)	16	sp|P05030|PMA1_YEAST	P05030	PMA1_YEAST	482	sp|P05030|PMA1_YEAST	P05030	PMA1_YEAST	456	Intra	0	0
C_Lee_011216_ymitos_WT_Gly_BS3_XL_10_R1.raw;	29853;	35650	977.933	5517024	5+	5529	IGVLANHVPTVEQLLPGVVEVMEGSNSKK(28)-MLSRAIFRNPVINR(1):0	22,M(Oxidation[M]);	5.06e-05	4.29585	4883.65	0.97661	199.894	sp|Q12165|ATPD_YEAST(88)-sp|P00427|COX6_YEAST(1)	17	sp|Q12165|ATPD_YEAST	Q12165	ATPD_YEAST	88	sp|P00427|COX6_YEAST	P00427	COX6_YEAST	1	Inter	1	0
C_Lee_011216_ymitos_WT_Gly_BS3_XL_10_R1.raw;	29909;	35713	945.9	1388641	5+	5536	AITRPAKQIIENAGEEGSVIIGK(7)-AIFTESVKNVAAGCNPMDLR(8):0	37,C(Carbamidomethyl[C]);	8.02e-10	9.09583	4723.47	0.99467	210.491	sp|P19882|HSP60_YEAST(474)-sp|P19882|HSP60_YEAST(126)	41	sp|P19882|HSP60_YEAST	P19882	HSP60_YEAST	474	sp|P19882|HSP60_YEAST	P19882	HSP60_YEAST	126	Intra	0	0
C_Lee_011216_ymitos_WT_Gly_BS3_XL_10_R1.raw;	29924;	35729	961.294	4339298	5+	5538	GAPLFVLKTVEEDHPIPEDVHENYENK(8)-VLEFHPFDPVSKK(12):0	null	3.34e-06	5.47625	4798.42	3.01586	627.985	sp|P05030|PMA1_YEAST(482)-sp|P05030|PMA1_YEAST(456)	16	sp|P05030|PMA1_YEAST	P05030	PMA1_YEAST	482	sp|P05030|PMA1_YEAST	P05030	PMA1_YEAST	456	Intra	0	0
C_Lee_011216_ymitos_WT_Gly_BS3_XL_10_R1.raw;	29938;	35745	977.933	3.1198e+06	5+	5540	IGVLANHVPTVEQLLPGVVEVMEGSNSKK(28)-MLSRAIFRNPVINR(1):0	22,M(Oxidation[M]);	4.65e-06	5.33255	4883.65	0.97816	200.211	sp|Q12165|ATPD_YEAST(88)-sp|P00427|COX6_YEAST(1)	17	sp|Q12165|ATPD_YEAST	Q12165	ATPD_YEAST	88	sp|P00427|COX6_YEAST	P00427	COX6_YEAST	1	Inter	1	0
C_Lee_011216_ymitos_WT_Gly_BS3_XL_10_R1.raw;	29973;	35785	992.136	1.16084e+06	5+	5545	KGSVTSVQAVYVPADDLTDPAPATTFAHLDATTVLSR(1)-QLAKSVISR(4):0	null	1.72e-08	7.76447	4952.61	3.03082	611.465	sp|P00830|ATPB_YEAST(334)-sp|P05626|ATPF_YEAST(209)	60	sp|P00830|ATPB_YEAST	P00830	ATPB_YEAST	334	sp|P05626|ATPF_YEAST	P05626	ATPF_YEAST	209	Inter	1	0
C_Lee_011216_ymitos_WT_Gly_BS3_XL_10_R1.raw;	29994;	35808	946.304	3.63945e+06	5+	5548	AITRPAKQIIENAGEEGSVIIGK(7)-AIFTESVKNVAAGCNPMDLR(8):0	37,C(Carbamidomethyl[C]);	3.08e-12	11.5114	4723.47	3.01767	638.324	sp|P19882|HSP60_YEAST(474)-sp|P19882|HSP60_YEAST(126)	41	sp|P19882|HSP60_YEAST	P19882	HSP60_YEAST	474	sp|P19882|HSP60_YEAST	P19882	HSP60_YEAST	126	Intra	0	0
C_Lee_011216_ymitos_WT_Gly_BS3_XL_10_R1.raw;	30008;	35824	961.093	2.04704e+06	5+	5550	GAPLFVLKTVEEDHPIPEDVHENYENK(8)-VLEFHPFDPVSKK(12):0	null	1.16e-05	4.93554	4798.42	2.01001	418.627	sp|P05030|PMA1_YEAST(482)-sp|P05030|PMA1_YEAST(456)	16	sp|P05030|PMA1_YEAST	P05030	PMA1_YEAST	482	sp|P05030|PMA1_YEAST	P05030	PMA1_YEAST	456	Intra	0	0
C_Lee_011216_ymitos_WT_Gly_BS3_XL_10_R1.raw;	30015;	35832	815.112	541732	6+	5551	IGVLANHVPTVEQLLPGVVEVMEGSNSKK(28)-MLSRAIFRNPVINR(1):0	22,M(Oxidation[M]);	4.33e-06	5.36351	4883.65	0.97488	199.54	sp|Q12165|ATPD_YEAST(88)-sp|P00427|COX6_YEAST(1)	17	sp|Q12165|ATPD_YEAST	Q12165	ATPD_YEAST	88	sp|P00427|COX6_YEAST	P00427	COX6_YEAST	1	Inter	1	0
C_Lee_011216_ymitos_WT_Gly_BS3_XL_10_R1.raw;	30017;	35834	826.611	3383215	6+	5551	KGSVTSVQAVYVPADDLTDPAPATTFAHLDATTVLSR(1)-QLAKSVISR(4):0	null	8.3e-06	5.08092	4952.61	1.00696	203.236	sp|P00830|ATPB_YEAST(334)-sp|P05626|ATPF_YEAST(209)	60	sp|P00830|ATPB_YEAST	P00830	ATPB_YEAST	334	sp|P05626|ATPF_YEAST	P05626	ATPF_YEAST	209	Inter	1	0
C_Lee_011216_ymitos_WT_Gly_BS3_XL_10_R1.raw;	30035;	35854	845.877	1.21107e+06	5+	5554	VTLELGGKSPNIVFADAELKK(8)-LGSKGYFIKPTVFGDVK(4):0	null	7.96e-08	7.09909	4221.33	3.01236	712.925	sp|P46367|ALDH4_YEAST(294)-sp|P46367|ALDH4_YEAST(399)	45	sp|P46367|ALDH4_YEAST	P46367	ALDH4_YEAST	294	sp|P46367|ALDH4_YEAST	P46367	ALDH4_YEAST	399	Intra	0	0
C_Lee_011216_ymitos_WT_Gly_BS3_XL_10_R1.raw;	30053;	35874	705.232	1630804	6+	5556	VTLELGGKSPNIVFADAELKK(8)-LGSKGYFIKPTVFGDVK(4):0	null	2.05e-08	7.68825	4221.33	4.01258	949.419	sp|P46367|ALDH4_YEAST(294)-sp|P46367|ALDH4_YEAST(399)	45	sp|P46367|ALDH4_YEAST	P46367	ALDH4_YEAST	294	sp|P46367|ALDH4_YEAST	P46367	ALDH4_YEAST	399	Intra	0	0
C_Lee_011216_ymitos_WT_Gly_BS3_XL_10_R1.raw;	30078;	35902	655.545	1.66838e+06	6+	5559	IVKEEIFGPVVTVTKFK(15)-LGSKGYFIKPTVFGDVK(4):0	null	6.7e-11	10.1739	3926.22	1.00583	256.051	sp|P46367|ALDH4_YEAST(431)-sp|P46367|ALDH4_YEAST(399)	26	sp|P46367|ALDH4_YEAST	P46367	ALDH4_YEAST	431	sp|P46367|ALDH4_YEAST	P46367	ALDH4_YEAST	399	Intra	0	0
C_Lee_011216_ymitos_WT_Gly_BS3_XL_10_R1.raw;	30079;	35903	686.926	1.40224e+06	7+	5559	GAPLFVLKTVEEDHPIPEDVHENYENK(8)-VLEFHPFDPVSKK(12):0	null	0.000468	3.32975	4798.42	3.01526	627.86	sp|P05030|PMA1_YEAST(482)-sp|P05030|PMA1_YEAST(456)	16	sp|P05030|PMA1_YEAST	P05030	PMA1_YEAST	482	sp|P05030|PMA1_YEAST	P05030	PMA1_YEAST	456	Intra	0	0
C_Lee_011216_ymitos_WT_Gly_BS3_XL_10_R1.raw;	30086;	35911	786.249	234614	5+	5560	IVKEEIFGPVVTVTKFK(15)-LGSKGYFIKPTVFGDVK(4):0	null	4.95e-08	7.30539	3926.22	-0.01025	-2.60999	sp|P46367|ALDH4_YEAST(431)-sp|P46367|ALDH4_YEAST(399)	26	sp|P46367|ALDH4_YEAST	P46367	ALDH4_YEAST	431	sp|P46367|ALDH4_YEAST	P46367	ALDH4_YEAST	399	Intra	0	0
C_Lee_011216_ymitos_WT_Gly_BS3_XL_10_R1.raw;	30104;	35931	826.443	2827778	6+	5563	KGSVTSVQAVYVPADDLTDPAPATTFAHLDATTVLSR(1)-QLAKSVISR(4):0	null	2.83e-07	6.54821	4952.61	0.00094	0.18976	sp|P00830|ATPB_YEAST(334)-sp|P05626|ATPF_YEAST(209)	60	sp|P00830|ATPB_YEAST	P00830	ATPB_YEAST	334	sp|P05626|ATPF_YEAST	P05626	ATPF_YEAST	209	Inter	1	0
C_Lee_011216_ymitos_WT_Gly_BS3_XL_10_R1.raw;	30108;	35935	686.783	1.03748e+06	7+	5563	GAPLFVLKTVEEDHPIPEDVHENYENK(8)-VLEFHPFDPVSKK(12):0	null	0.00514	2.28904	4798.42	2.01293	419.235	sp|P05030|PMA1_YEAST(482)-sp|P05030|PMA1_YEAST(456)	16	sp|P05030|PMA1_YEAST	P05030	PMA1_YEAST	482	sp|P05030|PMA1_YEAST	P05030	PMA1_YEAST	456	Intra	0	0
C_Lee_011216_ymitos_WT_Gly_BS3_XL_10_R1.raw;	30144;	35976	845.276	1701564	5+	5568	VTLELGGKSPNIVFADAELKK(8)-LGSKGYFIKPTVFGDVK(4):0	null	8.64e-10	9.06349	4221.33	0.00756	1.79047	sp|P46367|ALDH4_YEAST(294)-sp|P46367|ALDH4_YEAST(399)	45	sp|P46367|ALDH4_YEAST	P46367	ALDH4_YEAST	294	sp|P46367|ALDH4_YEAST	P46367	ALDH4_YEAST	399	Intra	0	0
C_Lee_011216_ymitos_WT_Gly_BS3_XL_10_R1.raw;	30186;	36023	1239.16	3361753	4+	5574	KGSVTSVQAVYVPADDLTDPAPATTFAHLDATTVLSR(1)-QLAKSVISR(4):0	null	2.29e-12	11.6402	4952.61	0.00503	1.01542	sp|P00830|ATPB_YEAST(334)-sp|P05626|ATPF_YEAST(209)	60	sp|P00830|ATPB_YEAST	P00830	ATPB_YEAST	334	sp|P05626|ATPF_YEAST	P05626	ATPF_YEAST	209	Inter	1	0
C_Lee_011216_ymitos_WT_Gly_BS3_XL_10_R1.raw;	30192;	36029	787.055	848779	5+	5574	IVKEEIFGPVVTVTKFK(15)-LGSKGYFIKPTVFGDVK(4):0	null	5.74e-08	7.24109	3926.22	4.0199	1022.55	sp|P46367|ALDH4_YEAST(431)-sp|P46367|ALDH4_YEAST(399)	26	sp|P46367|ALDH4_YEAST	P46367	ALDH4_YEAST	431	sp|P46367|ALDH4_YEAST	P46367	ALDH4_YEAST	399	Intra	0	0
C_Lee_011216_ymitos_WT_Gly_BS3_XL_10_R1.raw;	30229;	36071	845.677	1.17562e+06	5+	5580	VTLELGGKSPNIVFADAELKK(8)-LGSKGYFIKPTVFGDVK(4):0	null	4.28e-06	5.36856	4221.33	2.01256	476.418	sp|P46367|ALDH4_YEAST(294)-sp|P46367|ALDH4_YEAST(399)	45	sp|P46367|ALDH4_YEAST	P46367	ALDH4_YEAST	294	sp|P46367|ALDH4_YEAST	P46367	ALDH4_YEAST	399	Intra	0	0
C_Lee_011216_ymitos_WT_Gly_BS3_XL_10_R1.raw;	30277;	36125	991.531	7.00605e+06	5+	5586	KGSVTSVQAVYVPADDLTDPAPATTFAHLDATTVLSR(1)-QLAKSVISR(4):0	null	7.52e-12	11.1238	4952.61	0.00532	1.07396	sp|P00830|ATPB_YEAST(334)-sp|P05626|ATPF_YEAST(209)	60	sp|P00830|ATPB_YEAST	P00830	ATPB_YEAST	334	sp|P05626|ATPF_YEAST	P05626	ATPF_YEAST	209	Inter	1	0
C_Lee_011216_ymitos_WT_Gly_BS3_XL_10_R1.raw;	30371;	36229	826.612	1.16643e+06	6+	5598	KGSVTSVQAVYVPADDLTDPAPATTFAHLDATTVLSR(1)-QLAKSVISR(4):0	null	8.39e-07	6.07624	4952.61	1.01608	205.077	sp|P00830|ATPB_YEAST(334)-sp|P05626|ATPF_YEAST(209)	60	sp|P00830|ATPB_YEAST	P00830	ATPB_YEAST	334	sp|P05626|ATPF_YEAST	P05626	ATPF_YEAST	209	Inter	1	0
C_Lee_011216_ymitos_WT_Gly_BS3_XL_10_R1.raw;	30403;	36263	1198.39	829700	4+	5601	ETAEAYLGKPVKNAVVTVPAYFNDSQR(12)-QATKDAGQIVGLNVLR(4):0	null	2.53e-09	8.59688	4786.53	3.01735	629.854	sp|P0CS90|HSP77_YEAST(164)-sp|P0CS90|HSP77_YEAST(183)	35	sp|P0CS90|HSP77_YEAST	P0CS90	HSP77_YEAST	164	sp|P0CS90|HSP77_YEAST	P0CS90	HSP77_YEAST	183	Intra	0	0
C_Lee_011216_ymitos_WT_Gly_BS3_XL_10_R1.raw;	30414;	36276	959.12	3.30902e+06	5+	5603	ETAEAYLGKPVKNAVVTVPAYFNDSQR(12)-QATKDAGQIVGLNVLR(4):0	null	5.81e-12	11.2358	4786.53	4.03469	842.039	sp|P0CS90|HSP77_YEAST(164)-sp|P0CS90|HSP77_YEAST(183)	35	sp|P0CS90|HSP77_YEAST	P0CS90	HSP77_YEAST	164	sp|P0CS90|HSP77_YEAST	P0CS90	HSP77_YEAST	183	Intra	0	0
C_Lee_011216_ymitos_WT_Gly_BS3_XL_10_R1.raw;	30505;	36377	991.535	1.40727e+06	5+	5615	KGSVTSVQAVYVPADDLTDPAPATTFAHLDATTVLSR(1)-QLAKSVISR(4):0	null	1.61e-07	6.79317	4952.61	0.02607	5.26279	sp|P00830|ATPB_YEAST(334)-sp|P05626|ATPF_YEAST(209)	60	sp|P00830|ATPB_YEAST	P00830	ATPB_YEAST	334	sp|P05626|ATPF_YEAST	P05626	ATPF_YEAST	209	Inter	1	0
C_Lee_011216_ymitos_WT_Gly_BS3_XL_10_R1.raw;	30506;	36378	958.515	2.67135e+06	5+	5615	ETAEAYLGKPVKNAVVTVPAYFNDSQR(12)-QATKDAGQIVGLNVLR(4):0	null	4.05e-11	10.3925	4786.53	1.01159	211.252	sp|P0CS90|HSP77_YEAST(164)-sp|P0CS90|HSP77_YEAST(183)	35	sp|P0CS90|HSP77_YEAST	P0CS90	HSP77_YEAST	164	sp|P0CS90|HSP77_YEAST	P0CS90	HSP77_YEAST	183	Intra	0	0
C_Lee_011216_ymitos_WT_Gly_BS3_XL_10_R1.raw;	30541;	36417	875.269	1.13222e+06	5+	5620	ENTEGEYSGIEHIVCPGVVQSIKLITR(23)-GPLATPIGKGHR(9):0	15,C(Carbamidomethyl[C]);	7.88e-05	4.10347	4368.29	3.02112	690.965	sp|P28241|IDH2_YEAST(173)-sp|P28241|IDH2_YEAST(109)	9	sp|P28241|IDH2_YEAST	P28241	IDH2_YEAST	173	sp|P28241|IDH2_YEAST	P28241	IDH2_YEAST	109	Intra	0	0
C_Lee_011216_ymitos_WT_Gly_BS3_XL_10_R1.raw;	30595;	36477	826.447	287560	6+	5627	KGSVTSVQAVYVPADDLTDPAPATTFAHLDATTVLSR(1)-QLAKSVISR(4):0	null	3.92e-05	4.40671	4952.61	0.02254	4.55019	sp|P00830|ATPB_YEAST(334)-sp|P05626|ATPF_YEAST(209)	60	sp|P00830|ATPB_YEAST	P00830	ATPB_YEAST	334	sp|P05626|ATPF_YEAST	P05626	ATPF_YEAST	209	Inter	1	0
C_Lee_011216_ymitos_WT_Gly_BS3_XL_10_R1.raw;	30676;	36568	992.132	2.9468e+06	5+	5638	KGSVTSVQAVYVPADDLTDPAPATTFAHLDATTVLSR(1)-QLAKSVISR(4):0	null	7.81e-09	8.10735	4952.61	3.01067	607.402	sp|P00830|ATPB_YEAST(334)-sp|P05626|ATPF_YEAST(209)	60	sp|P00830|ATPB_YEAST	P00830	ATPB_YEAST	334	sp|P05626|ATPF_YEAST	P05626	ATPF_YEAST	209	Inter	1	0
C_Lee_011216_ymitos_WT_Gly_BS3_XL_10_R1.raw;	30702;	36597	845.677	1.42874e+06	5+	5642	KVTLELGGKSPNIVFADAELK(9)-LGSKGYFIKPTVFGDVK(4):0	null	1.82e-09	8.73993	4221.33	2.01626	477.294	sp|P46367|ALDH4_YEAST(294)-sp|P46367|ALDH4_YEAST(399)	45	sp|P46367|ALDH4_YEAST	P46367	ALDH4_YEAST	294	sp|P46367|ALDH4_YEAST	P46367	ALDH4_YEAST	399	Intra	0	0
C_Lee_011216_ymitos_WT_Gly_BS3_XL_10_R1.raw;	30714;	36610	992.33	1.85831e+06	5+	5643	KGSVTSVQAVYVPADDLTDPAPATTFAHLDATTVLSR(1)-QLAKSVISR(4):0	null	7.91e-09	8.10182	4952.61	4.00157	807.155	sp|P00830|ATPB_YEAST(334)-sp|P05626|ATPF_YEAST(209)	60	sp|P00830|ATPB_YEAST	P00830	ATPB_YEAST	334	sp|P05626|ATPF_YEAST	P05626	ATPF_YEAST	209	Inter	1	0
C_Lee_011216_ymitos_WT_Gly_BS3_XL_10_R1.raw;	30723;	36620	802.445	1.96044e+06	5+	5644	TPQGKLVLEVAQHLGENTVR(5)-GEKVLDTGGPISVPVGR(3):0	null	1.47e-14	13.8327	4006.18	1.0043	250.562	sp|P00830|ATPB_YEAST(78)-sp|P00830|ATPB_YEAST(108)	78	sp|P00830|ATPB_YEAST	P00830	ATPB_YEAST	78	sp|P00830|ATPB_YEAST	P00830	ATPB_YEAST	108	Intra	0	0
C_Lee_011216_ymitos_WT_Gly_BS3_XL_10_R1.raw;	30737;	36636	845.278	702228	5+	5646	KVTLELGGKSPNIVFADAELK(9)-LGSKGYFIKPTVFGDVK(4):0	null	8.35e-10	9.07831	4221.33	0.01736	4.11145	sp|P46367|ALDH4_YEAST(294)-sp|P46367|ALDH4_YEAST(399)	45	sp|P46367|ALDH4_YEAST	P46367	ALDH4_YEAST	294	sp|P46367|ALDH4_YEAST	P46367	ALDH4_YEAST	399	Intra	0	0
C_Lee_011216_ymitos_WT_Gly_BS3_XL_10_R1.raw;	30804;	36710	704.563	738039	6+	5655	KVTLELGGKSPNIVFADAELK(9)-LGSKGYFIKPTVFGDVK(4):0	null	8.13e-08	7.08991	4221.33	0.00296	0.701032	sp|P46367|ALDH4_YEAST(294)-sp|P46367|ALDH4_YEAST(399)	45	sp|P46367|ALDH4_YEAST	P46367	ALDH4_YEAST	294	sp|P46367|ALDH4_YEAST	P46367	ALDH4_YEAST	399	Intra	0	0
C_Lee_011216_ymitos_WT_Gly_BS3_XL_10_R1.raw;	30814;	36721	802.245	4.94691e+06	5+	5657	TPQGKLVLEVAQHLGENTVR(5)-GEKVLDTGGPISVPVGR(3):0	null	8.62e-15	14.0645	4006.18	0.0012	0.299461	sp|P00830|ATPB_YEAST(78)-sp|P00830|ATPB_YEAST(108)	78	sp|P00830|ATPB_YEAST	P00830	ATPB_YEAST	78	sp|P00830|ATPB_YEAST	P00830	ATPB_YEAST	108	Intra	0	0
C_Lee_011216_ymitos_WT_Gly_BS3_XL_10_R1.raw;	30816;	36723	992.332	1.39491e+06	5+	5657	KGSVTSVQAVYVPADDLTDPAPATTFAHLDATTVLSR(1)-QLAKSVISR(4):0	null	9.22e-08	7.03527	4952.61	4.01012	808.878	sp|P00830|ATPB_YEAST(334)-sp|P05626|ATPF_YEAST(209)	60	sp|P00830|ATPB_YEAST	P00830	ATPB_YEAST	334	sp|P05626|ATPF_YEAST	P05626	ATPF_YEAST	209	Inter	1	0
C_Lee_011216_ymitos_WT_Gly_BS3_XL_10_R1.raw;	30899;	36816	1002.55	3.3311e+06	4+	5668	TPQGKLVLEVAQHLGENTVR(5)-GEKVLDTGGPISVPVGR(3):0	null	3.63e-24	23.4401	4006.18	0.00541	1.35007	sp|P00830|ATPB_YEAST(78)-sp|P00830|ATPB_YEAST(108)	78	sp|P00830|ATPB_YEAST	P00830	ATPB_YEAST	78	sp|P00830|ATPB_YEAST	P00830	ATPB_YEAST	108	Intra	0	0
C_Lee_011216_ymitos_WT_Gly_BS3_XL_10_R1.raw;	30914;	36832	991.731	1.52387e+06	5+	5670	KGSVTSVQAVYVPADDLTDPAPATTFAHLDATTVLSR(1)-QLAKSVISR(4):0	null	9.39e-09	8.02733	4952.61	1.00717	203.279	sp|P00830|ATPB_YEAST(334)-sp|P05626|ATPF_YEAST(209)	60	sp|P00830|ATPB_YEAST	P00830	ATPB_YEAST	334	sp|P05626|ATPF_YEAST	P05626	ATPF_YEAST	209	Inter	1	0
C_Lee_011216_ymitos_WT_Gly_BS3_XL_10_R1.raw;	30954;	36876	731.62	1.27102e+06	5+	5675	LGSKGYFIKPTVFGDVK(4)-IVKEEIFGPVVTVTK(3):0	null	1.35e-11	10.8697	3651.06	2.00647	549.105	sp|P46367|ALDH4_YEAST(399)-sp|P46367|ALDH4_YEAST(419)	47	sp|P46367|ALDH4_YEAST	P46367	ALDH4_YEAST	399	sp|P46367|ALDH4_YEAST	P46367	ALDH4_YEAST	419	Intra	0	0
C_Lee_011216_ymitos_WT_Gly_BS3_XL_10_R1.raw;	30977;	36901	731.822	2798255	5+	5678	LGSKGYFIKPTVFGDVK(4)-IVKEEIFGPVVTVTK(3):0	null	9.5e-11	10.0223	3651.06	3.01507	824.898	sp|P46367|ALDH4_YEAST(399)-sp|P46367|ALDH4_YEAST(419)	47	sp|P46367|ALDH4_YEAST	P46367	ALDH4_YEAST	399	sp|P46367|ALDH4_YEAST	P46367	ALDH4_YEAST	419	Intra	0	0
C_Lee_011216_ymitos_WT_Gly_BS3_XL_10_R1.raw;	31006;	36932	1002.55	1.49918e+06	4+	5681	TPQGKLVLEVAQHLGENTVR(5)-GEKVLDTGGPISVPVGR(3):0	null	1.61e-17	16.7932	4006.18	-0.00387	-0.965764	sp|P00830|ATPB_YEAST(78)-sp|P00830|ATPB_YEAST(108)	78	sp|P00830|ATPB_YEAST	P00830	ATPB_YEAST	78	sp|P00830|ATPB_YEAST	P00830	ATPB_YEAST	108	Intra	0	0
C_Lee_011216_ymitos_WT_Gly_BS3_XL_10_R1.raw;	31043;	36974	897.891	699744	5+	5687	QLYSVVFQGSQSDPKLGGIGSLTSLPR(15)-IHKAIESAQLQFK(3):0	null	3.97e-08	7.40121	4483.41	1.00506	224.072	sp|P32796|CACP_YEAST(288)-sp|P32796|CACP_YEAST(433)	9	sp|P32796|CACP_YEAST	P32796	CACP_YEAST	288	sp|P32796|CACP_YEAST	P32796	CACP_YEAST	433	Intra	0	0
C_Lee_011216_ymitos_WT_Gly_BS3_XL_10_R1.raw;	31100;	37036	1003.06	1353453	4+	5694	TPQGKLVLEVAQHLGENTVR(5)-GEKVLDTGGPISVPVGR(3):0	null	3.29e-11	10.4828	4006.18	2.02029	503.912	sp|P00830|ATPB_YEAST(78)-sp|P00830|ATPB_YEAST(108)	78	sp|P00830|ATPB_YEAST	P00830	ATPB_YEAST	78	sp|P00830|ATPB_YEAST	P00830	ATPB_YEAST	108	Intra	0	0
C_Lee_011216_ymitos_WT_Gly_BS3_XL_10_R1.raw;	31102;	37038	991.933	864870	5+	5694	KGSVTSVQAVYVPADDLTDPAPATTFAHLDATTVLSR(1)-QLAKSVISR(4):0	null	1.14e-05	4.9431	4952.61	2.01517	406.642	sp|P00830|ATPB_YEAST(334)-sp|P05626|ATPF_YEAST(209)	60	sp|P00830|ATPB_YEAST	P00830	ATPB_YEAST	334	sp|P05626|ATPF_YEAST	P05626	ATPF_YEAST	209	Inter	1	0
C_Lee_011216_ymitos_WT_Gly_BS3_XL_10_R1.raw;	31150;	37092	731.421	4114655	5+	5701	LGSKGYFIKPTVFGDVK(4)-IVKEEIFGPVVTVTK(3):0	null	4.48e-11	10.3487	3651.06	1.00882	276.156	sp|P46367|ALDH4_YEAST(399)-sp|P46367|ALDH4_YEAST(419)	47	sp|P46367|ALDH4_YEAST	P46367	ALDH4_YEAST	399	sp|P46367|ALDH4_YEAST	P46367	ALDH4_YEAST	419	Intra	0	0
C_Lee_011216_ymitos_WT_Gly_BS3_XL_10_R1.raw;	31245;	37197	731.821	882604	5+	5713	LGSKGYFIKPTVFGDVK(4)-IVKEEIFGPVVTVTK(3):0	null	1.45e-07	6.83863	3651.06	3.01262	824.229	sp|P46367|ALDH4_YEAST(399)-sp|P46367|ALDH4_YEAST(419)	47	sp|P46367|ALDH4_YEAST	P46367	ALDH4_YEAST	399	sp|P46367|ALDH4_YEAST	P46367	ALDH4_YEAST	419	Intra	0	0
C_Lee_011216_ymitos_WT_Gly_BS3_XL_10_R1.raw;	3129;	5760	671.18	143039	6+	1501	QMAEETVDKVVEVGGFHNLKPCHTR(9)-KGSATQGVVR(1):0	22,C(Carbamidomethyl[C]);	6.8e-05	4.16749	4020.03	1.00661	250.273	sp|P32191|GPDM_YEAST(475)-sp|P32191|GPDM_YEAST(434)	5	sp|P32191|GPDM_YEAST	P32191	GPDM_YEAST	475	sp|P32191|GPDM_YEAST	P32191	GPDM_YEAST	434	Intra	0	0
C_Lee_011216_ymitos_WT_Gly_BS3_XL_10_R1.raw;	31540;	37523	991.931	1.03371e+06	5+	5752	KGSVTSVQAVYVPADDLTDPAPATTFAHLDATTVLSR(1)-QLAKSVISR(4):0	null	4.31e-06	5.36552	4952.61	2.00602	404.796	sp|P00830|ATPB_YEAST(334)-sp|P05626|ATPF_YEAST(209)	60	sp|P00830|ATPB_YEAST	P00830	ATPB_YEAST	334	sp|P05626|ATPF_YEAST	P05626	ATPF_YEAST	209	Inter	1	0
C_Lee_011216_ymitos_WT_Gly_BS3_XL_10_R1.raw;	31785;	37793	915.702	869737	5+	5783	PFDELTVDDLTKIKPEIDAK(12)-IANVVHFYKSLPQGPAPAIK(9):0	null	1.59e-05	4.7986	4573.47	3e-05	0.006558	sp|P30902|ATP7_YEAST(141)-sp|Q06405|ATPK_YEAST(38)	24	sp|P30902|ATP7_YEAST	P30902	ATP7_YEAST	141	sp|Q06405|ATPK_YEAST	Q06405	ATPK_YEAST	38	Inter	1	0
C_Lee_011216_ymitos_WT_Gly_BS3_XL_10_R1.raw;	31848;	37863	915.902	303158	5+	5791	PFDELTVDDLTKIKPEIDAK(12)-IANVVHFYKSLPQGPAPAIK(9):0	null	2.52e-10	9.5986	4573.47	1.00223	219.044	sp|P30902|ATP7_YEAST(141)-sp|Q06405|ATPK_YEAST(38)	24	sp|P30902|ATP7_YEAST	P30902	ATP7_YEAST	141	sp|Q06405|ATPK_YEAST	Q06405	ATPK_YEAST	38	Inter	1	0
C_Lee_011216_ymitos_WT_Gly_BS3_XL_10_R1.raw;	31902;	37922	853.273	1.52084e+06	5+	5798	SVHEPVQTGLKAVDALVPIGR(11)-VVDALGNPIDGKGPIDAAGR(12):0	null	5.29e-06	5.27654	4257.31	4.01459	941.876	sp|P07251|ATPA_YEAST(188)-sp|P07251|ATPA_YEAST(155)	35	sp|P07251|ATPA_YEAST	P07251	ATPA_YEAST	188	sp|P07251|ATPA_YEAST	P07251	ATPA_YEAST	155	Intra	0	0
C_Lee_011216_ymitos_WT_Gly_BS3_XL_10_R1.raw;	31941;	37965	763.255	894227	6+	5803	PFDELTVDDLTKIKPEIDAK(12)-IANVVHFYKSLPQGPAPAIK(9):0	null	5.28e-09	8.27737	4573.47	0.01494	3.26593	sp|P30902|ATP7_YEAST(141)-sp|Q06405|ATPK_YEAST(38)	24	sp|P30902|ATP7_YEAST	P30902	ATP7_YEAST	141	sp|Q06405|ATPK_YEAST	Q06405	ATPK_YEAST	38	Inter	1	0
C_Lee_011216_ymitos_WT_Gly_BS3_XL_10_R1.raw;	32124;	38167	781.749	919262	6+	5827	TFIRPIYAGNIISTIECQAEKK(21)-LLKGGDYSHFVVSNSSVGK(3):0	17,C(Carbamidomethyl[C]);	1.14e-07	6.9431	4682.44	2.01138	429.281	sp|Q12480|ETFA_YEAST(170)-sp|Q12480|ETFA_YEAST(108)	4	sp|Q12480|ETFA_YEAST	Q12480	ETFA_YEAST	170	sp|Q12480|ETFA_YEAST	Q12480	ETFA_YEAST	108	Intra	0	0
C_Lee_011216_ymitos_WT_Gly_BS3_XL_10_R1.raw;	32307;	38372	897.47	1.88326e+06	5+	5851	EVAAFAQFGSDLDASTKQTLVR(17)-HLNDQPNADIVTIGDKIK(16):0	null	1.45e-06	5.83863	4481.31	1.00795	224.822	sp|P07251|ATPA_YEAST(452)-sp|P38077|ATPG_YEAST(146)	14	sp|P07251|ATPA_YEAST	P07251	ATPA_YEAST	452	sp|P38077|ATPG_YEAST	P38077	ATPG_YEAST	146	Inter	1	0
C_Lee_011216_ymitos_WT_Gly_BS3_XL_10_R1.raw;	32330;	38397	1073.09	879363	4+	5854	VLAGTTDIPLKQVPENPMPTEADIQDILK(11)-KGSATQGVVR(1):0	null	9.28e-09	8.03245	4285.29	3.02831	706.011	sp|P32191|GPDM_YEAST(378)-sp|P32191|GPDM_YEAST(434)	22	sp|P32191|GPDM_YEAST	P32191	GPDM_YEAST	378	sp|P32191|GPDM_YEAST	P32191	GPDM_YEAST	434	Intra	0	0
C_Lee_011216_ymitos_WT_Gly_BS3_XL_10_R1.raw;	32417;	38494	1072.33	2581811	4+	5865	VLAGTTDIPLKQVPENPMPTEADIQDILK(11)-KGSATQGVVR(1):0	null	7.42e-08	7.1296	4285.29	-0.00097	-0.226303	sp|P32191|GPDM_YEAST(378)-sp|P32191|GPDM_YEAST(434)	22	sp|P32191|GPDM_YEAST	P32191	GPDM_YEAST	378	sp|P32191|GPDM_YEAST	P32191	GPDM_YEAST	434	Intra	0	0
C_Lee_011216_ymitos_WT_Gly_BS3_XL_10_R1.raw;	32511;	38599	1072.58	2.91412e+06	4+	5877	VLAGTTDIPLKQVPENPMPTEADIQDILK(11)-KGSATQGVVR(1):0	null	1.35e-08	7.86967	4285.29	1.01223	236.099	sp|P32191|GPDM_YEAST(378)-sp|P32191|GPDM_YEAST(434)	22	sp|P32191|GPDM_YEAST	P32191	GPDM_YEAST	378	sp|P32191|GPDM_YEAST	P32191	GPDM_YEAST	434	Intra	0	0
C_Lee_011216_ymitos_WT_Gly_BS3_XL_10_R1.raw;	33375;	39550	810.728	867469	6+	5986	GSGVAMAMYNTDESIEGFAHSSFKLAIDK(24)-SKFEQLGIHYEHR(2):0	null	1.31e-12	11.8827	4856.32	2.00431	412.466	sp|P21954|IDHP_YEAST(215)-sp|P21954|IDHP_YEAST(255)	9	sp|P21954|IDHP_YEAST	P21954	IDHP_YEAST	215	sp|P21954|IDHP_YEAST	P21954	IDHP_YEAST	255	Intra	0	0
C_Lee_011216_ymitos_WT_Gly_BS3_XL_10_R1.raw;	33673;	39878	1204.6	867982	4+	6024	VGDPFDESTFQGAQTSQMQLNKILK(22)-YVDIGKNEGATLITGGER(6):0	null	8.51e-12	11.0701	4811.4	2.99118	621.17	sp|P46367|ALDH4_YEAST(374)-sp|P46367|ALDH4_YEAST(383)	20	sp|P46367|ALDH4_YEAST	P46367	ALDH4_YEAST	374	sp|P46367|ALDH4_YEAST	P46367	ALDH4_YEAST	383	Intra	0	0
C_Lee_011216_ymitos_WT_Gly_BS3_XL_10_R1.raw;	33766;	39981	1203.86	340718	4+	6036	VGDPFDESTFQGAQTSQMQLNKILK(22)-YVDIGKNEGATLITGGER(6):0	null	2.12e-14	13.6737	4811.4	-0.00054	-0.11221	sp|P46367|ALDH4_YEAST(374)-sp|P46367|ALDH4_YEAST(383)	20	sp|P46367|ALDH4_YEAST	P46367	ALDH4_YEAST	374	sp|P46367|ALDH4_YEAST	P46367	ALDH4_YEAST	383	Intra	0	0
C_Lee_011216_ymitos_WT_Gly_BS3_XL_10_R1.raw;	33822;	40043	853.249	2.30229e+06	5+	6043	YKPIEYPKPDGVISFDILTSVSR(8)-NPYVSPYKEFQK(8):0	null	9.5e-10	9.02228	4260.2	1.00754	236.389	sp|Q08822|ETFD_YEAST(520)-sp|Q08822|ETFD_YEAST(335)	20	sp|Q08822|ETFD_YEAST	Q08822	ETFD_YEAST	520	sp|Q08822|ETFD_YEAST	Q08822	ETFD_YEAST	335	Intra	0	0
C_Lee_011216_ymitos_WT_Gly_BS3_XL_10_R1.raw;	34345;	40619	728.895	220768	6+	6109	VTLELGGKSPNIVFADAELKK(8)-GYFIKPTVFGDVKEDMR(13):0	null	5.24e-07	6.28067	4367.31	0.01502	3.43838	sp|P46367|ALDH4_YEAST(294)-sp|P46367|ALDH4_YEAST(412)	7	sp|P46367|ALDH4_YEAST	P46367	ALDH4_YEAST	294	sp|P46367|ALDH4_YEAST	P46367	ALDH4_YEAST	412	Intra	0	0
C_Lee_011216_ymitos_WT_Gly_BS3_XL_10_R1.raw;	34506;	40798	680.377	1.02607e+06	6+	6131	GYFIKPTVFGDVKEDMR(13)-IVKEEIFGPVVTVTKFK(15):0	null	5.51e-05	4.25885	4072.2	4.01723	985.286	sp|P46367|ALDH4_YEAST(412)-sp|P46367|ALDH4_YEAST(431)	47	sp|P46367|ALDH4_YEAST	P46367	ALDH4_YEAST	412	sp|P46367|ALDH4_YEAST	P46367	ALDH4_YEAST	431	Intra	0	0
C_Lee_011216_ymitos_WT_Gly_BS3_XL_10_R1.raw;	3451;	6134	835.026	179965	5+	1563	KQAIETANKADQLANDTENSLK(9)-VQGGEEVNAEELKTK(13):0	null	6.69e-06	5.17457	4169.1	0.99745	239.133	sp|P0CS90|HSP77_YEAST(561)-sp|P0CS90|HSP77_YEAST(614)	46	sp|P0CS90|HSP77_YEAST	P0CS90	HSP77_YEAST	561	sp|P0CS90|HSP77_YEAST	P0CS90	HSP77_YEAST	614	Intra	0	0
C_Lee_011216_ymitos_WT_Gly_BS3_XL_10_R1.raw;	34519;	40812	1228.63	1.28043e+06	4+	6132	AASESIKVGDPFDESTFQGAQTSQMQLNK(7)-IVKEEIFGPVVTVTK(3):0	null	4.34e-19	18.3625	4909.49	0.99883	203.366	sp|P46367|ALDH4_YEAST(352)-sp|P46367|ALDH4_YEAST(419)	10	sp|P46367|ALDH4_YEAST	P46367	ALDH4_YEAST	352	sp|P46367|ALDH4_YEAST	P46367	ALDH4_YEAST	419	Intra	0	0
C_Lee_011216_ymitos_WT_Gly_BS3_XL_10_R1.raw;	34562;	40860	679.875	1.42853e+06	6+	6138	GYFIKPTVFGDVKEDMR(13)-IVKEEIFGPVVTVTKFK(15):0	null	1.21e-06	5.91721	4072.2	1.00805	247.422	sp|P46367|ALDH4_YEAST(412)-sp|P46367|ALDH4_YEAST(431)	47	sp|P46367|ALDH4_YEAST	P46367	ALDH4_YEAST	412	sp|P46367|ALDH4_YEAST	P46367	ALDH4_YEAST	431	Intra	0	0
C_Lee_011216_ymitos_WT_Gly_BS3_XL_10_R1.raw;	34599;	40902	680.042	1.08867e+06	6+	6143	GYFIKPTVFGDVKEDMR(13)-IVKEEIFGPVVTVTKFK(15):0	null	4.56e-08	7.34104	4072.2	2.00783	492.693	sp|P46367|ALDH4_YEAST(412)-sp|P46367|ALDH4_YEAST(431)	47	sp|P46367|ALDH4_YEAST	P46367	ALDH4_YEAST	412	sp|P46367|ALDH4_YEAST	P46367	ALDH4_YEAST	431	Intra	0	0
C_Lee_011216_ymitos_WT_Gly_BS3_XL_10_R1.raw;	34719;	41037	986.488	1.71665e+06	5+	6159	FKSADEVINMANDSEYGLAAGIHTSNINTALK(2)-PTVFGDVKEDMR(8):0	null	6.32e-07	6.19928	4924.39	3.0131	611.374	sp|P46367|ALDH4_YEAST(433)-sp|P46367|ALDH4_YEAST(412)	34	sp|P46367|ALDH4_YEAST	P46367	ALDH4_YEAST	433	sp|P46367|ALDH4_YEAST	P46367	ALDH4_YEAST	412	Intra	0	0
C_Lee_011216_ymitos_WT_Gly_BS3_XL_10_R1.raw;	34841;	41171	979.943	1.68749e+06	5+	6175	LRDDTLPKAWISLAVEGEPVNSPNYFVAK(8)-NLSLQTGTKPVLKK(13):0	null	9.63e-08	7.01637	4892.67	2.01021	410.608	sp|P07256|QCR1_YEAST(258)-sp|P07256|QCR1_YEAST(239)	2	sp|P07256|QCR1_YEAST	P07256	QCR1_YEAST	258	sp|P07256|QCR1_YEAST	P07256	QCR1_YEAST	239	Intra	0	0
C_Lee_011216_ymitos_WT_Gly_BS3_XL_10_R1.raw;	34887;	41222	718.203	592765	5+	6180	LGSKGYFIKPTVFGDVK(4)-EEIFGPVVTVTKFK(12):0	null	6.52e-07	6.18575	3585.97	0.00403	1.12351	sp|P46367|ALDH4_YEAST(399)-sp|P46367|ALDH4_YEAST(431)	22	sp|P46367|ALDH4_YEAST	P46367	ALDH4_YEAST	399	sp|P46367|ALDH4_YEAST	P46367	ALDH4_YEAST	431	Intra	0	0
C_Lee_011216_ymitos_WT_Gly_BS3_XL_10_R1.raw;	34963;	41307	957.703	922455	5+	6191	NINDLLNKDFYHATPAAFDVQTTTANGIK(8)-AKVSDSGIVTLAYK(2):0	null	1.16e-07	6.93554	4780.46	3.02065	631.342	sp|P04840|VDAC1_YEAST(19)-sp|P04840|VDAC1_YEAST(236)	16	sp|P04840|VDAC1_YEAST	P04840	VDAC1_YEAST	19	sp|P04840|VDAC1_YEAST	P04840	VDAC1_YEAST	236	Intra	0	0
C_Lee_011216_ymitos_WT_Gly_BS3_XL_10_R1.raw;	34965;	41310	718.203	865576	5+	6191	LGSKGYFIKPTVFGDVK(4)-EEIFGPVVTVTKFK(12):0	null	2.71e-10	9.56703	3585.97	0.00588	1.63926	sp|P46367|ALDH4_YEAST(399)-sp|P46367|ALDH4_YEAST(431)	22	sp|P46367|ALDH4_YEAST	P46367	ALDH4_YEAST	399	sp|P46367|ALDH4_YEAST	P46367	ALDH4_YEAST	431	Intra	0	0
C_Lee_011216_ymitos_WT_Gly_BS3_XL_10_R1.raw;	3500;	6190	940.487	425526	4+	1573	DKDGNEFMLKPPHGDGLPQR(10)-SASIVKDAAAHGLK(6):0	null	8.73e-13	12.059	3754.91	3.01092	801.005	sp|P19414|ACON_YEAST(522)-sp|P19414|ACON_YEAST(398)	52	sp|P19414|ACON_YEAST	P19414	ACON_YEAST	522	sp|P19414|ACON_YEAST	P19414	ACON_YEAST	398	Intra	0	0
C_Lee_011216_ymitos_WT_Gly_BS3_XL_10_R1.raw;	35018;	41368	1182.09	943368	4+	6198	AASESIKVGDPFDESTFQGAQTSQMQLNK(7)-GYFIKPTVFGDVK(5):0	null	3.77e-09	8.42366	4721.32	3.02347	639.84	sp|P46367|ALDH4_YEAST(352)-sp|P46367|ALDH4_YEAST(404)	27	sp|P46367|ALDH4_YEAST	P46367	ALDH4_YEAST	352	sp|P46367|ALDH4_YEAST	P46367	ALDH4_YEAST	404	Intra	0	0
C_Lee_011216_ymitos_WT_Gly_BS3_XL_10_R1.raw;	35046;	41398	809.596	546699	6+	6201	QKFLRDDLFEAFGGTLNPGLAPAPVHK(2)-IYTAGKNNEYIYIGR(6):0	null	4.13e-06	5.38405	4849.52	2.01084	414.389	sp|P32907|ATO2_YEAST(60)-sp|P32907|ATO2_YEAST(49)	9	sp|P32907|ATO2_YEAST	P32907	ATO2_YEAST	60	sp|P32907|ATO2_YEAST	P32907	ATO2_YEAST	49	Intra	0	0
C_Lee_011216_ymitos_WT_Gly_BS3_XL_10_R1.raw;	35059;	41413	957.299	1.12162e+06	5+	6203	NINDLLNKDFYHATPAAFDVQTTTANGIK(8)-AKVSDSGIVTLAYK(2):0	null	6e-05	4.22185	4780.46	0.99825	208.731	sp|P04840|VDAC1_YEAST(19)-sp|P04840|VDAC1_YEAST(236)	16	sp|P04840|VDAC1_YEAST	P04840	VDAC1_YEAST	19	sp|P04840|VDAC1_YEAST	P04840	VDAC1_YEAST	236	Intra	0	0
C_Lee_011216_ymitos_WT_Gly_BS3_XL_10_R1.raw;	35130;	41492	809.597	1.06853e+06	6+	6212	QKFLRDDLFEAFGGTLNPGLAPAPVHK(2)-IYTAGKNNEYIYIGR(6):0	null	1.27e-07	6.8962	4849.52	2.01522	415.291	sp|P32907|ATO2_YEAST(60)-sp|P32907|ATO2_YEAST(49)	9	sp|P32907|ATO2_YEAST	P32907	ATO2_YEAST	60	sp|P32907|ATO2_YEAST	P32907	ATO2_YEAST	49	Intra	0	0
C_Lee_011216_ymitos_WT_Gly_BS3_XL_10_R1.raw;	35278;	41658	1034.3	1.80685e+06	4+	6232	VTLELGGKSPNIVFADAELK(8)-YVDIGKNEGATLITGGER(6):0	null	1.16e-13	12.9355	4130.18	3.00672	727.281	sp|P46367|ALDH4_YEAST(294)-sp|P46367|ALDH4_YEAST(383)	28	sp|P46367|ALDH4_YEAST	P46367	ALDH4_YEAST	294	sp|P46367|ALDH4_YEAST	P46367	ALDH4_YEAST	383	Intra	0	0
C_Lee_011216_ymitos_WT_Gly_BS3_XL_10_R1.raw;	35349;	41737	876.257	693008	5+	6241	LAELIEQDKDVIASIETLDNGKAISSSR(22)-SSAGFADKIDGR(8):0	null	9.46e-06	5.02411	4375.24	1.00851	230.398	sp|P46367|ALDH4_YEAST(136)-sp|P46367|ALDH4_YEAST(161)	23	sp|P46367|ALDH4_YEAST	P46367	ALDH4_YEAST	136	sp|P46367|ALDH4_YEAST	P46367	ALDH4_YEAST	161	Intra	0	0
C_Lee_011216_ymitos_WT_Gly_BS3_XL_10_R1.raw;	35395;	41788	1030.02	1.40514e+06	4+	6247	EAPKSIIELEHYGVPFSR(4)-SSFPKDGTEVLQSIEDR(5):0	null	2.18e-16	15.6615	4116.07	-0.02391	-5.80755	sp|Q00711|SDHA_YEAST(139)-sp|P21801|SDHB_YEAST(158)	65	sp|Q00711|SDHA_YEAST	Q00711	SDHA_YEAST	139	sp|P21801|SDHB_YEAST	P21801	SDHB_YEAST	158	Inter	1	0
C_Lee_011216_ymitos_WT_Gly_BS3_XL_10_R1.raw;	35454;	41853	922.093	1.30969e+06	5+	6255	TFYKNMLTEHTELLNIFNR(4)-TNQKVGAQPNALATTVLAAAK(4):0	6,M(Oxidation[M]);	1.1e-09	8.95861	4603.41	2.0201	438.538	sp|P39676|FHP_YEAST(30)-sp|P39676|FHP_YEAST(49)	69	sp|P39676|FHP_YEAST	P39676	FHP_YEAST	30	sp|P39676|FHP_YEAST	P39676	FHP_YEAST	49	Intra	0	0
C_Lee_011216_ymitos_WT_Gly_BS3_XL_10_R1.raw;	35498;	41902	922.291	1.79268e+06	5+	6260	TFYKNMLTEHTELLNIFNR(4)-TNQKVGAQPNALATTVLAAAK(4):0	6,M(Oxidation[M]);	2.04e-08	7.69037	4603.41	3.0092	653.119	sp|P39676|FHP_YEAST(30)-sp|P39676|FHP_YEAST(49)	69	sp|P39676|FHP_YEAST	P39676	FHP_YEAST	30	sp|P39676|FHP_YEAST	P39676	FHP_YEAST	49	Intra	0	0
C_Lee_011216_ymitos_WT_Gly_BS3_XL_10_R1.raw;	35507;	41912	922.494	1.89865e+06	5+	6261	TFYKNMLTEHTELLNIFNR(4)-TNQKVGAQPNALATTVLAAAK(4):0	6,M(Oxidation[M]);	1.59e-06	5.7986	4603.41	4.02175	872.692	sp|P39676|FHP_YEAST(30)-sp|P39676|FHP_YEAST(49)	69	sp|P39676|FHP_YEAST	P39676	FHP_YEAST	30	sp|P39676|FHP_YEAST	P39676	FHP_YEAST	49	Intra	0	0
C_Lee_011216_ymitos_WT_Gly_BS3_XL_10_R1.raw;	35718;	42145	728.996	634263	5+	6288	FAFLDAKEALNAVHATVK(7)-ELQHYIEFPVKR(11):0	null	4.25e-08	7.37161	3639.95	-0.00082	-0.225216	sp|P32191|GPDM_YEAST(609)-sp|P32191|GPDM_YEAST(407)	4	sp|P32191|GPDM_YEAST	P32191	GPDM_YEAST	609	sp|P32191|GPDM_YEAST	P32191	GPDM_YEAST	407	Intra	0	0
C_Lee_011216_ymitos_WT_Gly_BS3_XL_10_R1.raw;	35835;	42274	832.255	521385	5+	6303	NLDVEATETGAPKELIVAITSDK(13)-THPNNIKLSINGIGK(7):0	null	3.48e-10	9.45842	4156.23	0.01145	2.75423	sp|P38077|ATPG_YEAST(104)-sp|P38077|ATPG_YEAST(160)	37	sp|P38077|ATPG_YEAST	P38077	ATPG_YEAST	104	sp|P38077|ATPG_YEAST	P38077	ATPG_YEAST	160	Intra	0	0
C_Lee_011216_ymitos_WT_Gly_BS3_XL_10_R1.raw;	35924;	42373	832.255	1.02258e+06	5+	6315	NLDVEATETGAPKELIVAITSDK(13)-THPNNIKLSINGIGK(7):0	null	1.62e-09	8.79048	4156.23	0.0133	3.19923	sp|P38077|ATPG_YEAST(104)-sp|P38077|ATPG_YEAST(160)	37	sp|P38077|ATPG_YEAST	P38077	ATPG_YEAST	104	sp|P38077|ATPG_YEAST	P38077	ATPG_YEAST	160	Intra	0	0
C_Lee_011216_ymitos_WT_Gly_BS3_XL_10_R1.raw;	36001;	42459	1025.06	1.07152e+06	4+	6325	LAELIEQDKDVIASIETLDNGKAISSSR(22)-KVTLELGGK(1):0	null	1e-17	17	4096.22	-0.00615	-1.50102	sp|P46367|ALDH4_YEAST(136)-sp|P46367|ALDH4_YEAST(286)	10	sp|P46367|ALDH4_YEAST	P46367	ALDH4_YEAST	136	sp|P46367|ALDH4_YEAST	P46367	ALDH4_YEAST	286	Intra	0	0
C_Lee_011216_ymitos_WT_Gly_BS3_XL_10_R1.raw;	36059;	42524	820.45	1.12522e+06	5+	6332	LAELIEQDKDVIASIETLDNGKAISSSR(22)-KVTLELGGK(1):0	null	8.47e-10	9.07212	4096.22	1.00019	244.055	sp|P46367|ALDH4_YEAST(136)-sp|P46367|ALDH4_YEAST(286)	10	sp|P46367|ALDH4_YEAST	P46367	ALDH4_YEAST	136	sp|P46367|ALDH4_YEAST	P46367	ALDH4_YEAST	286	Intra	0	0
C_Lee_011216_ymitos_WT_Gly_BS3_XL_10_R1.raw;	36169;	42644	832.851	1.51311e+06	5+	6346	NLDVEATETGAPKELIVAITSDK(13)-THPNNIKLSINGIGK(7):0	null	6.9e-05	4.16115	4156.23	2.9921	719.216	sp|P38077|ATPG_YEAST(104)-sp|P38077|ATPG_YEAST(160)	37	sp|P38077|ATPG_YEAST	P38077	ATPG_YEAST	104	sp|P38077|ATPG_YEAST	P38077	ATPG_YEAST	160	Intra	0	0
C_Lee_011216_ymitos_WT_Gly_BS3_XL_10_R1.raw;	36329;	42821	955.899	458048	5+	6367	VGDPFDESTFQGAQTSQMQLNKILK(22)-LGSKGYFIKPTVFGDVK(4):0	null	8.15e-10	9.08884	4774.46	0.00067	0.1403	sp|P46367|ALDH4_YEAST(374)-sp|P46367|ALDH4_YEAST(399)	6	sp|P46367|ALDH4_YEAST	P46367	ALDH4_YEAST	374	sp|P46367|ALDH4_YEAST	P46367	ALDH4_YEAST	399	Intra	0	0
C_Lee_011216_ymitos_WT_Gly_BS3_XL_10_R1.raw;	36388;	42887	957.495	1880407	5+	6374	NINDLLNKDFYHATPAAFDVQTTTANGIK(8)-AKVSDSGIVTLAYK(2):0	null	2.2e-06	5.65758	4780.46	1.9788	413.677	sp|P04840|VDAC1_YEAST(19)-sp|P04840|VDAC1_YEAST(236)	16	sp|P04840|VDAC1_YEAST	P04840	VDAC1_YEAST	19	sp|P04840|VDAC1_YEAST	P04840	VDAC1_YEAST	236	Intra	0	0
C_Lee_011216_ymitos_WT_Gly_BS3_XL_10_R1.raw;	36848;	43395	761.015	1.82164e+06	5+	6433	GYFIKPTVFGDVKEDMR(13)-IVKEEIFGPVVTVTK(3):0	null	7.49e-08	7.12552	3797.04	3.00475	790.506	sp|P46367|ALDH4_YEAST(412)-sp|P46367|ALDH4_YEAST(419)	20	sp|P46367|ALDH4_YEAST	P46367	ALDH4_YEAST	412	sp|P46367|ALDH4_YEAST	P46367	ALDH4_YEAST	419	Intra	0	0
C_Lee_011216_ymitos_WT_Gly_BS3_XL_10_R1.raw;	36925;	43480	784.846	664353	5+	6442	TEDVIKAAEIGVSGVVLSNHGGR(6)-IFFKPKILVDVR(6):0	null	1e-07	7	3919.19	0.00183	0.466813	sp|P00175|CYB2_YEAST(439)-sp|P00175|CYB2_YEAST(249)	36	sp|P00175|CYB2_YEAST	P00175	CYB2_YEAST	439	sp|P00175|CYB2_YEAST	P00175	CYB2_YEAST	249	Intra	0	0
C_Lee_011216_ymitos_WT_Gly_BS3_XL_10_R1.raw;	37017;	43583	784.847	1.03188e+06	5+	6454	TEDVIKAAEIGVSGVVLSNHGGR(6)-IFFKPKILVDVR(6):0	null	7.81e-07	6.10735	3919.19	0.00518	1.32136	sp|P00175|CYB2_YEAST(439)-sp|P00175|CYB2_YEAST(249)	36	sp|P00175|CYB2_YEAST	P00175	CYB2_YEAST	439	sp|P00175|CYB2_YEAST	P00175	CYB2_YEAST	249	Intra	0	0
C_Lee_011216_ymitos_WT_Gly_BS3_XL_10_R1.raw;	37109;	43684	806.264	1.19202e+06	5+	6466	VTLELGGKSPNIVFADAELKK(8)-IVKEEIFGPVVTVTK(3):0	null	6.19e-12	11.2083	4024.27	2.01032	499.174	sp|P46367|ALDH4_YEAST(294)-sp|P46367|ALDH4_YEAST(419)	114	sp|P46367|ALDH4_YEAST	P46367	ALDH4_YEAST	294	sp|P46367|ALDH4_YEAST	P46367	ALDH4_YEAST	419	Intra	0	0
C_Lee_011216_ymitos_WT_Gly_BS3_XL_10_R1.raw;	37161;	43741	814.245	972832	6+	6473	VLKPGGTFAVYEWVMTDKYDENNPEHR(18)-KIAYEIELGDGIPK(1):0	null	2.59e-06	5.5867	4877.43	1.99843	409.478	sp|P25087|ERG6_YEAST(230)-sp|P25087|ERG6_YEAST(240)	14	sp|P25087|ERG6_YEAST	P25087	ERG6_YEAST	230	sp|P25087|ERG6_YEAST	P25087	ERG6_YEAST	240	Intra	0	0
C_Lee_011216_ymitos_WT_Gly_BS3_XL_10_R1.raw;	37188;	43773	805.864	5439935	5+	6477	VTLELGGKSPNIVFADAELKK(8)-IVKEEIFGPVVTVTK(3):0	null	1.09e-14	13.9626	4024.27	0.00657	1.63218	sp|P46367|ALDH4_YEAST(294)-sp|P46367|ALDH4_YEAST(419)	114	sp|P46367|ALDH4_YEAST	P46367	ALDH4_YEAST	294	sp|P46367|ALDH4_YEAST	P46367	ALDH4_YEAST	419	Intra	0	0
C_Lee_011216_ymitos_WT_Gly_BS3_XL_10_R1.raw;	37189;	43774	976.696	1.44347e+06	5+	6477	VLKPGGTFAVYEWVMTDKYDENNPEHR(18)-KIAYEIELGDGIPK(1):0	null	1.38e-07	6.86012	4877.43	1.01776	208.581	sp|P25087|ERG6_YEAST(230)-sp|P25087|ERG6_YEAST(240)	14	sp|P25087|ERG6_YEAST	P25087	ERG6_YEAST	230	sp|P25087|ERG6_YEAST	P25087	ERG6_YEAST	240	Intra	0	0
C_Lee_011216_ymitos_WT_Gly_BS3_XL_10_R1.raw;	37274;	43868	805.863	3.14747e+06	5+	6488	VTLELGGKSPNIVFADAELKK(8)-IVKEEIFGPVVTVTK(3):0	null	2.32e-16	15.6345	4024.27	0.00442	1.09806	sp|P46367|ALDH4_YEAST(294)-sp|P46367|ALDH4_YEAST(419)	114	sp|P46367|ALDH4_YEAST	P46367	ALDH4_YEAST	294	sp|P46367|ALDH4_YEAST	P46367	ALDH4_YEAST	419	Intra	0	0
C_Lee_011216_ymitos_WT_Gly_BS3_XL_10_R1.raw;	37357;	43958	969.096	1.75888e+06	5+	6498	FLVSNGEKLEEIDSDSKDIYTVSFGIR(8)-NFTDIQKGLNTAYR(7):0	null	1.93e-09	8.71444	4838.43	2.01625	416.456	sp|P49017|COQ5_YEAST(182)-sp|P49017|COQ5_YEAST(208)	87	sp|P49017|COQ5_YEAST	P49017	COQ5_YEAST	182	sp|P49017|COQ5_YEAST	P49017	COQ5_YEAST	208	Intra	0	0
C_Lee_011216_ymitos_WT_Gly_BS3_XL_10_R1.raw;	37380;	43983	1007.33	1.46047e+06	4+	6501	VTLELGGKSPNIVFADAELKK(8)-IVKEEIFGPVVTVTK(3):0	null	4.14e-08	7.383	4024.27	1.0089	250.578	sp|P46367|ALDH4_YEAST(294)-sp|P46367|ALDH4_YEAST(419)	114	sp|P46367|ALDH4_YEAST	P46367	ALDH4_YEAST	294	sp|P46367|ALDH4_YEAST	P46367	ALDH4_YEAST	419	Intra	0	0
C_Lee_011216_ymitos_WT_Gly_BS3_XL_10_R1.raw;	37483;	44095	806.465	990658	5+	6514	VTLELGGKSPNIVFADAELKK(8)-IVKEEIFGPVVTVTK(3):0	null	4.49e-10	9.34775	4024.27	3.01347	748.076	sp|P46367|ALDH4_YEAST(294)-sp|P46367|ALDH4_YEAST(419)	114	sp|P46367|ALDH4_YEAST	P46367	ALDH4_YEAST	294	sp|P46367|ALDH4_YEAST	P46367	ALDH4_YEAST	419	Intra	0	0
C_Lee_011216_ymitos_WT_Gly_BS3_XL_10_R1.raw;	37514;	44130	819.655	270428	5+	6518	VTLELGGKSPNIVFADAELK(8)-LGSKGYFIKPTVFGDVK(4):0	null	2.43e-05	4.61439	4093.24	0.00167	0.407889	sp|P46367|ALDH4_YEAST(294)-sp|P46367|ALDH4_YEAST(399)	45	sp|P46367|ALDH4_YEAST	P46367	ALDH4_YEAST	294	sp|P46367|ALDH4_YEAST	P46367	ALDH4_YEAST	399	Intra	0	0
C_Lee_011216_ymitos_WT_Gly_BS3_XL_10_R1.raw;	37567;	44189	805.862	804987	5+	6525	VTLELGGKSPNIVFADAELKK(8)-IVKEEIFGPVVTVTK(3):0	null	7.06e-08	7.1512	4024.27	-0.00293	-0.7279	sp|P46367|ALDH4_YEAST(294)-sp|P46367|ALDH4_YEAST(419)	114	sp|P46367|ALDH4_YEAST	P46367	ALDH4_YEAST	294	sp|P46367|ALDH4_YEAST	P46367	ALDH4_YEAST	419	Intra	0	0
C_Lee_011216_ymitos_WT_Gly_BS3_XL_10_R1.raw;	37677;	44310	768.43	1.09927e+06	5+	6539	VTLELGGKSPNIVFADAELKK(8)-GYFIKPTVFGDVK(5):0	null	7.65e-08	7.11634	3836.1	1.01157	263.559	sp|P46367|ALDH4_YEAST(294)-sp|P46367|ALDH4_YEAST(404)	17	sp|P46367|ALDH4_YEAST	P46367	ALDH4_YEAST	294	sp|P46367|ALDH4_YEAST	P46367	ALDH4_YEAST	404	Intra	0	0
C_Lee_011216_ymitos_WT_Gly_BS3_XL_10_R1.raw;	37810;	44455	1125.6	1.32072e+06	4+	6555	DYTDISVAVATPKGLVTPVVR(13)-TVSKAQEPPVASNSFTPFPR(4):0	null	1.93e-08	7.71444	4497.38	1.00704	223.817	sp|P19262|ODO2_YEAST(336)-sp|P19262|ODO2_YEAST(217)	11	sp|P19262|ODO2_YEAST	P19262	ODO2_YEAST	336	sp|P19262|ODO2_YEAST	P19262	ODO2_YEAST	217	Intra	0	0
C_Lee_011216_ymitos_WT_Gly_BS3_XL_10_R1.raw;	37943;	44602	1007.08	2.18208e+06	4+	6572	KVTLELGGKSPNIVFADAELK(9)-IVKEEIFGPVVTVTK(3):0	null	8.25e-17	16.0835	4024.27	0.00106	0.263336	sp|P46367|ALDH4_YEAST(294)-sp|P46367|ALDH4_YEAST(419)	114	sp|P46367|ALDH4_YEAST	P46367	ALDH4_YEAST	294	sp|P46367|ALDH4_YEAST	P46367	ALDH4_YEAST	419	Intra	0	0
C_Lee_011216_ymitos_WT_Gly_BS3_XL_10_R1.raw;	38042;	44711	806.067	376099	5+	6584	KVTLELGGKSPNIVFADAELK(9)-IVKEEIFGPVVTVTK(3):0	null	3.5e-10	9.45593	4024.27	1.02277	254.022	sp|P46367|ALDH4_YEAST(294)-sp|P46367|ALDH4_YEAST(419)	114	sp|P46367|ALDH4_YEAST	P46367	ALDH4_YEAST	294	sp|P46367|ALDH4_YEAST	P46367	ALDH4_YEAST	419	Intra	0	0
C_Lee_011216_ymitos_WT_Gly_BS3_XL_10_R1.raw;	38137;	44816	970.332	2614861	5+	6596	IGVLANHVPTVEQLLPGVVEVMEGSNSKK(28)-SSLKTELQTASVLNR(4):0	22,M(Oxidation[M]);	6.39e-11	10.1945	4843.6	3.02432	623.876	sp|Q12165|ATPD_YEAST(88)-sp|P21306|ATP5E_YEAST(27)	149	sp|Q12165|ATPD_YEAST	Q12165	ATPD_YEAST	88	sp|P21306|ATP5E_YEAST	P21306	ATP5E_YEAST	27	Inter	1	0
C_Lee_011216_ymitos_WT_Gly_BS3_XL_10_R1.raw;	38147;	44827	806.065	288075	5+	6598	KVTLELGGKSPNIVFADAELK(9)-IVKEEIFGPVVTVTK(3):0	null	2.84e-10	9.54668	4024.27	1.01117	251.142	sp|P46367|ALDH4_YEAST(294)-sp|P46367|ALDH4_YEAST(419)	114	sp|P46367|ALDH4_YEAST	P46367	ALDH4_YEAST	294	sp|P46367|ALDH4_YEAST	P46367	ALDH4_YEAST	419	Intra	0	0
C_Lee_011216_ymitos_WT_Gly_BS3_XL_10_R1.raw;	38181;	44864	969.926	2284061	5+	6602	IGVLANHVPTVEQLLPGVVEVMEGSNSKK(28)-SSLKTELQTASVLNR(4):0	22,M(Oxidation[M]);	9.67e-15	14.0146	4843.6	0.99492	205.324	sp|Q12165|ATPD_YEAST(88)-sp|P21306|ATP5E_YEAST(27)	149	sp|Q12165|ATPD_YEAST	Q12165	ATPD_YEAST	88	sp|P21306|ATP5E_YEAST	P21306	ATP5E_YEAST	27	Inter	1	0
C_Lee_011216_ymitos_WT_Gly_BS3_XL_10_R1.raw;	38237;	44925	987.702	1.84876e+06	5+	6609	NINDLLNKDFYHATPAAFDVQTTTANGIK(8)-DGPLSTNVEAKLNDK(11):0	null	2.71e-06	5.56703	4929.47	4.00758	812.158	sp|P04840|VDAC1_YEAST(19)-sp|P04840|VDAC1_YEAST(61)	55	sp|P04840|VDAC1_YEAST	P04840	VDAC1_YEAST	19	sp|P04840|VDAC1_YEAST	P04840	VDAC1_YEAST	61	Intra	0	0
C_Lee_011216_ymitos_WT_Gly_BS3_XL_10_R1.raw;	38258;	44948	987.504	2.61315e+06	5+	6612	NINDLLNKDFYHATPAAFDVQTTTANGIK(8)-DGPLSTNVEAKLNDK(11):0	null	1.17e-05	4.93181	4929.47	3.01543	611.216	sp|P04840|VDAC1_YEAST(19)-sp|P04840|VDAC1_YEAST(61)	55	sp|P04840|VDAC1_YEAST	P04840	VDAC1_YEAST	19	sp|P04840|VDAC1_YEAST	P04840	VDAC1_YEAST	61	Intra	0	0
C_Lee_011216_ymitos_WT_Gly_BS3_XL_10_R1.raw;	38260;	44950	823.431	1.59854e+06	5+	6612	AVLEGKYDNIPEHAFYMVGGIEDVVAK(6)-LKDTVASFK(2):0	null	2.23e-06	5.6517	4109.11	3.01031	731.879	sp|P00830|ATPB_YEAST(481)-sp|P00830|ATPB_YEAST(468)	80	sp|P00830|ATPB_YEAST	P00830	ATPB_YEAST	481	sp|P00830|ATPB_YEAST	P00830	ATPB_YEAST	468	Intra	0	0
C_Lee_011216_ymitos_WT_Gly_BS3_XL_10_R1.raw;	38341;	45041	806.262	1.02481e+06	5+	6623	KVTLELGGKSPNIVFADAELK(1)-IVKEEIFGPVVTVTK(3):0	null	8.4e-06	5.07572	4024.27	2.00057	496.754	sp|P46367|ALDH4_YEAST(286)-sp|P46367|ALDH4_YEAST(419)	8	sp|P46367|ALDH4_YEAST	P46367	ALDH4_YEAST	286	sp|P46367|ALDH4_YEAST	P46367	ALDH4_YEAST	419	Intra	0	0
C_Lee_011216_ymitos_WT_Gly_BS3_XL_10_R1.raw;	38345;	45046	987.303	8074215	5+	6623	NINDLLNKDFYHATPAAFDVQTTTANGIK(8)-DGPLSTNVEAKLNDK(11):0	null	3.98e-08	7.40012	4929.47	2.01173	407.853	sp|P04840|VDAC1_YEAST(19)-sp|P04840|VDAC1_YEAST(61)	55	sp|P04840|VDAC1_YEAST	P04840	VDAC1_YEAST	19	sp|P04840|VDAC1_YEAST	P04840	VDAC1_YEAST	61	Intra	0	0
C_Lee_011216_ymitos_WT_Gly_BS3_XL_10_R1.raw;	38419;	45127	822.829	3.80864e+06	5+	6633	AVLEGKYDNIPEHAFYMVGGIEDVVAK(6)-LKDTVASFK(2):0	null	8.34e-08	7.07883	4109.11	0.00371	0.90265	sp|P00830|ATPB_YEAST(481)-sp|P00830|ATPB_YEAST(468)	80	sp|P00830|ATPB_YEAST	P00830	ATPB_YEAST	481	sp|P00830|ATPB_YEAST	P00830	ATPB_YEAST	468	Intra	0	0
C_Lee_011216_ymitos_WT_Gly_BS3_XL_10_R1.raw;	38429;	45138	806.065	1070082	5+	6634	KVTLELGGKSPNIVFADAELK(9)-IVKEEIFGPVVTVTK(3):0	null	2.07e-10	9.68403	4024.27	1.01302	251.601	sp|P46367|ALDH4_YEAST(294)-sp|P46367|ALDH4_YEAST(419)	114	sp|P46367|ALDH4_YEAST	P46367	ALDH4_YEAST	294	sp|P46367|ALDH4_YEAST	P46367	ALDH4_YEAST	419	Intra	0	0
C_Lee_011216_ymitos_WT_Gly_BS3_XL_10_R1.raw;	38446;	45156	987.103	3.09364e+06	5+	6636	NINDLLNKDFYHATPAAFDVQTTTANGIK(8)-DGPLSTNVEAKLNDK(11):0	null	5.08e-06	5.29414	4929.47	1.01073	204.954	sp|P04840|VDAC1_YEAST(19)-sp|P04840|VDAC1_YEAST(61)	55	sp|P04840|VDAC1_YEAST	P04840	VDAC1_YEAST	19	sp|P04840|VDAC1_YEAST	P04840	VDAC1_YEAST	61	Intra	0	0
C_Lee_011216_ymitos_WT_Gly_BS3_XL_10_R1.raw;	38480;	45194	823.632	4013022	5+	6641	AVLEGKYDNIPEHAFYMVGGIEDVVAK(6)-LKDTVASFK(2):0	null	1.29e-06	5.88941	4109.11	4.01521	975.956	sp|P00830|ATPB_YEAST(481)-sp|P00830|ATPB_YEAST(468)	80	sp|P00830|ATPB_YEAST	P00830	ATPB_YEAST	481	sp|P00830|ATPB_YEAST	P00830	ATPB_YEAST	468	Intra	0	0
C_Lee_011216_ymitos_WT_Gly_BS3_XL_10_R1.raw;	38525;	45244	970.129	1.45686e+06	5+	6646	IGVLANHVPTVEQLLPGVVEVMEGSNSKK(28)-SSLKTELQTASVLNR(4):0	22,M(Oxidation[M]);	6.47e-08	7.1891	4843.6	2.00842	414.396	sp|Q12165|ATPD_YEAST(88)-sp|P21306|ATP5E_YEAST(27)	149	sp|Q12165|ATPD_YEAST	Q12165	ATPD_YEAST	88	sp|P21306|ATP5E_YEAST	P21306	ATP5E_YEAST	27	Inter	1	0
C_Lee_011216_ymitos_WT_Gly_BS3_XL_10_R1.raw;	38552;	45274	987.11	1.11397e+06	5+	6650	NINDLLNKDFYHATPAAFDVQTTTANGIK(8)-DGPLSTNVEAKLNDK(11):0	null	6.07e-05	4.21681	4929.47	1.04403	211.706	sp|P04840|VDAC1_YEAST(19)-sp|P04840|VDAC1_YEAST(61)	55	sp|P04840|VDAC1_YEAST	P04840	VDAC1_YEAST	19	sp|P04840|VDAC1_YEAST	P04840	VDAC1_YEAST	61	Intra	0	0
C_Lee_011216_ymitos_WT_Gly_BS3_XL_10_R1.raw;	38614;	45343	970.131	2.37919e+06	5+	6658	IGVLANHVPTVEQLLPGVVEVMEGSNSKK(28)-SSLKTELQTASVLNR(4):0	22,M(Oxidation[M]);	3.89e-13	12.4101	4843.6	2.01602	415.964	sp|Q12165|ATPD_YEAST(88)-sp|P21306|ATP5E_YEAST(27)	149	sp|Q12165|ATPD_YEAST	Q12165	ATPD_YEAST	88	sp|P21306|ATP5E_YEAST	P21306	ATP5E_YEAST	27	Inter	1	0
C_Lee_011216_ymitos_WT_Gly_BS3_XL_10_R1.raw;	38647;	45379	823.631	629800	5+	6662	AVLEGKYDNIPEHAFYMVGGIEDVVAK(6)-LKDTVASFK(2):0	null	1.29e-05	4.88941	4109.11	4.01066	974.851	sp|P00830|ATPB_YEAST(481)-sp|P00830|ATPB_YEAST(468)	80	sp|P00830|ATPB_YEAST	P00830	ATPB_YEAST	481	sp|P00830|ATPB_YEAST	P00830	ATPB_YEAST	468	Intra	0	0
C_Lee_011216_ymitos_WT_Gly_BS3_XL_10_R1.raw;	38960;	45723	977.119	1.2348e+06	5+	6702	LMGLDLPDGGHLSHGYQLKSGTPISFISK(19)-NTIPGDKSALFPSGLR(7):0	null	1.18e-05	4.92812	4877.54	3.01689	618.017	sp|P37292|GLYM_YEAST(163)-sp|P37292|GLYM_YEAST(400)	6	sp|P37292|GLYM_YEAST	P37292	GLYM_YEAST	163	sp|P37292|GLYM_YEAST	P37292	GLYM_YEAST	400	Intra	0	0
C_Lee_011216_ymitos_WT_Gly_BS3_XL_10_R1.raw;	39114;	45894	1045.34	1447928	4+	6722	IAPALVTGNTVVLKTAESTPLSALYVSK(14)-KVAFTGSTATGR(1):0	null	3.37e-10	9.47237	4175.31	2.00548	479.973	sp|P46367|ALDH4_YEAST(215)-sp|P46367|ALDH4_YEAST(263)	10	sp|P46367|ALDH4_YEAST	P46367	ALDH4_YEAST	215	sp|P46367|ALDH4_YEAST	P46367	ALDH4_YEAST	263	Intra	0	0
C_Lee_011216_ymitos_WT_Gly_BS3_XL_10_R1.raw;	39191;	45979	747.399	1.07831e+06	6+	6733	ASHPAINLMAGGTAGLFEALCCHPLDTIKVR(29)-ALYKGITPR(4):0	21,C(Carbamidomethyl[C]);22,C(Carbamidomethyl[C]);	2.89e-06	5.5391	4475.33	3.02024	674.258	sp|P33303|SFC1_YEAST(35)-sp|P33303|SFC1_YEAST(277)	22	sp|P33303|SFC1_YEAST	P33303	SFC1_YEAST	35	sp|P33303|SFC1_YEAST	P33303	SFC1_YEAST	277	Intra	0	0
C_Lee_011216_ymitos_WT_Gly_BS3_XL_10_R1.raw;	39251;	46045	747.799	828387	5+	6740	GYFIKPTVFGDVKEDMR(13)-EEIFGPVVTVTKFK(12):0	null	1.79e-06	5.74715	3731.95	2.00421	536.608	sp|P46367|ALDH4_YEAST(412)-sp|P46367|ALDH4_YEAST(431)	47	sp|P46367|ALDH4_YEAST	P46367	ALDH4_YEAST	412	sp|P46367|ALDH4_YEAST	P46367	ALDH4_YEAST	431	Intra	0	0
C_Lee_011216_ymitos_WT_Gly_BS3_XL_10_R1.raw;	39262;	46058	747.397	912760	5+	6742	GYFIKPTVFGDVKEDMR(13)-EEIFGPVVTVTKFK(12):0	null	3.63e-08	7.44009	3731.95	-0.00139	-0.372359	sp|P46367|ALDH4_YEAST(412)-sp|P46367|ALDH4_YEAST(431)	47	sp|P46367|ALDH4_YEAST	P46367	ALDH4_YEAST	412	sp|P46367|ALDH4_YEAST	P46367	ALDH4_YEAST	431	Intra	0	0
C_Lee_011216_ymitos_WT_Gly_BS3_XL_10_R1.raw;	39516;	46338	987.5	1.72971e+06	5+	6773	NINDLLNKDFYHATPAAFDVQTTTANGIK(8)-DGPLSTNVEAKLNDK(11):0	null	2.94e-06	5.53165	4929.47	2.99593	607.266	sp|P04840|VDAC1_YEAST(19)-sp|P04840|VDAC1_YEAST(61)	55	sp|P04840|VDAC1_YEAST	P04840	VDAC1_YEAST	19	sp|P04840|VDAC1_YEAST	P04840	VDAC1_YEAST	61	Intra	0	0
C_Lee_011216_ymitos_WT_Gly_BS3_XL_10_R1.raw;	39611;	46444	987.097	2279457	5+	6786	NINDLLNKDFYHATPAAFDVQTTTANGIK(8)-DGPLSTNVEAKLNDK(11):0	null	7.74e-08	7.11126	4929.47	0.98178	199.085	sp|P04840|VDAC1_YEAST(19)-sp|P04840|VDAC1_YEAST(61)	55	sp|P04840|VDAC1_YEAST	P04840	VDAC1_YEAST	19	sp|P04840|VDAC1_YEAST	P04840	VDAC1_YEAST	61	Intra	0	0
C_Lee_011216_ymitos_WT_Gly_BS3_XL_10_R1.raw;	39651;	46489	878.711	1639571	4+	6791	AIDLNKEVYDFLASATAK(6)-STVEVKVSPTSDR(6):0	null	5.05e-13	12.2967	3509.81	1.0014	285.151	sp|P19414|ACON_YEAST(144)-sp|P19414|ACON_YEAST(554)	59	sp|P19414|ACON_YEAST	P19414	ACON_YEAST	144	sp|P19414|ACON_YEAST	P19414	ACON_YEAST	554	Intra	0	0
C_Lee_011216_ymitos_WT_Gly_BS3_XL_10_R1.raw;	39679;	46520	878.713	861496	4+	6794	AIDLNKEVYDFLASATAK(6)-STVEVKVSPTSDR(6):0	null	8.86e-09	8.05257	3509.81	1.01092	287.861	sp|P19414|ACON_YEAST(144)-sp|P19414|ACON_YEAST(554)	59	sp|P19414|ACON_YEAST	P19414	ACON_YEAST	144	sp|P19414|ACON_YEAST	P19414	ACON_YEAST	554	Intra	0	0
C_Lee_011216_ymitos_WT_Gly_BS3_XL_10_R1.raw;	39684;	46526	878.458	1.06519e+06	4+	6795	AIDLNKEVYDFLASATAK(6)-STVEVKVSPTSDR(6):0	null	1.43e-08	7.84466	3509.81	-0.01204	-3.42941	sp|P19414|ACON_YEAST(144)-sp|P19414|ACON_YEAST(554)	59	sp|P19414|ACON_YEAST	P19414	ACON_YEAST	144	sp|P19414|ACON_YEAST	P19414	ACON_YEAST	554	Intra	0	0
C_Lee_011216_ymitos_WT_Gly_BS3_XL_10_R1.raw;	40342;	47250	816.251	1305161	5+	6877	AHEIQGIIALENSFNKVGLDHVVLVK(16)-GKPFSFQQR(2):0	null	2.5e-07	6.60206	4074.21	2.01225	493.534	sp|Q12428|PRPD_YEAST(194)-sp|Q12428|PRPD_YEAST(294)	26	sp|Q12428|PRPD_YEAST	Q12428	PRPD_YEAST	194	sp|Q12428|PRPD_YEAST	Q12428	PRPD_YEAST	294	Intra	0	0
C_Lee_011216_ymitos_WT_Gly_BS3_XL_10_R1.raw;	40420;	47337	680.042	1.23161e+06	6+	6887	AHEIQGIIALENSFNKVGLDHVVLVK(16)-GKPFSFQQR(2):0	null	8.2e-12	11.0862	4074.21	0.00555	1.36189	sp|Q12428|PRPD_YEAST(194)-sp|Q12428|PRPD_YEAST(294)	26	sp|Q12428|PRPD_YEAST	Q12428	PRPD_YEAST	194	sp|Q12428|PRPD_YEAST	Q12428	PRPD_YEAST	294	Intra	0	0
C_Lee_011216_ymitos_WT_Gly_BS3_XL_10_R1.raw;	40437;	47356	680.544	1.1596e+06	6+	6890	AHEIQGIIALENSFNKVGLDHVVLVK(16)-GKPFSFQQR(2):0	null	1.15e-06	5.9393	4074.21	3.01251	738.682	sp|Q12428|PRPD_YEAST(194)-sp|Q12428|PRPD_YEAST(294)	26	sp|Q12428|PRPD_YEAST	Q12428	PRPD_YEAST	194	sp|Q12428|PRPD_YEAST	Q12428	PRPD_YEAST	294	Intra	0	0
C_Lee_011216_ymitos_WT_Gly_BS3_XL_10_R1.raw;	40755;	47707	868.46	940539	5+	6931	LGCFEKIASDFGVLNDAHNGLLK(6)-GEKVLDTGGPISVPVGR(3):0	3,C(Carbamidomethyl[C]);	1.63e-10	9.78781	4335.26	2.00414	461.968	sp|P09457|ATPO_YEAST(120)-sp|P00830|ATPB_YEAST(108)	6	sp|P09457|ATPO_YEAST	P09457	ATPO_YEAST	120	sp|P00830|ATPB_YEAST	P00830	ATPB_YEAST	108	Inter	1	0
C_Lee_011216_ymitos_WT_Gly_BS3_XL_10_R1.raw;	41159;	48152	993.536	1.37317e+06	5+	6983	LQFALPHETLYSGSEVTQVNLPAKSGR(24)-KAGISYAAYLNVAAQAIR(1):0	null	6.85e-08	7.16431	4958.63	4.01224	808.325	sp|Q12165|ATPD_YEAST(57)-sp|P21306|ATP5E_YEAST(6)	65	sp|Q12165|ATPD_YEAST	Q12165	ATPD_YEAST	57	sp|P21306|ATP5E_YEAST	P21306	ATP5E_YEAST	6	Inter	1	0
C_Lee_011216_ymitos_WT_Gly_BS3_XL_10_R1.raw;	41217;	48214	1241.17	1.71369e+06	4+	6990	LQFALPHETLYSGSEVTQVNLPAKSGR(24)-KAGISYAAYLNVAAQAIR(1):0	null	1.63e-11	10.7878	4958.63	2.00178	403.451	sp|Q12165|ATPD_YEAST(57)-sp|P21306|ATP5E_YEAST(6)	65	sp|Q12165|ATPD_YEAST	Q12165	ATPD_YEAST	57	sp|P21306|ATP5E_YEAST	P21306	ATP5E_YEAST	6	Inter	1	0
C_Lee_011216_ymitos_WT_Gly_BS3_XL_10_R1.raw;	41223;	48221	971.922	4.4141e+06	5+	6991	NPSGAVAAGSKSLHLAEEDAFLKDVFQQS(11)-LVLLSGQVYTALHKR(14):0	null	3.08e-06	5.51145	4850.56	4.01185	826.235	sp|P20967|ODO1_YEAST(996)-sp|P20967|ODO1_YEAST(906)	65	sp|P20967|ODO1_YEAST	P20967	ODO1_YEAST	996	sp|P20967|ODO1_YEAST	P20967	ODO1_YEAST	906	Intra	0	0
C_Lee_011216_ymitos_WT_Gly_BS3_XL_10_R1.raw;	41311;	48319	971.121	2489020	5+	7002	NPSGAVAAGSKSLHLAEEDAFLKDVFQQS(11)-LVLLSGQVYTALHKR(14):0	null	3.36e-06	5.47366	4850.56	0.0092	1.89629	sp|P20967|ODO1_YEAST(996)-sp|P20967|ODO1_YEAST(906)	65	sp|P20967|ODO1_YEAST	P20967	ODO1_YEAST	996	sp|P20967|ODO1_YEAST	P20967	ODO1_YEAST	906	Intra	0	0
C_Lee_011216_ymitos_WT_Gly_BS3_XL_10_R1.raw;	41351;	48363	1240.67	1.69341e+06	4+	7008	LQFALPHETLYSGSEVTQVNLPAKSGR(24)-KAGISYAAYLNVAAQAIR(1):0	null	1.08e-13	12.9666	4958.63	0.0057	1.14928	sp|Q12165|ATPD_YEAST(57)-sp|P21306|ATP5E_YEAST(6)	65	sp|Q12165|ATPD_YEAST	Q12165	ATPD_YEAST	57	sp|P21306|ATP5E_YEAST	P21306	ATP5E_YEAST	6	Inter	1	0
C_Lee_011216_ymitos_WT_Gly_BS3_XL_10_R1.raw;	41392;	48409	827.446	1406170	6+	7013	LQFALPHETLYSGSEVTQVNLPAKSGR(24)-KAGISYAAYLNVAAQAIR(1):0	null	9.39e-07	6.02733	4958.63	0.00445	0.897242	sp|Q12165|ATPD_YEAST(57)-sp|P21306|ATP5E_YEAST(6)	65	sp|Q12165|ATPD_YEAST	Q12165	ATPD_YEAST	57	sp|P21306|ATP5E_YEAST	P21306	ATP5E_YEAST	6	Inter	1	0
C_Lee_011216_ymitos_WT_Gly_BS3_XL_10_R1.raw;	41395;	48412	971.121	1.5042e+06	5+	7013	NPSGAVAAGSKSLHLAEEDAFLKDVFQQS(11)-LVLLSGQVYTALHKR(14):0	null	4.11e-05	4.38616	4850.56	0.00675	1.3913	sp|P20967|ODO1_YEAST(996)-sp|P20967|ODO1_YEAST(906)	65	sp|P20967|ODO1_YEAST	P20967	ODO1_YEAST	996	sp|P20967|ODO1_YEAST	P20967	ODO1_YEAST	906	Intra	0	0
C_Lee_011216_ymitos_WT_Gly_BS3_XL_10_R1.raw;	41446;	48468	992.735	4926438	5+	7020	LQFALPHETLYSGSEVTQVNLPAKSGR(24)-KAGISYAAYLNVAAQAIR(1):0	null	2.63e-07	6.58004	4958.63	0.00744	1.50011	sp|Q12165|ATPD_YEAST(57)-sp|P21306|ATP5E_YEAST(6)	65	sp|Q12165|ATPD_YEAST	Q12165	ATPD_YEAST	57	sp|P21306|ATP5E_YEAST	P21306	ATP5E_YEAST	6	Inter	1	0
C_Lee_011216_ymitos_WT_Gly_BS3_XL_10_R1.raw;	41531;	48563	993.337	4.87184e+06	5+	7031	LQFALPHETLYSGSEVTQVNLPAKSGR(24)-KAGISYAAYLNVAAQAIR(1):0	null	1.89e-06	5.72354	4958.63	3.01799	608.14	sp|Q12165|ATPD_YEAST(57)-sp|P21306|ATP5E_YEAST(6)	65	sp|Q12165|ATPD_YEAST	Q12165	ATPD_YEAST	57	sp|P21306|ATP5E_YEAST	P21306	ATP5E_YEAST	6	Inter	1	0
C_Lee_011216_ymitos_WT_Gly_BS3_XL_10_R1.raw;	41626;	48669	993.337	2.60045e+06	5+	7044	LQFALPHETLYSGSEVTQVNLPAKSGR(24)-KAGISYAAYLNVAAQAIR(1):0	null	5.33e-07	6.27327	4958.63	3.02074	608.694	sp|Q12165|ATPD_YEAST(57)-sp|P21306|ATP5E_YEAST(6)	65	sp|Q12165|ATPD_YEAST	Q12165	ATPD_YEAST	57	sp|P21306|ATP5E_YEAST	P21306	ATP5E_YEAST	6	Inter	1	0
C_Lee_011216_ymitos_WT_Gly_BS3_XL_10_R1.raw;	41682;	48732	878.473	2.32917e+06	5+	7052	LSKSPVFIVHVFSGEETLGEGYGSSLK(3)-APWVQLGDKPIR(9):0	null	5.16e-09	8.28735	4383.32	4.01191	914.222	sp|P36516|RM03_YEAST(332)-sp|P53881|RM22_YEAST(297)	13	sp|P36516|RM03_YEAST	P36516	RM03_YEAST	332	sp|P53881|RM22_YEAST	P53881	RM22_YEAST	297	Inter	1	0
C_Lee_011216_ymitos_WT_Gly_BS3_XL_10_R1.raw;	41709;	48762	992.936	1.46957e+06	5+	7055	LQFALPHETLYSGSEVTQVNLPAKSGR(24)-KAGISYAAYLNVAAQAIR(1):0	null	3.17e-05	4.49894	4958.63	1.01299	204.205	sp|Q12165|ATPD_YEAST(57)-sp|P21306|ATP5E_YEAST(6)	65	sp|Q12165|ATPD_YEAST	Q12165	ATPD_YEAST	57	sp|P21306|ATP5E_YEAST	P21306	ATP5E_YEAST	6	Inter	1	0
C_Lee_011216_ymitos_WT_Gly_BS3_XL_10_R1.raw;	41733;	48788	924.096	1.45146e+06	5+	7059	ENTEGEYSGIEHIVCPGVVQSIKLITR(23)-KTFGLFANVRPAK(1):0	15,C(Carbamidomethyl[C]);	7.47e-08	7.12668	4613.43	2.01469	436.415	sp|P28241|IDH2_YEAST(173)-sp|P28241|IDH2_YEAST(120)	37	sp|P28241|IDH2_YEAST	P28241	IDH2_YEAST	173	sp|P28241|IDH2_YEAST	P28241	IDH2_YEAST	120	Intra	0	0
C_Lee_011216_ymitos_WT_Gly_BS3_XL_10_R1.raw;	41794;	48855	878.073	1.25064e+06	5+	7066	LSKSPVFIVHVFSGEETLGEGYGSSLK(3)-APWVQLGDKPIR(9):0	null	6.94e-11	10.1586	4383.32	2.01236	458.779	sp|P36516|RM03_YEAST(332)-sp|P53881|RM22_YEAST(297)	13	sp|P36516|RM03_YEAST	P36516	RM03_YEAST	332	sp|P53881|RM22_YEAST	P53881	RM22_YEAST	297	Inter	1	0
C_Lee_011216_ymitos_WT_Gly_BS3_XL_10_R1.raw;	41831;	48896	877.069	995153	5+	7071	LKHEHLNDITNLTNNFGGR(2)-ISAFLKLVEPFGVLECAR(6):0	35,C(Carbamidomethyl[C]);	2.18e-05	4.66154	4378.29	2.01931	460.891	sp|P25605|ILV6_YEAST(218)-sp|P25605|ILV6_YEAST(260)	16	sp|P25605|ILV6_YEAST	P25605	ILV6_YEAST	218	sp|P25605|ILV6_YEAST	P25605	ILV6_YEAST	260	Intra	0	0
C_Lee_011216_ymitos_WT_Gly_BS3_XL_10_R1.raw;	41851;	48919	769.913	450137	6+	7074	ENTEGEYSGIEHIVCPGVVQSIKLITR(23)-KTFGLFANVRPAK(1):0	15,C(Carbamidomethyl[C]);	4.75e-08	7.32331	4613.43	0.00016	0.034674	sp|P28241|IDH2_YEAST(173)-sp|P28241|IDH2_YEAST(120)	37	sp|P28241|IDH2_YEAST	P28241	IDH2_YEAST	173	sp|P28241|IDH2_YEAST	P28241	IDH2_YEAST	120	Intra	0	0
C_Lee_011216_ymitos_WT_Gly_BS3_XL_10_R1.raw;	41881;	48952	877.469	1.38356e+06	5+	7078	LKHEHLNDITNLTNNFGGR(2)-ISAFLKLVEPFGVLECAR(6):0	35,C(Carbamidomethyl[C]);	1.14e-07	6.9431	4378.29	4.01761	916.569	sp|P25605|ILV6_YEAST(218)-sp|P25605|ILV6_YEAST(260)	16	sp|P25605|ILV6_YEAST	P25605	ILV6_YEAST	218	sp|P25605|ILV6_YEAST	P25605	ILV6_YEAST	260	Intra	0	0
C_Lee_011216_ymitos_WT_Gly_BS3_XL_10_R1.raw;	41972;	49051	965.524	866683	4+	7090	LVSTIYEVAPGVLTKHGK(15)-ETIEKYLWDTLNAGR(5):0	null	2.59e-08	7.5867	3857.06	1.00379	260.112	sp|P00890|CISY1_YEAST(401)-sp|P00890|CISY1_YEAST(341)	24	sp|P00890|CISY1_YEAST	P00890	CISY1_YEAST	401	sp|P00890|CISY1_YEAST	P00890	CISY1_YEAST	341	Intra	0	0
C_Lee_011216_ymitos_WT_Gly_BS3_XL_10_R1.raw;	42029;	49117	772.421	1.67744e+06	5+	7098	LVSTIYEVAPGVLTKHGK(15)-ETIEKYLWDTLNAGR(5):0	null	6.5e-11	10.1871	3857.06	0.00797	2.0658	sp|P00890|CISY1_YEAST(401)-sp|P00890|CISY1_YEAST(341)	24	sp|P00890|CISY1_YEAST	P00890	CISY1_YEAST	401	sp|P00890|CISY1_YEAST	P00890	CISY1_YEAST	341	Intra	0	0
C_Lee_011216_ymitos_WT_Gly_BS3_XL_10_R1.raw;	42055;	49147	1017.82	1.37341e+06	4+	7102	LQLGQLYESGNPVNDANLLGAEVLIKGSK(26)-KIDAITVK(1):0	null	3.24e-07	6.48945	4064.24	2.99554	736.323	sp|P07256|QCR1_YEAST(397)-sp|P07256|QCR1_YEAST(409)	61	sp|P07256|QCR1_YEAST	P07256	QCR1_YEAST	397	sp|P07256|QCR1_YEAST	P07256	QCR1_YEAST	409	Intra	0	0
C_Lee_011216_ymitos_WT_Gly_BS3_XL_10_R1.raw;	42326;	49446	880.673	1.0932e+06	5+	7136	YLSTADVKPDEDKTIYPVFLALK(13)-KVGFPVISVSEDGNGK(1):0	null	8e-09	8.09691	4395.31	3.013	684.876	sp|P32454|APE2_YEAST(579)-sp|P32454|APE2_YEAST(544)	7	sp|P32454|APE2_YEAST	P32454	APE2_YEAST	579	sp|P32454|APE2_YEAST	P32454	APE2_YEAST	544	Intra	0	0
C_Lee_011216_ymitos_WT_Gly_BS3_XL_10_R1.raw;	42502;	49641	889.287	1.26127e+06	5+	7159	FVDESLLSTLPAGKSLVSKSEPK(19)-VSLQDIKDFADKVYTK(7):0	null	2.23e-05	4.6517	4438.38	3.02001	679.814	sp|P07257|QCR2_YEAST(218)-sp|P07257|QCR2_YEAST(173)	4	sp|P07257|QCR2_YEAST	P07257	QCR2_YEAST	218	sp|P07257|QCR2_YEAST	P07257	QCR2_YEAST	173	Intra	0	0
C_Lee_011216_ymitos_WT_Gly_BS3_XL_10_R1.raw;	42583;	49729	919.094	1.93864e+06	5+	7169	TFYKNMLTEHTELLNIFNR(4)-TNQKVGAQPNALATTVLAAAK(4):0	null	7.84e-12	11.1057	4587.42	3.01536	656.735	sp|P39676|FHP_YEAST(30)-sp|P39676|FHP_YEAST(49)	69	sp|P39676|FHP_YEAST	P39676	FHP_YEAST	30	sp|P39676|FHP_YEAST	P39676	FHP_YEAST	49	Intra	0	0
C_Lee_011216_ymitos_WT_Gly_BS3_XL_10_R1.raw;	42599;	49747	889.085	15059005	5+	7171	FVDESLLSTLPAGKSLVSKSEPK(19)-VSLQDIKDFADKVYTK(12):0	null	2.16e-06	5.66555	4438.38	2.00991	452.54	sp|P07257|QCR2_YEAST(218)-sp|P07257|QCR2_YEAST(178)	14	sp|P07257|QCR2_YEAST	P07257	QCR2_YEAST	218	sp|P07257|QCR2_YEAST	P07257	QCR2_YEAST	178	Intra	0	0
C_Lee_011216_ymitos_WT_Gly_BS3_XL_10_R1.raw;	42666;	49822	918.492	4.27588e+06	5+	7180	TFYKNMLTEHTELLNIFNR(4)-TNQKVGAQPNALATTVLAAAK(4):0	null	3.16e-17	16.5003	4587.42	0.00781	1.70211	sp|P39676|FHP_YEAST(30)-sp|P39676|FHP_YEAST(49)	69	sp|P39676|FHP_YEAST	P39676	FHP_YEAST	30	sp|P39676|FHP_YEAST	P39676	FHP_YEAST	49	Intra	0	0
C_Lee_011216_ymitos_WT_Gly_BS3_XL_10_R1.raw;	42690;	49848	888.683	1.62084e+06	5+	7184	FVDESLLSTLPAGKSLVSKSEPK(19)-VSLQDIKDFADKVYTK(12):0	null	2.71e-07	6.56703	4438.38	0.00216	0.486554	sp|P07257|QCR2_YEAST(218)-sp|P07257|QCR2_YEAST(178)	14	sp|P07257|QCR2_YEAST	P07257	QCR2_YEAST	218	sp|P07257|QCR2_YEAST	P07257	QCR2_YEAST	178	Intra	0	0
C_Lee_011216_ymitos_WT_Gly_BS3_XL_10_R1.raw;	42737;	49900	976.513	1.89481e+06	4+	7190	KYVDEQVELADAAPPPEAK(1)-ATLLQMYKDMVIIR(8):0	null	3.44e-08	7.46344	3901.03	0.9971	255.468	sp|P16387|ODPA_YEAST(364)-sp|P16387|ODPA_YEAST(86)	26	sp|P16387|ODPA_YEAST	P16387	ODPA_YEAST	364	sp|P16387|ODPA_YEAST	P16387	ODPA_YEAST	86	Intra	0	0
C_Lee_011216_ymitos_WT_Gly_BS3_XL_10_R1.raw;	42746;	49911	918.492	2.16018e+06	5+	7191	TFYKNMLTEHTELLNIFNR(4)-TNQKVGAQPNALATTVLAAAK(4):0	null	6.37e-18	17.1959	4587.42	0.00601	1.30982	sp|P39676|FHP_YEAST(30)-sp|P39676|FHP_YEAST(49)	69	sp|P39676|FHP_YEAST	P39676	FHP_YEAST	30	sp|P39676|FHP_YEAST	P39676	FHP_YEAST	49	Intra	0	0
C_Lee_011216_ymitos_WT_Gly_BS3_XL_10_R1.raw;	42872;	50049	889.085	1.48813e+06	5+	7207	FVDESLLSTLPAGKSLVSKSEPK(14)-VSLQDIKDFADKVYTK(12):0	null	0.000107	3.97062	4438.38	2.01171	452.945	sp|P07257|QCR2_YEAST(213)-sp|P07257|QCR2_YEAST(178)	73	sp|P07257|QCR2_YEAST	P07257	QCR2_YEAST	213	sp|P07257|QCR2_YEAST	P07257	QCR2_YEAST	178	Intra	0	0
C_Lee_011216_ymitos_WT_Gly_BS3_XL_10_R1.raw;	42937;	50122	918.892	3066341	5+	7216	TFYKNMLTEHTELLNIFNR(4)-TNQKVGAQPNALATTVLAAAK(4):0	null	4.33e-12	11.3635	4587.42	2.00611	437.02	sp|P39676|FHP_YEAST(30)-sp|P39676|FHP_YEAST(49)	69	sp|P39676|FHP_YEAST	P39676	FHP_YEAST	30	sp|P39676|FHP_YEAST	P39676	FHP_YEAST	49	Intra	0	0
C_Lee_011216_ymitos_WT_Gly_BS3_XL_10_R1.raw;	43014;	50206	918.485	1.08781e+06	5+	7226	TFYKNMLTEHTELLNIFNR(4)-TNQKVGAQPNALATTVLAAAK(4):0	null	8.37e-11	10.0773	4587.42	-0.02909	-6.33991	sp|P39676|FHP_YEAST(30)-sp|P39676|FHP_YEAST(49)	69	sp|P39676|FHP_YEAST	P39676	FHP_YEAST	30	sp|P39676|FHP_YEAST	P39676	FHP_YEAST	49	Intra	0	0
C_Lee_011216_ymitos_WT_Gly_BS3_XL_10_R1.raw;	43275;	50493	931.103	1.83645e+06	5+	7259	LLDAAVVGQEHYDVASKVQETLQTYK(17)-LKDTVASFKAVLEGK(9):0	null	7.53e-06	5.12321	4647.47	3.01079	647.275	sp|P00830|ATPB_YEAST(406)-sp|P00830|ATPB_YEAST(475)	41	sp|P00830|ATPB_YEAST	P00830	ATPB_YEAST	406	sp|P00830|ATPB_YEAST	P00830	ATPB_YEAST	475	Intra	0	0
C_Lee_011216_ymitos_WT_Gly_BS3_XL_10_R1.raw;	43308;	50529	1163.12	1.75102e+06	4+	7263	LLDAAVVGQEHYDVASKVQETLQTYK(17)-LKDTVASFKAVLEGK(9):0	null	2.69e-09	8.57025	4647.47	1.00036	215.155	sp|P00830|ATPB_YEAST(406)-sp|P00830|ATPB_YEAST(475)	41	sp|P00830|ATPB_YEAST	P00830	ATPB_YEAST	406	sp|P00830|ATPB_YEAST	P00830	ATPB_YEAST	475	Intra	0	0
C_Lee_011216_ymitos_WT_Gly_BS3_XL_10_R1.raw;	43411;	50643	930.502	1172751	5+	7277	LLDAAVVGQEHYDVASKVQETLQTYK(17)-LKDTVASFKAVLEGK(9):0	null	6.89e-08	7.16178	4647.47	0.00724	1.5575	sp|P00830|ATPB_YEAST(406)-sp|P00830|ATPB_YEAST(475)	41	sp|P00830|ATPB_YEAST	P00830	ATPB_YEAST	406	sp|P00830|ATPB_YEAST	P00830	ATPB_YEAST	475	Intra	0	0
C_Lee_011216_ymitos_WT_Gly_BS3_XL_10_R1.raw;	43508;	50751	930.905	1.98364e+06	5+	7289	LLDAAVVGQEHYDVASKVQETLQTYK(17)-LKDTVASFKAVLEGK(9):0	null	1.65e-06	5.78252	4647.47	2.02079	434.532	sp|P00830|ATPB_YEAST(406)-sp|P00830|ATPB_YEAST(475)	41	sp|P00830|ATPB_YEAST	P00830	ATPB_YEAST	406	sp|P00830|ATPB_YEAST	P00830	ATPB_YEAST	475	Intra	0	0
C_Lee_011216_ymitos_WT_Gly_BS3_XL_10_R1.raw;	43528;	50773	930.705	1.75379e+06	5+	7292	LLDAAVVGQEHYDVASKVQETLQTYK(17)-LKDTVASFKAVLEGK(9):0	null	2.91e-06	5.53611	4647.47	1.01769	218.882	sp|P00830|ATPB_YEAST(406)-sp|P00830|ATPB_YEAST(475)	41	sp|P00830|ATPB_YEAST	P00830	ATPB_YEAST	406	sp|P00830|ATPB_YEAST	P00830	ATPB_YEAST	475	Intra	0	0
C_Lee_011216_ymitos_WT_Gly_BS3_XL_10_R1.raw;	43568;	50817	890.077	743251	5+	7296	LRDDTLPKAWISLAVEGEPVNSPNYFVAK(8)-KAAFLGSEVR(1):0	null	7.06e-09	8.1512	4443.35	2.0008	449.986	sp|P07256|QCR1_YEAST(258)-sp|P07256|QCR1_YEAST(241)	27	sp|P07256|QCR1_YEAST	P07256	QCR1_YEAST	258	sp|P07256|QCR1_YEAST	P07256	QCR1_YEAST	241	Intra	0	0
C_Lee_011216_ymitos_WT_Gly_BS3_XL_10_R1.raw;	43659;	50918	890.078	1.74104e+06	5+	7308	LRDDTLPKAWISLAVEGEPVNSPNYFVAK(8)-KAAFLGSEVR(1):0	null	1.58e-09	8.80134	4443.35	2.0084	451.695	sp|P07256|QCR1_YEAST(258)-sp|P07256|QCR1_YEAST(241)	27	sp|P07256|QCR1_YEAST	P07256	QCR1_YEAST	258	sp|P07256|QCR1_YEAST	P07256	QCR1_YEAST	241	Intra	0	0
C_Lee_011216_ymitos_WT_Gly_BS3_XL_10_R1.raw;	43754;	51022	889.879	1.49142e+06	5+	7321	LRDDTLPKAWISLAVEGEPVNSPNYFVAK(8)-KAAFLGSEVR(1):0	null	9.59e-09	8.01818	4443.35	1.00895	226.967	sp|P07256|QCR1_YEAST(258)-sp|P07256|QCR1_YEAST(241)	27	sp|P07256|QCR1_YEAST	P07256	QCR1_YEAST	258	sp|P07256|QCR1_YEAST	P07256	QCR1_YEAST	241	Intra	0	0
C_Lee_011216_ymitos_WT_Gly_BS3_XL_10_R1.raw;	43889;	51170	1162.61	2.33069e+06	4+	7338	LHPVVTPKDVPANASFNLEDPNIDFER(8)-VILNAVESLKEAST(10):0	null	2.33e-09	8.63264	4644.4	2.01276	433.092	sp|P81449|ATPJ_YEAST(63)-sp|P81449|ATPJ_YEAST(92)	40	sp|P81449|ATPJ_YEAST	P81449	ATPJ_YEAST	63	sp|P81449|ATPJ_YEAST	P81449	ATPJ_YEAST	92	Intra	0	0
C_Lee_011216_ymitos_WT_Gly_BS3_XL_10_R1.raw;	44078;	51376	1162.11	7152622	4+	7361	LHPVVTPKDVPANASFNLEDPNIDFER(8)-VILNAVESLKEAST(10):0	null	4.7e-08	7.3279	4644.4	0.00348	0.749127	sp|P81449|ATPJ_YEAST(63)-sp|P81449|ATPJ_YEAST(92)	40	sp|P81449|ATPJ_YEAST	P81449	ATPJ_YEAST	63	sp|P81449|ATPJ_YEAST	P81449	ATPJ_YEAST	92	Intra	0	0
C_Lee_011216_ymitos_WT_Gly_BS3_XL_10_R1.raw;	44081;	51379	1146.36	1.01938e+06	4+	7361	VGDPFDESTFQGAQTSQMQLNKILK(22)-IVKEEIFGPVVTVTK(3):0	null	5.87e-10	9.23136	4577.4	4.0048	873.951	sp|P46367|ALDH4_YEAST(374)-sp|P46367|ALDH4_YEAST(419)	15	sp|P46367|ALDH4_YEAST	P46367	ALDH4_YEAST	374	sp|P46367|ALDH4_YEAST	P46367	ALDH4_YEAST	419	Intra	0	0
C_Lee_011216_ymitos_WT_Gly_BS3_XL_10_R1.raw;	44091;	51390	1127.32	2558626	4+	7362	YDYAVAEQCPVKSAEDQLYAITFR(12)-KGLGNPLLYDGVER(1):0	9,C(Carbamidomethyl[C]);	3.75e-10	9.42597	4504.23	1.0101	224.156	sp|P07257|QCR2_YEAST(140)-sp|P07257|QCR2_YEAST(153)	46	sp|P07257|QCR2_YEAST	P07257	QCR2_YEAST	140	sp|P07257|QCR2_YEAST	P07257	QCR2_YEAST	153	Intra	0	0
C_Lee_011216_ymitos_WT_Gly_BS3_XL_10_R1.raw;	44132;	51436	1145.61	3.32613e+06	4+	7367	VGDPFDESTFQGAQTSQMQLNKILK(22)-IVKEEIFGPVVTVTK(3):0	null	3.29e-15	14.4828	4577.4	1.00676	219.845	sp|P46367|ALDH4_YEAST(374)-sp|P46367|ALDH4_YEAST(419)	15	sp|P46367|ALDH4_YEAST	P46367	ALDH4_YEAST	374	sp|P46367|ALDH4_YEAST	P46367	ALDH4_YEAST	419	Intra	0	0
C_Lee_011216_ymitos_WT_Gly_BS3_XL_10_R1.raw;	44169;	51478	1162.11	1.40412e+06	4+	7372	LHPVVTPKDVPANASFNLEDPNIDFER(8)-VILNAVESLKEAST(10):0	null	1.18e-09	8.92812	4644.4	-0.00436	-0.938563	sp|P81449|ATPJ_YEAST(63)-sp|P81449|ATPJ_YEAST(92)	40	sp|P81449|ATPJ_YEAST	P81449	ATPJ_YEAST	63	sp|P81449|ATPJ_YEAST	P81449	ATPJ_YEAST	92	Intra	0	0
C_Lee_011216_ymitos_WT_Gly_BS3_XL_10_R1.raw;	44222;	51537	1145.36	1.00456e+06	4+	7379	VGDPFDESTFQGAQTSQMQLNKILK(22)-IVKEEIFGPVVTVTK(3):0	null	1.36e-07	6.86646	4577.4	0.0082	1.79101	sp|P46367|ALDH4_YEAST(374)-sp|P46367|ALDH4_YEAST(419)	15	sp|P46367|ALDH4_YEAST	P46367	ALDH4_YEAST	374	sp|P46367|ALDH4_YEAST	P46367	ALDH4_YEAST	419	Intra	0	0
C_Lee_011216_ymitos_WT_Gly_BS3_XL_10_R1.raw;	44271;	51589	1162.61	1.86607e+06	4+	7385	LHPVVTPKDVPANASFNLEDPNIDFER(8)-VILNAVESLKEAST(10):0	null	2.35e-08	7.62893	4644.4	2.01276	433.092	sp|P81449|ATPJ_YEAST(63)-sp|P81449|ATPJ_YEAST(92)	40	sp|P81449|ATPJ_YEAST	P81449	ATPJ_YEAST	63	sp|P81449|ATPJ_YEAST	P81449	ATPJ_YEAST	92	Intra	0	0
C_Lee_011216_ymitos_WT_Gly_BS3_XL_10_R1.raw;	44549;	51895	856.868	983698	5+	7419	KQHVLNCLVQNEPGVLSR(1)-ISAFLKLVEPFGVLECAR(6):0	7,C(Carbamidomethyl[C]);34,C(Carbamidomethyl[C]);	2.84e-07	6.54668	4276.29	3.01878	705.271	sp|P25605|ILV6_YEAST(76)-sp|P25605|ILV6_YEAST(260)	21	sp|P25605|ILV6_YEAST	P25605	ILV6_YEAST	76	sp|P25605|ILV6_YEAST	P25605	ILV6_YEAST	260	Intra	0	0
C_Lee_011216_ymitos_WT_Gly_BS3_XL_10_R1.raw;	44650;	52006	856.665	1.09906e+06	5+	7432	KQHVLNCLVQNEPGVLSR(1)-ISAFLKLVEPFGVLECAR(6):0	7,C(Carbamidomethyl[C]);34,C(Carbamidomethyl[C]);	2.82e-06	5.54975	4276.29	2.00403	468.308	sp|P25605|ILV6_YEAST(76)-sp|P25605|ILV6_YEAST(260)	21	sp|P25605|ILV6_YEAST	P25605	ILV6_YEAST	76	sp|P25605|ILV6_YEAST	P25605	ILV6_YEAST	260	Intra	0	0
C_Lee_011216_ymitos_WT_Gly_BS3_XL_10_R1.raw;	45129;	52533	1017.07	8787341	4+	7494	LQLGQLYESGNPVNDANLLGAEVLIKGSK(26)-KIDAITVK(1):0	null	3.36e-10	9.47366	4064.24	0.00066	0.162352	sp|P07256|QCR1_YEAST(397)-sp|P07256|QCR1_YEAST(409)	61	sp|P07256|QCR1_YEAST	P07256	QCR1_YEAST	397	sp|P07256|QCR1_YEAST	P07256	QCR1_YEAST	409	Intra	0	0
C_Lee_011216_ymitos_WT_Gly_BS3_XL_10_R1.raw;	45317;	52739	1017.07	2622501	4+	7517	LQLGQLYESGNPVNDANLLGAEVLIKGSK(26)-KIDAITVK(1):0	null	5.48e-10	9.26122	4064.24	0.00042	0.103315	sp|P07256|QCR1_YEAST(397)-sp|P07256|QCR1_YEAST(409)	61	sp|P07256|QCR1_YEAST	P07256	QCR1_YEAST	397	sp|P07256|QCR1_YEAST	P07256	QCR1_YEAST	409	Intra	0	0
C_Lee_011216_ymitos_WT_Gly_BS3_XL_10_R1.raw;	45407;	52838	1017.32	2.88526e+06	4+	7529	LQLGQLYESGNPVNDANLLGAEVLIKGSK(26)-KIDAITVK(1):0	null	1.34e-09	8.8729	4064.24	0.99942	245.784	sp|P07256|QCR1_YEAST(397)-sp|P07256|QCR1_YEAST(409)	61	sp|P07256|QCR1_YEAST	P07256	QCR1_YEAST	397	sp|P07256|QCR1_YEAST	P07256	QCR1_YEAST	409	Intra	0	0
C_Lee_011216_ymitos_WT_Gly_BS3_XL_10_R1.raw;	4560;	7402	906.024	204276	5+	1775	KECLFLDTVDKNEPEAHER(1)-SREDDDEVHFDKTTFSK(12):0	3,C(Carbamidomethyl[C]);	2.74e-11	10.5622	4522.09	2.99785	662.348	sp|P15424|MS116_YEAST(323)-sp|P15424|MS116_YEAST(84)	6	sp|P15424|MS116_YEAST	P15424	MS116_YEAST	323	sp|P15424|MS116_YEAST	P15424	MS116_YEAST	84	Intra	0	0
C_Lee_011216_ymitos_WT_Gly_BS3_XL_10_R1.raw;	4571;	7415	905.424	175919	5+	1777	KECLFLDTVDKNEPEAHER(1)-SREDDDEVHFDKTTFSK(12):0	3,C(Carbamidomethyl[C]);	3.02e-11	10.52	4522.09	-0.00265	-0.585882	sp|P15424|MS116_YEAST(323)-sp|P15424|MS116_YEAST(84)	6	sp|P15424|MS116_YEAST	P15424	MS116_YEAST	323	sp|P15424|MS116_YEAST	P15424	MS116_YEAST	84	Intra	0	0
C_Lee_011216_ymitos_WT_Gly_BS3_XL_10_R1.raw;	46074;	53577	1074.82	1.20915e+06	4+	7616	NSVIDAIVETHKNLDGYVVNLLK(12)-IKGVSDEANLNETGR(2):0	null	1.09e-08	7.96257	4293.25	2.00108	465.773	sp|P09457|ATPO_YEAST(96)-sp|P07251|ATPA_YEAST(54)	28	sp|P09457|ATPO_YEAST	P09457	ATPO_YEAST	96	sp|P07251|ATPA_YEAST	P07251	ATPA_YEAST	54	Inter	1	0
C_Lee_011216_ymitos_WT_Gly_BS3_XL_10_R1.raw;	46250;	53772	975.052	3.94689e+06	4+	7639	VTLELGGKSPNIVFADAELK(8)-IVKEEIFGPVVTVTK(3):0	null	2.22e-12	11.6536	3896.18	-0.00014	-0.035923	sp|P46367|ALDH4_YEAST(294)-sp|P46367|ALDH4_YEAST(419)	114	sp|P46367|ALDH4_YEAST	P46367	ALDH4_YEAST	294	sp|P46367|ALDH4_YEAST	P46367	ALDH4_YEAST	419	Intra	0	0
C_Lee_011216_ymitos_WT_Gly_BS3_XL_10_R1.raw;	46251;	53773	925.888	681937	5+	7639	DIPVNKPIAVYVEDKADVPAFK(15)-KEGDQLSPGEVIAEIETDK(1):0	null	1.67e-06	5.77728	4622.39	2.01187	434.961	sp|P12695|ODP2_YEAST(113)-sp|P12695|ODP2_YEAST(57)	8	sp|P12695|ODP2_YEAST	P12695	ODP2_YEAST	113	sp|P12695|ODP2_YEAST	P12695	ODP2_YEAST	57	Intra	0	0
C_Lee_011216_ymitos_WT_Gly_BS3_XL_10_R1.raw;	4630;	7482	723.702	149632	6+	1788	QMAEETVDKVVEVGGFHNLKPCHTR(9)-DPTSGKVIGAEAR(6):0	2,M(Oxidation[M]);22,C(Carbamidomethyl[C]);	4.11e-07	6.38616	4334.14	2.02339	466.523	sp|P32191|GPDM_YEAST(475)-sp|P32191|GPDM_YEAST(258)	45	sp|P32191|GPDM_YEAST	P32191	GPDM_YEAST	475	sp|P32191|GPDM_YEAST	P32191	GPDM_YEAST	258	Intra	0	0
C_Lee_011216_ymitos_WT_Gly_BS3_XL_10_R1.raw;	46303;	53831	926.287	1.62212e+06	5+	7645	DIPVNKPIAVYVEDKADVPAFK(15)-KEGDQLSPGEVIAEIETDK(1):0	null	2.35e-08	7.62893	4622.39	4.00867	866.289	sp|P12695|ODP2_YEAST(113)-sp|P12695|ODP2_YEAST(57)	8	sp|P12695|ODP2_YEAST	P12695	ODP2_YEAST	113	sp|P12695|ODP2_YEAST	P12695	ODP2_YEAST	57	Intra	0	0
C_Lee_011216_ymitos_WT_Gly_BS3_XL_10_R1.raw;	46383;	53919	1299.73	530448	3+	7656	VTLELGGKSPNIVFADAELK(8)-IVKEEIFGPVVTVTK(3):0	null	2.28e-09	8.64207	3896.18	-0.00826	-2.11948	sp|P46367|ALDH4_YEAST(294)-sp|P46367|ALDH4_YEAST(419)	114	sp|P46367|ALDH4_YEAST	P46367	ALDH4_YEAST	294	sp|P46367|ALDH4_YEAST	P46367	ALDH4_YEAST	419	Intra	0	0
C_Lee_011216_ymitos_WT_Gly_BS3_XL_10_R1.raw;	46479;	54024	975.554	1508202	4+	7668	VTLELGGKSPNIVFADAELK(8)-IVKEEIFGPVVTVTK(3):0	null	2.62e-10	9.5817	3896.18	2.00498	514.204	sp|P46367|ALDH4_YEAST(294)-sp|P46367|ALDH4_YEAST(419)	114	sp|P46367|ALDH4_YEAST	P46367	ALDH4_YEAST	294	sp|P46367|ALDH4_YEAST	P46367	ALDH4_YEAST	419	Intra	0	0
C_Lee_011216_ymitos_WT_Gly_BS3_XL_10_R1.raw;	47138;	54750	1157.82	1.32872e+06	4+	7754	YDYAVAEQCPVKSAEDQLYAITFR(12)-ESELLGGTFKSTLDR(10):0	9,C(Carbamidomethyl[C]);	4.96e-10	9.30452	4626.25	1.00081	216.239	sp|P07257|QCR2_YEAST(140)-sp|P07257|QCR2_YEAST(79)	61	sp|P07257|QCR2_YEAST	P07257	QCR2_YEAST	140	sp|P07257|QCR2_YEAST	P07257	QCR2_YEAST	79	Intra	0	0
C_Lee_011216_ymitos_WT_Gly_BS3_XL_10_R1.raw;	47202;	54819	1158.57	5.57143e+06	4+	7762	YDYAVAEQCPVKSAEDQLYAITFR(12)-ESELLGGTFKSTLDR(10):0	9,C(Carbamidomethyl[C]);	6.59e-09	8.18111	4626.25	4.00665	865.131	sp|P07257|QCR2_YEAST(140)-sp|P07257|QCR2_YEAST(79)	61	sp|P07257|QCR2_YEAST	P07257	QCR2_YEAST	140	sp|P07257|QCR2_YEAST	P07257	QCR2_YEAST	79	Intra	0	0
C_Lee_011216_ymitos_WT_Gly_BS3_XL_10_R1.raw;	47394;	55028	1157.57	1.69306e+06	4+	7786	YDYAVAEQCPVKSAEDQLYAITFR(12)-ESELLGGTFKSTLDR(10):0	9,C(Carbamidomethyl[C]);	5.05e-10	9.29671	4626.25	0.01545	3.3389	sp|P07257|QCR2_YEAST(140)-sp|P07257|QCR2_YEAST(79)	61	sp|P07257|QCR2_YEAST	P07257	QCR2_YEAST	140	sp|P07257|QCR2_YEAST	P07257	QCR2_YEAST	79	Intra	0	0
C_Lee_011216_ymitos_WT_Gly_BS3_XL_10_R1.raw;	47494;	55137	1157.82	1.43199e+06	4+	7798	YDYAVAEQCPVKSAEDQLYAITFR(12)-ESELLGGTFKSTLDR(10):0	9,C(Carbamidomethyl[C]);	1.09e-07	6.96257	4626.25	1.00081	216.239	sp|P07257|QCR2_YEAST(140)-sp|P07257|QCR2_YEAST(79)	61	sp|P07257|QCR2_YEAST	P07257	QCR2_YEAST	140	sp|P07257|QCR2_YEAST	P07257	QCR2_YEAST	79	Intra	0	0
C_Lee_011216_ymitos_WT_Gly_BS3_XL_10_R1.raw;	4754;	7626	815.844	140255	5+	1812	EMLNHNLITKQTGIAGKPVSAVYIVK(10)-GKGHFDTGYK(2):0	null	3.29e-06	5.4828	4070.17	4.0162	985.525	sp|P53312|SUCB_YEAST(121)-sp|P53312|SUCB_YEAST(86)	4	sp|P53312|SUCB_YEAST	P53312	SUCB_YEAST	121	sp|P53312|SUCB_YEAST	P53312	SUCB_YEAST	86	Intra	0	0
C_Lee_011216_ymitos_WT_Gly_BS3_XL_10_R1.raw;	47622;	55279	830.211	939365	4+	7815	LILPYLDVDLKYYDLSVESR(11)-KYGVGIK(1):0	null	4.89e-09	8.31069	3314.81	2.00989	605.786	sp|P21954|IDHP_YEAST(56)-sp|P21954|IDHP_YEAST(82)	41	sp|P21954|IDHP_YEAST	P21954	IDHP_YEAST	56	sp|P21954|IDHP_YEAST	P21954	IDHP_YEAST	82	Intra	0	0
C_Lee_011216_ymitos_WT_Gly_BS3_XL_10_R1.raw;	47642;	55302	829.709	799287	4+	7818	LILPYLDVDLKYYDLSVESR(11)-KYGVGIK(1):0	null	3.34e-14	13.4763	3314.81	0.00329	0.992214	sp|P21954|IDHP_YEAST(56)-sp|P21954|IDHP_YEAST(82)	41	sp|P21954|IDHP_YEAST	P21954	IDHP_YEAST	56	sp|P21954|IDHP_YEAST	P21954	IDHP_YEAST	82	Intra	0	0
C_Lee_011216_ymitos_WT_Gly_BS3_XL_10_R1.raw;	47733;	55403	963.525	1.81598e+06	5+	7830	LAELIEQDKDVIASIETLDNGKAISSSR(22)-IVKEEIFGPVVTVTK(3):0	null	1.36e-08	7.86646	4810.61	1.97883	411.092	sp|P46367|ALDH4_YEAST(136)-sp|P46367|ALDH4_YEAST(419)	19	sp|P46367|ALDH4_YEAST	P46367	ALDH4_YEAST	136	sp|P46367|ALDH4_YEAST	P46367	ALDH4_YEAST	419	Intra	0	0
C_Lee_011216_ymitos_WT_Gly_BS3_XL_10_R1.raw;	48216;	55938	671.794	618992	5+	7894	VEFEKPLLLLSEKK(13)-VEFEKPLLLLSEK(5):0	null	3.71e-11	10.4306	3353.94	-1e-05	-0.002981	sp|P19882|HSP60_YEAST(246)-sp|P19882|HSP60_YEAST(238)	33	sp|P19882|HSP60_YEAST	P19882	HSP60_YEAST	246	sp|P19882|HSP60_YEAST	P19882	HSP60_YEAST	238	Intra	0	0
C_Lee_011216_ymitos_WT_Gly_BS3_XL_10_R1.raw;	48392;	56129	1196.62	1.80131e+06	4+	7917	LLQEVASKTNEAAGDGTTSATVLGR(8)-SEYTDMLATGIIDPFKVVR(16):0	null	2.13e-08	7.67162	4780.45	1.99757	417.6	sp|P19882|HSP60_YEAST(101)-sp|P19882|HSP60_YEAST(523)	19	sp|P19882|HSP60_YEAST	P19882	HSP60_YEAST	101	sp|P19882|HSP60_YEAST	P19882	HSP60_YEAST	523	Intra	0	0
C_Lee_011216_ymitos_WT_Gly_BS3_XL_10_R1.raw;	48416;	56155	962.716	931654	5+	7920	QIEDLVPVYAVLDYTNSEIIKR(21)-KQHVLNCLVQNEPGVLSR(1):0	29,C(Carbamidomethyl[C]);	5.42e-06	5.266	4805.54	3.00332	624.449	sp|P25605|ILV6_YEAST(158)-sp|P25605|ILV6_YEAST(76)	23	sp|P25605|ILV6_YEAST	P25605	ILV6_YEAST	158	sp|P25605|ILV6_YEAST	P25605	ILV6_YEAST	76	Intra	0	0
C_Lee_011216_ymitos_WT_Gly_BS3_XL_10_R1.raw;	48518;	56266	962.117	1.34099e+06	5+	7932	QIEDLVPVYAVLDYTNSEIIKR(21)-KQHVLNCLVQNEPGVLSR(1):0	29,C(Carbamidomethyl[C]);	2.42e-09	8.61618	4805.54	0.00527	1.09642	sp|P25605|ILV6_YEAST(158)-sp|P25605|ILV6_YEAST(76)	23	sp|P25605|ILV6_YEAST	P25605	ILV6_YEAST	158	sp|P25605|ILV6_YEAST	P25605	ILV6_YEAST	76	Intra	0	0
C_Lee_011216_ymitos_WT_Gly_BS3_XL_10_R1.raw;	48608;	56365	962.313	1.60929e+06	5+	7943	QIEDLVPVYAVLDYTNSEIIKR(21)-KQHVLNCLVQNEPGVLSR(1):0	29,C(Carbamidomethyl[C]);	1.37e-10	9.86328	4805.54	0.98857	205.629	sp|P25605|ILV6_YEAST(158)-sp|P25605|ILV6_YEAST(76)	23	sp|P25605|ILV6_YEAST	P25605	ILV6_YEAST	158	sp|P25605|ILV6_YEAST	P25605	ILV6_YEAST	76	Intra	0	0
C_Lee_011216_ymitos_WT_Gly_BS3_XL_10_R1.raw;	48699;	56465	1246.65	963923	4+	7955	QTGLGLTQGWSNTNNLQTKLEFANLTPGLK(19)-DGPLSTNVEAKLNDK(11):0	null	1.3e-10	9.88606	4981.57	1.01507	203.683	sp|P04840|VDAC1_YEAST(84)-sp|P04840|VDAC1_YEAST(61)	28	sp|P04840|VDAC1_YEAST	P04840	VDAC1_YEAST	84	sp|P04840|VDAC1_YEAST	P04840	VDAC1_YEAST	61	Intra	0	0
C_Lee_011216_ymitos_WT_Gly_BS3_XL_10_R1.raw;	48724;	56492	996.924	453985	5+	7958	DFQSYIVSSLPGSTDKSLDFLNQSFIQQK(16)-GKDLSPAINYTKLK(12):0	null	5.1e-05	4.29243	4976.57	3.01389	605.127	sp|P07256|QCR1_YEAST(115)-sp|P07257|QCR2_YEAST(322)	1	sp|P07256|QCR1_YEAST	P07256	QCR1_YEAST	115	sp|P07257|QCR2_YEAST	P07257	QCR2_YEAST	322	Inter	1	0
C_Lee_011216_ymitos_WT_Gly_BS3_XL_10_R1.raw;	48803;	56579	1246.9	3.78982e+06	4+	7968	QTGLGLTQGWSNTNNLQTKLEFANLTPGLK(19)-DGPLSTNVEAKLNDK(11):0	null	6.77e-20	19.1694	4981.57	1.99995	401.228	sp|P04840|VDAC1_YEAST(84)-sp|P04840|VDAC1_YEAST(61)	28	sp|P04840|VDAC1_YEAST	P04840	VDAC1_YEAST	84	sp|P04840|VDAC1_YEAST	P04840	VDAC1_YEAST	61	Intra	0	0
C_Lee_011216_ymitos_WT_Gly_BS3_XL_10_R1.raw;	490;	2433	938.226	74606.3	4+	907	ALLNNSHLFHQMHTEAQKR(18)-AKTNQDTEGFVK(2):0	null	1.87e-12	11.7282	3748.87	0.00119	0.317343	sp|P09624|DLDH_YEAST(92)-sp|P09624|DLDH_YEAST(421)	23	sp|P09624|DLDH_YEAST	P09624	DLDH_YEAST	92	sp|P09624|DLDH_YEAST	P09624	DLDH_YEAST	421	Intra	0	0
C_Lee_011216_ymitos_WT_Gly_BS3_XL_10_R1.raw;	49266;	57089	1042.54	1.34861e+06	4+	8028	MYEEALWPGWKPFDITAK(11)-VGDEIKLSAPAGDFAINK(6):0	null	1.53e-10	9.81531	4163.1	3.01903	724.488	sp|P39676|FHP_YEAST(150)-sp|P39676|FHP_YEAST(253)	11	sp|P39676|FHP_YEAST	P39676	FHP_YEAST	150	sp|P39676|FHP_YEAST	P39676	FHP_YEAST	253	Intra	0	0
C_Lee_011216_ymitos_WT_Gly_BS3_XL_10_R1.raw;	49275;	57099	1042.03	1.27185e+06	4+	8029	MYEEALWPGWKPFDITAK(11)-VGDEIKLSAPAGDFAINK(6):0	null	2.97e-13	12.5272	4163.1	0.99707	239.387	sp|P39676|FHP_YEAST(150)-sp|P39676|FHP_YEAST(253)	11	sp|P39676|FHP_YEAST	P39676	FHP_YEAST	150	sp|P39676|FHP_YEAST	P39676	FHP_YEAST	253	Intra	0	0
C_Lee_011216_ymitos_WT_Gly_BS3_XL_10_R1.raw;	49697;	57560	800.842	667885	5+	8083	FVDESLLSTLPAGKSLVSK(14)-VSLQDIKDFADKVYTK(12):0	null	1.2e-07	6.92082	3997.15	2.01795	504.465	sp|P07257|QCR2_YEAST(213)-sp|P07257|QCR2_YEAST(178)	73	sp|P07257|QCR2_YEAST	P07257	QCR2_YEAST	213	sp|P07257|QCR2_YEAST	P07257	QCR2_YEAST	178	Intra	0	0
C_Lee_011216_ymitos_WT_Gly_BS3_XL_10_R1.raw;	50075;	57976	958.113	3516654	5+	8132	VQGSVIGIDLGTTNSAVAIMEGKVPK(23)-VVNEPTAAALAYGLEKSDSK(16):0	null	2.41e-06	5.61798	4783.52	2.00602	419.097	sp|P0CS90|HSP77_YEAST(50)-sp|P0CS90|HSP77_YEAST(211)	49	sp|P0CS90|HSP77_YEAST	P0CS90	HSP77_YEAST	50	sp|P0CS90|HSP77_YEAST	P0CS90	HSP77_YEAST	211	Intra	0	0
C_Lee_011216_ymitos_WT_Gly_BS3_XL_10_R1.raw;	50117;	58022	963.732	1.11905e+06	5+	8137	LAELIEQDKDVIASIETLDNGKAISSSR(22)-IVKEEIFGPVVTVTK(3):0	null	4.88e-06	5.31158	4810.61	3.01093	625.371	sp|P46367|ALDH4_YEAST(136)-sp|P46367|ALDH4_YEAST(419)	19	sp|P46367|ALDH4_YEAST	P46367	ALDH4_YEAST	136	sp|P46367|ALDH4_YEAST	P46367	ALDH4_YEAST	419	Intra	0	0
C_Lee_011216_ymitos_WT_Gly_BS3_XL_10_R1.raw;	50167;	58078	957.712	799455	5+	8143	VQGSVIGIDLGTTNSAVAIMEGKVPK(23)-VVNEPTAAALAYGLEKSDSK(16):0	null	2.18e-09	8.66154	4783.52	0.00192	0.401293	sp|P0CS90|HSP77_YEAST(50)-sp|P0CS90|HSP77_YEAST(211)	49	sp|P0CS90|HSP77_YEAST	P0CS90	HSP77_YEAST	50	sp|P0CS90|HSP77_YEAST	P0CS90	HSP77_YEAST	211	Intra	0	0
C_Lee_011216_ymitos_WT_Gly_BS3_XL_10_R1.raw;	50193;	58106	1203.66	560694	4+	8147	LAELIEQDKDVIASIETLDNGKAISSSR(22)-IVKEEIFGPVVTVTK(3):0	null	3.93e-12	11.4056	4810.61	-0.00388	-0.806382	sp|P46367|ALDH4_YEAST(136)-sp|P46367|ALDH4_YEAST(419)	19	sp|P46367|ALDH4_YEAST	P46367	ALDH4_YEAST	136	sp|P46367|ALDH4_YEAST	P46367	ALDH4_YEAST	419	Intra	0	0
C_Lee_011216_ymitos_WT_Gly_BS3_XL_10_R1.raw;	50248;	58166	1080.6	506019	4+	8153	VLDEVVVDNFDQKLGVDIIR(13)-AAVEEGILPGGGTALVKASR(17):0	null	7.1e-10	9.14874	4318.34	0.00951	2.20172	sp|P19882|HSP60_YEAST(459)-sp|P19882|HSP60_YEAST(443)	29	sp|P19882|HSP60_YEAST	P19882	HSP60_YEAST	459	sp|P19882|HSP60_YEAST	P19882	HSP60_YEAST	443	Intra	0	0
C_Lee_011216_ymitos_WT_Gly_BS3_XL_10_R1.raw;	50261;	58180	958.112	3571578	5+	8155	VQGSVIGIDLGTTNSAVAIMEGKVPK(23)-VVNEPTAAALAYGLEKSDSK(16):0	null	5.92e-06	5.22768	4783.52	2.00327	418.522	sp|P0CS90|HSP77_YEAST(50)-sp|P0CS90|HSP77_YEAST(211)	49	sp|P0CS90|HSP77_YEAST	P0CS90	HSP77_YEAST	50	sp|P0CS90|HSP77_YEAST	P0CS90	HSP77_YEAST	211	Intra	0	0
C_Lee_011216_ymitos_WT_Gly_BS3_XL_10_R1.raw;	50288;	58210	963.531	2847163	5+	8159	LAELIEQDKDVIASIETLDNGKAISSSR(22)-IVKEEIFGPVVTVTK(3):0	null	7.27e-11	10.1385	4810.61	2.00843	417.238	sp|P46367|ALDH4_YEAST(136)-sp|P46367|ALDH4_YEAST(419)	19	sp|P46367|ALDH4_YEAST	P46367	ALDH4_YEAST	136	sp|P46367|ALDH4_YEAST	P46367	ALDH4_YEAST	419	Intra	0	0
C_Lee_011216_ymitos_WT_Gly_BS3_XL_10_R1.raw;	50343;	58270	1080.59	1.09868e+06	4+	8166	VLDEVVVDNFDQKLGVDIIR(13)-AAVEEGILPGGGTALVKASR(17):0	null	1.13e-08	7.94692	4318.34	-0.00465	-1.07655	sp|P19882|HSP60_YEAST(459)-sp|P19882|HSP60_YEAST(443)	29	sp|P19882|HSP60_YEAST	P19882	HSP60_YEAST	459	sp|P19882|HSP60_YEAST	P19882	HSP60_YEAST	443	Intra	0	0
C_Lee_011216_ymitos_WT_Gly_BS3_XL_10_R1.raw;	50679;	58638	835.026	671072	5+	8208	SHFLFTSDNGLITIAGGKWTTYR(18)-YLEKAFWEFSK(4):0	null	1.59e-11	10.7986	4169.09	1.00235	240.308	sp|P32191|GPDM_YEAST(461)-sp|P32191|GPDM_YEAST(122)	82	sp|P32191|GPDM_YEAST	P32191	GPDM_YEAST	461	sp|P32191|GPDM_YEAST	P32191	GPDM_YEAST	122	Intra	0	0
C_Lee_011216_ymitos_WT_Gly_BS3_XL_10_R1.raw;	50761;	58732	1044.03	4031886	4+	8219	SHFLFTSDNGLITIAGGKWTTYR(18)-YLEKAFWEFSK(4):0	null	4.48e-13	12.3487	4169.09	3.0061	720.351	sp|P32191|GPDM_YEAST(461)-sp|P32191|GPDM_YEAST(122)	82	sp|P32191|GPDM_YEAST	P32191	GPDM_YEAST	461	sp|P32191|GPDM_YEAST	P32191	GPDM_YEAST	122	Intra	0	0
C_Lee_011216_ymitos_WT_Gly_BS3_XL_10_R1.raw;	50848;	58828	834.826	716161	5+	8230	SHFLFTSDNGLITIAGGKWTTYR(18)-YLEKAFWEFSK(4):0	null	2.44e-11	10.6126	4169.09	-0.00105	-0.251793	sp|P32191|GPDM_YEAST(461)-sp|P32191|GPDM_YEAST(122)	82	sp|P32191|GPDM_YEAST	P32191	GPDM_YEAST	461	sp|P32191|GPDM_YEAST	P32191	GPDM_YEAST	122	Intra	0	0
C_Lee_011216_ymitos_WT_Gly_BS3_XL_10_R1.raw;	50948;	58937	834.827	865967	5+	8243	SHFLFTSDNGLITIAGGKWTTYR(18)-YLEKAFWEFSK(4):0	null	8.58e-11	10.0665	4169.09	0.0041	0.983189	sp|P32191|GPDM_YEAST(461)-sp|P32191|GPDM_YEAST(122)	82	sp|P32191|GPDM_YEAST	P32191	GPDM_YEAST	461	sp|P32191|GPDM_YEAST	P32191	GPDM_YEAST	122	Intra	0	0
C_Lee_011216_ymitos_WT_Gly_BS3_XL_10_R1.raw;	51052;	59051	835.026	759326	5+	8256	SHFLFTSDNGLITIAGGKWTTYR(18)-YLEKAFWEFSK(4):0	null	6.28e-09	8.20204	4169.09	1.00115	240.02	sp|P32191|GPDM_YEAST(461)-sp|P32191|GPDM_YEAST(122)	82	sp|P32191|GPDM_YEAST	P32191	GPDM_YEAST	461	sp|P32191|GPDM_YEAST	P32191	GPDM_YEAST	122	Intra	0	0
C_Lee_011216_ymitos_WT_Gly_BS3_XL_10_R1.raw;	511;	2474	750.781	54663.1	5+	917	ALLNNSHLFHQMHTEAQKR(18)-AKTNQDTEGFVK(2):0	null	6.26e-05	4.20343	3748.87	-0.0044	-1.17337	sp|P09624|DLDH_YEAST(92)-sp|P09624|DLDH_YEAST(421)	23	sp|P09624|DLDH_YEAST	P09624	DLDH_YEAST	92	sp|P09624|DLDH_YEAST	P09624	DLDH_YEAST	421	Intra	0	0
C_Lee_011216_ymitos_WT_Gly_BS3_XL_10_R1.raw;	51259;	59280	925.895	1.57428e+06	5+	8283	LAELIEQDKDVIASIETLDNGKAISSSR(22)-GYFIKPTVFGDVK(5):0	null	2.63e-08	7.58004	4622.44	1.99963	432.311	sp|P46367|ALDH4_YEAST(136)-sp|P46367|ALDH4_YEAST(404)	11	sp|P46367|ALDH4_YEAST	P46367	ALDH4_YEAST	136	sp|P46367|ALDH4_YEAST	P46367	ALDH4_YEAST	404	Intra	0	0
C_Lee_011216_ymitos_WT_Gly_BS3_XL_10_R1.raw;	51336;	59366	926.297	1.97154e+06	5+	8293	LAELIEQDKDVIASIETLDNGKAISSSR(22)-GYFIKPTVFGDVK(5):0	null	1.03e-05	4.98716	4622.44	4.01378	867.383	sp|P46367|ALDH4_YEAST(136)-sp|P46367|ALDH4_YEAST(404)	11	sp|P46367|ALDH4_YEAST	P46367	ALDH4_YEAST	136	sp|P46367|ALDH4_YEAST	P46367	ALDH4_YEAST	404	Intra	0	0
C_Lee_011216_ymitos_WT_Gly_BS3_XL_10_R1.raw;	51364;	59396	925.896	1.23405e+06	5+	8296	LAELIEQDKDVIASIETLDNGKAISSSR(22)-GYFIKPTVFGDVK(5):0	null	2.22e-07	6.65365	4622.44	2.00453	433.37	sp|P46367|ALDH4_YEAST(136)-sp|P46367|ALDH4_YEAST(404)	11	sp|P46367|ALDH4_YEAST	P46367	ALDH4_YEAST	136	sp|P46367|ALDH4_YEAST	P46367	ALDH4_YEAST	404	Intra	0	0
C_Lee_011216_ymitos_WT_Gly_BS3_XL_10_R1.raw;	51622;	59680	900.469	894102	5+	8329	KVDISTDMLGSHVDVPFYVSATALCK(1)-ALSKFIDPSLTWK(4):0	25,C(Carbamidomethyl[C]);	3.01e-06	5.52143	4495.31	2.00072	444.771	sp|P00175|CYB2_YEAST(256)-sp|P00175|CYB2_YEAST(404)	9	sp|P00175|CYB2_YEAST	P00175	CYB2_YEAST	256	sp|P00175|CYB2_YEAST	P00175	CYB2_YEAST	404	Intra	0	0
C_Lee_011216_ymitos_WT_Gly_BS3_XL_10_R1.raw;	52324;	60455	887.25	749628	5+	8421	ENTEGEFSGLEHESVPGVVESLKVMTR(23)-ANIMKLGDGLFR(5):0	null	4.53e-07	6.3439	4431.21	0.00228	0.514415	sp|P28834|IDH1_YEAST(163)-sp|P28834|IDH1_YEAST(199)	9	sp|P28834|IDH1_YEAST	P28834	IDH1_YEAST	163	sp|P28834|IDH1_YEAST	P28834	IDH1_YEAST	199	Intra	0	0
C_Lee_011216_ymitos_WT_Gly_BS3_XL_10_R1.raw;	52826;	61011	887.474	916631	5+	8489	MYEEALWPGWKPFDITAK(11)-ALQIKPEHYPIVGEYLLK(5):0	null	1.32e-11	10.8794	4429.31	3.02039	681.29	sp|P39676|FHP_YEAST(150)-sp|P39676|FHP_YEAST(91)	33	sp|P39676|FHP_YEAST	P39676	FHP_YEAST	150	sp|P39676|FHP_YEAST	P39676	FHP_YEAST	91	Intra	0	0
C_Lee_011216_ymitos_WT_Gly_BS3_XL_10_R1.raw;	52832;	61018	887.671	993052	5+	8490	MYEEALWPGWKPFDITAK(11)-ALQIKPEHYPIVGEYLLK(5):0	null	1.6e-12	11.7959	4429.31	4.00919	904.126	sp|P39676|FHP_YEAST(150)-sp|P39676|FHP_YEAST(91)	33	sp|P39676|FHP_YEAST	P39676	FHP_YEAST	150	sp|P39676|FHP_YEAST	P39676	FHP_YEAST	91	Intra	0	0
C_Lee_011216_ymitos_WT_Gly_BS3_XL_10_R1.raw;	52918;	61114	887.271	2.40307e+06	5+	8502	MYEEALWPGWKPFDITAK(11)-ALQIKPEHYPIVGEYLLK(5):0	null	1.11e-14	13.9547	4429.31	2.00689	452.785	sp|P39676|FHP_YEAST(150)-sp|P39676|FHP_YEAST(91)	33	sp|P39676|FHP_YEAST	P39676	FHP_YEAST	150	sp|P39676|FHP_YEAST	P39676	FHP_YEAST	91	Intra	0	0
C_Lee_011216_ymitos_WT_Gly_BS3_XL_10_R1.raw;	53019;	61225	887.473	1.40838e+06	5+	8515	MYEEALWPGWKPFDITAK(11)-ALQIKPEHYPIVGEYLLK(5):0	null	3.7e-11	10.4318	4429.31	3.01859	680.884	sp|P39676|FHP_YEAST(150)-sp|P39676|FHP_YEAST(91)	33	sp|P39676|FHP_YEAST	P39676	FHP_YEAST	150	sp|P39676|FHP_YEAST	P39676	FHP_YEAST	91	Intra	0	0
C_Lee_011216_ymitos_WT_Gly_BS3_XL_10_R1.raw;	53101;	61317	886.87	686490	5+	8527	MYEEALWPGWKPFDITAK(11)-ALQIKPEHYPIVGEYLLK(5):0	null	1.35e-07	6.86967	4429.31	0.00314	0.708752	sp|P39676|FHP_YEAST(150)-sp|P39676|FHP_YEAST(91)	33	sp|P39676|FHP_YEAST	P39676	FHP_YEAST	150	sp|P39676|FHP_YEAST	P39676	FHP_YEAST	91	Intra	0	0
C_Lee_011216_ymitos_WT_Gly_BS3_XL_10_R1.raw;	53201;	61429	887.271	958372	5+	8541	MYEEALWPGWKPFDITAK(11)-ALQIKPEHYPIVGEYLLK(5):0	null	2.9e-08	7.5376	4429.31	2.00724	452.864	sp|P39676|FHP_YEAST(150)-sp|P39676|FHP_YEAST(91)	33	sp|P39676|FHP_YEAST	P39676	FHP_YEAST	150	sp|P39676|FHP_YEAST	P39676	FHP_YEAST	91	Intra	0	0
C_Lee_011216_ymitos_WT_Gly_BS3_XL_10_R1.raw;	53232;	61464	887.069	786103	5+	8546	MYEEALWPGWKPFDITAK(11)-ALQIKPEHYPIVGEYLLK(5):0	null	4.82e-05	4.31695	4429.31	0.99954	225.563	sp|P39676|FHP_YEAST(150)-sp|P39676|FHP_YEAST(91)	33	sp|P39676|FHP_YEAST	P39676	FHP_YEAST	150	sp|P39676|FHP_YEAST	P39676	FHP_YEAST	91	Intra	0	0
C_Lee_011216_ymitos_WT_Gly_BS3_XL_10_R1.raw;	53494;	61756	901.473	1.46119e+06	5+	8583	ENTEGEYSGIEHIVCPGVVQSIKLITR(23)-ANIMKLGDGLFR(5):0	15,C(Carbamidomethyl[C]);	1.6e-08	7.79588	4499.32	3.00901	668.174	sp|P28241|IDH2_YEAST(173)-sp|P28834|IDH1_YEAST(199)	75	sp|P28241|IDH2_YEAST	P28241	IDH2_YEAST	173	sp|P28834|IDH1_YEAST	P28834	IDH1_YEAST	199	Inter	1	0
C_Lee_011216_ymitos_WT_Gly_BS3_XL_10_R1.raw;	53516;	61780	901.273	2.04701e+06	5+	8586	ENTEGEYSGIEHIVCPGVVQSIKLITR(23)-ANIMKLGDGLFR(5):0	15,C(Carbamidomethyl[C]);	4.44e-11	10.3526	4499.32	2.01016	446.47	sp|P28241|IDH2_YEAST(173)-sp|P28834|IDH1_YEAST(199)	75	sp|P28241|IDH2_YEAST	P28241	IDH2_YEAST	173	sp|P28834|IDH1_YEAST	P28834	IDH1_YEAST	199	Inter	1	0
C_Lee_011216_ymitos_WT_Gly_BS3_XL_10_R1.raw;	53592;	61867	901.072	4.80592e+06	5+	8598	ENTEGEYSGIEHIVCPGVVQSIKLITR(23)-ANIMKLGDGLFR(5):0	15,C(Carbamidomethyl[C]);	5.91e-13	12.2284	4499.32	1.00551	223.381	sp|P28241|IDH2_YEAST(173)-sp|P28834|IDH1_YEAST(199)	75	sp|P28241|IDH2_YEAST	P28241	IDH2_YEAST	173	sp|P28834|IDH1_YEAST	P28834	IDH1_YEAST	199	Inter	1	0
C_Lee_011216_ymitos_WT_Gly_BS3_XL_10_R1.raw;	53676;	61961	901.273	5089386	5+	8610	ENTEGEYSGIEHIVCPGVVQSIKLITR(23)-ANIMKLGDGLFR(5):0	15,C(Carbamidomethyl[C]);	4.06e-14	13.3915	4499.32	2.01141	446.748	sp|P28241|IDH2_YEAST(173)-sp|P28834|IDH1_YEAST(199)	75	sp|P28241|IDH2_YEAST	P28241	IDH2_YEAST	173	sp|P28834|IDH1_YEAST	P28834	IDH1_YEAST	199	Inter	1	0
C_Lee_011216_ymitos_WT_Gly_BS3_XL_10_R1.raw;	53761;	62056	900.872	1.24102e+06	5+	8622	ENTEGEYSGIEHIVCPGVVQSIKLITR(23)-ANIMKLGDGLFR(5):0	15,C(Carbamidomethyl[C]);	4.69e-12	11.3288	4499.32	0.00576	1.27991	sp|P28241|IDH2_YEAST(173)-sp|P28834|IDH1_YEAST(199)	75	sp|P28241|IDH2_YEAST	P28241	IDH2_YEAST	173	sp|P28834|IDH1_YEAST	P28834	IDH1_YEAST	199	Inter	1	0
C_Lee_011216_ymitos_WT_Gly_BS3_XL_10_R1.raw;	53849;	62154	900.872	724923	5+	8634	ENTEGEYSGIEHIVCPGVVQSIKLITR(23)-ANIMKLGDGLFR(5):0	15,C(Carbamidomethyl[C]);	5.37e-12	11.27	4499.32	0.00546	1.21324	sp|P28241|IDH2_YEAST(173)-sp|P28834|IDH1_YEAST(199)	75	sp|P28241|IDH2_YEAST	P28241	IDH2_YEAST	173	sp|P28834|IDH1_YEAST	P28834	IDH1_YEAST	199	Inter	1	0
C_Lee_011216_ymitos_WT_Gly_BS3_XL_10_R1.raw;	53932;	62247	901.072	1.36137e+06	5+	8646	ENTEGEYSGIEHIVCPGVVQSIKLITR(23)-ANIMKLGDGLFR(5):0	15,C(Carbamidomethyl[C]);	4.85e-08	7.31426	4499.32	1.00676	223.658	sp|P28241|IDH2_YEAST(173)-sp|P28834|IDH1_YEAST(199)	75	sp|P28241|IDH2_YEAST	P28241	IDH2_YEAST	173	sp|P28834|IDH1_YEAST	P28834	IDH1_YEAST	199	Inter	1	0
C_Lee_011216_ymitos_WT_Gly_BS3_XL_10_R1.raw;	53947;	62263	919.494	1.07225e+06	5+	8648	INPDDRIDILGLAELAPGKPVTMR(19)-QGLLPLNFKNPADYDK(9):0	23,M(Oxidation[M]);	2.11e-05	4.67572	4589.42	3.01264	655.857	sp|P19414|ACON_YEAST(733)-sp|P19414|ACON_YEAST(707)	36	sp|P19414|ACON_YEAST	P19414	ACON_YEAST	733	sp|P19414|ACON_YEAST	P19414	ACON_YEAST	707	Intra	0	0
C_Lee_011216_ymitos_WT_Gly_BS3_XL_10_R1.raw;	53993;	62313	901.674	1.04029e+06	5+	8655	ENTEGEYSGIEHIVCPGVVQSIKLITR(23)-ANIMKLGDGLFR(5):0	15,C(Carbamidomethyl[C]);	9.6e-06	5.01773	4499.32	4.01306	890.932	sp|P28241|IDH2_YEAST(173)-sp|P28834|IDH1_YEAST(199)	75	sp|P28241|IDH2_YEAST	P28241	IDH2_YEAST	173	sp|P28834|IDH1_YEAST	P28834	IDH1_YEAST	199	Inter	1	0
C_Lee_011216_ymitos_WT_Gly_BS3_XL_10_R1.raw;	54033;	62357	919.694	569218	5+	8660	INPDDRIDILGLAELAPGKPVTMR(19)-QGLLPLNFKNPADYDK(9):0	23,M(Oxidation[M]);	3.86e-05	4.41341	4589.42	4.01389	873.64	sp|P19414|ACON_YEAST(733)-sp|P19414|ACON_YEAST(707)	36	sp|P19414|ACON_YEAST	P19414	ACON_YEAST	733	sp|P19414|ACON_YEAST	P19414	ACON_YEAST	707	Intra	0	0
C_Lee_011216_ymitos_WT_Gly_BS3_XL_10_R1.raw;	55008;	63433	902.468	2.60629e+06	4+	8793	VYVEESIYDKFIEEFK(10)-SPNIVFADAELKK(12):0	null	1.43e-11	10.8447	3605.84	-0.00164	-0.454691	sp|P46367|ALDH4_YEAST(339)-sp|P46367|ALDH4_YEAST(306)	203	sp|P46367|ALDH4_YEAST	P46367	ALDH4_YEAST	339	sp|P46367|ALDH4_YEAST	P46367	ALDH4_YEAST	306	Intra	0	0
C_Lee_011216_ymitos_WT_Gly_BS3_XL_10_R1.raw;	55025;	63451	722.979	414125	5+	8795	VYVEESIYDKFIEEFK(10)-SPNIVFADAELKK(12):0	null	2.21e-09	8.65561	3605.84	4.01548	1112.05	sp|P46367|ALDH4_YEAST(339)-sp|P46367|ALDH4_YEAST(306)	203	sp|P46367|ALDH4_YEAST	P46367	ALDH4_YEAST	339	sp|P46367|ALDH4_YEAST	P46367	ALDH4_YEAST	306	Intra	0	0
C_Lee_011216_ymitos_WT_Gly_BS3_XL_10_R1.raw;	55093;	63526	902.468	4.90448e+06	4+	8804	VYVEESIYDKFIEEFK(10)-SPNIVFADAELKK(12):0	null	6.23e-12	11.2055	3605.84	0.00032	0.08872	sp|P46367|ALDH4_YEAST(339)-sp|P46367|ALDH4_YEAST(306)	203	sp|P46367|ALDH4_YEAST	P46367	ALDH4_YEAST	339	sp|P46367|ALDH4_YEAST	P46367	ALDH4_YEAST	306	Intra	0	0
C_Lee_011216_ymitos_WT_Gly_BS3_XL_10_R1.raw;	5517;	8495	809.648	43833.6	5+	1955	AVAHTVADTLQPGLPHKPLPSDLGK(17)-AHKTIIATGGYGR(3):0	null	9.74e-11	10.0114	4043.2	0.007	1.73087	sp|Q00711|SDHA_YEAST(475)-sp|Q00711|SDHA_YEAST(242)	37	sp|Q00711|SDHA_YEAST	Q00711	SDHA_YEAST	475	sp|Q00711|SDHA_YEAST	Q00711	SDHA_YEAST	242	Intra	0	0
C_Lee_011216_ymitos_WT_Gly_BS3_XL_10_R1.raw;	55192;	63633	902.468	2.30992e+06	4+	8817	VYVEESIYDKFIEEFK(10)-SPNIVFADAELKK(12):0	null	5.86e-12	11.2321	3605.84	-0.00016	-0.04436	sp|P46367|ALDH4_YEAST(339)-sp|P46367|ALDH4_YEAST(306)	203	sp|P46367|ALDH4_YEAST	P46367	ALDH4_YEAST	339	sp|P46367|ALDH4_YEAST	P46367	ALDH4_YEAST	306	Intra	0	0
C_Lee_011216_ymitos_WT_Gly_BS3_XL_10_R1.raw;	55282;	63732	902.47	775588	4+	8829	VYVEESIYDKFIEEFK(10)-SPNIVFADAELKK(12):0	null	3.59e-09	8.44491	3605.84	0.0086	2.38435	sp|P46367|ALDH4_YEAST(339)-sp|P46367|ALDH4_YEAST(306)	203	sp|P46367|ALDH4_YEAST	P46367	ALDH4_YEAST	339	sp|P46367|ALDH4_YEAST	P46367	ALDH4_YEAST	306	Intra	0	0
C_Lee_011216_ymitos_WT_Gly_BS3_XL_10_R1.raw;	55392;	63853	902.469	765199	4+	8844	VYVEESIYDKFIEEFK(10)-SPNIVFADAELKK(12):0	null	5.22e-08	7.28233	3605.84	0.00204	0.56559	sp|P46367|ALDH4_YEAST(339)-sp|P46367|ALDH4_YEAST(306)	203	sp|P46367|ALDH4_YEAST	P46367	ALDH4_YEAST	339	sp|P46367|ALDH4_YEAST	P46367	ALDH4_YEAST	306	Intra	0	0
C_Lee_011216_ymitos_WT_Gly_BS3_XL_10_R1.raw;	55455;	63922	891.073	3.27956e+06	5+	8852	SLQDIIAILGMDELSEQDKLTVER(19)-GLCGSIHSQLAKAVR(12):0	27,C(Carbamidomethyl[C]);	1.16e-10	9.93554	4449.32	1.00618	226.04	sp|P00830|ATPB_YEAST(434)-sp|P38077|ATPG_YEAST(126)	10	sp|P00830|ATPB_YEAST	P00830	ATPB_YEAST	434	sp|P38077|ATPG_YEAST	P38077	ATPG_YEAST	126	Inter	1	0
C_Lee_011216_ymitos_WT_Gly_BS3_XL_10_R1.raw;	55484;	63954	890.874	590598	5+	8856	SLQDIIAILGMDELSEQDKLTVER(19)-GLCGSIHSQLAKAVR(12):0	27,C(Carbamidomethyl[C]);	1.52e-06	5.81816	4449.32	0.00853	1.91671	sp|P00830|ATPB_YEAST(434)-sp|P38077|ATPG_YEAST(126)	10	sp|P00830|ATPB_YEAST	P00830	ATPB_YEAST	434	sp|P38077|ATPG_YEAST	P38077	ATPG_YEAST	126	Inter	1	0
C_Lee_011216_ymitos_WT_Gly_BS3_XL_10_R1.raw;	55759;	64261	677.406	240569	5+	8896	LLGVTSIAELKPDLLDLSTLKAR(21)-IFFKPK(4):0	null	8.35e-06	5.07831	3381.99	0.00257	0.759681	sp|P00175|CYB2_YEAST(564)-sp|P00175|CYB2_YEAST(247)	11	sp|P00175|CYB2_YEAST	P00175	CYB2_YEAST	564	sp|P00175|CYB2_YEAST	P00175	CYB2_YEAST	247	Intra	0	0
C_Lee_011216_ymitos_WT_Gly_BS3_XL_10_R1.raw;	5579;	8565	809.646	1.83294e+06	5+	1967	AVAHTVADTLQPGLPHKPLPSDLGK(17)-AHKTIIATGGYGR(3):0	null	2.86e-10	9.54363	4043.2	-0.00035	-0.086544	sp|Q00711|SDHA_YEAST(475)-sp|Q00711|SDHA_YEAST(242)	37	sp|Q00711|SDHA_YEAST	Q00711	SDHA_YEAST	475	sp|Q00711|SDHA_YEAST	Q00711	SDHA_YEAST	242	Intra	0	0
C_Lee_011216_ymitos_WT_Gly_BS3_XL_10_R1.raw;	56086;	64622	967.33	496458	5+	8942	IGVLANHVPTVEQLLPGVVEVMEGSNSKK(28)-SSLKTELQTASVLNR(4):0	null	2.35e-06	5.62893	4827.61	4.00798	829.36	sp|Q12165|ATPD_YEAST(88)-sp|P21306|ATP5E_YEAST(27)	149	sp|Q12165|ATPD_YEAST	Q12165	ATPD_YEAST	88	sp|P21306|ATP5E_YEAST	P21306	ATP5E_YEAST	27	Inter	1	0
C_Lee_011216_ymitos_WT_Gly_BS3_XL_10_R1.raw;	56102;	64639	967.128	812084	5+	8944	IGVLANHVPTVEQLLPGVVEVMEGSNSKK(28)-SSLKTELQTASVLNR(4):0	null	1.94e-11	10.7122	4827.61	2.99783	620.462	sp|Q12165|ATPD_YEAST(88)-sp|P21306|ATP5E_YEAST(27)	149	sp|Q12165|ATPD_YEAST	Q12165	ATPD_YEAST	88	sp|P21306|ATP5E_YEAST	P21306	ATP5E_YEAST	27	Inter	1	0
C_Lee_011216_ymitos_WT_Gly_BS3_XL_10_R1.raw;	56168;	64712	805.775	362874	6+	8953	IGVLANHVPTVEQLLPGVVEVMEGSNSKK(28)-SSLKTELQTASVLNR(4):0	null	7.39e-08	7.13136	4827.61	0.99815	206.673	sp|Q12165|ATPD_YEAST(88)-sp|P21306|ATP5E_YEAST(27)	149	sp|Q12165|ATPD_YEAST	Q12165	ATPD_YEAST	88	sp|P21306|ATP5E_YEAST	P21306	ATP5E_YEAST	27	Inter	1	0
C_Lee_011216_ymitos_WT_Gly_BS3_XL_10_R1.raw;	56172;	64716	889.065	1.41316e+06	5+	8953	YDNIPEHAFYMVGGIEDVVAKAEK(21)-LKDTVASFKAVLEGK(9):0	null	7.5e-10	9.12494	4437.28	3.0055	676.717	sp|P00830|ATPB_YEAST(502)-sp|P00830|ATPB_YEAST(475)	11	sp|P00830|ATPB_YEAST	P00830	ATPB_YEAST	502	sp|P00830|ATPB_YEAST	P00830	ATPB_YEAST	475	Intra	0	0
C_Lee_011216_ymitos_WT_Gly_BS3_XL_10_R1.raw;	56250;	64804	966.529	4054623	5+	8965	IGVLANHVPTVEQLLPGVVEVMEGSNSKK(28)-SSLKTELQTASVLNR(4):0	null	5.22e-22	21.2823	4827.61	0.00373	0.772478	sp|Q12165|ATPD_YEAST(88)-sp|P21306|ATP5E_YEAST(27)	149	sp|Q12165|ATPD_YEAST	Q12165	ATPD_YEAST	88	sp|P21306|ATP5E_YEAST	P21306	ATP5E_YEAST	27	Inter	1	0
C_Lee_011216_ymitos_WT_Gly_BS3_XL_10_R1.raw;	56251;	64805	740.721	693664	6+	8965	YDNIPEHAFYMVGGIEDVVAKAEK(21)-LKDTVASFKAVLEGK(9):0	null	1.5e-10	9.82391	4437.28	1.00337	226.02	sp|P00830|ATPB_YEAST(502)-sp|P00830|ATPB_YEAST(475)	11	sp|P00830|ATPB_YEAST	P00830	ATPB_YEAST	502	sp|P00830|ATPB_YEAST	P00830	ATPB_YEAST	475	Intra	0	0
C_Lee_011216_ymitos_WT_Gly_BS3_XL_10_R1.raw;	56326;	64890	966.529	4.29019e+06	5+	8976	IGVLANHVPTVEQLLPGVVEVMEGSNSKK(28)-SSLKTELQTASVLNR(4):0	null	4.3e-22	21.3665	4827.61	0.00068	0.140827	sp|Q12165|ATPD_YEAST(88)-sp|P21306|ATP5E_YEAST(27)	149	sp|Q12165|ATPD_YEAST	Q12165	ATPD_YEAST	88	sp|P21306|ATP5E_YEAST	P21306	ATP5E_YEAST	27	Inter	1	0
C_Lee_011216_ymitos_WT_Gly_BS3_XL_10_R1.raw;	56411;	64984	966.528	6042864	5+	8989	IGVLANHVPTVEQLLPGVVEVMEGSNSKK(28)-SSLKTELQTASVLNR(4):0	null	9.01e-16	15.0453	4827.61	8e-05	0.016568	sp|Q12165|ATPD_YEAST(88)-sp|P21306|ATP5E_YEAST(27)	149	sp|Q12165|ATPD_YEAST	Q12165	ATPD_YEAST	88	sp|P21306|ATP5E_YEAST	P21306	ATP5E_YEAST	27	Inter	1	0
C_Lee_011216_ymitos_WT_Gly_BS3_XL_10_R1.raw;	5646;	8640	809.647	446236	5+	1979	AVAHTVADTLQPGLPHKPLPSDLGK(17)-AHKTIIATGGYGR(3):0	null	5.53e-10	9.25727	4043.2	0.0033	0.815982	sp|Q00711|SDHA_YEAST(475)-sp|Q00711|SDHA_YEAST(242)	37	sp|Q00711|SDHA_YEAST	Q00711	SDHA_YEAST	475	sp|Q00711|SDHA_YEAST	Q00711	SDHA_YEAST	242	Intra	0	0
C_Lee_011216_ymitos_WT_Gly_BS3_XL_10_R1.raw;	56498;	65080	966.529	2242935	5+	9001	IGVLANHVPTVEQLLPGVVEVMEGSNSKK(28)-SSLKTELQTASVLNR(4):0	null	2.4e-22	21.6198	4827.61	0.00373	0.772478	sp|Q12165|ATPD_YEAST(88)-sp|P21306|ATP5E_YEAST(27)	149	sp|Q12165|ATPD_YEAST	Q12165	ATPD_YEAST	88	sp|P21306|ATP5E_YEAST	P21306	ATP5E_YEAST	27	Inter	1	0
C_Lee_011216_ymitos_WT_Gly_BS3_XL_10_R1.raw;	56551;	65139	1147.16	1.12161e+06	4+	9009	AVNLAYLVKNANVGTIPSVLTAR(9)-QAQNIIKPIVPGTIVPSGTK(7):0	null	2.35e-12	11.6289	4581.63	2.99135	652.332	sp|Q12428|PRPD_YEAST(268)-sp|Q12428|PRPD_YEAST(87)	25	sp|Q12428|PRPD_YEAST	Q12428	PRPD_YEAST	268	sp|Q12428|PRPD_YEAST	Q12428	PRPD_YEAST	87	Intra	0	0
C_Lee_011216_ymitos_WT_Gly_BS3_XL_10_R1.raw;	56584;	65176	966.53	1.07407e+06	5+	9014	IGVLANHVPTVEQLLPGVVEVMEGSNSKK(28)-SSLKTELQTASVLNR(4):0	null	6.8e-15	14.1675	4827.61	0.00678	1.40413	sp|Q12165|ATPD_YEAST(88)-sp|P21306|ATP5E_YEAST(27)	149	sp|Q12165|ATPD_YEAST	Q12165	ATPD_YEAST	88	sp|P21306|ATP5E_YEAST	P21306	ATP5E_YEAST	27	Inter	1	0
C_Lee_011216_ymitos_WT_Gly_BS3_XL_10_R1.raw;	56627;	65224	1146.41	829148	4+	9020	AVNLAYLVKNANVGTIPSVLTAR(9)-QAQNIIKPIVPGTIVPSGTK(7):0	null	2.81e-14	13.5513	4581.63	-0.00521	-1.1369	sp|Q12428|PRPD_YEAST(268)-sp|Q12428|PRPD_YEAST(87)	25	sp|Q12428|PRPD_YEAST	Q12428	PRPD_YEAST	268	sp|Q12428|PRPD_YEAST	Q12428	PRPD_YEAST	87	Intra	0	0
C_Lee_011216_ymitos_WT_Gly_BS3_XL_10_R1.raw;	56671;	65273	966.527	290814	5+	9026	IGVLANHVPTVEQLLPGVVEVMEGSNSKK(28)-SSLKTELQTASVLNR(4):0	null	1.5e-15	14.8239	4827.61	-0.00722	-1.49526	sp|Q12165|ATPD_YEAST(88)-sp|P21306|ATP5E_YEAST(27)	149	sp|Q12165|ATPD_YEAST	Q12165	ATPD_YEAST	88	sp|P21306|ATP5E_YEAST	P21306	ATP5E_YEAST	27	Inter	1	0
C_Lee_011216_ymitos_WT_Gly_BS3_XL_10_R1.raw;	56709;	65315	1146.91	6335872	4+	9031	AVNLAYLVKNANVGTIPSVLTAR(9)-QAQNIIKPIVPGTIVPSGTK(7):0	null	1.59e-13	12.7986	4581.63	2.00111	436.482	sp|Q12428|PRPD_YEAST(268)-sp|Q12428|PRPD_YEAST(87)	25	sp|Q12428|PRPD_YEAST	Q12428	PRPD_YEAST	268	sp|Q12428|PRPD_YEAST	Q12428	PRPD_YEAST	87	Intra	0	0
C_Lee_011216_ymitos_WT_Gly_BS3_XL_10_R1.raw;	56761;	65372	966.929	1.8189e+06	5+	9039	IGVLANHVPTVEQLLPGVVEVMEGSNSKK(28)-SSLKTELQTASVLNR(4):0	null	1.58e-10	9.80134	4827.61	2.00448	414.953	sp|Q12165|ATPD_YEAST(88)-sp|P21306|ATP5E_YEAST(27)	149	sp|Q12165|ATPD_YEAST	Q12165	ATPD_YEAST	88	sp|P21306|ATP5E_YEAST	P21306	ATP5E_YEAST	27	Inter	1	0
C_Lee_011216_ymitos_WT_Gly_BS3_XL_10_R1.raw;	56795;	65410	1146.41	1.09231e+06	4+	9044	AVNLAYLVKNANVGTIPSVLTAR(9)-QAQNIIKPIVPGTIVPSGTK(7):0	null	1.21e-12	11.9172	4581.63	-0.00913	-1.99231	sp|Q12428|PRPD_YEAST(268)-sp|Q12428|PRPD_YEAST(87)	25	sp|Q12428|PRPD_YEAST	Q12428	PRPD_YEAST	268	sp|Q12428|PRPD_YEAST	Q12428	PRPD_YEAST	87	Intra	0	0
C_Lee_011216_ymitos_WT_Gly_BS3_XL_10_R1.raw;	56798;	65413	967.131	518831	5+	9044	IGVLANHVPTVEQLLPGVVEVMEGSNSKK(28)-SSLKTELQTASVLNR(4):0	null	9.55e-08	7.02	4827.61	3.01433	623.875	sp|Q12165|ATPD_YEAST(88)-sp|P21306|ATP5E_YEAST(27)	149	sp|Q12165|ATPD_YEAST	Q12165	ATPD_YEAST	88	sp|P21306|ATP5E_YEAST	P21306	ATP5E_YEAST	27	Inter	1	0
C_Lee_011216_ymitos_WT_Gly_BS3_XL_10_R1.raw;	56887;	65511	966.73	596110	5+	9058	IGVLANHVPTVEQLLPGVVEVMEGSNSKK(28)-SSLKTELQTASVLNR(4):0	null	1.28e-07	6.89279	4827.61	1.00808	208.729	sp|Q12165|ATPD_YEAST(88)-sp|P21306|ATP5E_YEAST(27)	149	sp|Q12165|ATPD_YEAST	Q12165	ATPD_YEAST	88	sp|P21306|ATP5E_YEAST	P21306	ATP5E_YEAST	27	Inter	1	0
C_Lee_011216_ymitos_WT_Gly_BS3_XL_10_R1.raw;	56977;	65612	966.728	520259	5+	9071	IGVLANHVPTVEQLLPGVVEVMEGSNSKK(28)-SSLKTELQTASVLNR(4):0	null	3.74e-13	12.4271	4827.61	0.99803	206.648	sp|Q12165|ATPD_YEAST(88)-sp|P21306|ATP5E_YEAST(27)	149	sp|Q12165|ATPD_YEAST	Q12165	ATPD_YEAST	88	sp|P21306|ATP5E_YEAST	P21306	ATP5E_YEAST	27	Inter	1	0
C_Lee_011216_ymitos_WT_Gly_BS3_XL_10_R1.raw;	57083;	65728	967.133	519283	5+	9086	IGVLANHVPTVEQLLPGVVEVMEGSNSKK(28)-SSLKTELQTASVLNR(4):0	null	2.52e-05	4.5986	4827.61	3.02498	626.078	sp|Q12165|ATPD_YEAST(88)-sp|P21306|ATP5E_YEAST(27)	149	sp|Q12165|ATPD_YEAST	Q12165	ATPD_YEAST	88	sp|P21306|ATP5E_YEAST	P21306	ATP5E_YEAST	27	Inter	1	0
C_Lee_011216_ymitos_WT_Gly_BS3_XL_10_R1.raw;	5734;	8738	741.213	684400	5+	1994	AVAHTVADTLQPGLPHKPLPSDLGK(17)-MLARTAAIR(1):0	null	9.32e-05	4.03058	3701.04	-0.01625	-4.38948	sp|Q00711|SDHA_YEAST(475)-sp|P07251|ATPA_YEAST(1)	3	sp|Q00711|SDHA_YEAST	Q00711	SDHA_YEAST	475	sp|P07251|ATPA_YEAST	P07251	ATPA_YEAST	1	Inter	1	0
C_Lee_011216_ymitos_WT_Gly_BS3_XL_10_R1.raw;	5744;	8748	810.248	243213	5+	1996	AVAHTVADTLQPGLPHKPLPSDLGK(17)-AHKTIIATGGYGR(3):0	null	7.93e-09	8.10073	4043.2	3.0096	743.623	sp|Q00711|SDHA_YEAST(475)-sp|Q00711|SDHA_YEAST(242)	37	sp|Q00711|SDHA_YEAST	Q00711	SDHA_YEAST	475	sp|Q00711|SDHA_YEAST	Q00711	SDHA_YEAST	242	Intra	0	0
C_Lee_011216_ymitos_WT_Gly_BS3_XL_10_R1.raw;	57644;	66349	864.676	150772	5+	9169	RPLLIIAEDVDGEALAACILNKLR(22)-VCAVKAPGFGDNRK(5):0	18,C(Carbamidomethyl[C]);26,C(Carbamidomethyl[C]);	1.48e-07	6.82974	4318.33	0.01303	3.01666	sp|P19882|HSP60_YEAST(287)-sp|P19882|HSP60_YEAST(298)	36	sp|P19882|HSP60_YEAST	P19882	HSP60_YEAST	287	sp|P19882|HSP60_YEAST	P19882	HSP60_YEAST	298	Intra	0	0
C_Lee_011216_ymitos_WT_Gly_BS3_XL_10_R1.raw;	57688;	66398	984.917	341930	5+	9175	MNAPQKPEDIPVATEKTLLEYDAFLFGVPTR(6)-TGGLWAKGSLNGK(7):0	null	3.7e-05	4.4318	4915.55	4.00143	813.207	sp|P25349|YCP4_YEAST(55)-sp|P25349|YCP4_YEAST(101)	1	sp|P25349|YCP4_YEAST	P25349	YCP4_YEAST	55	sp|P25349|YCP4_YEAST	P25349	YCP4_YEAST	101	Intra	0	0
C_Lee_011216_ymitos_WT_Gly_BS3_XL_10_R1.raw;	57717;	66431	864.674	296805	5+	9180	RPLLIIAEDVDGEALAACILNKLR(22)-VCAVKAPGFGDNRK(5):0	18,C(Carbamidomethyl[C]);26,C(Carbamidomethyl[C]);	4.66e-06	5.33161	4318.33	0.00298	0.68992	sp|P19882|HSP60_YEAST(287)-sp|P19882|HSP60_YEAST(298)	36	sp|P19882|HSP60_YEAST	P19882	HSP60_YEAST	287	sp|P19882|HSP60_YEAST	P19882	HSP60_YEAST	298	Intra	0	0
C_Lee_011216_ymitos_WT_Gly_BS3_XL_10_R1.raw;	57723;	66438	720.729	410162	6+	9181	RPLLIIAEDVDGEALAACILNKLR(22)-VCAVKAPGFGDNRK(5):0	18,C(Carbamidomethyl[C]);26,C(Carbamidomethyl[C]);	1.07e-15	14.9706	4318.33	-0.00064	-0.148171	sp|P19882|HSP60_YEAST(287)-sp|P19882|HSP60_YEAST(298)	36	sp|P19882|HSP60_YEAST	P19882	HSP60_YEAST	287	sp|P19882|HSP60_YEAST	P19882	HSP60_YEAST	298	Intra	0	0
C_Lee_011216_ymitos_WT_Gly_BS3_XL_10_R1.raw;	57802;	66524	720.898	153818	6+	9193	RPLLIIAEDVDGEALAACILNKLR(22)-VCAVKAPGFGDNRK(5):0	18,C(Carbamidomethyl[C]);26,C(Carbamidomethyl[C]);	4.33e-07	6.36351	4318.33	1.01264	234.388	sp|P19882|HSP60_YEAST(287)-sp|P19882|HSP60_YEAST(298)	36	sp|P19882|HSP60_YEAST	P19882	HSP60_YEAST	287	sp|P19882|HSP60_YEAST	P19882	HSP60_YEAST	298	Intra	0	0
C_Lee_011216_ymitos_WT_Gly_BS3_XL_10_R1.raw;	57851;	66580	967.127	1.1779e+06	5+	9200	IGVLANHVPTVEQLLPGVVEVMEGSNSKK(28)-SSLKTELQTASVLNR(4):0	null	2.01e-08	7.6968	4827.61	2.99203	619.262	sp|Q12165|ATPD_YEAST(88)-sp|P21306|ATP5E_YEAST(27)	149	sp|Q12165|ATPD_YEAST	Q12165	ATPD_YEAST	88	sp|P21306|ATP5E_YEAST	P21306	ATP5E_YEAST	27	Inter	1	0
C_Lee_011216_ymitos_WT_Gly_BS3_XL_10_R1.raw;	57986;	66729	967.124	618882	5+	9221	IGVLANHVPTVEQLLPGVVEVMEGSNSKK(28)-SSLKTELQTASVLNR(4):0	null	3.91e-05	4.40782	4827.61	2.97858	616.48	sp|Q12165|ATPD_YEAST(88)-sp|P21306|ATP5E_YEAST(27)	149	sp|Q12165|ATPD_YEAST	Q12165	ATPD_YEAST	88	sp|P21306|ATP5E_YEAST	P21306	ATP5E_YEAST	27	Inter	1	0
C_Lee_011216_ymitos_WT_Gly_BS3_XL_10_R1.raw;	58142;	66904	1045.6	674048	4+	9244	NPIPTKTTLPSNALNQLTSR(6)-PGPVLVDLPKDVTAAILR(10):0	null	2.75e-08	7.56067	4176.35	2.00265	479.176	sp|P07342|ILVB_YEAST(265)-sp|P07342|ILVB_YEAST(251)	28	sp|P07342|ILVB_YEAST	P07342	ILVB_YEAST	265	sp|P07342|ILVB_YEAST	P07342	ILVB_YEAST	251	Intra	0	0
C_Lee_011216_ymitos_WT_Gly_BS3_XL_10_R1.raw;	58213;	66984	1045.1	202979	4+	9256	NPIPTKTTLPSNALNQLTSR(6)-PGPVLVDLPKDVTAAILR(10):0	null	1.93e-10	9.71444	4176.35	0.00021	0.050271	sp|P07342|ILVB_YEAST(265)-sp|P07342|ILVB_YEAST(251)	28	sp|P07342|ILVB_YEAST	P07342	ILVB_YEAST	265	sp|P07342|ILVB_YEAST	P07342	ILVB_YEAST	251	Intra	0	0
C_Lee_011216_ymitos_WT_Gly_BS3_XL_10_R1.raw;	58555;	67367	758.828	444595	5+	9308	RPLLIIAEDVDGEALAACILNKLR(22)-GQVKVCAVK(4):0	18,C(Carbamidomethyl[C]);30,C(Carbamidomethyl[C]);	9.19e-10	9.03668	3788.11	1.00061	264.005	sp|P19882|HSP60_YEAST(287)-sp|P19882|HSP60_YEAST(293)	72	sp|P19882|HSP60_YEAST	P19882	HSP60_YEAST	287	sp|P19882|HSP60_YEAST	P19882	HSP60_YEAST	293	Intra	0	0
C_Lee_011216_ymitos_WT_Gly_BS3_XL_10_R1.raw;	58568;	67381	977.933	423266	5+	9309	IGVLANHVPTVEQLLPGVVEVMEGSNSKK(28)-MLSRAIFRNPVINR(1):0	22,M(Oxidation[M]);	7.58e-05	4.12033	4883.65	0.97846	200.273	sp|Q12165|ATPD_YEAST(88)-sp|P00427|COX6_YEAST(1)	17	sp|Q12165|ATPD_YEAST	Q12165	ATPD_YEAST	88	sp|P00427|COX6_YEAST	P00427	COX6_YEAST	1	Inter	1	0
C_Lee_011216_ymitos_WT_Gly_BS3_XL_10_R1.raw;	58573;	67387	882.269	650520	5+	9310	IGEFESSFLSYLKSNHNELLTEIR(13)-TAVALDTILNQKR(12):0	null	5.86e-05	4.2321	4405.32	0.99417	225.573	sp|P07251|ATPA_YEAST(510)-sp|P07251|ATPA_YEAST(224)	39	sp|P07251|ATPA_YEAST	P07251	ATPA_YEAST	510	sp|P07251|ATPA_YEAST	P07251	ATPA_YEAST	224	Intra	0	0
C_Lee_011216_ymitos_WT_Gly_BS3_XL_10_R1.raw;	58628;	67448	758.627	761093	5+	9319	RPLLIIAEDVDGEALAACILNKLR(22)-GQVKVCAVK(4):0	18,C(Carbamidomethyl[C]);30,C(Carbamidomethyl[C]);	1.91e-09	8.71897	3788.11	-0.00494	-1.30374	sp|P19882|HSP60_YEAST(287)-sp|P19882|HSP60_YEAST(293)	72	sp|P19882|HSP60_YEAST	P19882	HSP60_YEAST	287	sp|P19882|HSP60_YEAST	P19882	HSP60_YEAST	293	Intra	0	0
C_Lee_011216_ymitos_WT_Gly_BS3_XL_10_R1.raw;	58655;	67478	882.071	680101	5+	9323	IGEFESSFLSYLKSNHNELLTEIR(13)-TAVALDTILNQKR(12):0	null	1.11e-06	5.95468	4405.32	0.00172	0.390348	sp|P07251|ATPA_YEAST(510)-sp|P07251|ATPA_YEAST(224)	39	sp|P07251|ATPA_YEAST	P07251	ATPA_YEAST	510	sp|P07251|ATPA_YEAST	P07251	ATPA_YEAST	224	Intra	0	0
C_Lee_011216_ymitos_WT_Gly_BS3_XL_10_R1.raw;	58706;	67536	758.628	742513	5+	9331	RPLLIIAEDVDGEALAACILNKLR(22)-GQVKVCAVK(4):0	18,C(Carbamidomethyl[C]);30,C(Carbamidomethyl[C]);	1.13e-10	9.94692	3788.11	0.00056	0.147792	sp|P19882|HSP60_YEAST(287)-sp|P19882|HSP60_YEAST(293)	72	sp|P19882|HSP60_YEAST	P19882	HSP60_YEAST	287	sp|P19882|HSP60_YEAST	P19882	HSP60_YEAST	293	Intra	0	0
C_Lee_011216_ymitos_WT_Gly_BS3_XL_10_R1.raw;	58853;	67700	759.029	584407	5+	9354	RPLLIIAEDVDGEALAACILNKLR(22)-GQVKVCAVK(4):0	18,C(Carbamidomethyl[C]);30,C(Carbamidomethyl[C]);	4.12e-10	9.3851	3788.11	2.00096	527.803	sp|P19882|HSP60_YEAST(287)-sp|P19882|HSP60_YEAST(293)	72	sp|P19882|HSP60_YEAST	P19882	HSP60_YEAST	287	sp|P19882|HSP60_YEAST	P19882	HSP60_YEAST	293	Intra	0	0
C_Lee_011216_ymitos_WT_Gly_BS3_XL_10_R1.raw;	59506;	68429	790.823	417739	5+	9458	FGLEGLESVVPGIKTLVDR(14)-KPNESIFSEFKGSSAR(11):0	null	4.29e-10	9.36754	3949.08	-0.00401	-1.01517	sp|P20967|ODO1_YEAST(285)-sp|P20967|ODO1_YEAST(328)	15	sp|P20967|ODO1_YEAST	P20967	ODO1_YEAST	285	sp|P20967|ODO1_YEAST	P20967	ODO1_YEAST	328	Intra	0	0
C_Lee_011216_ymitos_WT_Gly_BS3_XL_10_R1.raw;	6009;	9051	733.784	198042	5+	2045	KELDSAMAGDNAGVLLR(1)-KGEELEIVGHNSTPLK(1):0	7,M(Oxidation[M]);	5.54e-06	5.25649	3662.88	1.00123	273.195	sp|P02992|EFTU_YEAST(303)-sp|P02992|EFTU_YEAST(277)	40	sp|P02992|EFTU_YEAST	P02992	EFTU_YEAST	303	sp|P02992|EFTU_YEAST	P02992	EFTU_YEAST	277	Intra	0	0
C_Lee_011216_ymitos_WT_Gly_BS3_XL_10_R1.raw;	6029;	9074	734.192	202835	5+	2049	KELDSAMAGDNAGVLLR(1)-KGEELEIVGHNSTPLK(1):0	7,M(Oxidation[M]);	7.93e-05	4.10073	3662.88	3.04223	829.639	sp|P02992|EFTU_YEAST(303)-sp|P02992|EFTU_YEAST(277)	40	sp|P02992|EFTU_YEAST	P02992	EFTU_YEAST	303	sp|P02992|EFTU_YEAST	P02992	EFTU_YEAST	277	Intra	0	0
C_Lee_011216_ymitos_WT_Gly_BS3_XL_10_R1.raw;	60825;	69901	775.807	405725	5+	9672	VYVEESIYDKFIEEFKAASESIK(16)-LGSKGYFIK(4):0	null	1.61e-05	4.79317	3873	0.99904	257.816	sp|P46367|ALDH4_YEAST(345)-sp|P46367|ALDH4_YEAST(399)	45	sp|P46367|ALDH4_YEAST	P46367	ALDH4_YEAST	345	sp|P46367|ALDH4_YEAST	P46367	ALDH4_YEAST	399	Intra	0	0
C_Lee_011216_ymitos_WT_Gly_BS3_XL_10_R1.raw;	61176;	70291	811.041	464843	5+	9732	TVFIQELINNIAKAHGGFSVFTGVGER(13)-LKDTVASFK(2):0	null	3.75e-11	10.426	4049.16	1.00592	248.303	sp|P00830|ATPB_YEAST(209)-sp|P00830|ATPB_YEAST(468)	16	sp|P00830|ATPB_YEAST	P00830	ATPB_YEAST	209	sp|P00830|ATPB_YEAST	P00830	ATPB_YEAST	468	Intra	0	0
C_Lee_011216_ymitos_WT_Gly_BS3_XL_10_R1.raw;	61238;	70360	811.643	698102	5+	9742	TVFIQELINNIAKAHGGFSVFTGVGER(13)-LKDTVASFK(2):0	null	1.25e-08	7.90309	4049.16	4.01652	990.709	sp|P00830|ATPB_YEAST(209)-sp|P00830|ATPB_YEAST(468)	16	sp|P00830|ATPB_YEAST	P00830	ATPB_YEAST	209	sp|P00830|ATPB_YEAST	P00830	ATPB_YEAST	468	Intra	0	0
C_Lee_011216_ymitos_WT_Gly_BS3_XL_10_R1.raw;	61304;	70435	811.441	502028	5+	9754	TVFIQELINNIAKAHGGFSVFTGVGER(13)-LKDTVASFK(2):0	null	1.37e-09	8.86328	4049.16	3.00757	742.028	sp|P00830|ATPB_YEAST(209)-sp|P00830|ATPB_YEAST(468)	16	sp|P00830|ATPB_YEAST	P00830	ATPB_YEAST	209	sp|P00830|ATPB_YEAST	P00830	ATPB_YEAST	468	Intra	0	0
C_Lee_011216_ymitos_WT_Gly_BS3_XL_10_R1.raw;	61336;	70470	811.641	309279	5+	9759	TVFIQELINNIAKAHGGFSVFTGVGER(13)-LKDTVASFK(2):0	null	5.51e-09	8.25885	4049.16	4.00737	988.455	sp|P00830|ATPB_YEAST(209)-sp|P00830|ATPB_YEAST(468)	16	sp|P00830|ATPB_YEAST	P00830	ATPB_YEAST	209	sp|P00830|ATPB_YEAST	P00830	ATPB_YEAST	468	Intra	0	0
C_Lee_011216_ymitos_WT_Gly_BS3_XL_10_R1.raw;	61980;	71188	967.332	225640	5+	9869	IGVLANHVPTVEQLLPGVVEVMEGSNSKK(28)-SSLKTELQTASVLNR(4):0	null	1.47e-05	4.83268	4827.61	4.02048	831.944	sp|Q12165|ATPD_YEAST(88)-sp|P21306|ATP5E_YEAST(27)	149	sp|Q12165|ATPD_YEAST	Q12165	ATPD_YEAST	88	sp|P21306|ATP5E_YEAST	P21306	ATP5E_YEAST	27	Inter	1	0
C_Lee_011216_ymitos_WT_Gly_BS3_XL_10_R1.raw;	62403;	71658	952.088	433824	5+	9944	VYVEESIYDKFIEEFKAASESIK(16)-YVDIGKNEGATLITGGER(6):0	null	8.46e-05	4.07263	4753.39	2.01182	422.97	sp|P46367|ALDH4_YEAST(345)-sp|P46367|ALDH4_YEAST(383)	13	sp|P46367|ALDH4_YEAST	P46367	ALDH4_YEAST	345	sp|P46367|ALDH4_YEAST	P46367	ALDH4_YEAST	383	Intra	0	0
C_Lee_011216_ymitos_WT_Gly_BS3_XL_10_R1.raw;	62425;	71683	951.883	441956	5+	9948	VYVEESIYDKFIEEFKAASESIK(16)-YVDIGKNEGATLITGGER(6):0	null	2.27e-11	10.644	4753.39	0.98947	208.074	sp|P46367|ALDH4_YEAST(345)-sp|P46367|ALDH4_YEAST(383)	13	sp|P46367|ALDH4_YEAST	P46367	ALDH4_YEAST	345	sp|P46367|ALDH4_YEAST	P46367	ALDH4_YEAST	383	Intra	0	0
C_Lee_011216_ymitos_WT_Gly_BS3_XL_10_R1.raw;	62505;	71773	952.491	255259	5+	9962	VYVEESIYDKFIEEFKAASESIK(10)-YVDIGKNEGATLITGGER(6):0	null	3.83e-06	5.4168	4753.39	4.02842	846.587	sp|P46367|ALDH4_YEAST(339)-sp|P46367|ALDH4_YEAST(383)	2	sp|P46367|ALDH4_YEAST	P46367	ALDH4_YEAST	339	sp|P46367|ALDH4_YEAST	P46367	ALDH4_YEAST	383	Intra	0	0
C_Lee_011216_ymitos_WT_Gly_BS3_XL_10_R1.raw;	62785;	72085	944.695	297098	5+	10012	VYVEESIYDKFIEEFKAASESIK(16)-LGSKGYFIKPTVFGDVK(4):0	null	4.69e-05	4.32883	4716.45	1.98911	421.471	sp|P46367|ALDH4_YEAST(345)-sp|P46367|ALDH4_YEAST(399)	45	sp|P46367|ALDH4_YEAST	P46367	ALDH4_YEAST	345	sp|P46367|ALDH4_YEAST	P46367	ALDH4_YEAST	399	Intra	0	0
C_Lee_011216_ymitos_WT_Gly_BS3_XL_10_R1.raw;	62815;	72119	787.251	248091	6+	10018	VYVEESIYDKFIEEFKAASESIK(16)-LGSKGYFIKPTVFGDVK(4):0	null	1.14e-07	6.9431	4716.45	1.01063	214.186	sp|P46367|ALDH4_YEAST(345)-sp|P46367|ALDH4_YEAST(399)	45	sp|P46367|ALDH4_YEAST	P46367	ALDH4_YEAST	345	sp|P46367|ALDH4_YEAST	P46367	ALDH4_YEAST	399	Intra	0	0
C_Lee_011216_ymitos_WT_Gly_BS3_XL_10_R1.raw;	62881;	72193	944.699	683633	5+	10030	VYVEESIYDKFIEEFKAASESIK(16)-LGSKGYFIKPTVFGDVK(4):0	null	4.9e-07	6.3098	4716.45	2.00741	425.347	sp|P46367|ALDH4_YEAST(345)-sp|P46367|ALDH4_YEAST(399)	45	sp|P46367|ALDH4_YEAST	P46367	ALDH4_YEAST	345	sp|P46367|ALDH4_YEAST	P46367	ALDH4_YEAST	399	Intra	0	0
C_Lee_011216_ymitos_WT_Gly_BS3_XL_10_R1.raw;	63103;	72439	783.221	277123	5+	10069	VYVEESIYDKFIEEFKAASESIK(16)-ILKYVDIGK(3):0	null	9.29e-09	8.03198	3909.06	2.00818	513.329	sp|P46367|ALDH4_YEAST(345)-sp|P46367|ALDH4_YEAST(377)	22	sp|P46367|ALDH4_YEAST	P46367	ALDH4_YEAST	345	sp|P46367|ALDH4_YEAST	P46367	ALDH4_YEAST	377	Intra	0	0
C_Lee_011216_ymitos_WT_Gly_BS3_XL_10_R1.raw;	63887;	73312	769.264	646426	6+	10211	YIPQAGIPPGVINIVSGFGKIVGEAITNHPK(20)-HIYQSAAAGLKK(11):0	null	1.58e-08	7.80134	4609.54	-0.00169	-0.366551	sp|P46367|ALDH4_YEAST(249)-sp|P46367|ALDH4_YEAST(285)	119	sp|P46367|ALDH4_YEAST	P46367	ALDH4_YEAST	249	sp|P46367|ALDH4_YEAST	P46367	ALDH4_YEAST	285	Intra	0	0
C_Lee_011216_ymitos_WT_Gly_BS3_XL_10_R1.raw;	63923;	73351	904.699	286773	5+	10216	YIPQAGIPPGVINIVSGFGKIVGEAITNHPK(20)-KVAFTGSTATGR(1):0	null	3.46e-07	6.46092	4518.46	-0.00428	-0.947014	sp|P46367|ALDH4_YEAST(249)-sp|P46367|ALDH4_YEAST(263)	98	sp|P46367|ALDH4_YEAST	P46367	ALDH4_YEAST	249	sp|P46367|ALDH4_YEAST	P46367	ALDH4_YEAST	263	Intra	0	0
C_Lee_011216_ymitos_WT_Gly_BS3_XL_10_R1.raw;	63982;	73416	922.917	1.22904e+06	5+	10224	YIPQAGIPPGVINIVSGFGKIVGEAITNHPK(20)-HIYQSAAAGLKK(11):0	null	7.09e-11	10.1494	4609.54	0.00539	1.16906	sp|P46367|ALDH4_YEAST(249)-sp|P46367|ALDH4_YEAST(285)	119	sp|P46367|ALDH4_YEAST	P46367	ALDH4_YEAST	249	sp|P46367|ALDH4_YEAST	P46367	ALDH4_YEAST	285	Intra	0	0
C_Lee_011216_ymitos_WT_Gly_BS3_XL_10_R1.raw;	64050;	73494	769.265	456208	6+	10235	YIPQAGIPPGVINIVSGFGKIVGEAITNHPK(20)-HIYQSAAAGLKK(11):0	null	1.44e-11	10.8416	4609.54	0.00125	0.271117	sp|P46367|ALDH4_YEAST(249)-sp|P46367|ALDH4_YEAST(285)	119	sp|P46367|ALDH4_YEAST	P46367	ALDH4_YEAST	249	sp|P46367|ALDH4_YEAST	P46367	ALDH4_YEAST	285	Intra	0	0
C_Lee_011216_ymitos_WT_Gly_BS3_XL_10_R1.raw;	64128;	73583	922.916	2271563	5+	10247	YIPQAGIPPGVINIVSGFGKIVGEAITNHPK(20)-HIYQSAAAGLKK(11):0	null	7.53e-12	11.1232	4609.54	-0.00011	-0.023858	sp|P46367|ALDH4_YEAST(249)-sp|P46367|ALDH4_YEAST(285)	119	sp|P46367|ALDH4_YEAST	P46367	ALDH4_YEAST	249	sp|P46367|ALDH4_YEAST	P46367	ALDH4_YEAST	285	Intra	0	0
C_Lee_011216_ymitos_WT_Gly_BS3_XL_10_R1.raw;	64204;	73668	922.917	2053975	5+	10258	YIPQAGIPPGVINIVSGFGKIVGEAITNHPK(20)-HIYQSAAAGLKK(11):0	null	1.35e-06	5.86967	4609.54	0.00479	1.03892	sp|P46367|ALDH4_YEAST(249)-sp|P46367|ALDH4_YEAST(285)	119	sp|P46367|ALDH4_YEAST	P46367	ALDH4_YEAST	249	sp|P46367|ALDH4_YEAST	P46367	ALDH4_YEAST	285	Intra	0	0
C_Lee_011216_ymitos_WT_Gly_BS3_XL_10_R1.raw;	64236;	73703	904.701	987178	5+	10262	YIPQAGIPPGVINIVSGFGKIVGEAITNHPK(20)-KVAFTGSTATGR(1):0	null	4.45e-06	5.35164	4518.46	0.00667	1.47583	sp|P46367|ALDH4_YEAST(249)-sp|P46367|ALDH4_YEAST(263)	98	sp|P46367|ALDH4_YEAST	P46367	ALDH4_YEAST	249	sp|P46367|ALDH4_YEAST	P46367	ALDH4_YEAST	263	Intra	0	0
C_Lee_011216_ymitos_WT_Gly_BS3_XL_10_R1.raw;	64293;	73767	922.917	2.74981e+06	5+	10270	YIPQAGIPPGVINIVSGFGKIVGEAITNHPK(20)-HIYQSAAAGLKK(11):0	null	1.02e-12	11.9914	4609.54	0.00509	1.10399	sp|P46367|ALDH4_YEAST(249)-sp|P46367|ALDH4_YEAST(285)	119	sp|P46367|ALDH4_YEAST	P46367	ALDH4_YEAST	249	sp|P46367|ALDH4_YEAST	P46367	ALDH4_YEAST	285	Intra	0	0
C_Lee_011216_ymitos_WT_Gly_BS3_XL_10_R1.raw;	64447;	73941	922.919	1.22978e+06	5+	10294	YIPQAGIPPGVINIVSGFGKIVGEAITNHPK(20)-HIYQSAAAGLKK(11):0	null	1.35e-11	10.8697	4609.54	0.01759	3.81515	sp|P46367|ALDH4_YEAST(249)-sp|P46367|ALDH4_YEAST(285)	119	sp|P46367|ALDH4_YEAST	P46367	ALDH4_YEAST	249	sp|P46367|ALDH4_YEAST	P46367	ALDH4_YEAST	285	Intra	0	0
C_Lee_011216_ymitos_WT_Gly_BS3_XL_10_R1.raw;	64503;	74010	769.264	466229	6+	10304	YIPQAGIPPGVINIVSGFGKIVGEAITNHPK(20)-HIYQSAAAGLKK(11):0	null	1.22e-08	7.91364	4609.54	-0.00133	-0.288469	sp|P46367|ALDH4_YEAST(249)-sp|P46367|ALDH4_YEAST(285)	119	sp|P46367|ALDH4_YEAST	P46367	ALDH4_YEAST	249	sp|P46367|ALDH4_YEAST	P46367	ALDH4_YEAST	285	Intra	0	0
C_Lee_011216_ymitos_WT_Gly_BS3_XL_10_R1.raw;	64565;	74083	923.718	1.95504e+06	5+	10316	YIPQAGIPPGVINIVSGFGKIVGEAITNHPK(20)-HIYQSAAAGLKK(11):0	null	1.93e-10	9.71444	4609.54	4.00959	868.9	sp|P46367|ALDH4_YEAST(249)-sp|P46367|ALDH4_YEAST(285)	119	sp|P46367|ALDH4_YEAST	P46367	ALDH4_YEAST	249	sp|P46367|ALDH4_YEAST	P46367	ALDH4_YEAST	285	Intra	0	0
C_Lee_011216_ymitos_WT_Gly_BS3_XL_10_R1.raw;	64623;	74151	922.914	527725	5+	10326	YIPQAGIPPGVINIVSGFGKIVGEAITNHPK(20)-HIYQSAAAGLKK(11):0	null	2.91e-10	9.53611	4609.54	-0.00681	-1.47705	sp|P46367|ALDH4_YEAST(249)-sp|P46367|ALDH4_YEAST(285)	119	sp|P46367|ALDH4_YEAST	P46367	ALDH4_YEAST	249	sp|P46367|ALDH4_YEAST	P46367	ALDH4_YEAST	285	Intra	0	0
C_Lee_011216_ymitos_WT_Gly_BS3_XL_10_R1.raw;	64676;	74217	922.914	286698	5+	10337	YIPQAGIPPGVINIVSGFGKIVGEAITNHPK(20)-HIYQSAAAGLKK(11):0	null	5.08e-10	9.29414	4609.54	-0.01046	-2.26871	sp|P46367|ALDH4_YEAST(249)-sp|P46367|ALDH4_YEAST(285)	119	sp|P46367|ALDH4_YEAST	P46367	ALDH4_YEAST	249	sp|P46367|ALDH4_YEAST	P46367	ALDH4_YEAST	285	Intra	0	0
C_Lee_011216_ymitos_WT_Gly_BS3_XL_10_R1.raw;	64726;	74279	922.918	89982.3	5+	10348	YIPQAGIPPGVINIVSGFGKIVGEAITNHPK(20)-HIYQSAAAGLKK(11):0	null	1e-11	11	4609.54	0.00964	2.09085	sp|P46367|ALDH4_YEAST(249)-sp|P46367|ALDH4_YEAST(285)	119	sp|P46367|ALDH4_YEAST	P46367	ALDH4_YEAST	249	sp|P46367|ALDH4_YEAST	P46367	ALDH4_YEAST	285	Intra	0	0
C_Lee_011216_ymitos_WT_Gly_BS3_XL_10_R1.raw;	64788;	74353	923.316	863730	5+	10360	YIPQAGIPPGVINIVSGFGKIVGEAITNHPK(20)-HIYQSAAAGLKK(11):0	null	2.12e-08	7.67366	4609.54	1.99969	433.532	sp|P46367|ALDH4_YEAST(249)-sp|P46367|ALDH4_YEAST(285)	119	sp|P46367|ALDH4_YEAST	P46367	ALDH4_YEAST	249	sp|P46367|ALDH4_YEAST	P46367	ALDH4_YEAST	285	Intra	0	0
C_Lee_011216_ymitos_WT_Gly_BS3_XL_10_R1.raw;	64846;	74423	923.517	931329	5+	10371	YIPQAGIPPGVINIVSGFGKIVGEAITNHPK(20)-HIYQSAAAGLKK(11):0	null	1.23e-11	10.9101	4609.54	3.00494	651.329	sp|P46367|ALDH4_YEAST(249)-sp|P46367|ALDH4_YEAST(285)	119	sp|P46367|ALDH4_YEAST	P46367	ALDH4_YEAST	249	sp|P46367|ALDH4_YEAST	P46367	ALDH4_YEAST	285	Intra	0	0
C_Lee_011216_ymitos_WT_Gly_BS3_XL_10_R1.raw;	6485;	9587	905.666	280873	5+	2131	LKHEHLNDITNLTNNFGGR(2)-LKHEHLNDITNLTNNFGGR(2):0	null	6.91e-06	5.16052	4522.29	1.00904	223.027	sp|P25605|ILV6_YEAST(218)-sp|P25605|ILV6_YEAST(218)	15	sp|P25605|ILV6_YEAST	P25605	ILV6_YEAST	218	sp|P25605|ILV6_YEAST	P25605	ILV6_YEAST	218	Intra	0	1
C_Lee_011216_ymitos_WT_Gly_BS3_XL_10_R1.raw;	64899;	74490	922.915	186446	5+	10383	YIPQAGIPPGVINIVSGFGKIVGEAITNHPK(20)-HIYQSAAAGLKK(11):0	null	2.86e-05	4.54363	4609.54	-0.00316	-0.685385	sp|P46367|ALDH4_YEAST(249)-sp|P46367|ALDH4_YEAST(285)	119	sp|P46367|ALDH4_YEAST	P46367	ALDH4_YEAST	249	sp|P46367|ALDH4_YEAST	P46367	ALDH4_YEAST	285	Intra	0	0
C_Lee_011216_ymitos_WT_Gly_BS3_XL_10_R1.raw;	64958;	74560	923.517	685490	5+	10394	YIPQAGIPPGVINIVSGFGKIVGEAITNHPK(20)-HIYQSAAAGLKK(11):0	null	2.21e-09	8.65561	4609.54	3.00679	651.729	sp|P46367|ALDH4_YEAST(249)-sp|P46367|ALDH4_YEAST(285)	119	sp|P46367|ALDH4_YEAST	P46367	ALDH4_YEAST	249	sp|P46367|ALDH4_YEAST	P46367	ALDH4_YEAST	285	Intra	0	0
C_Lee_011216_ymitos_WT_Gly_BS3_XL_10_R1.raw;	6498;	9601	726.716	357229	6+	2133	TLAAKGGANFLDYAAIDKAPEER(5)-SKPHVNIGTIGHVDHGK(2):0	null	7.44e-16	15.1284	4353.25	1.0038	230.48	sp|P02992|EFTU_YEAST(75)-sp|P02992|EFTU_YEAST(46)	11	sp|P02992|EFTU_YEAST	P02992	EFTU_YEAST	75	sp|P02992|EFTU_YEAST	P02992	EFTU_YEAST	46	Intra	0	0
C_Lee_011216_ymitos_WT_Gly_BS3_XL_10_R1.raw;	64982;	74593	769.933	312704	6+	10401	YIPQAGIPPGVINIVSGFGKIVGEAITNHPK(20)-HIYQSAAAGLKK(11):0	null	1.37e-11	10.8633	4609.54	4.01453	869.969	sp|P46367|ALDH4_YEAST(249)-sp|P46367|ALDH4_YEAST(285)	119	sp|P46367|ALDH4_YEAST	P46367	ALDH4_YEAST	249	sp|P46367|ALDH4_YEAST	P46367	ALDH4_YEAST	285	Intra	0	0
C_Lee_011216_ymitos_WT_Gly_BS3_XL_10_R1.raw;	65029;	74655	922.914	250142	5+	10412	YIPQAGIPPGVINIVSGFGKIVGEAITNHPK(20)-HIYQSAAAGLKK(11):0	null	4.87e-13	12.3125	4609.54	-0.00866	-1.8783	sp|P46367|ALDH4_YEAST(249)-sp|P46367|ALDH4_YEAST(285)	119	sp|P46367|ALDH4_YEAST	P46367	ALDH4_YEAST	249	sp|P46367|ALDH4_YEAST	P46367	ALDH4_YEAST	285	Intra	0	0
C_Lee_011216_ymitos_WT_Gly_BS3_XL_10_R1.raw;	65082;	74721	922.917	135444	5+	10423	YIPQAGIPPGVINIVSGFGKIVGEAITNHPK(20)-HIYQSAAAGLKK(11):0	null	8.67e-10	9.06198	4609.54	0.00384	0.832872	sp|P46367|ALDH4_YEAST(249)-sp|P46367|ALDH4_YEAST(285)	119	sp|P46367|ALDH4_YEAST	P46367	ALDH4_YEAST	249	sp|P46367|ALDH4_YEAST	P46367	ALDH4_YEAST	285	Intra	0	0
C_Lee_011216_ymitos_WT_Gly_BS3_XL_10_R1.raw;	6509;	9613	872.458	455400	5+	2134	TLAAKGGANFLDYAAIDKAPEER(5)-SKPHVNIGTIGHVDHGK(2):0	null	2.06e-13	12.6861	4353.25	4.00541	919.038	sp|P02992|EFTU_YEAST(75)-sp|P02992|EFTU_YEAST(46)	11	sp|P02992|EFTU_YEAST	P02992	EFTU_YEAST	75	sp|P02992|EFTU_YEAST	P02992	EFTU_YEAST	46	Intra	0	0
C_Lee_011216_ymitos_WT_Gly_BS3_XL_10_R1.raw;	65101;	74747	769.933	349563	6+	10427	YIPQAGIPPGVINIVSGFGKIVGEAITNHPK(20)-HIYQSAAAGLKK(11):0	null	1.75e-08	7.75696	4609.54	4.01273	869.58	sp|P46367|ALDH4_YEAST(249)-sp|P46367|ALDH4_YEAST(285)	119	sp|P46367|ALDH4_YEAST	P46367	ALDH4_YEAST	249	sp|P46367|ALDH4_YEAST	P46367	ALDH4_YEAST	285	Intra	0	0
C_Lee_011216_ymitos_WT_Gly_BS3_XL_10_R1.raw;	65138;	74795	769.262	92331.7	6+	10436	YIPQAGIPPGVINIVSGFGKIVGEAITNHPK(20)-HIYQSAAAGLKK(11):0	null	2.37e-13	12.6253	4609.54	-0.01123	-2.43572	sp|P46367|ALDH4_YEAST(249)-sp|P46367|ALDH4_YEAST(285)	119	sp|P46367|ALDH4_YEAST	P46367	ALDH4_YEAST	249	sp|P46367|ALDH4_YEAST	P46367	ALDH4_YEAST	285	Intra	0	0
C_Lee_011216_ymitos_WT_Gly_BS3_XL_10_R1.raw;	65213;	74898	923.519	404328	5+	10454	YIPQAGIPPGVINIVSGFGKIVGEAITNHPK(20)-HIYQSAAAGLKK(11):0	null	8.21e-08	7.08566	4609.54	3.01594	653.711	sp|P46367|ALDH4_YEAST(249)-sp|P46367|ALDH4_YEAST(285)	119	sp|P46367|ALDH4_YEAST	P46367	ALDH4_YEAST	249	sp|P46367|ALDH4_YEAST	P46367	ALDH4_YEAST	285	Intra	0	0
C_Lee_011216_ymitos_WT_Gly_BS3_XL_10_R1.raw;	65250;	74952	923.118	372428	5+	10465	YIPQAGIPPGVINIVSGFGKIVGEAITNHPK(20)-HIYQSAAAGLKK(11):0	null	1.81e-08	7.74232	4609.54	1.01154	219.349	sp|P46367|ALDH4_YEAST(249)-sp|P46367|ALDH4_YEAST(285)	119	sp|P46367|ALDH4_YEAST	P46367	ALDH4_YEAST	249	sp|P46367|ALDH4_YEAST	P46367	ALDH4_YEAST	285	Intra	0	0
C_Lee_011216_ymitos_WT_Gly_BS3_XL_10_R1.raw;	65291;	75009	923.715	270244	5+	10475	YIPQAGIPPGVINIVSGFGKIVGEAITNHPK(20)-HIYQSAAAGLKK(11):0	null	1.94e-05	4.7122	4609.54	3.99769	866.323	sp|P46367|ALDH4_YEAST(249)-sp|P46367|ALDH4_YEAST(285)	119	sp|P46367|ALDH4_YEAST	P46367	ALDH4_YEAST	249	sp|P46367|ALDH4_YEAST	P46367	ALDH4_YEAST	285	Intra	0	0
C_Lee_011216_ymitos_WT_Gly_BS3_XL_10_R1.raw;	6530;	9637	545.164	142774	8+	2139	TLAAKGGANFLDYAAIDKAPEER(5)-SKPHVNIGTIGHVDHGK(2):0	null	1.43e-07	6.84466	4353.25	0.0029	0.666014	sp|P02992|EFTU_YEAST(75)-sp|P02992|EFTU_YEAST(46)	11	sp|P02992|EFTU_YEAST	P02992	EFTU_YEAST	75	sp|P02992|EFTU_YEAST	P02992	EFTU_YEAST	46	Intra	0	0
C_Lee_011216_ymitos_WT_Gly_BS3_XL_10_R1.raw;	65328;	75064	923.519	305017	5+	10485	YIPQAGIPPGVINIVSGFGKIVGEAITNHPK(20)-HIYQSAAAGLKK(11):0	null	7.34e-10	9.1343	4609.54	3.01409	653.311	sp|P46367|ALDH4_YEAST(249)-sp|P46367|ALDH4_YEAST(285)	119	sp|P46367|ALDH4_YEAST	P46367	ALDH4_YEAST	249	sp|P46367|ALDH4_YEAST	P46367	ALDH4_YEAST	285	Intra	0	0
C_Lee_011216_ymitos_WT_Gly_BS3_XL_10_R1.raw;	65357;	75113	922.915	85903.2	5+	10496	YIPQAGIPPGVINIVSGFGKIVGEAITNHPK(20)-HIYQSAAAGLKK(11):0	null	2.4e-07	6.61979	4609.54	-0.00226	-0.49018	sp|P46367|ALDH4_YEAST(249)-sp|P46367|ALDH4_YEAST(285)	119	sp|P46367|ALDH4_YEAST	P46367	ALDH4_YEAST	249	sp|P46367|ALDH4_YEAST	P46367	ALDH4_YEAST	285	Intra	0	0
C_Lee_011216_ymitos_WT_Gly_BS3_XL_10_R1.raw;	65432;	75233	769.933	128826	6+	10520	YIPQAGIPPGVINIVSGFGKIVGEAITNHPK(20)-HIYQSAAAGLKK(11):0	null	6.37e-08	7.19586	4609.54	4.01453	869.969	sp|P46367|ALDH4_YEAST(249)-sp|P46367|ALDH4_YEAST(285)	119	sp|P46367|ALDH4_YEAST	P46367	ALDH4_YEAST	249	sp|P46367|ALDH4_YEAST	P46367	ALDH4_YEAST	285	Intra	0	0
C_Lee_011216_ymitos_WT_Gly_BS3_XL_10_R1.raw;	6548;	9658	905.463	299022	5+	2142	LKHEHLNDITNLTNNFGGR(2)-LKHEHLNDITNLTNNFGGR(2):0	null	3.48e-08	7.45842	4522.29	-0.00446	-0.986008	sp|P25605|ILV6_YEAST(218)-sp|P25605|ILV6_YEAST(218)	15	sp|P25605|ILV6_YEAST	P25605	ILV6_YEAST	218	sp|P25605|ILV6_YEAST	P25605	ILV6_YEAST	218	Intra	0	1
C_Lee_011216_ymitos_WT_Gly_BS3_XL_10_R1.raw;	6646;	9770	738.055	190772	6+	2160	LKHEHLNDITNLTNNFGGR(2)-KQHVLNCLVQNEPGVLSR(1):0	26,C(Carbamidomethyl[C]);	2.88e-07	6.54061	4420.28	2.00604	453.517	sp|P25605|ILV6_YEAST(218)-sp|P25605|ILV6_YEAST(76)	21	sp|P25605|ILV6_YEAST	P25605	ILV6_YEAST	218	sp|P25605|ILV6_YEAST	P25605	ILV6_YEAST	76	Intra	0	0
C_Lee_011216_ymitos_WT_Gly_BS3_XL_10_R1.raw;	6668;	9795	738.223	368692	6+	2164	LKHEHLNDITNLTNNFGGR(2)-KQHVLNCLVQNEPGVLSR(1):0	26,C(Carbamidomethyl[C]);	1.95e-06	5.70997	4420.28	3.01092	680.542	sp|P25605|ILV6_YEAST(218)-sp|P25605|ILV6_YEAST(76)	21	sp|P25605|ILV6_YEAST	P25605	ILV6_YEAST	218	sp|P25605|ILV6_YEAST	P25605	ILV6_YEAST	76	Intra	0	0
C_Lee_011216_ymitos_WT_Gly_BS3_XL_10_R1.raw;	6765;	9904	762.778	280506	5+	2181	RMMMTSGQAVKYDGAFDCLR(11)-KIVAAEGVGSLFK(1):0	4,M(Oxidation[M]);18,C(Carbamidomethyl[C]);	1.04e-06	5.98297	3807.88	0.97117	254.91	sp|P18239|ADT2_YEAST(264)-sp|P18239|ADT2_YEAST(274)	57	sp|P18239|ADT2_YEAST	P18239	ADT2_YEAST	264	sp|P18239|ADT2_YEAST	P18239	ADT2_YEAST	274	Intra	0	0
C_Lee_011216_ymitos_WT_Gly_BS3_XL_10_R1.raw;	6817;	9962	656.97	93227.9	5+	2190	LGSKGYFIKPTVFGDVK(4)-HIYQSAAAGLKK(11):0	null	8.15e-11	10.0888	3278.81	1.00844	307.374	sp|P46367|ALDH4_YEAST(399)-sp|P46367|ALDH4_YEAST(285)	16	sp|P46367|ALDH4_YEAST	P46367	ALDH4_YEAST	399	sp|P46367|ALDH4_YEAST	P46367	ALDH4_YEAST	285	Intra	0	0
C_Lee_011216_ymitos_WT_Gly_BS3_XL_10_R1.raw;	6823;	9969	656.969	361338	5+	2191	LGSKGYFIKPTVFGDVK(4)-HIYQSAAAGLKK(11):0	null	4.54e-07	6.34294	3278.81	1.00079	305.043	sp|P46367|ALDH4_YEAST(399)-sp|P46367|ALDH4_YEAST(285)	16	sp|P46367|ALDH4_YEAST	P46367	ALDH4_YEAST	399	sp|P46367|ALDH4_YEAST	P46367	ALDH4_YEAST	285	Intra	0	0
C_Lee_011216_ymitos_WT_Gly_BS3_XL_10_R1.raw;	7025;	10198	864.664	226121	5+	2228	KQHVLNCLVQNEPGVLSR(1)-KQHVLNCLVQNEPGVLSR(1):0	7,C(Carbamidomethyl[C]);25,C(Carbamidomethyl[C]);	5.87e-06	5.23136	4318.28	0.00528	1.22242	sp|P25605|ILV6_YEAST(76)-sp|P25605|ILV6_YEAST(76)	16	sp|P25605|ILV6_YEAST	P25605	ILV6_YEAST	76	sp|P25605|ILV6_YEAST	P25605	ILV6_YEAST	76	Intra	0	1
C_Lee_011216_ymitos_WT_Gly_BS3_XL_10_R1.raw;	7063;	10241	793.829	310277	5+	2235	KGEELEIVGHNSTPLKTTVTGIEMFR(16)-PGTVKAHTK(5):0	null	1.14e-05	4.9431	3961.1	3.01037	759.214	sp|P02992|EFTU_YEAST(292)-sp|P02992|EFTU_YEAST(339)	3	sp|P02992|EFTU_YEAST	P02992	EFTU_YEAST	292	sp|P02992|EFTU_YEAST	P02992	EFTU_YEAST	339	Intra	0	0
C_Lee_011216_ymitos_WT_Gly_BS3_XL_10_R1.raw;	7126;	10313	793.827	249823	5+	2246	AVAHTVADTLQPGLPHKPLPSDLGK(17)-YAPTAKDLACR(6):0	35,C(Carbamidomethyl[C]);	9.94e-05	4.00261	3964.09	0.00872	2.19919	sp|Q00711|SDHA_YEAST(475)-sp|Q00711|SDHA_YEAST(326)	4	sp|Q00711|SDHA_YEAST	Q00711	SDHA_YEAST	475	sp|Q00711|SDHA_YEAST	Q00711	SDHA_YEAST	326	Intra	0	0
C_Lee_011216_ymitos_WT_Gly_BS3_XL_10_R1.raw;	7284;	10495	1021.26	168406	4+	2275	SQTDAFYTQYKNGTAASEPTPITK(11)-LLSVMKAGTYPK(6):0	29,M(Oxidation[M]);	2.19e-07	6.65956	4079.04	1.98398	486.027	sp|P21306|ATP5E_YEAST(49)-sp|P38077|ATPG_YEAST(188)	239	sp|P21306|ATP5E_YEAST	P21306	ATP5E_YEAST	49	sp|P38077|ATPG_YEAST	P38077	ATPG_YEAST	188	Inter	1	0
C_Lee_011216_ymitos_WT_Gly_BS3_XL_10_R1.raw;	7562;	10808	951.444	412259	5+	2323	NMAEEFEYDDEPDEQGNPKK(19)-RPGKLSDYIPGPYPNEQAAR(4):0	null	3.88e-11	10.4112	4750.18	2.00882	422.625	sp|P07143|CY1_YEAST(145)-sp|P07143|CY1_YEAST(150)	32	sp|P07143|CY1_YEAST	P07143	CY1_YEAST	145	sp|P07143|CY1_YEAST	P07143	CY1_YEAST	150	Intra	0	0
C_Lee_011216_ymitos_WT_Gly_BS3_XL_10_R1.raw;	7577;	10825	951.844	450927	5+	2326	NMAEEFEYDDEPDEQGNPKK(19)-RPGKLSDYIPGPYPNEQAAR(4):0	null	9.74e-13	12.0114	4750.18	4.00832	842.935	sp|P07143|CY1_YEAST(145)-sp|P07143|CY1_YEAST(150)	32	sp|P07143|CY1_YEAST	P07143	CY1_YEAST	145	sp|P07143|CY1_YEAST	P07143	CY1_YEAST	150	Intra	0	0
C_Lee_011216_ymitos_WT_Gly_BS3_XL_10_R1.raw;	7606;	10857	689.656	321326	4+	2330	EKGELSKELLASLK(7)-VGSAAQVKALK(8):0	null	9.26e-09	8.03339	2752.59	2.00032	725.91	sp|P07251|ATPA_YEAST(528)-sp|P07251|ATPA_YEAST(418)	155	sp|P07251|ATPA_YEAST	P07251	ATPA_YEAST	528	sp|P07251|ATPA_YEAST	P07251	ATPA_YEAST	418	Intra	0	0
C_Lee_011216_ymitos_WT_Gly_BS3_XL_10_R1.raw;	7683;	10945	935.893	261377	5+	2344	QMAEETVDKVVEVGGFHNLKPCHTR(9)-LIKDPTSGKVIGAEAR(9):0	22,C(Carbamidomethyl[C]);	2.14e-08	7.66959	4672.41	2.01675	431.35	sp|P32191|GPDM_YEAST(475)-sp|P32191|GPDM_YEAST(258)	45	sp|P32191|GPDM_YEAST	P32191	GPDM_YEAST	475	sp|P32191|GPDM_YEAST	P32191	GPDM_YEAST	258	Intra	0	0
C_Lee_011216_ymitos_WT_Gly_BS3_XL_10_R1.raw;	7685;	10948	668.638	276024	7+	2345	QMAEETVDKVVEVGGFHNLKPCHTR(9)-LIKDPTSGKVIGAEAR(9):0	22,C(Carbamidomethyl[C]);	2.05e-09	8.68825	4672.41	1.00211	214.382	sp|P32191|GPDM_YEAST(475)-sp|P32191|GPDM_YEAST(258)	45	sp|P32191|GPDM_YEAST	P32191	GPDM_YEAST	475	sp|P32191|GPDM_YEAST	P32191	GPDM_YEAST	258	Intra	0	0
C_Lee_011216_ymitos_WT_Gly_BS3_XL_10_R1.raw;	7689;	10952	551.526	114000	5+	2345	EKGELSKELLASLK(7)-VGSAAQVKALK(8):0	null	3.24e-05	4.48945	2752.59	-0.00124	-0.450319	sp|P07251|ATPA_YEAST(528)-sp|P07251|ATPA_YEAST(418)	155	sp|P07251|ATPA_YEAST	P07251	ATPA_YEAST	528	sp|P07251|ATPA_YEAST	P07251	ATPA_YEAST	418	Intra	0	0
C_Lee_011216_ymitos_WT_Gly_BS3_XL_10_R1.raw;	7722;	10989	936.293	179041	5+	2351	QMAEETVDKVVEVGGFHNLKPCHTR(9)-LIKDPTSGKVIGAEAR(9):0	22,C(Carbamidomethyl[C]);	3.5e-09	8.45593	4672.41	4.01595	858.58	sp|P32191|GPDM_YEAST(475)-sp|P32191|GPDM_YEAST(258)	45	sp|P32191|GPDM_YEAST	P32191	GPDM_YEAST	475	sp|P32191|GPDM_YEAST	P32191	GPDM_YEAST	258	Intra	0	0
C_Lee_011216_ymitos_WT_Gly_BS3_XL_10_R1.raw;	7733;	11003	695.366	393145	6+	2353	LKHEHLNDITNLTNNFGGR(2)-EKQFHPANLPASEVLR(2):0	null	7.35e-10	9.13371	4165.15	1.00508	241.191	sp|P25605|ILV6_YEAST(218)-sp|P25605|ILV6_YEAST(202)	38	sp|P25605|ILV6_YEAST	P25605	ILV6_YEAST	218	sp|P25605|ILV6_YEAST	P25605	ILV6_YEAST	202	Intra	0	0
C_Lee_011216_ymitos_WT_Gly_BS3_XL_10_R1.raw;	7740;	11011	1042.55	254314	4+	2355	LKHEHLNDITNLTNNFGGR(2)-EKQFHPANLPASEVLR(2):0	null	9.15e-13	12.0386	4165.15	1.01575	243.751	sp|P25605|ILV6_YEAST(218)-sp|P25605|ILV6_YEAST(202)	38	sp|P25605|ILV6_YEAST	P25605	ILV6_YEAST	218	sp|P25605|ILV6_YEAST	P25605	ILV6_YEAST	202	Intra	0	0
C_Lee_011216_ymitos_WT_Gly_BS3_XL_10_R1.raw;	7745;	11016	755.201	94414.3	5+	2355	TLAAKGGANFLDYAAIDK(5)-SKPHVNIGTIGHVDHGK(2):0	null	1.98e-06	5.70333	3770.97	-0.00538	-1.42631	sp|P02992|EFTU_YEAST(75)-sp|P02992|EFTU_YEAST(46)	11	sp|P02992|EFTU_YEAST	P02992	EFTU_YEAST	75	sp|P02992|EFTU_YEAST	P02992	EFTU_YEAST	46	Intra	0	0
C_Lee_011216_ymitos_WT_Gly_BS3_XL_10_R1.raw;	7819;	11098	834.037	1.33277e+06	5+	2368	LKHEHLNDITNLTNNFGGR(2)-EKQFHPANLPASEVLR(2):0	null	7.65e-14	13.1163	4165.15	0.00448	1.07533	sp|P25605|ILV6_YEAST(218)-sp|P25605|ILV6_YEAST(202)	38	sp|P25605|ILV6_YEAST	P25605	ILV6_YEAST	218	sp|P25605|ILV6_YEAST	P25605	ILV6_YEAST	202	Intra	0	0
C_Lee_011216_ymitos_WT_Gly_BS3_XL_10_R1.raw;	7896;	11183	834.238	454089	5+	2380	LKHEHLNDITNLTNNFGGR(2)-EKQFHPANLPASEVLR(2):0	null	8.16e-09	8.08831	4165.15	1.00638	241.503	sp|P25605|ILV6_YEAST(218)-sp|P25605|ILV6_YEAST(202)	38	sp|P25605|ILV6_YEAST	P25605	ILV6_YEAST	218	sp|P25605|ILV6_YEAST	P25605	ILV6_YEAST	202	Intra	0	0
C_Lee_011216_ymitos_WT_Gly_BS3_XL_10_R1.raw;	7936;	11227	874.049	409949	5+	2387	SQTDAFYTQYKNGTAASEPTPITK(11)-THPNNIKLSINGIGK(7):0	null	0.000102	3.9914	4361.22	3.98964	913.753	sp|P21306|ATP5E_YEAST(49)-sp|P38077|ATPG_YEAST(160)	75	sp|P21306|ATP5E_YEAST	P21306	ATP5E_YEAST	49	sp|P38077|ATPG_YEAST	P38077	ATPG_YEAST	160	Inter	1	0
C_Lee_011216_ymitos_WT_Gly_BS3_XL_10_R1.raw;	8006;	11306	765.025	461722	5+	2399	IINANIGNPQQLQQKPLTYYR(15)-NSIHEKLITR(6):0	null	1.58e-07	6.80134	3819.08	1.00838	263.898	sp|P52893|ALAM_YEAST(168)-sp|P52893|ALAM_YEAST(483)	28	sp|P52893|ALAM_YEAST	P52893	ALAM_YEAST	168	sp|P52893|ALAM_YEAST	P52893	ALAM_YEAST	483	Intra	0	0
C_Lee_011216_ymitos_WT_Gly_BS3_XL_10_R1.raw;	8302;	11640	961.043	303452	5+	2450	CWECGSVYKLNPVGVPNDDHHH(9)-KGTMKDPIIIESYDDYR(5):0	1,C(Carbamidomethyl[C]);4,C(Carbamidomethyl[C]);	7.84e-13	12.1057	4800.2	-0.02764	-5.75691	sp|P04037|COX4_YEAST(142)-sp|P04037|COX4_YEAST(95)	55	sp|P04037|COX4_YEAST	P04037	COX4_YEAST	142	sp|P04037|COX4_YEAST	P04037	COX4_YEAST	95	Intra	0	0
C_Lee_011216_ymitos_WT_Gly_BS3_XL_10_R1.raw;	8307;	11646	1157.1	494784	4+	2451	VIFQGFTGKQGTFHASISQEYGTNVVGGTNPK(9)-LQGTKVEEGR(5):0	null	7.71e-08	7.11295	4622.34	2.01236	435.071	sp|P53598|SUCA_YEAST(47)-sp|P53312|SUCB_YEAST(393)	14	sp|P53598|SUCA_YEAST	P53598	SUCA_YEAST	47	sp|P53312|SUCB_YEAST	P53312	SUCB_YEAST	393	Inter	1	0
C_Lee_011216_ymitos_WT_Gly_BS3_XL_10_R1.raw;	8324;	11664	721.371	310885	6+	2454	QMAEETVDKVVEVGGFHNLKPCHTR(9)-DPTSGKVIGAEAR(6):0	22,C(Carbamidomethyl[C]);	1.59e-08	7.7986	4318.15	4.0371	933.824	sp|P32191|GPDM_YEAST(475)-sp|P32191|GPDM_YEAST(258)	45	sp|P32191|GPDM_YEAST	P32191	GPDM_YEAST	475	sp|P32191|GPDM_YEAST	P32191	GPDM_YEAST	258	Intra	0	0
C_Lee_011216_ymitos_WT_Gly_BS3_XL_10_R1.raw;	8331;	11672	926.076	979288	5+	2455	VIFQGFTGKQGTFHASISQEYGTNVVGGTNPK(9)-LQGTKVEEGR(5):0	null	6.98e-08	7.15614	4622.34	3.00134	648.749	sp|P53598|SUCA_YEAST(47)-sp|P53312|SUCB_YEAST(393)	14	sp|P53598|SUCA_YEAST	P53598	SUCA_YEAST	47	sp|P53312|SUCB_YEAST	P53312	SUCB_YEAST	393	Inter	1	0
C_Lee_011216_ymitos_WT_Gly_BS3_XL_10_R1.raw;	8340;	11682	814.439	432867	5+	2456	KQHVLNCLVQNEPGVLSR(1)-EKQFHPANLPASEVLR(2):0	7,C(Carbamidomethyl[C]);	1.27e-07	6.8962	4063.14	4.0157	987.103	sp|P25605|ILV6_YEAST(76)-sp|P25605|ILV6_YEAST(202)	16	sp|P25605|ILV6_YEAST	P25605	ILV6_YEAST	76	sp|P25605|ILV6_YEAST	P25605	ILV6_YEAST	202	Intra	0	0
C_Lee_011216_ymitos_WT_Gly_BS3_XL_10_R1.raw;	8360;	11705	864.635	239673	5+	2460	QMAEETVDKVVEVGGFHNLKPCHTR(9)-DPTSGKVIGAEAR(6):0	22,C(Carbamidomethyl[C]);	7.33e-12	11.1349	4318.15	-0.00742	-1.71793	sp|P32191|GPDM_YEAST(475)-sp|P32191|GPDM_YEAST(258)	45	sp|P32191|GPDM_YEAST	P32191	GPDM_YEAST	475	sp|P32191|GPDM_YEAST	P32191	GPDM_YEAST	258	Intra	0	0
C_Lee_011216_ymitos_WT_Gly_BS3_XL_10_R1.raw;	8373;	11719	926.278	911524	5+	2462	VIFQGFTGKQGTFHASISQEYGTNVVGGTNPK(9)-LQGTKVEEGR(5):0	null	5.48e-08	7.26122	4622.34	4.01394	867.436	sp|P53598|SUCA_YEAST(47)-sp|P53312|SUCB_YEAST(393)	14	sp|P53598|SUCA_YEAST	P53598	SUCA_YEAST	47	sp|P53312|SUCB_YEAST	P53312	SUCB_YEAST	393	Inter	1	0
C_Lee_011216_ymitos_WT_Gly_BS3_XL_10_R1.raw;	8374;	11720	813.84	541463	5+	2462	KQHVLNCLVQNEPGVLSR(1)-EKQFHPANLPASEVLR(2):0	7,C(Carbamidomethyl[C]);	8.55e-08	7.06803	4063.14	1.0189	250.642	sp|P25605|ILV6_YEAST(76)-sp|P25605|ILV6_YEAST(202)	16	sp|P25605|ILV6_YEAST	P25605	ILV6_YEAST	76	sp|P25605|ILV6_YEAST	P25605	ILV6_YEAST	202	Intra	0	0
C_Lee_011216_ymitos_WT_Gly_BS3_XL_10_R1.raw;	8393;	11741	1092.06	428049	4+	2465	SQTDAFYTQYKNGTAASEPTPITK(11)-THPNNIKLSINGIGK(7):0	null	6.71e-14	13.1733	4361.22	2.99527	686.167	sp|P21306|ATP5E_YEAST(49)-sp|P38077|ATPG_YEAST(160)	75	sp|P21306|ATP5E_YEAST	P21306	ATP5E_YEAST	49	sp|P38077|ATPG_YEAST	P38077	ATPG_YEAST	160	Inter	1	0
C_Lee_011216_ymitos_WT_Gly_BS3_XL_10_R1.raw;	8406;	11755	721.369	500790	6+	2467	QMAEETVDKVVEVGGFHNLKPCHTR(9)-DPTSGKVIGAEAR(6):0	22,C(Carbamidomethyl[C]);	2.27e-13	12.644	4318.15	4.0206	930.011	sp|P32191|GPDM_YEAST(475)-sp|P32191|GPDM_YEAST(258)	45	sp|P32191|GPDM_YEAST	P32191	GPDM_YEAST	475	sp|P32191|GPDM_YEAST	P32191	GPDM_YEAST	258	Intra	0	0
C_Lee_011216_ymitos_WT_Gly_BS3_XL_10_R1.raw;	8469;	11825	873.65	1.26985e+06	5+	2477	SQTDAFYTQYKNGTAASEPTPITK(11)-THPNNIKLSINGIGK(7):0	null	4.5e-08	7.34679	4361.22	1.99409	456.918	sp|P21306|ATP5E_YEAST(49)-sp|P38077|ATPG_YEAST(160)	75	sp|P21306|ATP5E_YEAST	P21306	ATP5E_YEAST	49	sp|P38077|ATPG_YEAST	P38077	ATPG_YEAST	160	Inter	1	0
C_Lee_011216_ymitos_WT_Gly_BS3_XL_10_R1.raw;	8861;	12266	809.585	446362	6+	2544	HAHGDQYKATDTLIPGPGSLELVYKPSDPTTAQPQTLK(8)-KYDGR(1):0	null	1.12e-08	7.95078	4849.46	2.01034	414.292	sp|P21954|IDHP_YEAST(156)-sp|P21954|IDHP_YEAST(235)	7	sp|P21954|IDHP_YEAST	P21954	IDHP_YEAST	156	sp|P21954|IDHP_YEAST	P21954	IDHP_YEAST	235	Intra	0	0
C_Lee_011216_ymitos_WT_Gly_BS3_XL_10_R1.raw;	8875;	12282	971.503	272053	5+	2546	HAHGDQYKATDTLIPGPGSLELVYKPSDPTTAQPQTLK(8)-KYDGR(1):0	null	6.96e-08	7.15739	4849.46	3.01999	622.231	sp|P21954|IDHP_YEAST(156)-sp|P21954|IDHP_YEAST(235)	7	sp|P21954|IDHP_YEAST	P21954	IDHP_YEAST	156	sp|P21954|IDHP_YEAST	P21954	IDHP_YEAST	235	Intra	0	0
C_Lee_011216_ymitos_WT_Gly_BS3_XL_10_R1.raw;	8906;	12318	660.543	160669	6+	2551	IGLKGLWHTPADQTGHGSLNVALR(4)-VIVVHKSTIQR(6):0	null	1.49e-06	5.82681	3957.21	0.00856	2.16259	sp|P28834|IDH1_YEAST(89)-sp|P28241|IDH2_YEAST(204)	9	sp|P28834|IDH1_YEAST	P28834	IDH1_YEAST	89	sp|P28241|IDH2_YEAST	P28241	IDH2_YEAST	204	Inter	1	0
C_Lee_011216_ymitos_WT_Gly_BS3_XL_10_R1.raw;	8945;	12362	850.855	90680.4	5+	2558	SLFKEGRGINSSYAVWNDVTGK(4)-GEKVLDTGGPISVPVGR(3):0	null	4.48e-06	5.34872	4245.21	4.03229	948.719	sp|P06168|ILV5_YEAST(208)-sp|P00830|ATPB_YEAST(108)	1	sp|P06168|ILV5_YEAST	P06168	ILV5_YEAST	208	sp|P00830|ATPB_YEAST	P00830	ATPB_YEAST	108	Inter	1	0
C_Lee_011216_ymitos_WT_Gly_BS3_XL_10_R1.raw;	8946;	12363	971.301	523946	5+	2558	HAHGDQYKATDTLIPGPGSLELVYKPSDPTTAQPQTLK(8)-KYDGR(1):0	null	2.25e-08	7.64782	4849.46	2.01199	414.632	sp|P21954|IDHP_YEAST(156)-sp|P21954|IDHP_YEAST(235)	7	sp|P21954|IDHP_YEAST	P21954	IDHP_YEAST	156	sp|P21954|IDHP_YEAST	P21954	IDHP_YEAST	235	Intra	0	0
C_Lee_011216_ymitos_WT_Gly_BS3_XL_10_R1.raw;	9169;	12619	720.612	470506	5+	2597	KNPKLGHLLLNPALSLK(4)-IKGVSDEANLNETGR(2):0	null	9.39e-08	7.02733	3595.01	3.01283	837.123	sp|P09457|ATPO_YEAST(69)-sp|P07251|ATPA_YEAST(54)	18	sp|P09457|ATPO_YEAST	P09457	ATPO_YEAST	69	sp|P07251|ATPA_YEAST	P07251	ATPA_YEAST	54	Inter	1	0
C_Lee_011216_ymitos_WT_Gly_BS3_XL_10_R1.raw;	9242;	12701	720.008	257589	5+	2609	KNPKLGHLLLNPALSLK(4)-IKGVSDEANLNETGR(2):0	null	6.79e-14	13.1681	3595.01	-0.00387	-1.07619	sp|P09457|ATPO_YEAST(69)-sp|P07251|ATPA_YEAST(54)	18	sp|P09457|ATPO_YEAST	P09457	ATPO_YEAST	69	sp|P07251|ATPA_YEAST	P07251	ATPA_YEAST	54	Inter	1	0
C_Lee_011216_ymitos_WT_Gly_BS3_XL_10_R1.raw;	9259;	12719	720.008	457090	5+	2612	KNPKLGHLLLNPALSLK(4)-IKGVSDEANLNETGR(2):0	null	8.33e-11	10.0794	3595.01	-0.00357	-0.992766	sp|P09457|ATPO_YEAST(69)-sp|P07251|ATPA_YEAST(54)	18	sp|P09457|ATPO_YEAST	P09457	ATPO_YEAST	69	sp|P07251|ATPA_YEAST	P07251	ATPA_YEAST	54	Inter	1	0
C_Lee_011216_ymitos_WT_Gly_BS3_XL_10_R1.raw;	9335;	12804	873.85	227794	5+	2624	SQTDAFYTQYKNGTAASEPTPITK(11)-THPNNIKLSINGIGK(7):0	null	4.25e-07	6.37161	4361.22	2.99659	686.469	sp|P21306|ATP5E_YEAST(49)-sp|P38077|ATPG_YEAST(160)	75	sp|P21306|ATP5E_YEAST	P21306	ATP5E_YEAST	49	sp|P38077|ATPG_YEAST	P38077	ATPG_YEAST	160	Inter	1	0
C_Lee_011216_ymitos_WT_Gly_BS3_XL_10_R1.raw;	9349;	12820	873.648	264257	5+	2626	SQTDAFYTQYKNGTAASEPTPITK(11)-THPNNIKLSINGIGK(7):0	null	5.33e-07	6.27327	4361.22	1.98799	455.521	sp|P21306|ATP5E_YEAST(49)-sp|P38077|ATPG_YEAST(160)	75	sp|P21306|ATP5E_YEAST	P21306	ATP5E_YEAST	49	sp|P38077|ATPG_YEAST	P38077	ATPG_YEAST	160	Inter	1	0
C_Lee_011216_ymitos_WT_Gly_BS3_XL_10_R1.raw;	9357;	12829	882.856	274200	5+	2627	KPIHADPPSFAEQSTSAEILETGIK(1)-IKGVSDEANLNETGR(2):0	null	2.23e-06	5.6517	4405.23	4.01252	909.817	sp|P00830|ATPB_YEAST(148)-sp|P07251|ATPA_YEAST(54)	23	sp|P00830|ATPB_YEAST	P00830	ATPB_YEAST	148	sp|P07251|ATPA_YEAST	P07251	ATPA_YEAST	54	Inter	1	0
C_Lee_011216_ymitos_WT_Gly_BS3_XL_11_R1.raw;	10076;	12326	683.389	469266	5+	2162	LGSKGYFIKPTVFGDVK(4)-IVGEAITNHPKIK(11):0	null	7.46e-07	6.12726	3411.92	-0.00743	-2.17702	sp|P46367|ALDH4_YEAST(399)-sp|P46367|ALDH4_YEAST(260)	1	sp|P46367|ALDH4_YEAST	P46367	ALDH4_YEAST	399	sp|P46367|ALDH4_YEAST	P46367	ALDH4_YEAST	260	Intra	0	0
C_Lee_011216_ymitos_WT_Gly_BS3_XL_11_R1.raw;	10107;	12359	1021.52	689298	4+	2166	SQTDAFYTQYKNGTAASEPTPITK(11)-LLSVMKAGTYPK(6):0	29,M(Oxidation[M]);	2.58e-11	10.5884	4079.04	2.98982	732.253	sp|P21306|ATP5E_YEAST(49)-sp|P38077|ATPG_YEAST(188)	239	sp|P21306|ATP5E_YEAST	P21306	ATP5E_YEAST	49	sp|P38077|ATPG_YEAST	P38077	ATPG_YEAST	188	Inter	1	0
C_Lee_011216_ymitos_WT_Gly_BS3_XL_11_R1.raw;	10127;	12381	556.313	663006	5+	2169	KQLDIYANVALFK(1)-VMTRPKTER(6):0	null	2.04e-05	4.69037	2776.53	-0.00288	-1.03689	sp|P28834|IDH1_YEAST(110)-sp|P28834|IDH1_YEAST(169)	12	sp|P28834|IDH1_YEAST	P28834	IDH1_YEAST	110	sp|P28834|IDH1_YEAST	P28834	IDH1_YEAST	169	Intra	0	0
C_Lee_011216_ymitos_WT_Gly_BS3_XL_11_R1.raw;	10139;	12394	919.477	297718	4+	2171	VVDALGNPIDGKGPIDAAGR(12)-IKGVSDEANLNETGR(2):0	null	1.45e-08	7.83863	3673.89	-0.01335	-3.63277	sp|P07251|ATPA_YEAST(155)-sp|P07251|ATPA_YEAST(54)	18	sp|P07251|ATPA_YEAST	P07251	ATPA_YEAST	155	sp|P07251|ATPA_YEAST	P07251	ATPA_YEAST	54	Intra	0	0
C_Lee_011216_ymitos_WT_Gly_BS3_XL_11_R1.raw;	10202;	12461	1021.01	529279	4+	2179	SQTDAFYTQYKNGTAASEPTPITK(11)-LLSVMKAGTYPK(6):0	29,M(Oxidation[M]);	2.86e-12	11.5436	4079.04	0.98542	241.463	sp|P21306|ATP5E_YEAST(49)-sp|P38077|ATPG_YEAST(188)	239	sp|P21306|ATP5E_YEAST	P21306	ATP5E_YEAST	49	sp|P38077|ATPG_YEAST	P38077	ATPG_YEAST	188	Inter	1	0
C_Lee_011216_ymitos_WT_Gly_BS3_XL_11_R1.raw;	10208;	12467	911.199	429650	4+	2179	VYAIEATCHAPKLEGVYSEIYK(12)-TDKDAEER(3):0	8,C(Carbamidomethyl[C]);	2.27e-07	6.64397	3640.76	0.00698	1.91665	sp|P25087|ERG6_YEAST(202)-sp|P25087|ERG6_YEAST(56)	4	sp|P25087|ERG6_YEAST	P25087	ERG6_YEAST	202	sp|P25087|ERG6_YEAST	P25087	ERG6_YEAST	56	Intra	0	0
C_Lee_011216_ymitos_WT_Gly_BS3_XL_11_R1.raw;	10221;	12481	644.549	1.52377e+06	5+	2181	LVSTIYEVAPGVLTKHGK(15)-GDYSKETIEK(5):0	null	1.15e-08	7.9393	3217.71	-0.00281	-0.873019	sp|P00890|CISY1_YEAST(401)-sp|P00890|CISY1_YEAST(336)	13	sp|P00890|CISY1_YEAST	P00890	CISY1_YEAST	401	sp|P00890|CISY1_YEAST	P00890	CISY1_YEAST	336	Intra	0	0
C_Lee_011216_ymitos_WT_Gly_BS3_XL_11_R1.raw;	10288;	12553	689.155	1.22817e+06	4+	2189	EKGELSKELLASLK(7)-VGSAAQVKALK(8):0	null	3.37e-12	11.4724	2752.59	-0.0036	-1.30738	sp|P07251|ATPA_YEAST(528)-sp|P07251|ATPA_YEAST(418)	155	sp|P07251|ATPA_YEAST	P07251	ATPA_YEAST	528	sp|P07251|ATPA_YEAST	P07251	ATPA_YEAST	418	Intra	0	0
C_Lee_011216_ymitos_WT_Gly_BS3_XL_11_R1.raw;	10293;	12558	1021.02	927476	4+	2190	SQTDAFYTQYKNGTAASEPTPITK(11)-LLSVMKAGTYPK(6):0	29,M(Oxidation[M]);	3.67e-11	10.4353	4079.04	0.99714	244.334	sp|P21306|ATP5E_YEAST(49)-sp|P38077|ATPG_YEAST(188)	239	sp|P21306|ATP5E_YEAST	P21306	ATP5E_YEAST	49	sp|P38077|ATPG_YEAST	P38077	ATPG_YEAST	188	Inter	1	0
C_Lee_011216_ymitos_WT_Gly_BS3_XL_11_R1.raw;	10300;	12566	1021.01	812013	4+	2191	SQTDAFYTQYKNGTAASEPTPITK(11)-LLSVMKAGTYPK(6):0	29,M(Oxidation[M]);	9.32e-12	11.0306	4079.04	0.98226	240.689	sp|P21306|ATP5E_YEAST(49)-sp|P38077|ATPG_YEAST(188)	239	sp|P21306|ATP5E_YEAST	P21306	ATP5E_YEAST	49	sp|P38077|ATPG_YEAST	P38077	ATPG_YEAST	188	Inter	1	0
C_Lee_011216_ymitos_WT_Gly_BS3_XL_11_R1.raw;	10338;	12607	780.076	441904	6+	2196	QMAEETVDKVVEVGGFHNLKPCHTR(9)-LIKDPTSGKVIGAEAR(9):0	22,C(Carbamidomethyl[C]);	3.44e-09	8.46344	4672.41	2.003	428.411	sp|P32191|GPDM_YEAST(475)-sp|P32191|GPDM_YEAST(258)	45	sp|P32191|GPDM_YEAST	P32191	GPDM_YEAST	475	sp|P32191|GPDM_YEAST	P32191	GPDM_YEAST	258	Intra	0	0
C_Lee_011216_ymitos_WT_Gly_BS3_XL_11_R1.raw;	10347;	12617	1291.99	425440	3+	2197	NVASLTGTKDLQMVNITCR(9)-AVEQKQIAQQDAER(5):0	18,C(Carbamidomethyl[C]);	7.79e-07	6.10846	3870.96	1.99771	515.676	sp|P50085|PHB2_YEAST(114)-sp|P40961|PHB1_YEAST(188)	20	sp|P50085|PHB2_YEAST	P50085	PHB2_YEAST	114	sp|P40961|PHB1_YEAST	P40961	PHB1_YEAST	188	Inter	1	0
C_Lee_011216_ymitos_WT_Gly_BS3_XL_11_R1.raw;	10349;	12619	951.645	835223	5+	2198	NMAEEFEYDDEPDEQGNPKK(19)-RPGKLSDYIPGPYPNEQAAR(4):0	null	8.68e-11	10.0615	4750.18	3.01132	633.403	sp|P07143|CY1_YEAST(145)-sp|P07143|CY1_YEAST(150)	32	sp|P07143|CY1_YEAST	P07143	CY1_YEAST	145	sp|P07143|CY1_YEAST	P07143	CY1_YEAST	150	Intra	0	0
C_Lee_011216_ymitos_WT_Gly_BS3_XL_11_R1.raw;	10374;	12646	1291.66	400682	3+	2201	NVASLTGTKDLQMVNITCR(9)-AVEQKQIAQQDAER(5):0	18,C(Carbamidomethyl[C]);	6e-12	11.2218	3870.96	1.00453	259.37	sp|P50085|PHB2_YEAST(114)-sp|P40961|PHB1_YEAST(188)	20	sp|P50085|PHB2_YEAST	P50085	PHB2_YEAST	114	sp|P40961|PHB1_YEAST	P40961	PHB1_YEAST	188	Inter	1	0
C_Lee_011216_ymitos_WT_Gly_BS3_XL_11_R1.raw;	10377;	12650	689.156	37597508	4+	2201	EKGELSKELLASLK(7)-VGSAAQVKALK(8):0	null	2.87e-11	10.5421	2752.59	-0.00164	-0.595584	sp|P07251|ATPA_YEAST(528)-sp|P07251|ATPA_YEAST(418)	155	sp|P07251|ATPA_YEAST	P07251	ATPA_YEAST	528	sp|P07251|ATPA_YEAST	P07251	ATPA_YEAST	418	Intra	0	0
C_Lee_011216_ymitos_WT_Gly_BS3_XL_11_R1.raw;	10387;	12661	1020.77	1.47115e+06	4+	2203	SQTDAFYTQYKNGTAASEPTPITK(11)-LLSVMKAGTYPK(6):0	29,M(Oxidation[M]);	8.24e-11	10.0841	4079.04	-0.00846	-2.07351	sp|P21306|ATP5E_YEAST(49)-sp|P38077|ATPG_YEAST(188)	239	sp|P21306|ATP5E_YEAST	P21306	ATP5E_YEAST	49	sp|P38077|ATPG_YEAST	P38077	ATPG_YEAST	188	Inter	1	0
C_Lee_011216_ymitos_WT_Gly_BS3_XL_11_R1.raw;	10395;	12669	629.836	514994	6+	2204	TLAAKGGANFLDYAAIDK(5)-SKPHVNIGTIGHVDHGK(2):0	null	1.64e-07	6.78516	3770.97	1.99624	528.949	sp|P02992|EFTU_YEAST(75)-sp|P02992|EFTU_YEAST(46)	11	sp|P02992|EFTU_YEAST	P02992	EFTU_YEAST	75	sp|P02992|EFTU_YEAST	P02992	EFTU_YEAST	46	Intra	0	0
C_Lee_011216_ymitos_WT_Gly_BS3_XL_11_R1.raw;	10410;	12686	735.882	436809	4+	2206	HYGDQTFSSSTVKR(13)-GLDAIDKAFLK(7):0	null	7.56e-10	9.12148	2939.5	-0.00451	-1.53375	sp|P05030|PMA1_YEAST(252)-sp|P05030|PMA1_YEAST(424)	9	sp|P05030|PMA1_YEAST	P05030	PMA1_YEAST	252	sp|P05030|PMA1_YEAST	P05030	PMA1_YEAST	424	Intra	0	0
C_Lee_011216_ymitos_WT_Gly_BS3_XL_11_R1.raw;	10432;	12710	968.744	483184	4+	2209	NVASLTGTKDLQMVNITCR(9)-AVEQKQIAQQDAER(5):0	18,C(Carbamidomethyl[C]);	3.18e-10	9.49757	3870.96	-0.00826	-2.13329	sp|P50085|PHB2_YEAST(114)-sp|P40961|PHB1_YEAST(188)	20	sp|P50085|PHB2_YEAST	P50085	PHB2_YEAST	114	sp|P40961|PHB1_YEAST	P40961	PHB1_YEAST	188	Inter	1	0
C_Lee_011216_ymitos_WT_Gly_BS3_XL_11_R1.raw;	10438;	12717	737.78	661438	5+	2210	SVLKQVQDFEENDHPNR(4)-NIFLSKENSAVAAK(6):0	null	8.73e-08	7.05899	3682.86	1.00509	272.761	sp|P07256|QCR1_YEAST(146)-sp|P07256|QCR1_YEAST(80)	23	sp|P07256|QCR1_YEAST	P07256	QCR1_YEAST	146	sp|P07256|QCR1_YEAST	P07256	QCR1_YEAST	80	Intra	0	0
C_Lee_011216_ymitos_WT_Gly_BS3_XL_11_R1.raw;	10455;	12736	689.155	27610366	4+	2212	EKGELSKELLASLK(7)-VGSAAQVKALK(8):0	null	3.09e-08	7.51004	2752.59	-0.00312	-1.13306	sp|P07251|ATPA_YEAST(528)-sp|P07251|ATPA_YEAST(418)	155	sp|P07251|ATPA_YEAST	P07251	ATPA_YEAST	528	sp|P07251|ATPA_YEAST	P07251	ATPA_YEAST	418	Intra	0	0
C_Lee_011216_ymitos_WT_Gly_BS3_XL_11_R1.raw;	10473;	12755	834.437	1.25975e+06	5+	2215	LKHEHLNDITNLTNNFGGR(2)-EKQFHPANLPASEVLR(2):0	null	2.24e-11	10.6498	4165.15	2.00338	480.639	sp|P25605|ILV6_YEAST(218)-sp|P25605|ILV6_YEAST(202)	38	sp|P25605|ILV6_YEAST	P25605	ILV6_YEAST	218	sp|P25605|ILV6_YEAST	P25605	ILV6_YEAST	202	Intra	0	0
C_Lee_011216_ymitos_WT_Gly_BS3_XL_11_R1.raw;	10488;	12771	1021.02	1.75524e+06	4+	2217	SQTDAFYTQYKNGTAASEPTPITK(11)-LLSVMKAGTYPK(6):0	29,M(Oxidation[M]);	4.75e-14	13.3233	4079.04	0.99422	243.619	sp|P21306|ATP5E_YEAST(49)-sp|P38077|ATPG_YEAST(188)	239	sp|P21306|ATP5E_YEAST	P21306	ATP5E_YEAST	49	sp|P38077|ATPG_YEAST	P38077	ATPG_YEAST	188	Inter	1	0
C_Lee_011216_ymitos_WT_Gly_BS3_XL_11_R1.raw;	10502;	12787	698.401	1.21314e+06	4+	2219	TAFKPHELTESVLPAAR(4)-SALKLVR(4):0	null	8.59e-09	8.06601	2789.58	-0.00336	-1.20405	sp|P07257|QCR2_YEAST(115)-sp|P07257|QCR2_YEAST(66)	38	sp|P07257|QCR2_YEAST	P07257	QCR2_YEAST	115	sp|P07257|QCR2_YEAST	P07257	QCR2_YEAST	66	Intra	0	0
C_Lee_011216_ymitos_WT_Gly_BS3_XL_11_R1.raw;	10507;	12792	1020.77	668394	4+	2219	SQTDAFYTQYKNGTAASEPTPITK(11)-LLSVMKAGTYPK(6):0	29,M(Oxidation[M]);	4.66e-11	10.3316	4079.04	-0.00406	-0.995086	sp|P21306|ATP5E_YEAST(49)-sp|P38077|ATPG_YEAST(188)	239	sp|P21306|ATP5E_YEAST	P21306	ATP5E_YEAST	49	sp|P38077|ATPG_YEAST	P38077	ATPG_YEAST	188	Inter	1	0
C_Lee_011216_ymitos_WT_Gly_BS3_XL_11_R1.raw;	10527;	12814	921.721	3920705	4+	2222	SVLKQVQDFEENDHPNR(4)-NIFLSKENSAVAAK(6):0	null	1.78e-17	16.7496	3682.86	-0.00504	-1.36813	sp|P07256|QCR1_YEAST(146)-sp|P07256|QCR1_YEAST(80)	23	sp|P07256|QCR1_YEAST	P07256	QCR1_YEAST	146	sp|P07256|QCR1_YEAST	P07256	QCR1_YEAST	80	Intra	0	0
C_Lee_011216_ymitos_WT_Gly_BS3_XL_11_R1.raw;	10533;	12820	961.045	2.57149e+06	5+	2222	CWECGSVYKLNPVGVPNDDHHH(9)-KGTMKDPIIIESYDDYR(1):0	1,C(Carbamidomethyl[C]);4,C(Carbamidomethyl[C]);	1.57e-05	4.8041	4800.2	-0.01604	-3.34083	sp|P04037|COX4_YEAST(142)-sp|P04037|COX4_YEAST(91)	24	sp|P04037|COX4_YEAST	P04037	COX4_YEAST	142	sp|P04037|COX4_YEAST	P04037	COX4_YEAST	91	Intra	0	0
C_Lee_011216_ymitos_WT_Gly_BS3_XL_11_R1.raw;	10552;	12841	689.155	7780110	4+	2225	EKGELSKELLASLK(7)-VGSAAQVKALK(8):0	null	6.28e-12	11.202	2752.59	-0.00288	-1.0459	sp|P07251|ATPA_YEAST(528)-sp|P07251|ATPA_YEAST(418)	155	sp|P07251|ATPA_YEAST	P07251	ATPA_YEAST	528	sp|P07251|ATPA_YEAST	P07251	ATPA_YEAST	418	Intra	0	0
C_Lee_011216_ymitos_WT_Gly_BS3_XL_11_R1.raw;	10568;	12858	695.199	1.46435e+06	6+	2227	LKHEHLNDITNLTNNFGGR(2)-EKQFHPANLPASEVLR(2):0	null	6.85e-10	9.16431	4165.15	0.0068	1.6322	sp|P25605|ILV6_YEAST(218)-sp|P25605|ILV6_YEAST(202)	38	sp|P25605|ILV6_YEAST	P25605	ILV6_YEAST	218	sp|P25605|ILV6_YEAST	P25605	ILV6_YEAST	202	Intra	0	0
C_Lee_011216_ymitos_WT_Gly_BS3_XL_11_R1.raw;	10598;	12890	968.244	250342	4+	2230	GGANFLDYAAIDKAPEER(13)-SKPHVNIGTIGHVDHGK(2):0	null	1.51e-07	6.82102	3868.95	-0.00227	-0.58657	sp|P02992|EFTU_YEAST(88)-sp|P02992|EFTU_YEAST(46)	2	sp|P02992|EFTU_YEAST	P02992	EFTU_YEAST	88	sp|P02992|EFTU_YEAST	P02992	EFTU_YEAST	46	Intra	0	0
C_Lee_011216_ymitos_WT_Gly_BS3_XL_11_R1.raw;	10608;	12901	698.402	11410277	4+	2232	TAFKPHELTESVLPAAR(4)-SALKLVR(4):0	null	2.82e-07	6.54975	2789.58	-0.00188	-0.673694	sp|P07257|QCR2_YEAST(115)-sp|P07257|QCR2_YEAST(66)	38	sp|P07257|QCR2_YEAST	P07257	QCR2_YEAST	115	sp|P07257|QCR2_YEAST	P07257	QCR2_YEAST	66	Intra	0	0
C_Lee_011216_ymitos_WT_Gly_BS3_XL_11_R1.raw;	10620;	12913	1021.27	511320	4+	2233	SQTDAFYTQYKNGTAASEPTPITK(11)-LLSVMKAGTYPK(6):0	29,M(Oxidation[M]);	1.91e-12	11.719	4079.04	1.99006	487.516	sp|P21306|ATP5E_YEAST(49)-sp|P38077|ATPG_YEAST(188)	239	sp|P21306|ATP5E_YEAST	P21306	ATP5E_YEAST	49	sp|P38077|ATPG_YEAST	P38077	ATPG_YEAST	188	Inter	1	0
C_Lee_011216_ymitos_WT_Gly_BS3_XL_11_R1.raw;	10654;	12950	689.155	1.9282e+06	4+	2238	EKGELSKELLASLK(7)-VGSAAQVKALK(8):0	null	6.28e-11	10.202	2752.59	-0.00532	-1.93202	sp|P07251|ATPA_YEAST(528)-sp|P07251|ATPA_YEAST(418)	155	sp|P07251|ATPA_YEAST	P07251	ATPA_YEAST	528	sp|P07251|ATPA_YEAST	P07251	ATPA_YEAST	418	Intra	0	0
C_Lee_011216_ymitos_WT_Gly_BS3_XL_11_R1.raw;	10678;	12975	727.708	681675	6+	2240	PVTVHCDHLIQAQVGGEKDLK(18)-TTTDHISMAGPWLKYR(14):0	6,C(Carbamidomethyl[C]);	0.000213	3.67162	4357.2	3.0043	688.868	sp|P19414|ACON_YEAST(134)-sp|P19414|ACON_YEAST(602)	1	sp|P19414|ACON_YEAST	P19414	ACON_YEAST	134	sp|P19414|ACON_YEAST	P19414	ACON_YEAST	602	Intra	0	0
C_Lee_011216_ymitos_WT_Gly_BS3_XL_11_R1.raw;	10707;	13007	698.402	2.97016e+06	4+	2244	TAFKPHELTESVLPAAR(4)-SALKLVR(4):0	null	1.88e-08	7.72584	2789.58	-0.00188	-0.673694	sp|P07257|QCR2_YEAST(115)-sp|P07257|QCR2_YEAST(66)	38	sp|P07257|QCR2_YEAST	P07257	QCR2_YEAST	115	sp|P07257|QCR2_YEAST	P07257	QCR2_YEAST	66	Intra	0	0
C_Lee_011216_ymitos_WT_Gly_BS3_XL_11_R1.raw;	10748;	13051	955.777	233767	4+	2249	IINANIGNPQQLQQKPLTYYR(15)-NSIHEKLITR(6):0	null	2.05e-09	8.68825	3819.08	0.0001	0.026177	sp|P52893|ALAM_YEAST(168)-sp|P52893|ALAM_YEAST(483)	28	sp|P52893|ALAM_YEAST	P52893	ALAM_YEAST	168	sp|P52893|ALAM_YEAST	P52893	ALAM_YEAST	483	Intra	0	0
C_Lee_011216_ymitos_WT_Gly_BS3_XL_11_R1.raw;	10756;	13059	551.726	824536	5+	2250	EKGELSKELLASLK(7)-VGSAAQVKALK(8):0	null	7.67e-07	6.1152	2752.59	1.00126	363.486	sp|P07251|ATPA_YEAST(528)-sp|P07251|ATPA_YEAST(418)	155	sp|P07251|ATPA_YEAST	P07251	ATPA_YEAST	528	sp|P07251|ATPA_YEAST	P07251	ATPA_YEAST	418	Intra	0	0
C_Lee_011216_ymitos_WT_Gly_BS3_XL_11_R1.raw;	10762;	13065	682.367	159262	5+	2251	TDNKDEEKFIENYLK(8)-EYAKLHPVVTPK(4):0	null	1.23e-09	8.91009	3403.76	3.04426	893.319	sp|P81451|ATP19_YEAST(53)-sp|P81449|ATPJ_YEAST(55)	11	sp|P81451|ATP19_YEAST	P81451	ATP19_YEAST	53	sp|P81449|ATPJ_YEAST	P81449	ATPJ_YEAST	55	Inter	1	0
C_Lee_011216_ymitos_WT_Gly_BS3_XL_11_R1.raw;	10764;	13068	918.538	634425	3+	2251	EKGELSKELLASLK(7)-VGSAAQVKALK(8):0	null	1.28e-06	5.89279	2752.59	-0.0037	-1.3437	sp|P07251|ATPA_YEAST(528)-sp|P07251|ATPA_YEAST(418)	155	sp|P07251|ATPA_YEAST	P07251	ATPA_YEAST	528	sp|P07251|ATPA_YEAST	P07251	ATPA_YEAST	418	Intra	0	0
C_Lee_011216_ymitos_WT_Gly_BS3_XL_11_R1.raw;	10788;	13093	1020.77	202858	4+	2254	SQTDAFYTQYKNGTAASEPTPITK(11)-LLSVMKAGTYPK(6):0	29,M(Oxidation[M]);	7.58e-11	10.1203	4079.04	0.00058	0.142155	sp|P21306|ATP5E_YEAST(49)-sp|P38077|ATPG_YEAST(188)	239	sp|P21306|ATP5E_YEAST	P21306	ATP5E_YEAST	49	sp|P38077|ATPG_YEAST	P38077	ATPG_YEAST	188	Inter	1	0
C_Lee_011216_ymitos_WT_Gly_BS3_XL_11_R1.raw;	10801;	13107	852.449	802904	4+	2256	TDNKDEEKFIENYLK(8)-EYAKLHPVVTPK(4):0	null	3.93e-15	14.4056	3403.76	2.01033	590.098	sp|P81451|ATP19_YEAST(53)-sp|P81449|ATPJ_YEAST(55)	11	sp|P81451|ATP19_YEAST	P81451	ATP19_YEAST	53	sp|P81449|ATPJ_YEAST	P81449	ATPJ_YEAST	55	Inter	1	0
C_Lee_011216_ymitos_WT_Gly_BS3_XL_11_R1.raw;	10807;	13114	698.402	1.27433e+06	4+	2256	TAFKPHELTESVLPAAR(4)-SALKLVR(4):0	null	5.55e-07	6.25571	2789.58	-0.00288	-1.03204	sp|P07257|QCR2_YEAST(115)-sp|P07257|QCR2_YEAST(66)	38	sp|P07257|QCR2_YEAST	P07257	QCR2_YEAST	115	sp|P07257|QCR2_YEAST	P07257	QCR2_YEAST	66	Intra	0	0
C_Lee_011216_ymitos_WT_Gly_BS3_XL_11_R1.raw;	10815;	13122	681.958	550686	5+	2257	TDNKDEEKFIENYLK(8)-EYAKLHPVVTPK(4):0	null	3.79e-11	10.4214	3403.76	0.99806	293.051	sp|P81451|ATP19_YEAST(53)-sp|P81449|ATPJ_YEAST(55)	11	sp|P81451|ATP19_YEAST	P81451	ATP19_YEAST	53	sp|P81449|ATPJ_YEAST	P81449	ATPJ_YEAST	55	Inter	1	0
C_Lee_011216_ymitos_WT_Gly_BS3_XL_11_R1.raw;	10837;	13146	873.448	2398967	5+	2260	SQTDAFYTQYKNGTAASEPTPITK(11)-THPNNIKLSINGIGK(7):0	null	5.2e-07	6.284	4361.22	0.98549	225.863	sp|P21306|ATP5E_YEAST(49)-sp|P38077|ATPG_YEAST(160)	75	sp|P21306|ATP5E_YEAST	P21306	ATP5E_YEAST	49	sp|P38077|ATPG_YEAST	P38077	ATPG_YEAST	160	Inter	1	0
C_Lee_011216_ymitos_WT_Gly_BS3_XL_11_R1.raw;	10854;	13164	955.776	5670067	4+	2262	IINANIGNPQQLQQKPLTYYR(15)-NSIHEKLITR(6):0	null	1.19e-10	9.92445	3819.08	-0.00478	-1.25128	sp|P52893|ALAM_YEAST(168)-sp|P52893|ALAM_YEAST(483)	28	sp|P52893|ALAM_YEAST	P52893	ALAM_YEAST	168	sp|P52893|ALAM_YEAST	P52893	ALAM_YEAST	483	Intra	0	0
C_Lee_011216_ymitos_WT_Gly_BS3_XL_11_R1.raw;	10883;	13195	551.526	562242	5+	2266	EKGELSKELLASLK(7)-VGSAAQVKALK(8):0	null	3.9e-05	4.40894	2752.59	-0.00244	-0.886113	sp|P07251|ATPA_YEAST(528)-sp|P07251|ATPA_YEAST(418)	155	sp|P07251|ATPA_YEAST	P07251	ATPA_YEAST	528	sp|P07251|ATPA_YEAST	P07251	ATPA_YEAST	418	Intra	0	0
C_Lee_011216_ymitos_WT_Gly_BS3_XL_11_R1.raw;	10889;	13201	1021.52	1.00888e+06	4+	2267	SQTDAFYTQYKNGTAASEPTPITK(11)-LLSVMKAGTYPK(6):0	29,M(Oxidation[M]);	9.64e-13	12.0159	4079.04	2.99006	732.312	sp|P21306|ATP5E_YEAST(49)-sp|P38077|ATPG_YEAST(188)	239	sp|P21306|ATP5E_YEAST	P21306	ATP5E_YEAST	49	sp|P38077|ATPG_YEAST	P38077	ATPG_YEAST	188	Inter	1	0
C_Lee_011216_ymitos_WT_Gly_BS3_XL_11_R1.raw;	10899;	13212	1021.02	944798	4+	2268	SQTDAFYTQYKNGTAASEPTPITK(11)-LLSVMKAGTYPK(6):0	29,M(Oxidation[M]);	1.15e-12	11.9393	4079.04	0.99154	242.962	sp|P21306|ATP5E_YEAST(49)-sp|P38077|ATPG_YEAST(188)	239	sp|P21306|ATP5E_YEAST	P21306	ATP5E_YEAST	49	sp|P38077|ATPG_YEAST	P38077	ATPG_YEAST	188	Inter	1	0
C_Lee_011216_ymitos_WT_Gly_BS3_XL_11_R1.raw;	10910;	13223	552.128	764866	5+	2269	EKGELSKELLASLK(7)-VGSAAQVKALK(8):0	null	7.77e-05	4.10958	2752.59	3.00626	1090.56	sp|P07251|ATPA_YEAST(528)-sp|P07251|ATPA_YEAST(418)	155	sp|P07251|ATPA_YEAST	P07251	ATPA_YEAST	528	sp|P07251|ATPA_YEAST	P07251	ATPA_YEAST	418	Intra	0	0
C_Lee_011216_ymitos_WT_Gly_BS3_XL_11_R1.raw;	10950;	13267	764.821	2700106	5+	2275	IINANIGNPQQLQQKPLTYYR(15)-NSIHEKLITR(6):0	null	3.49e-08	7.45717	3819.08	-0.00847	-2.21723	sp|P52893|ALAM_YEAST(168)-sp|P52893|ALAM_YEAST(483)	28	sp|P52893|ALAM_YEAST	P52893	ALAM_YEAST	168	sp|P52893|ALAM_YEAST	P52893	ALAM_YEAST	483	Intra	0	0
C_Lee_011216_ymitos_WT_Gly_BS3_XL_11_R1.raw;	10994;	13314	1021.26	802975	4+	2281	SQTDAFYTQYKNGTAASEPTPITK(11)-LLSVMKAGTYPK(6):0	29,M(Oxidation[M]);	3.85e-11	10.4145	4079.04	1.97982	485.008	sp|P21306|ATP5E_YEAST(49)-sp|P38077|ATPG_YEAST(188)	239	sp|P21306|ATP5E_YEAST	P21306	ATP5E_YEAST	49	sp|P38077|ATPG_YEAST	P38077	ATPG_YEAST	188	Inter	1	0
C_Lee_011216_ymitos_WT_Gly_BS3_XL_11_R1.raw;	11038;	13361	961.652	476090	5+	2286	CWECGSVYKLNPVGVPNDDHHH(9)-KGTMKDPIIIESYDDYR(5):0	1,C(Carbamidomethyl[C]);4,C(Carbamidomethyl[C]);	1.81e-14	13.7423	4800.2	3.01896	628.396	sp|P04037|COX4_YEAST(142)-sp|P04037|COX4_YEAST(95)	55	sp|P04037|COX4_YEAST	P04037	COX4_YEAST	142	sp|P04037|COX4_YEAST	P04037	COX4_YEAST	95	Intra	0	0
C_Lee_011216_ymitos_WT_Gly_BS3_XL_11_R1.raw;	11040;	13364	955.776	555360	4+	2287	IINANIGNPQQLQQKPLTYYR(15)-NSIHEKLITR(6):0	null	7.38e-07	6.13194	3819.08	-0.00306	-0.80103	sp|P52893|ALAM_YEAST(168)-sp|P52893|ALAM_YEAST(483)	28	sp|P52893|ALAM_YEAST	P52893	ALAM_YEAST	168	sp|P52893|ALAM_YEAST	P52893	ALAM_YEAST	483	Intra	0	0
C_Lee_011216_ymitos_WT_Gly_BS3_XL_11_R1.raw;	11071;	13397	797.795	465878	5+	2291	EDYPNRDDEHWMKHTLSWQK(13)-DVAAPVTLKYR(9):0	null	1.53e-05	4.81531	3983.93	0.01312	3.29239	sp|Q00711|SDHA_YEAST(600)-sp|Q00711|SDHA_YEAST(616)	9	sp|Q00711|SDHA_YEAST	Q00711	SDHA_YEAST	600	sp|Q00711|SDHA_YEAST	Q00711	SDHA_YEAST	616	Intra	0	0
C_Lee_011216_ymitos_WT_Gly_BS3_XL_11_R1.raw;	11084;	13411	961.85	413641	5+	2293	CWECGSVYKLNPVGVPNDDHHH(9)-KGTMKDPIIIESYDDYR(1):0	1,C(Carbamidomethyl[C]);4,C(Carbamidomethyl[C]);	7.77e-11	10.1096	4800.2	4.00711	833.908	sp|P04037|COX4_YEAST(142)-sp|P04037|COX4_YEAST(91)	24	sp|P04037|COX4_YEAST	P04037	COX4_YEAST	142	sp|P04037|COX4_YEAST	P04037	COX4_YEAST	91	Intra	0	0
C_Lee_011216_ymitos_WT_Gly_BS3_XL_11_R1.raw;	11096;	13424	1021.27	811680	4+	2294	SQTDAFYTQYKNGTAASEPTPITK(11)-LLSVMKAGTYPK(6):0	29,M(Oxidation[M]);	7.01e-10	9.15428	4079.04	2.00594	491.404	sp|P21306|ATP5E_YEAST(49)-sp|P38077|ATPG_YEAST(188)	239	sp|P21306|ATP5E_YEAST	P21306	ATP5E_YEAST	49	sp|P38077|ATPG_YEAST	P38077	ATPG_YEAST	188	Inter	1	0
C_Lee_011216_ymitos_WT_Gly_BS3_XL_11_R1.raw;	11122;	13452	829.193	499739	4+	2297	NSPNIANKQISSDTQFHK(8)-VIDVIKAFDK(6):0	null	1.17e-07	6.93181	3312.74	0.00929	2.80347	sp|P32463|ACPM_YEAST(66)-sp|P32463|ACPM_YEAST(54)	20	sp|P32463|ACPM_YEAST	P32463	ACPM_YEAST	66	sp|P32463|ACPM_YEAST	P32463	ACPM_YEAST	54	Intra	0	0
C_Lee_011216_ymitos_WT_Gly_BS3_XL_11_R1.raw;	11123;	13453	746.405	1.02309e+06	5+	2297	HLNDQPNADIVTIGDKIK(16)-GLCGSIHSQLAKAVR(12):0	21,C(Carbamidomethyl[C]);	6.68e-06	5.17522	3723.97	3.01403	808.486	sp|P38077|ATPG_YEAST(146)-sp|P38077|ATPG_YEAST(126)	8	sp|P38077|ATPG_YEAST	P38077	ATPG_YEAST	146	sp|P38077|ATPG_YEAST	P38077	ATPG_YEAST	126	Intra	0	0
C_Lee_011216_ymitos_WT_Gly_BS3_XL_11_R1.raw;	11190;	13525	925.677	983810	5+	2306	VIFQGFTGKQGTFHASISQEYGTNVVGGTNPK(9)-LQGTKVEEGR(5):0	null	4.54e-06	5.34294	4622.34	1.00794	217.963	sp|P53598|SUCA_YEAST(47)-sp|P53312|SUCB_YEAST(393)	14	sp|P53598|SUCA_YEAST	P53598	SUCA_YEAST	47	sp|P53312|SUCB_YEAST	P53312	SUCB_YEAST	393	Inter	1	0
C_Lee_011216_ymitos_WT_Gly_BS3_XL_11_R1.raw;	11197;	13533	864.838	593512	5+	2307	QMAEETVDKVVEVGGFHNLKPCHTR(9)-DPTSGKVIGAEAR(6):0	22,C(Carbamidomethyl[C]);	3.23e-11	10.4908	4318.15	1.00668	233.019	sp|P32191|GPDM_YEAST(475)-sp|P32191|GPDM_YEAST(258)	45	sp|P32191|GPDM_YEAST	P32191	GPDM_YEAST	475	sp|P32191|GPDM_YEAST	P32191	GPDM_YEAST	258	Intra	0	0
C_Lee_011216_ymitos_WT_Gly_BS3_XL_11_R1.raw;	11203;	13539	813.838	1.14872e+06	5+	2307	KQHVLNCLVQNEPGVLSR(1)-EKQFHPANLPASEVLR(2):0	7,C(Carbamidomethyl[C]);	2.41e-09	8.61798	4063.14	1.01005	248.465	sp|P25605|ILV6_YEAST(76)-sp|P25605|ILV6_YEAST(202)	16	sp|P25605|ILV6_YEAST	P25605	ILV6_YEAST	76	sp|P25605|ILV6_YEAST	P25605	ILV6_YEAST	202	Intra	0	0
C_Lee_011216_ymitos_WT_Gly_BS3_XL_11_R1.raw;	1123;	2707	904.17	187411	3+	854	HIYQSAAAGLKK(11)-HIYQSAAAGLKK(11):0	null	3.16e-10	9.50031	2709.5	-0.00781	-2.88139	sp|P46367|ALDH4_YEAST(285)-sp|P46367|ALDH4_YEAST(285)	8	sp|P46367|ALDH4_YEAST	P46367	ALDH4_YEAST	285	sp|P46367|ALDH4_YEAST	P46367	ALDH4_YEAST	285	Intra	0	1
C_Lee_011216_ymitos_WT_Gly_BS3_XL_11_R1.raw;	11230;	13568	829.193	337920	4+	2311	NSPNIANKQISSDTQFHK(8)-VIDVIKAFDK(6):0	null	1.31e-06	5.88273	3312.74	0.00613	1.84987	sp|P32463|ACPM_YEAST(66)-sp|P32463|ACPM_YEAST(54)	20	sp|P32463|ACPM_YEAST	P32463	ACPM_YEAST	66	sp|P32463|ACPM_YEAST	P32463	ACPM_YEAST	54	Intra	0	0
C_Lee_011216_ymitos_WT_Gly_BS3_XL_11_R1.raw;	11241;	13580	1091.82	249185	4+	2312	SQTDAFYTQYKNGTAASEPTPITK(11)-THPNNIKLSINGIGK(7):0	null	1.83e-10	9.73755	4361.22	2.02307	463.555	sp|P21306|ATP5E_YEAST(49)-sp|P38077|ATPG_YEAST(160)	75	sp|P21306|ATP5E_YEAST	P21306	ATP5E_YEAST	49	sp|P38077|ATPG_YEAST	P38077	ATPG_YEAST	160	Inter	1	0
C_Lee_011216_ymitos_WT_Gly_BS3_XL_11_R1.raw;	11246;	13585	1021.27	801144	4+	2313	SQTDAFYTQYKNGTAASEPTPITK(11)-LLSVMKAGTYPK(6):0	29,M(Oxidation[M]);	2.15e-07	6.66756	4079.04	2.00202	490.444	sp|P21306|ATP5E_YEAST(49)-sp|P38077|ATPG_YEAST(188)	239	sp|P21306|ATP5E_YEAST	P21306	ATP5E_YEAST	49	sp|P38077|ATPG_YEAST	P38077	ATPG_YEAST	188	Inter	1	0
C_Lee_011216_ymitos_WT_Gly_BS3_XL_11_R1.raw;	11269;	13610	873.254	551165	5+	2315	SQTDAFYTQYKNGTAASEPTPITK(11)-THPNNIKLSINGIGK(7):0	null	3.89e-08	7.41005	4361.22	0.01349	3.09245	sp|P21306|ATP5E_YEAST(49)-sp|P38077|ATPG_YEAST(160)	75	sp|P21306|ATP5E_YEAST	P21306	ATP5E_YEAST	49	sp|P38077|ATPG_YEAST	P38077	ATPG_YEAST	160	Inter	1	0
C_Lee_011216_ymitos_WT_Gly_BS3_XL_11_R1.raw;	11291;	13634	864.638	1.44576e+06	5+	2318	QMAEETVDKVVEVGGFHNLKPCHTR(9)-DPTSGKVIGAEAR(6):0	22,C(Carbamidomethyl[C]);	7.77e-12	11.1096	4318.15	0.00633	1.46556	sp|P32191|GPDM_YEAST(475)-sp|P32191|GPDM_YEAST(258)	45	sp|P32191|GPDM_YEAST	P32191	GPDM_YEAST	475	sp|P32191|GPDM_YEAST	P32191	GPDM_YEAST	258	Intra	0	0
C_Lee_011216_ymitos_WT_Gly_BS3_XL_11_R1.raw;	11294;	13637	763.93	1.44118e+06	4+	2319	THPNNIKLSINGIGK(7)-LLSVMKAGTYPK(6):0	null	2.66e-08	7.57512	3049.7	1.9914	652.341	sp|P38077|ATPG_YEAST(160)-sp|P38077|ATPG_YEAST(188)	26	sp|P38077|ATPG_YEAST	P38077	ATPG_YEAST	160	sp|P38077|ATPG_YEAST	P38077	ATPG_YEAST	188	Intra	0	0
C_Lee_011216_ymitos_WT_Gly_BS3_XL_11_R1.raw;	11313;	13657	814.238	1.40873e+06	5+	2321	KQHVLNCLVQNEPGVLSR(1)-EKQFHPANLPASEVLR(2):0	7,C(Carbamidomethyl[C]);	1.36e-06	5.86646	4063.14	3.0114	740.418	sp|P25605|ILV6_YEAST(76)-sp|P25605|ILV6_YEAST(202)	16	sp|P25605|ILV6_YEAST	P25605	ILV6_YEAST	76	sp|P25605|ILV6_YEAST	P25605	ILV6_YEAST	202	Intra	0	0
C_Lee_011216_ymitos_WT_Gly_BS3_XL_11_R1.raw;	1136;	2721	788.398	151542	4+	856	HYGDQTFSSSTVKR(13)-KVTAVVESPEGER(1):0	null	2.06e-06	5.68613	3149.56	0.00013	0.041262	sp|P05030|PMA1_YEAST(252)-sp|P05030|PMA1_YEAST(457)	6	sp|P05030|PMA1_YEAST	P05030	PMA1_YEAST	252	sp|P05030|PMA1_YEAST	P05030	PMA1_YEAST	457	Intra	0	0
C_Lee_011216_ymitos_WT_Gly_BS3_XL_11_R1.raw;	11372;	13721	1091.31	2717668	4+	2328	SQTDAFYTQYKNGTAASEPTPITK(11)-THPNNIKLSINGIGK(7):0	null	1.17e-13	12.9318	4361.22	0.00159	0.364493	sp|P21306|ATP5E_YEAST(49)-sp|P38077|ATPG_YEAST(160)	75	sp|P21306|ATP5E_YEAST	P21306	ATP5E_YEAST	49	sp|P38077|ATPG_YEAST	P38077	ATPG_YEAST	160	Inter	1	0
C_Lee_011216_ymitos_WT_Gly_BS3_XL_11_R1.raw;	11386;	13736	1021.02	304204	4+	2330	SQTDAFYTQYKNGTAASEPTPITK(11)-LLSVMKAGTYPK(6):0	29,M(Oxidation[M]);	1.02e-08	7.9914	4079.04	1.0013	245.353	sp|P21306|ATP5E_YEAST(49)-sp|P38077|ATPG_YEAST(188)	239	sp|P21306|ATP5E_YEAST	P21306	ATP5E_YEAST	49	sp|P38077|ATPG_YEAST	P38077	ATPG_YEAST	188	Inter	1	0
C_Lee_011216_ymitos_WT_Gly_BS3_XL_11_R1.raw;	11388;	13738	865.439	865289	5+	2330	QMAEETVDKVVEVGGFHNLKPCHTR(9)-DPTSGKVIGAEAR(6):0	22,C(Carbamidomethyl[C]);	6.75e-11	10.1707	4318.15	4.00963	927.476	sp|P32191|GPDM_YEAST(475)-sp|P32191|GPDM_YEAST(258)	45	sp|P32191|GPDM_YEAST	P32191	GPDM_YEAST	475	sp|P32191|GPDM_YEAST	P32191	GPDM_YEAST	258	Intra	0	0
C_Lee_011216_ymitos_WT_Gly_BS3_XL_11_R1.raw;	11395;	13746	1017.9	1.32058e+06	3+	2331	THPNNIKLSINGIGK(7)-LLSVMKAGTYPK(6):0	null	5.77e-06	5.23882	3049.7	0.9921	325.098	sp|P38077|ATPG_YEAST(160)-sp|P38077|ATPG_YEAST(188)	26	sp|P38077|ATPG_YEAST	P38077	ATPG_YEAST	160	sp|P38077|ATPG_YEAST	P38077	ATPG_YEAST	188	Intra	0	0
C_Lee_011216_ymitos_WT_Gly_BS3_XL_11_R1.raw;	11476;	13833	873.252	433771	5+	2341	SQTDAFYTQYKNGTAASEPTPITK(11)-THPNNIKLSINGIGK(7):0	null	3.81e-10	9.41908	4361.22	0.00434	0.994904	sp|P21306|ATP5E_YEAST(49)-sp|P38077|ATPG_YEAST(160)	75	sp|P21306|ATP5E_YEAST	P21306	ATP5E_YEAST	49	sp|P38077|ATPG_YEAST	P38077	ATPG_YEAST	160	Inter	1	0
C_Lee_011216_ymitos_WT_Gly_BS3_XL_11_R1.raw;	11483;	13841	1021.27	754648	4+	2342	SQTDAFYTQYKNGTAASEPTPITK(11)-LLSVMKAGTYPK(6):0	29,M(Oxidation[M]);	2.94e-13	12.5317	4079.04	1.9881	487.036	sp|P21306|ATP5E_YEAST(49)-sp|P38077|ATPG_YEAST(188)	239	sp|P21306|ATP5E_YEAST	P21306	ATP5E_YEAST	49	sp|P38077|ATPG_YEAST	P38077	ATPG_YEAST	188	Inter	1	0
C_Lee_011216_ymitos_WT_Gly_BS3_XL_11_R1.raw;	1150;	2736	863.924	231467	4+	858	SHGEVHYYEAEAYDVDPENKTIK(20)-VKSSAK(2):0	null	1.97e-09	8.70553	3449.66	2.00537	580.816	sp|P40215|NDH1_YEAST(196)-sp|P40215|NDH1_YEAST(201)	9	sp|P40215|NDH1_YEAST	P40215	NDH1_YEAST	196	sp|P40215|NDH1_YEAST	P40215	NDH1_YEAST	201	Intra	0	0
C_Lee_011216_ymitos_WT_Gly_BS3_XL_11_R1.raw;	11546;	13908	651.561	248982	5+	2350	AVGKTTTDHISMAGPWLK(4)-LAGITTVKGGTGK(8):0	null	1.5e-07	6.82391	3251.76	1.01077	310.645	sp|P19414|ACON_YEAST(588)-sp|P19414|ACON_YEAST(254)	4	sp|P19414|ACON_YEAST	P19414	ACON_YEAST	588	sp|P19414|ACON_YEAST	P19414	ACON_YEAST	254	Intra	0	0
C_Lee_011216_ymitos_WT_Gly_BS3_XL_11_R1.raw;	11592;	13957	1021.27	1.08316e+06	4+	2356	SQTDAFYTQYKNGTAASEPTPITK(11)-LLSVMKAGTYPK(6):0	29,M(Oxidation[M]);	2.05e-11	10.6882	4079.04	1.99762	489.367	sp|P21306|ATP5E_YEAST(49)-sp|P38077|ATPG_YEAST(188)	239	sp|P21306|ATP5E_YEAST	P21306	ATP5E_YEAST	49	sp|P38077|ATPG_YEAST	P38077	ATPG_YEAST	188	Inter	1	0
C_Lee_011216_ymitos_WT_Gly_BS3_XL_11_R1.raw;	11608;	13974	873.849	950157	5+	2357	SQTDAFYTQYKNGTAASEPTPITK(11)-THPNNIKLSINGIGK(7):0	null	2.63e-09	8.58004	4361.22	2.99199	685.416	sp|P21306|ATP5E_YEAST(49)-sp|P38077|ATPG_YEAST(160)	75	sp|P21306|ATP5E_YEAST	P21306	ATP5E_YEAST	49	sp|P38077|ATPG_YEAST	P38077	ATPG_YEAST	160	Inter	1	0
C_Lee_011216_ymitos_WT_Gly_BS3_XL_11_R1.raw;	11645;	14014	651.361	584595	5+	2362	AVGKTTTDHISMAGPWLK(4)-LAGITTVKGGTGK(8):0	null	9.72e-06	5.01233	3251.76	0.00797	2.45022	sp|P19414|ACON_YEAST(588)-sp|P19414|ACON_YEAST(254)	4	sp|P19414|ACON_YEAST	P19414	ACON_YEAST	588	sp|P19414|ACON_YEAST	P19414	ACON_YEAST	254	Intra	0	0
C_Lee_011216_ymitos_WT_Gly_BS3_XL_11_R1.raw;	11692;	14064	1021.02	818190	4+	2368	SQTDAFYTQYKNGTAASEPTPITK(11)-LLSVMKAGTYPK(6):0	29,M(Oxidation[M]);	3.02e-09	8.51999	4079.04	1.00326	245.833	sp|P21306|ATP5E_YEAST(49)-sp|P38077|ATPG_YEAST(188)	239	sp|P21306|ATP5E_YEAST	P21306	ATP5E_YEAST	49	sp|P38077|ATPG_YEAST	P38077	ATPG_YEAST	188	Inter	1	0
C_Lee_011216_ymitos_WT_Gly_BS3_XL_11_R1.raw;	11717;	14091	1091.81	306268	4+	2372	SQTDAFYTQYKNGTAASEPTPITK(11)-THPNNIKLSINGIGK(7):0	null	5.44e-08	7.2644	4361.22	1.97915	453.496	sp|P21306|ATP5E_YEAST(49)-sp|P38077|ATPG_YEAST(160)	75	sp|P21306|ATP5E_YEAST	P21306	ATP5E_YEAST	49	sp|P38077|ATPG_YEAST	P38077	ATPG_YEAST	160	Inter	1	0
C_Lee_011216_ymitos_WT_Gly_BS3_XL_11_R1.raw;	11778;	14155	793.051	533748	5+	2379	IGLKGLWHTPADQTGHGSLNVALR(4)-VIVVHKSTIQR(6):0	null	2.09e-06	5.67985	3957.21	3.01119	760.166	sp|P28834|IDH1_YEAST(89)-sp|P28241|IDH2_YEAST(204)	9	sp|P28834|IDH1_YEAST	P28834	IDH1_YEAST	89	sp|P28241|IDH2_YEAST	P28241	IDH2_YEAST	204	Inter	1	0
C_Lee_011216_ymitos_WT_Gly_BS3_XL_11_R1.raw;	11810;	14190	1021.27	618326	4+	2383	SQTDAFYTQYKNGTAASEPTPITK(11)-LLSVMKAGTYPK(6):0	29,M(Oxidation[M]);	6.27e-12	11.2027	4079.04	2.00958	492.295	sp|P21306|ATP5E_YEAST(49)-sp|P38077|ATPG_YEAST(188)	239	sp|P21306|ATP5E_YEAST	P21306	ATP5E_YEAST	49	sp|P38077|ATPG_YEAST	P38077	ATPG_YEAST	188	Inter	1	0
C_Lee_011216_ymitos_WT_Gly_BS3_XL_11_R1.raw;	11826;	14207	1092.31	656876	4+	2385	SQTDAFYTQYKNGTAASEPTPITK(11)-THPNNIKLSINGIGK(7):0	null	3.65e-08	7.43771	4361.22	4.01039	918.501	sp|P21306|ATP5E_YEAST(49)-sp|P38077|ATPG_YEAST(160)	75	sp|P21306|ATP5E_YEAST	P21306	ATP5E_YEAST	49	sp|P38077|ATPG_YEAST	P38077	ATPG_YEAST	160	Inter	1	0
C_Lee_011216_ymitos_WT_Gly_BS3_XL_11_R1.raw;	11903;	14290	1021.01	537519	4+	2394	SQTDAFYTQYKNGTAASEPTPITK(11)-LLSVMKAGTYPK(6):0	29,M(Oxidation[M]);	1.26e-09	8.89963	4079.04	0.9681	237.22	sp|P21306|ATP5E_YEAST(49)-sp|P38077|ATPG_YEAST(188)	239	sp|P21306|ATP5E_YEAST	P21306	ATP5E_YEAST	49	sp|P38077|ATPG_YEAST	P38077	ATPG_YEAST	188	Inter	1	0
C_Lee_011216_ymitos_WT_Gly_BS3_XL_11_R1.raw;	11941;	14331	1091.56	237328	4+	2399	SQTDAFYTQYKNGTAASEPTPITK(11)-THPNNIKLSINGIGK(7):0	null	8.72e-09	8.05948	4361.22	0.97379	223.183	sp|P21306|ATP5E_YEAST(49)-sp|P38077|ATPG_YEAST(160)	75	sp|P21306|ATP5E_YEAST	P21306	ATP5E_YEAST	49	sp|P38077|ATPG_YEAST	P38077	ATPG_YEAST	160	Inter	1	0
C_Lee_011216_ymitos_WT_Gly_BS3_XL_11_R1.raw;	12005;	14400	1021.77	527887	4+	2407	SQTDAFYTQYKNGTAASEPTPITK(11)-LLSVMKAGTYPK(6):0	29,M(Oxidation[M]);	1.46e-09	8.83565	4079.04	4.01814	983.857	sp|P21306|ATP5E_YEAST(49)-sp|P38077|ATPG_YEAST(188)	239	sp|P21306|ATP5E_YEAST	P21306	ATP5E_YEAST	49	sp|P38077|ATPG_YEAST	P38077	ATPG_YEAST	188	Inter	1	0
C_Lee_011216_ymitos_WT_Gly_BS3_XL_11_R1.raw;	12117;	14522	1021.52	522068	4+	2422	SQTDAFYTQYKNGTAASEPTPITK(11)-LLSVMKAGTYPK(6):0	29,M(Oxidation[M]);	5.62e-08	7.25026	4079.04	2.99006	732.312	sp|P21306|ATP5E_YEAST(49)-sp|P38077|ATPG_YEAST(188)	239	sp|P21306|ATP5E_YEAST	P21306	ATP5E_YEAST	49	sp|P38077|ATPG_YEAST	P38077	ATPG_YEAST	188	Inter	1	0
C_Lee_011216_ymitos_WT_Gly_BS3_XL_11_R1.raw;	12125;	14531	873.648	2.36243e+06	5+	2423	SQTDAFYTQYKNGTAASEPTPITK(11)-THPNNIKLSINGIGK(7):0	null	3.06e-08	7.51428	4361.22	1.98644	455.166	sp|P21306|ATP5E_YEAST(49)-sp|P38077|ATPG_YEAST(160)	75	sp|P21306|ATP5E_YEAST	P21306	ATP5E_YEAST	49	sp|P38077|ATPG_YEAST	P38077	ATPG_YEAST	160	Inter	1	0
C_Lee_011216_ymitos_WT_Gly_BS3_XL_11_R1.raw;	12184;	14594	900.26	938362	4+	2430	KNPKLGHLLLNPALSLK(1)-IKGVSDEANLNETGR(2):0	null	7e-11	10.1549	3595.01	2.00159	556.303	sp|P09457|ATPO_YEAST(66)-sp|P07251|ATPA_YEAST(54)	1	sp|P09457|ATPO_YEAST	P09457	ATPO_YEAST	66	sp|P07251|ATPA_YEAST	P07251	ATPA_YEAST	54	Inter	1	0
C_Lee_011216_ymitos_WT_Gly_BS3_XL_11_R1.raw;	12224;	14638	1091.56	400994	4+	2435	SQTDAFYTQYKNGTAASEPTPITK(11)-THPNNIKLSINGIGK(7):0	null	1.37e-06	5.86328	4361.22	0.97915	224.411	sp|P21306|ATP5E_YEAST(49)-sp|P38077|ATPG_YEAST(160)	75	sp|P21306|ATP5E_YEAST	P21306	ATP5E_YEAST	49	sp|P38077|ATPG_YEAST	P38077	ATPG_YEAST	160	Inter	1	0
C_Lee_011216_ymitos_WT_Gly_BS3_XL_11_R1.raw;	1224;	2815	1099.88	251974	3+	871	HYGDQTFSSSTVKR(13)-KADTGIAVEGATDAAR(1):0	null	5.48e-10	9.26122	3294.61	2.00556	608.183	sp|P05030|PMA1_YEAST(252)-sp|P05030|PMA1_YEAST(644)	9	sp|P05030|PMA1_YEAST	P05030	PMA1_YEAST	252	sp|P05030|PMA1_YEAST	P05030	PMA1_YEAST	644	Intra	0	0
C_Lee_011216_ymitos_WT_Gly_BS3_XL_11_R1.raw;	12279;	14697	720.009	2.05485e+06	5+	2442	KNPKLGHLLLNPALSLK(4)-IKGVSDEANLNETGR(2):0	null	1.42e-16	15.8477	3595.01	0.00103	0.286428	sp|P09457|ATPO_YEAST(69)-sp|P07251|ATPA_YEAST(54)	18	sp|P09457|ATPO_YEAST	P09457	ATPO_YEAST	69	sp|P07251|ATPA_YEAST	P07251	ATPA_YEAST	54	Inter	1	0
C_Lee_011216_ymitos_WT_Gly_BS3_XL_11_R1.raw;	12360;	14785	1091.81	692000	4+	2452	SQTDAFYTQYKNGTAASEPTPITK(11)-THPNNIKLSINGIGK(7):0	null	1.54e-08	7.81248	4361.22	1.97815	453.267	sp|P21306|ATP5E_YEAST(49)-sp|P38077|ATPG_YEAST(160)	75	sp|P21306|ATP5E_YEAST	P21306	ATP5E_YEAST	49	sp|P38077|ATPG_YEAST	P38077	ATPG_YEAST	160	Inter	1	0
C_Lee_011216_ymitos_WT_Gly_BS3_XL_11_R1.raw;	12361;	14786	638.554	485410	5+	2452	LGSKGYFIKPTVFGDVK(4)-KVAFTGSTATGR(1):0	null	2.18e-10	9.66154	3187.73	0.00387	1.21365	sp|P46367|ALDH4_YEAST(399)-sp|P46367|ALDH4_YEAST(263)	8	sp|P46367|ALDH4_YEAST	P46367	ALDH4_YEAST	399	sp|P46367|ALDH4_YEAST	P46367	ALDH4_YEAST	263	Intra	0	0
C_Lee_011216_ymitos_WT_Gly_BS3_XL_11_R1.raw;	12381;	14807	1020.77	261250	4+	2455	SQTDAFYTQYKNGTAASEPTPITK(11)-LLSVMKAGTYPK(6):0	29,M(Oxidation[M]);	6.28e-07	6.20204	4079.04	0.00226	0.553914	sp|P21306|ATP5E_YEAST(49)-sp|P38077|ATPG_YEAST(188)	239	sp|P21306|ATP5E_YEAST	P21306	ATP5E_YEAST	49	sp|P38077|ATPG_YEAST	P38077	ATPG_YEAST	188	Inter	1	0
C_Lee_011216_ymitos_WT_Gly_BS3_XL_11_R1.raw;	12433;	14863	638.754	298218	5+	2461	LGSKGYFIKPTVFGDVK(4)-KVAFTGSTATGR(1):0	null	6.96e-08	7.15739	3187.73	1.00362	314.64	sp|P46367|ALDH4_YEAST(399)-sp|P46367|ALDH4_YEAST(263)	8	sp|P46367|ALDH4_YEAST	P46367	ALDH4_YEAST	399	sp|P46367|ALDH4_YEAST	P46367	ALDH4_YEAST	263	Intra	0	0
C_Lee_011216_ymitos_WT_Gly_BS3_XL_11_R1.raw;	12466;	14898	1091.56	882612	4+	2466	SQTDAFYTQYKNGTAASEPTPITK(11)-THPNNIKLSINGIGK(7):0	null	7.7e-14	13.1135	4361.22	0.98551	225.868	sp|P21306|ATP5E_YEAST(49)-sp|P38077|ATPG_YEAST(160)	75	sp|P21306|ATP5E_YEAST	P21306	ATP5E_YEAST	49	sp|P38077|ATPG_YEAST	P38077	ATPG_YEAST	160	Inter	1	0
C_Lee_011216_ymitos_WT_Gly_BS3_XL_11_R1.raw;	12531;	14967	1102.82	322518	4+	2473	KPIHADPPSFAEQSTSAEILETGIK(1)-IKGVSDEANLNETGR(2):0	null	1.4e-09	8.85387	4405.23	2.01071	456.125	sp|P00830|ATPB_YEAST(148)-sp|P07251|ATPA_YEAST(54)	23	sp|P00830|ATPB_YEAST	P00830	ATPB_YEAST	148	sp|P07251|ATPA_YEAST	P07251	ATPA_YEAST	54	Inter	1	0
C_Lee_011216_ymitos_WT_Gly_BS3_XL_11_R1.raw;	12553;	14990	1021.27	755987	4+	2476	SQTDAFYTQYKNGTAASEPTPITK(11)-LLSVMKAGTYPK(6):0	29,M(Oxidation[M]);	1.33e-07	6.87615	4079.04	1.99274	488.172	sp|P21306|ATP5E_YEAST(49)-sp|P38077|ATPG_YEAST(188)	239	sp|P21306|ATP5E_YEAST	P21306	ATP5E_YEAST	49	sp|P38077|ATPG_YEAST	P38077	ATPG_YEAST	188	Inter	1	0
C_Lee_011216_ymitos_WT_Gly_BS3_XL_11_R1.raw;	12590;	15030	1021.52	715256	4+	2481	SQTDAFYTQYKNGTAASEPTPITK(11)-LLSVMKAGTYPK(6):0	29,M(Oxidation[M]);	4.38e-07	6.35853	4079.04	2.99398	733.271	sp|P21306|ATP5E_YEAST(49)-sp|P38077|ATPG_YEAST(188)	239	sp|P21306|ATP5E_YEAST	P21306	ATP5E_YEAST	49	sp|P38077|ATPG_YEAST	P38077	ATPG_YEAST	188	Inter	1	0
C_Lee_011216_ymitos_WT_Gly_BS3_XL_11_R1.raw;	12665;	15110	838.705	318896	4+	2490	ISKAIQQAADEVASGK(3)-KSAAIVNESLGGLDPK(1):0	null	1.91e-09	8.71897	3350.79	-0.00051	-0.152157	sp|P08417|FUMH_YEAST(97)-sp|P08417|FUMH_YEAST(79)	4	sp|P08417|FUMH_YEAST	P08417	FUMH_YEAST	97	sp|P08417|FUMH_YEAST	P08417	FUMH_YEAST	79	Intra	0	0
C_Lee_011216_ymitos_WT_Gly_BS3_XL_11_R1.raw;	12808;	15264	627.349	3869059	5+	2508	VAFTGSTATGRHIYQSAAAGLKK(22)-GITGKGK(5):0	null	4.66e-05	4.33161	3131.71	0.00022	0.070227	sp|P46367|ALDH4_YEAST(285)-sp|P38071|ETR1_YEAST(370)	1	sp|P46367|ALDH4_YEAST	P46367	ALDH4_YEAST	285	sp|P38071|ETR1_YEAST	P38071	ETR1_YEAST	370	Inter	1	0
C_Lee_011216_ymitos_WT_Gly_BS3_XL_11_R1.raw;	12839;	15297	858.208	371922	4+	2511	APTAAELQAPPPPPSSTKSK(18)-FFGKASIASSFR(4):0	null	2.2e-08	7.65758	3428.8	0.00603	1.75811	sp|Q12230|LSP1_YEAST(29)-sp|Q12230|LSP1_YEAST(35)	26	sp|Q12230|LSP1_YEAST	Q12230	LSP1_YEAST	29	sp|Q12230|LSP1_YEAST	Q12230	LSP1_YEAST	35	Intra	0	0
C_Lee_011216_ymitos_WT_Gly_BS3_XL_11_R1.raw;	12893;	15354	693.577	284386	5+	2517	TAFKPHELTESVLPAAR(4)-YATKDGVAHLLNR(4):0	null	9.82e-10	9.00789	3460.85	2.00097	577.671	sp|P07257|QCR2_YEAST(115)-sp|P07257|QCR2_YEAST(44)	12	sp|P07257|QCR2_YEAST	P07257	QCR2_YEAST	115	sp|P07257|QCR2_YEAST	P07257	QCR2_YEAST	44	Intra	0	0
C_Lee_011216_ymitos_WT_Gly_BS3_XL_11_R1.raw;	12927;	15392	712.965	839871	5+	2522	SVQGWGDTAQEFGREELEEAKR(21)-RLDELKK(6):0	null	3.17e-05	4.49894	3559.79	-0.00058	-0.162885	sp|P16547|OM45_YEAST(239)-sp|P16547|OM45_YEAST(257)	3	sp|P16547|OM45_YEAST	P16547	OM45_YEAST	239	sp|P16547|OM45_YEAST	P16547	OM45_YEAST	257	Intra	0	0
C_Lee_011216_ymitos_WT_Gly_BS3_XL_11_R1.raw;	12957;	15424	899.866	689488	3+	2525	EKGELSKELLASLK(7)-ALKQVAGSLK(3):0	null	1.32e-11	10.8794	2695.57	1.00194	371.421	sp|P07251|ATPA_YEAST(528)-sp|P07251|ATPA_YEAST(421)	45	sp|P07251|ATPA_YEAST	P07251	ATPA_YEAST	528	sp|P07251|ATPA_YEAST	P07251	ATPA_YEAST	421	Intra	0	0
C_Lee_011216_ymitos_WT_Gly_BS3_XL_11_R1.raw;	12970;	15438	540.122	540683	5+	2527	EKGELSKELLASLK(7)-ALKQVAGSLK(3):0	null	1.39e-05	4.85699	2695.57	-0.00093	-0.344881	sp|P07251|ATPA_YEAST(528)-sp|P07251|ATPA_YEAST(421)	45	sp|P07251|ATPA_YEAST	P07251	ATPA_YEAST	528	sp|P07251|ATPA_YEAST	P07251	ATPA_YEAST	421	Intra	0	0
C_Lee_011216_ymitos_WT_Gly_BS3_XL_11_R1.raw;	13004;	15474	744.412	772121	4+	2531	DNGKHALIVYDDLSK(4)-AQVKAPGILPR(4):0	null	4.14e-08	7.383	2973.63	-0.0078	-2.62218	sp|P07251|ATPA_YEAST(299)-sp|P07251|ATPA_YEAST(169)	19	sp|P07251|ATPA_YEAST	P07251	ATPA_YEAST	299	sp|P07251|ATPA_YEAST	P07251	ATPA_YEAST	169	Intra	0	0
C_Lee_011216_ymitos_WT_Gly_BS3_XL_11_R1.raw;	13033;	15505	744.414	473093	4+	2534	DNGKHALIVYDDLSK(4)-AQVKAPGILPR(4):0	null	1.97e-13	12.7055	2973.63	-0.0022	-0.739587	sp|P07251|ATPA_YEAST(299)-sp|P07251|ATPA_YEAST(169)	19	sp|P07251|ATPA_YEAST	P07251	ATPA_YEAST	299	sp|P07251|ATPA_YEAST	P07251	ATPA_YEAST	169	Intra	0	0
C_Lee_011216_ymitos_WT_Gly_BS3_XL_11_R1.raw;	13049;	15522	933.746	749967	4+	2536	SPKELATEILPHEPTNVPESTLK(3)-AKDYVPSQR(2):0	null	6.75e-11	10.1707	3729.95	1.00987	270.6	sp|P20967|ODO1_YEAST(590)-sp|P20967|ODO1_YEAST(569)	21	sp|P20967|ODO1_YEAST	P20967	ODO1_YEAST	590	sp|P20967|ODO1_YEAST	P20967	ODO1_YEAST	569	Intra	0	0
C_Lee_011216_ymitos_WT_Gly_BS3_XL_11_R1.raw;	13066;	15541	674.901	2.77481e+06	4+	2538	EKGELSKELLASLK(7)-ALKQVAGSLK(3):0	null	2.67e-12	11.5735	2695.57	2e-05	0.007417	sp|P07251|ATPA_YEAST(528)-sp|P07251|ATPA_YEAST(421)	45	sp|P07251|ATPA_YEAST	P07251	ATPA_YEAST	528	sp|P07251|ATPA_YEAST	P07251	ATPA_YEAST	421	Intra	0	0
C_Lee_011216_ymitos_WT_Gly_BS3_XL_11_R1.raw;	13144;	15624	744.666	1.36321e+06	4+	2548	DNGKHALIVYDDLSK(4)-AQVKAPGILPR(4):0	null	7.75e-10	9.1107	2973.63	1.00584	338.025	sp|P07251|ATPA_YEAST(299)-sp|P07251|ATPA_YEAST(169)	19	sp|P07251|ATPA_YEAST	P07251	ATPA_YEAST	299	sp|P07251|ATPA_YEAST	P07251	ATPA_YEAST	169	Intra	0	0
C_Lee_011216_ymitos_WT_Gly_BS3_XL_11_R1.raw;	13157;	15638	747.397	1.50311e+06	5+	2549	SPKELATEILPHEPTNVPESTLK(3)-AKDYVPSQR(2):0	null	1.68e-12	11.7747	3729.95	2.00178	536.245	sp|P20967|ODO1_YEAST(590)-sp|P20967|ODO1_YEAST(569)	21	sp|P20967|ODO1_YEAST	P20967	ODO1_YEAST	590	sp|P20967|ODO1_YEAST	P20967	ODO1_YEAST	569	Intra	0	0
C_Lee_011216_ymitos_WT_Gly_BS3_XL_11_R1.raw;	13195;	15678	1092.31	659753	4+	2554	SQTDAFYTQYKNGTAASEPTPITK(11)-THPNNIKLSINGIGK(7):0	null	4.03e-07	6.39469	4361.22	3.98987	913.805	sp|P21306|ATP5E_YEAST(49)-sp|P38077|ATPG_YEAST(160)	75	sp|P21306|ATP5E_YEAST	P21306	ATP5E_YEAST	49	sp|P38077|ATPG_YEAST	P38077	ATPG_YEAST	160	Inter	1	0
C_Lee_011216_ymitos_WT_Gly_BS3_XL_11_R1.raw;	13221;	15706	1021.02	437471	4+	2557	SQTDAFYTQYKNGTAASEPTPITK(11)-LLSVMKAGTYPK(6):0	29,M(Oxidation[M]);	4.41e-07	6.35556	4079.04	1.01202	247.979	sp|P21306|ATP5E_YEAST(49)-sp|P38077|ATPG_YEAST(188)	239	sp|P21306|ATP5E_YEAST	P21306	ATP5E_YEAST	49	sp|P38077|ATPG_YEAST	P38077	ATPG_YEAST	188	Inter	1	0
C_Lee_011216_ymitos_WT_Gly_BS3_XL_11_R1.raw;	1325;	2923	874.484	206258	3+	888	HIYQSAAAGLKK(11)-KVAFTGSTATGR(1):0	null	1.83e-07	6.73755	2618.42	2.01136	767.274	sp|P46367|ALDH4_YEAST(285)-sp|P46367|ALDH4_YEAST(263)	50	sp|P46367|ALDH4_YEAST	P46367	ALDH4_YEAST	285	sp|P46367|ALDH4_YEAST	P46367	ALDH4_YEAST	263	Intra	0	0
C_Lee_011216_ymitos_WT_Gly_BS3_XL_11_R1.raw;	13262;	15750	705.881	941389	4+	2562	IDLLVSDKEMAQR(8)-KQSWVAPPPR(1):0	null	1.19e-11	10.9245	2819.5	-0.00349	-1.23737	sp|P39522|ILV3_YEAST(546)-sp|P39522|ILV3_YEAST(552)	54	sp|P39522|ILV3_YEAST	P39522	ILV3_YEAST	546	sp|P39522|ILV3_YEAST	P39522	ILV3_YEAST	552	Intra	0	0
C_Lee_011216_ymitos_WT_Gly_BS3_XL_11_R1.raw;	13271;	15759	933.496	1.06212e+06	4+	2563	SPKELATEILPHEPTNVPESTLK(3)-AKDYVPSQR(2):0	null	4e-09	8.39794	3729.95	0.00695	1.86279	sp|P20967|ODO1_YEAST(590)-sp|P20967|ODO1_YEAST(569)	21	sp|P20967|ODO1_YEAST	P20967	ODO1_YEAST	590	sp|P20967|ODO1_YEAST	P20967	ODO1_YEAST	569	Intra	0	0
C_Lee_011216_ymitos_WT_Gly_BS3_XL_11_R1.raw;	13316;	15807	873.448	321382	5+	2569	SQTDAFYTQYKNGTAASEPTPITK(11)-THPNNIKLSINGIGK(7):0	null	1.34e-06	5.8729	4361.22	0.98794	226.425	sp|P21306|ATP5E_YEAST(49)-sp|P38077|ATPG_YEAST(160)	75	sp|P21306|ATP5E_YEAST	P21306	ATP5E_YEAST	49	sp|P38077|ATPG_YEAST	P38077	ATPG_YEAST	160	Inter	1	0
C_Lee_011216_ymitos_WT_Gly_BS3_XL_11_R1.raw;	13317;	15808	638.51	763671	6+	2569	QEYKRPSPESHPVTYR(4)-LPIKYGDLVADIQLR(4):0	null	9.8e-09	8.00877	3824.03	0.99079	258.961	sp|Q03976|RT24_YEAST(173)-sp|Q03201|RT10_YEAST(37)	3	sp|Q03976|RT24_YEAST	Q03976	RT24_YEAST	173	sp|Q03201|RT10_YEAST	Q03201	RT10_YEAST	37	Inter	1	0
C_Lee_011216_ymitos_WT_Gly_BS3_XL_11_R1.raw;	13336;	15829	638.343	555358	6+	2571	QEYKRPSPESHPVTYR(4)-LPIKYGDLVADIQLR(4):0	null	1.85e-10	9.73283	3824.03	-0.01337	-3.49541	sp|Q03976|RT24_YEAST(173)-sp|Q03201|RT10_YEAST(37)	3	sp|Q03976|RT24_YEAST	Q03976	RT24_YEAST	173	sp|Q03201|RT10_YEAST	Q03201	RT10_YEAST	37	Inter	1	0
C_Lee_011216_ymitos_WT_Gly_BS3_XL_11_R1.raw;	13452;	15956	1112.79	1.08633e+06	4+	2588	SVQGWGDTAQEFGREELEEAKR(21)-LLKNNTGDANTEEAAAR(3):0	null	1.89e-11	10.7235	4446.13	1.00467	225.863	sp|P16547|OM45_YEAST(239)-sp|P16547|OM45_YEAST(204)	14	sp|P16547|OM45_YEAST	P16547	OM45_YEAST	239	sp|P16547|OM45_YEAST	P16547	OM45_YEAST	204	Intra	0	0
C_Lee_011216_ymitos_WT_Gly_BS3_XL_11_R1.raw;	13590;	16108	571.145	457939	5+	2607	NIKPLQPGELILVR(3)-YHGVKLHLR(5):0	null	9.83e-09	8.00745	2848.68	2.00696	703.778	sp|Q03799|RT08_YEAST(119)-sp|P33759|RT05_YEAST(228)	6	sp|Q03799|RT08_YEAST	Q03799	RT08_YEAST	119	sp|P33759|RT05_YEAST	P33759	RT05_YEAST	228	Inter	1	0
C_Lee_011216_ymitos_WT_Gly_BS3_XL_11_R1.raw;	13602;	16121	771.444	566316	4+	2609	IVKEEIFGPVVTVTK(3)-HIYQSAAAGLKK(11):0	null	4.93e-11	10.3072	3081.75	0.00107	0.347092	sp|P46367|ALDH4_YEAST(419)-sp|P46367|ALDH4_YEAST(285)	29	sp|P46367|ALDH4_YEAST	P46367	ALDH4_YEAST	419	sp|P46367|ALDH4_YEAST	P46367	ALDH4_YEAST	285	Intra	0	0
C_Lee_011216_ymitos_WT_Gly_BS3_XL_11_R1.raw;	13609;	16129	779.425	337427	4+	2610	ESELLGGTFKSTLDR(10)-ISTLAVKVHGGSR(7):0	null	7.85e-07	6.10513	3113.67	-0.00157	-0.504065	sp|P07257|QCR2_YEAST(79)-sp|P07257|QCR2_YEAST(34)	13	sp|P07257|QCR2_YEAST	P07257	QCR2_YEAST	79	sp|P07257|QCR2_YEAST	P07257	QCR2_YEAST	34	Intra	0	0
C_Lee_011216_ymitos_WT_Gly_BS3_XL_11_R1.raw;	13624;	16145	1112.54	398415	4+	2612	SVQGWGDTAQEFGREELEEAKR(21)-LLKNNTGDANTEEAAAR(3):0	null	1.41e-07	6.85078	4446.13	-0.01337	-3.00644	sp|P16547|OM45_YEAST(239)-sp|P16547|OM45_YEAST(204)	14	sp|P16547|OM45_YEAST	P16547	OM45_YEAST	239	sp|P16547|OM45_YEAST	P16547	OM45_YEAST	204	Intra	0	0
C_Lee_011216_ymitos_WT_Gly_BS3_XL_11_R1.raw;	13645;	16168	570.743	1160458	5+	2615	NIKPLQPGELILVR(3)-YHGVKLHLR(5):0	null	1.52e-09	8.81816	2848.68	0.00016	0.056147	sp|Q03799|RT08_YEAST(119)-sp|P33759|RT05_YEAST(228)	6	sp|Q03799|RT08_YEAST	Q03799	RT08_YEAST	119	sp|P33759|RT05_YEAST	P33759	RT05_YEAST	228	Inter	1	0
C_Lee_011216_ymitos_WT_Gly_BS3_XL_11_R1.raw;	1369;	2970	948.543	106765	3+	896	IVGEAITNHPKIK(11)-HIYQSAAAGLKK(11):0	null	4.28e-15	14.3686	2842.61	-0.00043	-0.151216	sp|P46367|ALDH4_YEAST(260)-sp|P46367|ALDH4_YEAST(285)	3	sp|P46367|ALDH4_YEAST	P46367	ALDH4_YEAST	260	sp|P46367|ALDH4_YEAST	P46367	ALDH4_YEAST	285	Intra	0	0
C_Lee_011216_ymitos_WT_Gly_BS3_XL_11_R1.raw;	13699;	16226	771.444	5114142	4+	2621	IVKEEIFGPVVTVTK(3)-HIYQSAAAGLKK(11):0	null	6.59e-13	12.1811	3081.75	-0.00041	-0.132998	sp|P46367|ALDH4_YEAST(419)-sp|P46367|ALDH4_YEAST(285)	29	sp|P46367|ALDH4_YEAST	P46367	ALDH4_YEAST	419	sp|P46367|ALDH4_YEAST	P46367	ALDH4_YEAST	285	Intra	0	0
C_Lee_011216_ymitos_WT_Gly_BS3_XL_11_R1.raw;	13733;	16263	841.199	811896	4+	2626	ENSAVAAKEGLALSSNISR(8)-GKDLSPAINYTK(2):0	null	1.29e-12	11.8894	3359.76	1.00992	300.413	sp|P07256|QCR1_YEAST(88)-sp|P07257|QCR2_YEAST(312)	16	sp|P07256|QCR1_YEAST	P07256	QCR1_YEAST	88	sp|P07257|QCR2_YEAST	P07257	QCR2_YEAST	312	Inter	1	0
C_Lee_011216_ymitos_WT_Gly_BS3_XL_11_R1.raw;	13794;	16330	771.444	6.49938e+06	4+	2634	IVKEEIFGPVVTVTK(3)-HIYQSAAAGLKK(11):0	null	1.22e-14	13.9136	3081.75	-0.00017	-0.055145	sp|P46367|ALDH4_YEAST(419)-sp|P46367|ALDH4_YEAST(285)	29	sp|P46367|ALDH4_YEAST	P46367	ALDH4_YEAST	419	sp|P46367|ALDH4_YEAST	P46367	ALDH4_YEAST	285	Intra	0	0
C_Lee_011216_ymitos_WT_Gly_BS3_XL_11_R1.raw;	13848;	16388	730.585	1.67399e+06	5+	2640	KELDSAMAGDNAGVLLR(1)-KGEELEIVGHNSTPLK(1):0	null	3.69e-16	15.433	3646.89	1.00184	274.56	sp|P02992|EFTU_YEAST(303)-sp|P02992|EFTU_YEAST(277)	40	sp|P02992|EFTU_YEAST	P02992	EFTU_YEAST	303	sp|P02992|EFTU_YEAST	P02992	EFTU_YEAST	277	Intra	0	0
C_Lee_011216_ymitos_WT_Gly_BS3_XL_11_R1.raw;	13887;	16431	771.444	3.15229e+06	4+	2645	IVKEEIFGPVVTVTK(3)-HIYQSAAAGLKK(11):0	null	1.77e-09	8.75203	3081.75	0.00083	0.26924	sp|P46367|ALDH4_YEAST(419)-sp|P46367|ALDH4_YEAST(285)	29	sp|P46367|ALDH4_YEAST	P46367	ALDH4_YEAST	419	sp|P46367|ALDH4_YEAST	P46367	ALDH4_YEAST	285	Intra	0	0
C_Lee_011216_ymitos_WT_Gly_BS3_XL_11_R1.raw;	13944;	16492	912.728	3422023	4+	2652	KELDSAMAGDNAGVLLR(1)-KGEELEIVGHNSTPLK(1):0	null	3.37e-17	16.4724	3646.89	-0.0035	-0.959458	sp|P02992|EFTU_YEAST(303)-sp|P02992|EFTU_YEAST(277)	40	sp|P02992|EFTU_YEAST	P02992	EFTU_YEAST	303	sp|P02992|EFTU_YEAST	P02992	EFTU_YEAST	277	Intra	0	0
C_Lee_011216_ymitos_WT_Gly_BS3_XL_11_R1.raw;	13990;	16540	964.848	389031	5+	2657	CWECGSVYKLNPVGVPNDDHHH(9)-KGTMKDPIIIESYDDYR(5):0	1,C(Carbamidomethyl[C]);4,C(Carbamidomethyl[C]);26,M(Oxidation[M]);	3.97e-12	11.4012	4816.2	3.00304	623.01	sp|P04037|COX4_YEAST(142)-sp|P04037|COX4_YEAST(95)	55	sp|P04037|COX4_YEAST	P04037	COX4_YEAST	142	sp|P04037|COX4_YEAST	P04037	COX4_YEAST	95	Intra	0	0
C_Lee_011216_ymitos_WT_Gly_BS3_XL_11_R1.raw;	14038;	16592	641.167	634221	5+	2662	IANVVHFYKSLPQGPAPAIK(9)-IKPEIDAK(2):0	null	1.11e-06	5.95468	3199.8	0.99996	312.311	sp|Q06405|ATPK_YEAST(38)-sp|P30902|ATP7_YEAST(143)	8	sp|Q06405|ATPK_YEAST	Q06405	ATPK_YEAST	38	sp|P30902|ATP7_YEAST	P30902	ATP7_YEAST	143	Inter	1	0
C_Lee_011216_ymitos_WT_Gly_BS3_XL_11_R1.raw;	14041;	16595	811.618	947715	5+	2663	DKDGNEFMLKPPHGDGLPQR(2)-SKTIFTVTPGSEQIR(2):0	null	2.6e-07	6.58503	4051.05	2.00849	495.426	sp|P19414|ACON_YEAST(514)-sp|P19414|ACON_YEAST(408)	8	sp|P19414|ACON_YEAST	P19414	ACON_YEAST	514	sp|P19414|ACON_YEAST	P19414	ACON_YEAST	408	Intra	0	0
C_Lee_011216_ymitos_WT_Gly_BS3_XL_11_R1.raw;	14044;	16598	955.304	734176	5+	2663	SKPHVNIGTIGHVDHGKTTLTAAITK(17)-GGANFLDYAAIDKAPEER(13):0	null	7.67e-06	5.1152	4769.48	2.00436	419.982	sp|P02992|EFTU_YEAST(61)-sp|P02992|EFTU_YEAST(88)	7	sp|P02992|EFTU_YEAST	P02992	EFTU_YEAST	61	sp|P02992|EFTU_YEAST	P02992	EFTU_YEAST	88	Intra	0	0
C_Lee_011216_ymitos_WT_Gly_BS3_XL_11_R1.raw;	14050;	16605	730.386	671119	5+	2664	KELDSAMAGDNAGVLLR(1)-KGEELEIVGHNSTPLK(1):0	null	3.29e-10	9.4828	3646.89	0.00394	1.08007	sp|P02992|EFTU_YEAST(303)-sp|P02992|EFTU_YEAST(277)	40	sp|P02992|EFTU_YEAST	P02992	EFTU_YEAST	303	sp|P02992|EFTU_YEAST	P02992	EFTU_YEAST	277	Intra	0	0
C_Lee_011216_ymitos_WT_Gly_BS3_XL_11_R1.raw;	14067;	16623	955.704	1.06259e+06	5+	2666	SKPHVNIGTIGHVDHGKTTLTAAITK(17)-GGANFLDYAAIDKAPEER(13):0	null	6.25e-06	5.20412	4769.48	4.00751	839.358	sp|P02992|EFTU_YEAST(61)-sp|P02992|EFTU_YEAST(88)	7	sp|P02992|EFTU_YEAST	P02992	EFTU_YEAST	61	sp|P02992|EFTU_YEAST	P02992	EFTU_YEAST	88	Intra	0	0
C_Lee_011216_ymitos_WT_Gly_BS3_XL_11_R1.raw;	14075;	16631	811.819	576836	5+	2667	DKDGNEFMLKPPHGDGLPQR(2)-SKTIFTVTPGSEQIR(2):0	null	2.34e-05	4.63078	4051.05	3.01129	742.6	sp|P19414|ACON_YEAST(514)-sp|P19414|ACON_YEAST(408)	8	sp|P19414|ACON_YEAST	P19414	ACON_YEAST	514	sp|P19414|ACON_YEAST	P19414	ACON_YEAST	408	Intra	0	0
C_Lee_011216_ymitos_WT_Gly_BS3_XL_11_R1.raw;	14082;	16639	640.967	516807	5+	2668	IANVVHFYKSLPQGPAPAIK(9)-IKPEIDAK(2):0	null	5.68e-07	6.24565	3199.8	-0.00409	-1.2778	sp|Q06405|ATPK_YEAST(38)-sp|P30902|ATP7_YEAST(143)	8	sp|Q06405|ATPK_YEAST	Q06405	ATPK_YEAST	38	sp|P30902|ATP7_YEAST	P30902	ATP7_YEAST	143	Inter	1	0
C_Lee_011216_ymitos_WT_Gly_BS3_XL_11_R1.raw;	14110;	16668	952.015	262116	4+	2671	KPIHADPPSFAEQSTSAEILETGIK(1)-QLAKSVISR(4):0	null	6.27e-13	12.2027	3804.03	-0.00056	-0.147173	sp|P00830|ATPB_YEAST(148)-sp|P05626|ATPF_YEAST(209)	69	sp|P00830|ATPB_YEAST	P00830	ATPB_YEAST	148	sp|P05626|ATPF_YEAST	P05626	ATPF_YEAST	209	Inter	1	0
C_Lee_011216_ymitos_WT_Gly_BS3_XL_11_R1.raw;	14142;	16703	864.693	5.77742e+06	4+	2675	EYVASDIVEFTVKPK(13)-HYSLCSASTKNGLR(10):0	20,C(Carbamidomethyl[C]);	1.2e-11	10.9208	3454.74	-0.00272	-0.787094	sp|P39676|FHP_YEAST(170)-sp|P39676|FHP_YEAST(217)	31	sp|P39676|FHP_YEAST	P39676	FHP_YEAST	170	sp|P39676|FHP_YEAST	P39676	FHP_YEAST	217	Intra	0	0
C_Lee_011216_ymitos_WT_Gly_BS3_XL_11_R1.raw;	1416;	3021	970.869	208864	3+	904	IKGVSDEANLNETGR(2)-LVKEGELVKR(9):0	null	2.4e-12	11.6198	2909.58	0.00224	0.769603	sp|P07251|ATPA_YEAST(54)-sp|P07251|ATPA_YEAST(126)	46	sp|P07251|ATPA_YEAST	P07251	ATPA_YEAST	54	sp|P07251|ATPA_YEAST	P07251	ATPA_YEAST	126	Intra	0	0
C_Lee_011216_ymitos_WT_Gly_BS3_XL_11_R1.raw;	14185;	16749	676.682	802760	6+	2680	DKDGNEFMLKPPHGDGLPQR(2)-SKTIFTVTPGSEQIR(2):0	null	1.58e-09	8.80134	4051.05	3.00159	740.209	sp|P19414|ACON_YEAST(514)-sp|P19414|ACON_YEAST(408)	8	sp|P19414|ACON_YEAST	P19414	ACON_YEAST	514	sp|P19414|ACON_YEAST	P19414	ACON_YEAST	408	Intra	0	0
C_Lee_011216_ymitos_WT_Gly_BS3_XL_11_R1.raw;	14197;	16762	811.618	817556	5+	2682	DKDGNEFMLKPPHGDGLPQR(2)-SKTIFTVTPGSEQIR(2):0	null	1.77e-09	8.75203	4051.05	2.00849	495.426	sp|P19414|ACON_YEAST(514)-sp|P19414|ACON_YEAST(408)	8	sp|P19414|ACON_YEAST	P19414	ACON_YEAST	514	sp|P19414|ACON_YEAST	P19414	ACON_YEAST	408	Intra	0	0
C_Lee_011216_ymitos_WT_Gly_BS3_XL_11_R1.raw;	14208;	16774	952.014	8530219	4+	2683	KPIHADPPSFAEQSTSAEILETGIK(1)-QLAKSVISR(4):0	null	3.02e-14	13.52	3804.03	-0.00324	-0.851503	sp|P00830|ATPB_YEAST(148)-sp|P05626|ATPF_YEAST(209)	69	sp|P00830|ATPB_YEAST	P00830	ATPB_YEAST	148	sp|P05626|ATPF_YEAST	P05626	ATPF_YEAST	209	Inter	1	0
C_Lee_011216_ymitos_WT_Gly_BS3_XL_11_R1.raw;	14239;	16807	691.955	530796	5+	2687	EYVASDIVEFTVKPK(13)-HYSLCSASTKNGLR(10):0	20,C(Carbamidomethyl[C]);	3.48e-06	5.45842	3454.74	-0.00422	-1.22115	sp|P39676|FHP_YEAST(170)-sp|P39676|FHP_YEAST(217)	31	sp|P39676|FHP_YEAST	P39676	FHP_YEAST	170	sp|P39676|FHP_YEAST	P39676	FHP_YEAST	217	Intra	0	0
C_Lee_011216_ymitos_WT_Gly_BS3_XL_11_R1.raw;	14305;	16877	924.998	882401	4+	2694	SQFVKENPTLRPAEISK(5)-IAGEKWQNLEADIK(5):0	null	1.89e-07	6.72354	3694.96	1.00545	271.966	sp|Q02486|ABF2_YEAST(63)-sp|Q02486|ABF2_YEAST(80)	39	sp|Q02486|ABF2_YEAST	Q02486	ABF2_YEAST	63	sp|Q02486|ABF2_YEAST	Q02486	ABF2_YEAST	80	Intra	0	0
C_Lee_011216_ymitos_WT_Gly_BS3_XL_11_R1.raw;	14311;	16884	952.014	9054136	4+	2695	KPIHADPPSFAEQSTSAEILETGIK(1)-QLAKSVISR(4):0	null	7.33e-14	13.1349	3804.03	-0.00276	-0.725355	sp|P00830|ATPB_YEAST(148)-sp|P05626|ATPF_YEAST(209)	69	sp|P00830|ATPB_YEAST	P00830	ATPB_YEAST	148	sp|P05626|ATPF_YEAST	P05626	ATPF_YEAST	209	Inter	1	0
C_Lee_011216_ymitos_WT_Gly_BS3_XL_11_R1.raw;	14364;	16941	924.746	3.36216e+06	4+	2702	SQFVKENPTLRPAEISK(5)-IAGEKWQNLEADIK(5):0	null	3.39e-13	12.4698	3694.96	-0.00111	-0.300328	sp|Q02486|ABF2_YEAST(63)-sp|Q02486|ABF2_YEAST(80)	39	sp|Q02486|ABF2_YEAST	Q02486	ABF2_YEAST	63	sp|Q02486|ABF2_YEAST	Q02486	ABF2_YEAST	80	Intra	0	0
C_Lee_011216_ymitos_WT_Gly_BS3_XL_11_R1.raw;	14377;	16955	569.915	598203	5+	2703	SKFEQLGIHYEHR(2)-KLNLFLSTK(1):0	null	9.63e-11	10.0164	2843.53	1.00338	352.614	sp|P21954|IDHP_YEAST(255)-sp|P21954|IDHP_YEAST(221)	28	sp|P21954|IDHP_YEAST	P21954	IDHP_YEAST	255	sp|P21954|IDHP_YEAST	P21954	IDHP_YEAST	221	Intra	0	0
C_Lee_011216_ymitos_WT_Gly_BS3_XL_11_R1.raw;	14397;	16977	724.399	542540	4+	2706	GYFIKPTVFGDVK(5)-HIYQSAAAGLKK(11):0	null	1.95e-08	7.70997	2893.57	-0.00673	-2.32504	sp|P46367|ALDH4_YEAST(404)-sp|P46367|ALDH4_YEAST(285)	6	sp|P46367|ALDH4_YEAST	P46367	ALDH4_YEAST	404	sp|P46367|ALDH4_YEAST	P46367	ALDH4_YEAST	285	Intra	0	0
C_Lee_011216_ymitos_WT_Gly_BS3_XL_11_R1.raw;	14408;	16989	761.813	2.71401e+06	5+	2707	KPIHADPPSFAEQSTSAEILETGIK(1)-QLAKSVISR(4):0	null	2.27e-11	10.644	3804.03	-0.00406	-1.06701	sp|P00830|ATPB_YEAST(148)-sp|P05626|ATPF_YEAST(209)	69	sp|P00830|ATPB_YEAST	P00830	ATPB_YEAST	148	sp|P05626|ATPF_YEAST	P05626	ATPF_YEAST	209	Inter	1	0
C_Lee_011216_ymitos_WT_Gly_BS3_XL_11_R1.raw;	14437;	17020	474.929	574801	6+	2711	SKFEQLGIHYEHR(2)-KLNLFLSTK(1):0	null	3.13e-13	12.5045	2843.53	-0.00228	-0.801536	sp|P21954|IDHP_YEAST(255)-sp|P21954|IDHP_YEAST(221)	28	sp|P21954|IDHP_YEAST	P21954	IDHP_YEAST	255	sp|P21954|IDHP_YEAST	P21954	IDHP_YEAST	221	Intra	0	0
C_Lee_011216_ymitos_WT_Gly_BS3_XL_11_R1.raw;	14464;	17049	739.999	7278420	5+	2714	SQFVKENPTLRPAEISK(5)-IAGEKWQNLEADIK(5):0	null	1.16e-10	9.93554	3694.96	-0.00027	-0.073053	sp|Q02486|ABF2_YEAST(63)-sp|Q02486|ABF2_YEAST(80)	39	sp|Q02486|ABF2_YEAST	Q02486	ABF2_YEAST	63	sp|Q02486|ABF2_YEAST	Q02486	ABF2_YEAST	80	Intra	0	0
C_Lee_011216_ymitos_WT_Gly_BS3_XL_11_R1.raw;	14512;	17100	762.414	1.87102e+06	5+	2720	KPIHADPPSFAEQSTSAEILETGIK(1)-QLAKSVISR(4):0	null	1.37e-07	6.86328	3804.03	3.00499	789.117	sp|P00830|ATPB_YEAST(148)-sp|P05626|ATPF_YEAST(209)	69	sp|P00830|ATPB_YEAST	P00830	ATPB_YEAST	148	sp|P05626|ATPF_YEAST	P05626	ATPF_YEAST	209	Inter	1	0
C_Lee_011216_ymitos_WT_Gly_BS3_XL_11_R1.raw;	14536;	17126	569.915	1.01214e+06	5+	2723	SKFEQLGIHYEHR(2)-KLNLFLSTK(1):0	null	6.93e-10	9.15927	2843.53	1.00553	353.37	sp|P21954|IDHP_YEAST(255)-sp|P21954|IDHP_YEAST(221)	28	sp|P21954|IDHP_YEAST	P21954	IDHP_YEAST	255	sp|P21954|IDHP_YEAST	P21954	IDHP_YEAST	221	Intra	0	0
C_Lee_011216_ymitos_WT_Gly_BS3_XL_11_R1.raw;	14561;	17154	924.746	1.2135e+06	4+	2726	SQFVKENPTLRPAEISK(5)-IAGEKWQNLEADIK(5):0	null	8.07e-09	8.09313	3694.96	-0.00187	-0.505958	sp|Q02486|ABF2_YEAST(63)-sp|Q02486|ABF2_YEAST(80)	39	sp|Q02486|ABF2_YEAST	Q02486	ABF2_YEAST	63	sp|Q02486|ABF2_YEAST	Q02486	ABF2_YEAST	80	Intra	0	0
C_Lee_011216_ymitos_WT_Gly_BS3_XL_11_R1.raw;	14565;	17158	570.114	918625	5+	2727	SKFEQLGIHYEHR(2)-KLNLFLSTK(1):0	null	3.71e-11	10.4306	2843.53	2.00133	703.074	sp|P21954|IDHP_YEAST(255)-sp|P21954|IDHP_YEAST(221)	28	sp|P21954|IDHP_YEAST	P21954	IDHP_YEAST	255	sp|P21954|IDHP_YEAST	P21954	IDHP_YEAST	221	Intra	0	0
C_Lee_011216_ymitos_WT_Gly_BS3_XL_11_R1.raw;	14595;	17190	593.845	332122	6+	2730	QLLRPGVTLGVGSSFDALKLSEPVHK(19)-AKQPVK(2):0	null	8.2e-06	5.08619	3555.02	2.00604	563.806	sp|P04840|VDAC1_YEAST(267)-sp|P04840|VDAC1_YEAST(46)	1	sp|P04840|VDAC1_YEAST	P04840	VDAC1_YEAST	267	sp|P04840|VDAC1_YEAST	P04840	VDAC1_YEAST	46	Intra	0	0
C_Lee_011216_ymitos_WT_Gly_BS3_XL_11_R1.raw;	14611;	17208	761.815	651988	5+	2732	KPIHADPPSFAEQSTSAEILETGIK(1)-QLAKSVISR(4):0	null	1.38e-07	6.86012	3804.03	0.00539	1.41654	sp|P00830|ATPB_YEAST(148)-sp|P05626|ATPF_YEAST(209)	69	sp|P00830|ATPB_YEAST	P00830	ATPB_YEAST	148	sp|P05626|ATPF_YEAST	P05626	ATPF_YEAST	209	Inter	1	0
C_Lee_011216_ymitos_WT_Gly_BS3_XL_11_R1.raw;	14628;	17226	748.992	1.6692e+06	5+	2734	TCPKGLNPGLAIAEIKK(4)-NTLACICKIDQNESK(8):0	2,C(Carbamidomethyl[C]);22,C(Carbamidomethyl[C]);24,C(Carbamidomethyl[C]);	4.35e-07	6.36151	3739.93	-0.00825	-2.20533	sp|P21801|SDHB_YEAST(248)-sp|P21801|SDHB_YEAST(110)	15	sp|P21801|SDHB_YEAST	P21801	SDHB_YEAST	248	sp|P21801|SDHB_YEAST	P21801	SDHB_YEAST	110	Intra	0	0
C_Lee_011216_ymitos_WT_Gly_BS3_XL_11_R1.raw;	14698;	17301	873.051	874141	5+	2742	EGNVSAYYNGQEYGSSAPPQLGKLHNIK(23)-QGIKEDALSLK(4):0	null	2.06e-06	5.68613	4359.2	1.01476	232.678	sp|P16547|OM45_YEAST(55)-sp|P16547|OM45_YEAST(64)	3	sp|P16547|OM45_YEAST	P16547	OM45_YEAST	55	sp|P16547|OM45_YEAST	P16547	OM45_YEAST	64	Intra	0	0
C_Lee_011216_ymitos_WT_Gly_BS3_XL_11_R1.raw;	14704;	17307	739.999	1.63758e+06	5+	2742	SQFVKENPTLRPAEISK(5)-IAGEKWQNLEADIK(5):0	null	2.03e-06	5.6925	3694.96	0.00063	0.170456	sp|Q02486|ABF2_YEAST(63)-sp|Q02486|ABF2_YEAST(80)	39	sp|Q02486|ABF2_YEAST	Q02486	ABF2_YEAST	63	sp|Q02486|ABF2_YEAST	Q02486	ABF2_YEAST	80	Intra	0	0
C_Lee_011216_ymitos_WT_Gly_BS3_XL_11_R1.raw;	14722;	17327	560.728	656472	5+	2744	VEFEKPLLLLSEKK(13)-GQVKVCAVK(4):0	20,C(Carbamidomethyl[C]);	3.69e-09	8.43297	2797.6	1.00178	357.828	sp|P19882|HSP60_YEAST(246)-sp|P19882|HSP60_YEAST(293)	23	sp|P19882|HSP60_YEAST	P19882	HSP60_YEAST	246	sp|P19882|HSP60_YEAST	P19882	HSP60_YEAST	293	Intra	0	0
C_Lee_011216_ymitos_WT_Gly_BS3_XL_11_R1.raw;	14731;	17336	952.518	1.09487e+06	4+	2745	KPIHADPPSFAEQSTSAEILETGIK(1)-QLAKSVISR(4):0	null	2.35e-08	7.62893	3804.03	2.01216	528.535	sp|P00830|ATPB_YEAST(148)-sp|P05626|ATPF_YEAST(209)	69	sp|P00830|ATPB_YEAST	P00830	ATPB_YEAST	148	sp|P05626|ATPF_YEAST	P05626	ATPF_YEAST	209	Inter	1	0
C_Lee_011216_ymitos_WT_Gly_BS3_XL_11_R1.raw;	14741;	17347	560.528	869526	5+	2747	VEFEKPLLLLSEKK(13)-GQVKVCAVK(4):0	20,C(Carbamidomethyl[C]);	4.87e-11	10.3125	2797.6	0.00048	0.171514	sp|P19882|HSP60_YEAST(246)-sp|P19882|HSP60_YEAST(293)	23	sp|P19882|HSP60_YEAST	P19882	HSP60_YEAST	246	sp|P19882|HSP60_YEAST	P19882	HSP60_YEAST	293	Intra	0	0
C_Lee_011216_ymitos_WT_Gly_BS3_XL_11_R1.raw;	14832;	17445	700.408	860558	4+	2758	VEFEKPLLLLSEKK(13)-GQVKVCAVK(4):0	20,C(Carbamidomethyl[C]);	6.96e-11	10.1574	2797.6	-0.00109	-0.389479	sp|P19882|HSP60_YEAST(246)-sp|P19882|HSP60_YEAST(293)	23	sp|P19882|HSP60_YEAST	P19882	HSP60_YEAST	246	sp|P19882|HSP60_YEAST	P19882	HSP60_YEAST	293	Intra	0	0
C_Lee_011216_ymitos_WT_Gly_BS3_XL_11_R1.raw;	14847;	17461	740.398	1.02355e+06	5+	2760	SQFVKENPTLRPAEISK(5)-IAGEKWQNLEADIK(5):0	null	0.000179	3.74715	3694.96	1.99738	540.13	sp|Q02486|ABF2_YEAST(63)-sp|Q02486|ABF2_YEAST(80)	39	sp|Q02486|ABF2_YEAST	Q02486	ABF2_YEAST	63	sp|Q02486|ABF2_YEAST	Q02486	ABF2_YEAST	80	Intra	0	0
C_Lee_011216_ymitos_WT_Gly_BS3_XL_11_R1.raw;	14859;	17474	1002.25	614996	4+	2761	VVDISETSCIVELSAKPTR(16)-TPLKTSTEEAADEDEK(4):0	9,C(Carbamidomethyl[C]);	2.78e-08	7.55596	4003.97	0.99244	247.74	sp|P25605|ILV6_YEAST(251)-sp|P25605|ILV6_YEAST(284)	2	sp|P25605|ILV6_YEAST	P25605	ILV6_YEAST	251	sp|P25605|ILV6_YEAST	P25605	ILV6_YEAST	284	Intra	0	0
C_Lee_011216_ymitos_WT_Gly_BS3_XL_11_R1.raw;	14891;	17508	1050.87	462817	3+	2765	DSKVNQNLLEDHSFINYK(3)-GKIADFAK(2):0	null	4.14e-09	8.383	3149.6	-0.00222	-0.704626	sp|P19414|ACON_YEAST(27)-sp|P19414|ACON_YEAST(310)	45	sp|P19414|ACON_YEAST	P19414	ACON_YEAST	27	sp|P19414|ACON_YEAST	P19414	ACON_YEAST	310	Intra	0	0
C_Lee_011216_ymitos_WT_Gly_BS3_XL_11_R1.raw;	14996;	17621	788.408	3.68158e+06	4+	2778	DSKVNQNLLEDHSFINYK(3)-GKIADFAK(2):0	null	3.8e-08	7.42022	3149.6	-0.00147	-0.466576	sp|P19414|ACON_YEAST(27)-sp|P19414|ACON_YEAST(310)	45	sp|P19414|ACON_YEAST	P19414	ACON_YEAST	27	sp|P19414|ACON_YEAST	P19414	ACON_YEAST	310	Intra	0	0
C_Lee_011216_ymitos_WT_Gly_BS3_XL_11_R1.raw;	15004;	17629	915.974	919207	4+	2779	SQTDAFYTQYKNGTAASEPTPITK(11)-IKMQLLR(2):0	null	2.55e-06	5.59346	3656.88	2.99248	817.422	sp|P21306|ATP5E_YEAST(49)-sp|P38077|ATPG_YEAST(148)	6	sp|P21306|ATP5E_YEAST	P21306	ATP5E_YEAST	49	sp|P38077|ATPG_YEAST	P38077	ATPG_YEAST	148	Inter	1	0
C_Lee_011216_ymitos_WT_Gly_BS3_XL_11_R1.raw;	15033;	17660	767.985	1.64802e+06	5+	2782	DVAKSLGFSPDAQDEAAK(4)-DVAKSLGFSPDAQDEAAK(4):0	null	5.06e-06	5.29585	3833.85	1.04071	271.308	sp|P53312|SUCB_YEAST(202)-sp|P53312|SUCB_YEAST(202)	3	sp|P53312|SUCB_YEAST	P53312	SUCB_YEAST	202	sp|P53312|SUCB_YEAST	P53312	SUCB_YEAST	202	Intra	0	1
C_Lee_011216_ymitos_WT_Gly_BS3_XL_11_R1.raw;	15096;	17728	788.911	927868	4+	2790	DSKVNQNLLEDHSFINYK(3)-GKIADFAK(2):0	null	1.31e-07	6.88273	3149.6	2.01173	638.113	sp|P19414|ACON_YEAST(27)-sp|P19414|ACON_YEAST(310)	45	sp|P19414|ACON_YEAST	P19414	ACON_YEAST	27	sp|P19414|ACON_YEAST	P19414	ACON_YEAST	310	Intra	0	0
C_Lee_011216_ymitos_WT_Gly_BS3_XL_11_R1.raw;	15131;	17766	986.927	1.56303e+06	5+	2795	HAHGDQYKATDTLIPGPGSLELVYKPSDPTTAQPQTLK(8)-NTILKK(5):0	null	2.8e-05	4.55284	4927.6	1.99919	405.466	sp|P21954|IDHP_YEAST(156)-sp|P21954|IDHP_YEAST(234)	10	sp|P21954|IDHP_YEAST	P21954	IDHP_YEAST	156	sp|P21954|IDHP_YEAST	P21954	IDHP_YEAST	234	Intra	0	0
C_Lee_011216_ymitos_WT_Gly_BS3_XL_11_R1.raw;	15135;	17770	762.013	561949	5+	2795	KPIHADPPSFAEQSTSAEILETGIK(1)-QLAKSVISR(4):0	null	0.00016	3.79588	3804.03	0.99724	262.015	sp|P00830|ATPB_YEAST(148)-sp|P05626|ATPF_YEAST(209)	69	sp|P00830|ATPB_YEAST	P00830	ATPB_YEAST	148	sp|P05626|ATPF_YEAST	P05626	ATPF_YEAST	209	Inter	1	0
C_Lee_011216_ymitos_WT_Gly_BS3_XL_11_R1.raw;	15273;	17919	661.13	1.14946e+06	4+	2812	AQFETLTAPLVKR(12)-MPKVVETVK(3):0	null	8.39e-13	12.0762	2640.49	-0.00043	-0.162786	sp|P0CS90|HSP77_YEAST(337)-sp|P0CS90|HSP77_YEAST(371)	53	sp|P0CS90|HSP77_YEAST	P0CS90	HSP77_YEAST	337	sp|P0CS90|HSP77_YEAST	P0CS90	HSP77_YEAST	371	Intra	0	0
C_Lee_011216_ymitos_WT_Gly_BS3_XL_11_R1.raw;	15375;	18028	881.171	1.93471e+06	3+	2825	AQFETLTAPLVKR(12)-MPKVVETVK(3):0	null	1.85e-12	11.7328	2640.49	-0.00127	-0.480788	sp|P0CS90|HSP77_YEAST(337)-sp|P0CS90|HSP77_YEAST(371)	53	sp|P0CS90|HSP77_YEAST	P0CS90	HSP77_YEAST	337	sp|P0CS90|HSP77_YEAST	P0CS90	HSP77_YEAST	371	Intra	0	0
C_Lee_011216_ymitos_WT_Gly_BS3_XL_11_R1.raw;	15420;	18076	681.381	1.14232e+06	5+	2830	LGHLLLNPALSLKDR(13)-IKGVSDEANLNETGR(2):0	null	1.92e-07	6.7167	3398.85	3.01559	886.189	sp|P09457|ATPO_YEAST(82)-sp|P07251|ATPA_YEAST(54)	21	sp|P09457|ATPO_YEAST	P09457	ATPO_YEAST	82	sp|P07251|ATPA_YEAST	P07251	ATPA_YEAST	54	Inter	1	0
C_Lee_011216_ymitos_WT_Gly_BS3_XL_11_R1.raw;	15427;	18083	1017.27	485901	4+	2831	SQTDAFYTQYKNGTAASEPTPITK(11)-LLSVMKAGTYPK(6):0	null	1.63e-08	7.78781	4063.05	1.99985	491.84	sp|P21306|ATP5E_YEAST(49)-sp|P38077|ATPG_YEAST(188)	239	sp|P21306|ATP5E_YEAST	P21306	ATP5E_YEAST	49	sp|P38077|ATPG_YEAST	P38077	ATPG_YEAST	188	Inter	1	0
C_Lee_011216_ymitos_WT_Gly_BS3_XL_11_R1.raw;	15440;	18097	850.721	587932	4+	2832	LGHLLLNPALSLKDR(13)-IKGVSDEANLNETGR(2):0	null	1.33e-13	12.8761	3398.85	0.00219	0.644144	sp|P09457|ATPO_YEAST(82)-sp|P07251|ATPA_YEAST(54)	21	sp|P09457|ATPO_YEAST	P09457	ATPO_YEAST	82	sp|P07251|ATPA_YEAST	P07251	ATPA_YEAST	54	Inter	1	0
C_Lee_011216_ymitos_WT_Gly_BS3_XL_11_R1.raw;	15504;	18166	731.612	875980	5+	2841	VTLELGGKSPNIVFADAELKK(8)-HIYQSAAAGLKK(11):0	null	1.39e-08	7.85699	3652.02	0.99859	273.285	sp|P46367|ALDH4_YEAST(294)-sp|P46367|ALDH4_YEAST(285)	60	sp|P46367|ALDH4_YEAST	P46367	ALDH4_YEAST	294	sp|P46367|ALDH4_YEAST	P46367	ALDH4_YEAST	285	Intra	0	0
C_Lee_011216_ymitos_WT_Gly_BS3_XL_11_R1.raw;	15523;	18187	1016.77	14595578	4+	2843	SQTDAFYTQYKNGTAASEPTPITK(11)-LLSVMKAGTYPK(6):0	null	8.02e-09	8.09583	4063.05	-0.00427	-1.05068	sp|P21306|ATP5E_YEAST(49)-sp|P38077|ATPG_YEAST(188)	239	sp|P21306|ATP5E_YEAST	P21306	ATP5E_YEAST	49	sp|P38077|ATPG_YEAST	P38077	ATPG_YEAST	188	Inter	1	0
C_Lee_011216_ymitos_WT_Gly_BS3_XL_11_R1.raw;	15535;	18200	850.719	2.79012e+06	4+	2844	LGHLLLNPALSLKDR(13)-IKGVSDEANLNETGR(2):0	null	7.65e-17	16.1163	3398.85	-0.00345	-1.01475	sp|P09457|ATPO_YEAST(82)-sp|P07251|ATPA_YEAST(54)	21	sp|P09457|ATPO_YEAST	P09457	ATPO_YEAST	82	sp|P07251|ATPA_YEAST	P07251	ATPA_YEAST	54	Inter	1	0
C_Lee_011216_ymitos_WT_Gly_BS3_XL_11_R1.raw;	15571;	18239	1034.03	2.69999e+06	4+	2849	IEQIKGSIDITTTNSYEK(5)-EDTVILNGSGPKEAIQER(12):0	null	2.41e-12	11.618	4132.11	-0.00494	-1.19523	sp|P19882|HSP60_YEAST(371)-sp|P19882|HSP60_YEAST(360)	89	sp|P19882|HSP60_YEAST	P19882	HSP60_YEAST	371	sp|P19882|HSP60_YEAST	P19882	HSP60_YEAST	360	Intra	0	0
C_Lee_011216_ymitos_WT_Gly_BS3_XL_11_R1.raw;	15602;	18273	731.412	9441363	5+	2852	VTLELGGKSPNIVFADAELKK(8)-HIYQSAAAGLKK(11):0	null	1.21e-11	10.9172	3652.02	-0.00241	-0.659727	sp|P46367|ALDH4_YEAST(294)-sp|P46367|ALDH4_YEAST(285)	60	sp|P46367|ALDH4_YEAST	P46367	ALDH4_YEAST	294	sp|P46367|ALDH4_YEAST	P46367	ALDH4_YEAST	285	Intra	0	0
C_Lee_011216_ymitos_WT_Gly_BS3_XL_11_R1.raw;	15612;	18283	1021.02	1.49787e+06	4+	2853	SQTDAFYTQYKNGTAASEPTPITK(11)-LLSVMKAGTYPK(6):0	29,M(Oxidation[M]);	2.13e-07	6.67162	4079.04	1.00154	245.412	sp|P21306|ATP5E_YEAST(49)-sp|P38077|ATPG_YEAST(188)	239	sp|P21306|ATP5E_YEAST	P21306	ATP5E_YEAST	49	sp|P38077|ATPG_YEAST	P38077	ATPG_YEAST	188	Inter	1	0
C_Lee_011216_ymitos_WT_Gly_BS3_XL_11_R1.raw;	15627;	18299	667.577	921659	5+	2855	TLLEAIDAIEQPSRPTDKPLR(18)-ETKAGVVK(3):0	null	2.44e-06	5.61261	3330.84	2.01024	602.977	sp|P02994|EF1A_YEAST(242)-sp|P02994|EF1A_YEAST(217)	6	sp|P02994|EF1A_YEAST	P02994	EF1A_YEAST	242	sp|P02994|EF1A_YEAST	P02994	EF1A_YEAST	217	Intra	0	0
C_Lee_011216_ymitos_WT_Gly_BS3_XL_11_R1.raw;	15628;	18300	720.977	864006	5+	2855	GQQFALYESEAQLSVAKEEAQK(17)-AKEFLDKR(2):0	null	3.32e-09	8.47886	3596.84	3.01431	837.109	sp|Q03246|RT17_YEAST(98)-sp|Q03246|RT17_YEAST(105)	6	sp|Q03246|RT17_YEAST	Q03246	RT17_YEAST	98	sp|Q03246|RT17_YEAST	Q03246	RT17_YEAST	105	Intra	0	0
C_Lee_011216_ymitos_WT_Gly_BS3_XL_11_R1.raw;	15633;	18306	1016.77	14341534	4+	2856	SQTDAFYTQYKNGTAASEPTPITK(11)-LLSVMKAGTYPK(6):0	null	3.83e-11	10.4168	4063.05	-0.00207	-0.509343	sp|P21306|ATP5E_YEAST(49)-sp|P38077|ATPG_YEAST(188)	239	sp|P21306|ATP5E_YEAST	P21306	ATP5E_YEAST	49	sp|P38077|ATPG_YEAST	P38077	ATPG_YEAST	188	Inter	1	0
C_Lee_011216_ymitos_WT_Gly_BS3_XL_11_R1.raw;	15641;	18314	851.222	1.3426e+06	4+	2857	LGHLLLNPALSLKDR(13)-IKGVSDEANLNETGR(2):0	null	5.67e-12	11.2464	3398.85	2.00779	590.202	sp|P09457|ATPO_YEAST(82)-sp|P07251|ATPA_YEAST(54)	21	sp|P09457|ATPO_YEAST	P09457	ATPO_YEAST	82	sp|P07251|ATPA_YEAST	P07251	ATPA_YEAST	54	Inter	1	0
C_Lee_011216_ymitos_WT_Gly_BS3_XL_11_R1.raw;	15673;	18349	1034.78	3.56908e+06	4+	2861	IEQIKGSIDITTTNSYEK(5)-EDTVILNGSGPKEAIQER(12):0	null	5.57e-16	15.2541	4132.11	3.00386	726.251	sp|P19882|HSP60_YEAST(371)-sp|P19882|HSP60_YEAST(360)	89	sp|P19882|HSP60_YEAST	P19882	HSP60_YEAST	371	sp|P19882|HSP60_YEAST	P19882	HSP60_YEAST	360	Intra	0	0
C_Lee_011216_ymitos_WT_Gly_BS3_XL_11_R1.raw;	15675;	18351	680.978	1025605	5+	2861	LGHLLLNPALSLKDR(13)-IKGVSDEANLNETGR(2):0	null	1.43e-06	5.84466	3398.85	1.00234	294.731	sp|P09457|ATPO_YEAST(82)-sp|P07251|ATPA_YEAST(54)	21	sp|P09457|ATPO_YEAST	P09457	ATPO_YEAST	82	sp|P07251|ATPA_YEAST	P07251	ATPA_YEAST	54	Inter	1	0
C_Lee_011216_ymitos_WT_Gly_BS3_XL_11_R1.raw;	15692;	18370	844.424	1.02139e+06	5+	2863	QNKTFEVINPSTEEEICHIYEGR(3)-HIYQSAAAGLKK(11):0	17,C(Carbamidomethyl[C]);	2.19e-08	7.65956	4216.09	0.99634	236.206	sp|P46367|ALDH4_YEAST(60)-sp|P46367|ALDH4_YEAST(285)	4	sp|P46367|ALDH4_YEAST	P46367	ALDH4_YEAST	60	sp|P46367|ALDH4_YEAST	P46367	ALDH4_YEAST	285	Intra	0	0
C_Lee_011216_ymitos_WT_Gly_BS3_XL_11_R1.raw;	15696;	18375	914.013	3.11298e+06	4+	2864	VTLELGGKSPNIVFADAELKK(8)-HIYQSAAAGLKK(11):0	null	5.36e-11	10.2708	3652.02	0.00055	0.15056	sp|P46367|ALDH4_YEAST(294)-sp|P46367|ALDH4_YEAST(285)	60	sp|P46367|ALDH4_YEAST	P46367	ALDH4_YEAST	294	sp|P46367|ALDH4_YEAST	P46367	ALDH4_YEAST	285	Intra	0	0
C_Lee_011216_ymitos_WT_Gly_BS3_XL_11_R1.raw;	15699;	18378	819.412	1.61484e+06	5+	2864	FEEAVDRNEKELLSTVMR(10)-LLKNNTGDANTEEAAAR(3):0	null	1.77e-11	10.752	4090.03	1.996	487.658	sp|P16547|OM45_YEAST(152)-sp|P16547|OM45_YEAST(204)	8	sp|P16547|OM45_YEAST	P16547	OM45_YEAST	152	sp|P16547|OM45_YEAST	P16547	OM45_YEAST	204	Intra	0	0
C_Lee_011216_ymitos_WT_Gly_BS3_XL_11_R1.raw;	15741;	18423	1017.27	13523530	4+	2869	SQTDAFYTQYKNGTAASEPTPITK(11)-LLSVMKAGTYPK(6):0	null	1.47e-08	7.83268	4063.05	1.99645	491.004	sp|P21306|ATP5E_YEAST(49)-sp|P38077|ATPG_YEAST(188)	239	sp|P21306|ATP5E_YEAST	P21306	ATP5E_YEAST	49	sp|P38077|ATPG_YEAST	P38077	ATPG_YEAST	188	Inter	1	0
C_Lee_011216_ymitos_WT_Gly_BS3_XL_11_R1.raw;	15778;	18463	1034.28	1.40088e+06	4+	2874	IEQIKGSIDITTTNSYEK(5)-EDTVILNGSGPKEAIQER(12):0	null	1.89e-09	8.72354	4132.11	1.0019	242.349	sp|P19882|HSP60_YEAST(371)-sp|P19882|HSP60_YEAST(360)	89	sp|P19882|HSP60_YEAST	P19882	HSP60_YEAST	371	sp|P19882|HSP60_YEAST	P19882	HSP60_YEAST	360	Intra	0	0
C_Lee_011216_ymitos_WT_Gly_BS3_XL_11_R1.raw;	15786;	18472	731.412	1.89303e+06	5+	2876	VTLELGGKSPNIVFADAELKK(8)-HIYQSAAAGLKK(11):0	null	8.04e-11	10.0947	3652.02	-0.00121	-0.331232	sp|P46367|ALDH4_YEAST(294)-sp|P46367|ALDH4_YEAST(285)	60	sp|P46367|ALDH4_YEAST	P46367	ALDH4_YEAST	294	sp|P46367|ALDH4_YEAST	P46367	ALDH4_YEAST	285	Intra	0	0
C_Lee_011216_ymitos_WT_Gly_BS3_XL_11_R1.raw;	15829;	18518	1017.02	14170703	4+	2881	SQTDAFYTQYKNGTAASEPTPITK(11)-LLSVMKAGTYPK(6):0	null	2.34e-09	8.63078	4063.05	0.98105	241.338	sp|P21306|ATP5E_YEAST(49)-sp|P38077|ATPG_YEAST(188)	239	sp|P21306|ATP5E_YEAST	P21306	ATP5E_YEAST	49	sp|P38077|ATPG_YEAST	P38077	ATPG_YEAST	188	Inter	1	0
C_Lee_011216_ymitos_WT_Gly_BS3_XL_11_R1.raw;	15832;	18521	625.122	831882	4+	2881	GELSKELLASLK(5)-VGSAAQVKALK(8):0	null	1.01e-08	7.99568	2495.46	0.99967	400.274	sp|P07251|ATPA_YEAST(528)-sp|P07251|ATPA_YEAST(418)	155	sp|P07251|ATPA_YEAST	P07251	ATPA_YEAST	528	sp|P07251|ATPA_YEAST	P07251	ATPA_YEAST	418	Intra	0	0
C_Lee_011216_ymitos_WT_Gly_BS3_XL_11_R1.raw;	15876;	18569	732.014	1.25698e+06	5+	2887	VTLELGGKSPNIVFADAELKK(8)-HIYQSAAAGLKK(11):0	null	1.79e-05	4.74715	3652.02	3.00874	822.951	sp|P46367|ALDH4_YEAST(294)-sp|P46367|ALDH4_YEAST(285)	60	sp|P46367|ALDH4_YEAST	P46367	ALDH4_YEAST	294	sp|P46367|ALDH4_YEAST	P46367	ALDH4_YEAST	285	Intra	0	0
C_Lee_011216_ymitos_WT_Gly_BS3_XL_11_R1.raw;	15917;	18615	1017.02	4806483	4+	2893	SQTDAFYTQYKNGTAASEPTPITK(11)-LLSVMKAGTYPK(6):0	null	4.69e-11	10.3288	4063.05	0.98449	242.184	sp|P21306|ATP5E_YEAST(49)-sp|P38077|ATPG_YEAST(188)	239	sp|P21306|ATP5E_YEAST	P21306	ATP5E_YEAST	49	sp|P38077|ATPG_YEAST	P38077	ATPG_YEAST	188	Inter	1	0
C_Lee_011216_ymitos_WT_Gly_BS3_XL_11_R1.raw;	15918;	18616	624.871	6.34744e+06	4+	2893	GELSKELLASLK(5)-VGSAAQVKALK(8):0	null	2.6e-08	7.58503	2495.46	-0.00253	-1.01343	sp|P07251|ATPA_YEAST(528)-sp|P07251|ATPA_YEAST(418)	155	sp|P07251|ATPA_YEAST	P07251	ATPA_YEAST	528	sp|P07251|ATPA_YEAST	P07251	ATPA_YEAST	418	Intra	0	0
C_Lee_011216_ymitos_WT_Gly_BS3_XL_11_R1.raw;	15926;	18624	732.213	1.29755e+06	5+	2894	VTLELGGKSPNIVFADAELKK(8)-HIYQSAAAGLKK(11):0	null	2.92e-06	5.53462	3652.02	4.00729	1095.77	sp|P46367|ALDH4_YEAST(294)-sp|P46367|ALDH4_YEAST(285)	60	sp|P46367|ALDH4_YEAST	P46367	ALDH4_YEAST	294	sp|P46367|ALDH4_YEAST	P46367	ALDH4_YEAST	285	Intra	0	0
C_Lee_011216_ymitos_WT_Gly_BS3_XL_11_R1.raw;	15934;	18633	649.105	1.21379e+06	4+	2895	LSEPVHKLGWSLSFDA(7)-AKQPVK(2):0	null	4.21e-07	6.37572	2592.4	-0.00275	-1.06038	sp|P04840|VDAC1_YEAST(274)-sp|P04840|VDAC1_YEAST(46)	36	sp|P04840|VDAC1_YEAST	P04840	VDAC1_YEAST	274	sp|P04840|VDAC1_YEAST	P04840	VDAC1_YEAST	46	Intra	0	0
C_Lee_011216_ymitos_WT_Gly_BS3_XL_11_R1.raw;	15993;	18696	916.234	387388	4+	2901	LLQEVASKTNEAAGDGTTSATVLGR(8)-ELKFGVEGR(3):0	null	7.45e-07	6.12784	3659.9	1.00817	275.312	sp|P19882|HSP60_YEAST(101)-sp|P19882|HSP60_YEAST(28)	15	sp|P19882|HSP60_YEAST	P19882	HSP60_YEAST	101	sp|P19882|HSP60_YEAST	P19882	HSP60_YEAST	28	Intra	0	0
C_Lee_011216_ymitos_WT_Gly_BS3_XL_11_R1.raw;	16023;	18728	624.87	1.53942e+06	4+	2905	GELSKELLASLK(5)-VGSAAQVKALK(8):0	null	5.68e-07	6.24565	2495.46	-0.00473	-1.89468	sp|P07251|ATPA_YEAST(528)-sp|P07251|ATPA_YEAST(418)	155	sp|P07251|ATPA_YEAST	P07251	ATPA_YEAST	528	sp|P07251|ATPA_YEAST	P07251	ATPA_YEAST	418	Intra	0	0
C_Lee_011216_ymitos_WT_Gly_BS3_XL_11_R1.raw;	1603;	3219	769.912	91267.3	4+	935	VHCVEGIKANEPR(8)-SKEFDHIVKIGR(9):0	3,C(Carbamidomethyl[C]);	1.96e-06	5.70774	3073.61	2.00487	651.646	sp|P08417|FUMH_YEAST(417)-sp|P08417|FUMH_YEAST(208)	12	sp|P08417|FUMH_YEAST	P08417	FUMH_YEAST	417	sp|P08417|FUMH_YEAST	P08417	FUMH_YEAST	208	Intra	0	0
C_Lee_011216_ymitos_WT_Gly_BS3_XL_11_R1.raw;	16046;	18752	732.014	891464	5+	2907	VTLELGGKSPNIVFADAELKK(8)-HIYQSAAAGLKK(11):0	null	1.44e-06	5.84164	3652.02	3.00844	822.869	sp|P46367|ALDH4_YEAST(294)-sp|P46367|ALDH4_YEAST(285)	60	sp|P46367|ALDH4_YEAST	P46367	ALDH4_YEAST	294	sp|P46367|ALDH4_YEAST	P46367	ALDH4_YEAST	285	Intra	0	0
C_Lee_011216_ymitos_WT_Gly_BS3_XL_11_R1.raw;	16055;	18762	1034.53	466204	4+	2909	IEQIKGSIDITTTNSYEK(5)-EDTVILNGSGPKEAIQER(12):0	null	1.68e-06	5.77469	4132.11	1.99166	481.647	sp|P19882|HSP60_YEAST(371)-sp|P19882|HSP60_YEAST(360)	89	sp|P19882|HSP60_YEAST	P19882	HSP60_YEAST	371	sp|P19882|HSP60_YEAST	P19882	HSP60_YEAST	360	Intra	0	0
C_Lee_011216_ymitos_WT_Gly_BS3_XL_11_R1.raw;	16060;	18768	913.455	480196	4+	2909	EKGITIQSAATYCSWDK(2)-LEEGKYGQLTYVR(5):0	13,C(Carbamidomethyl[C]);	1.55e-10	9.80967	3649.8	-0.00732	-2.00504	sp|P25039|EFGM_YEAST(122)-sp|P25039|EFGM_YEAST(386)	12	sp|P25039|EFGM_YEAST	P25039	EFGM_YEAST	122	sp|P25039|EFGM_YEAST	P25039	EFGM_YEAST	386	Intra	0	0
C_Lee_011216_ymitos_WT_Gly_BS3_XL_11_R1.raw;	16069;	18778	1023.27	1.06202e+06	4+	2911	LYCSSYGVQYTHIPSKQK(16)-HKFHTDAIIDVVGWR(2):0	3,C(Carbamidomethyl[C]);	8.51e-15	14.0701	4089.06	-0.01403	-3.43028	sp|P20967|ODO1_YEAST(222)-sp|P20967|ODO1_YEAST(491)	7	sp|P20967|ODO1_YEAST	P20967	ODO1_YEAST	222	sp|P20967|ODO1_YEAST	P20967	ODO1_YEAST	491	Intra	0	0
C_Lee_011216_ymitos_WT_Gly_BS3_XL_11_R1.raw;	16163;	18879	731.614	304444	5+	2922	VTLELGGKSPNIVFADAELKK(8)-HIYQSAAAGLKK(11):0	null	1.67e-05	4.77728	3652.02	1.00954	276.28	sp|P46367|ALDH4_YEAST(294)-sp|P46367|ALDH4_YEAST(285)	60	sp|P46367|ALDH4_YEAST	P46367	ALDH4_YEAST	294	sp|P46367|ALDH4_YEAST	P46367	ALDH4_YEAST	285	Intra	0	0
C_Lee_011216_ymitos_WT_Gly_BS3_XL_11_R1.raw;	16180;	18898	1022.28	1.9099e+06	4+	2924	NVEKLNQAEVVAVGPGFTDANGNK(4)-AQAKTASGLYLPEK(4):0	null	6.05e-10	9.21824	4084.11	0.99728	244.066	sp|P38910|CH10_YEAST(42)-sp|P38910|CH10_YEAST(28)	34	sp|P38910|CH10_YEAST	P38910	CH10_YEAST	42	sp|P38910|CH10_YEAST	P38910	CH10_YEAST	28	Intra	0	0
C_Lee_011216_ymitos_WT_Gly_BS3_XL_11_R1.raw;	16275;	19000	1022.03	2.921e+06	4+	2936	NVEKLNQAEVVAVGPGFTDANGNK(4)-AQAKTASGLYLPEK(4):0	null	1.43e-19	18.8447	4084.11	-0.00196	-0.47979	sp|P38910|CH10_YEAST(42)-sp|P38910|CH10_YEAST(28)	34	sp|P38910|CH10_YEAST	P38910	CH10_YEAST	42	sp|P38910|CH10_YEAST	P38910	CH10_YEAST	28	Intra	0	0
C_Lee_011216_ymitos_WT_Gly_BS3_XL_11_R1.raw;	16276;	19001	1017.02	2.02683e+06	4+	2936	SQTDAFYTQYKNGTAASEPTPITK(11)-LLSVMKAGTYPK(6):0	null	1.1e-10	9.95861	4063.05	0.99377	244.467	sp|P21306|ATP5E_YEAST(49)-sp|P38077|ATPG_YEAST(188)	239	sp|P21306|ATP5E_YEAST	P21306	ATP5E_YEAST	49	sp|P38077|ATPG_YEAST	P38077	ATPG_YEAST	188	Inter	1	0
C_Lee_011216_ymitos_WT_Gly_BS3_XL_11_R1.raw;	16303;	19030	714.761	254000	5+	2939	HGQSEWNEKNLFTGWVDVK(9)-LSAKGQQEAAR(4):0	null	3.27e-07	6.48545	3568.77	0.0003	0.084039	sp|P00950|PMG1_YEAST(17)-sp|P00950|PMG1_YEAST(31)	5	sp|P00950|PMG1_YEAST	P00950	PMG1_YEAST	17	sp|P00950|PMG1_YEAST	P00950	PMG1_YEAST	31	Intra	0	0
C_Lee_011216_ymitos_WT_Gly_BS3_XL_11_R1.raw;	16319;	19047	841.435	1.3948e+06	4+	2941	QAVVNPENTLFATKR(14)-FKTETGIDLENDR(2):0	null	2.84e-07	6.54668	3361.72	-0.0061	-1.81401	sp|P0CS90|HSP77_YEAST(98)-sp|P0CS90|HSP77_YEAST(268)	22	sp|P0CS90|HSP77_YEAST	P0CS90	HSP77_YEAST	98	sp|P0CS90|HSP77_YEAST	P0CS90	HSP77_YEAST	268	Intra	0	0
C_Lee_011216_ymitos_WT_Gly_BS3_XL_11_R1.raw;	16348;	19078	806.411	437311	6+	2945	TGHGHVNYNNIPSVMYSHPEVAWVGKTEEQLK(26)-ILIDSKTER(6):0	null	8.8e-06	5.05552	4832.42	-0.0003	-0.062068	sp|P09624|DLDH_YEAST(395)-sp|P09624|DLDH_YEAST(437)	25	sp|P09624|DLDH_YEAST	P09624	DLDH_YEAST	395	sp|P09624|DLDH_YEAST	P09624	DLDH_YEAST	437	Intra	0	0
C_Lee_011216_ymitos_WT_Gly_BS3_XL_11_R1.raw;	16351;	19081	961.449	1.0034e+06	5+	2945	CWECGSVYKLNPVGVPNDDHHH(9)-KGTMKDPIIIESYDDYR(1):0	1,C(Carbamidomethyl[C]);4,C(Carbamidomethyl[C]);	2.1e-06	5.67778	4800.2	2.00271	416.952	sp|P04037|COX4_YEAST(142)-sp|P04037|COX4_YEAST(91)	24	sp|P04037|COX4_YEAST	P04037	COX4_YEAST	142	sp|P04037|COX4_YEAST	P04037	COX4_YEAST	91	Intra	0	0
C_Lee_011216_ymitos_WT_Gly_BS3_XL_11_R1.raw;	16378;	19110	1022.29	1.44476e+06	4+	2948	NVEKLNQAEVVAVGPGFTDANGNK(4)-AQAKTASGLYLPEK(4):0	null	1.29e-14	13.8894	4084.11	1.00732	246.522	sp|P38910|CH10_YEAST(42)-sp|P38910|CH10_YEAST(28)	34	sp|P38910|CH10_YEAST	P38910	CH10_YEAST	42	sp|P38910|CH10_YEAST	P38910	CH10_YEAST	28	Intra	0	0
C_Lee_011216_ymitos_WT_Gly_BS3_XL_11_R1.raw;	16400;	19133	1016.77	301773	4+	2950	SQTDAFYTQYKNGTAASEPTPITK(11)-LLSVMKAGTYPK(6):0	null	5.29e-08	7.27654	4063.05	-0.01843	-4.5349	sp|P21306|ATP5E_YEAST(49)-sp|P38077|ATPG_YEAST(188)	239	sp|P21306|ATP5E_YEAST	P21306	ATP5E_YEAST	49	sp|P38077|ATPG_YEAST	P38077	ATPG_YEAST	188	Inter	1	0
C_Lee_011216_ymitos_WT_Gly_BS3_XL_11_R1.raw;	16430;	19165	731.613	323935	5+	2954	KVTLELGGKSPNIVFADAELK(9)-HIYQSAAAGLKK(11):0	null	0.000165	3.78252	3652.02	1.00344	274.612	sp|P46367|ALDH4_YEAST(294)-sp|P46367|ALDH4_YEAST(285)	60	sp|P46367|ALDH4_YEAST	P46367	ALDH4_YEAST	294	sp|P46367|ALDH4_YEAST	P46367	ALDH4_YEAST	285	Intra	0	0
C_Lee_011216_ymitos_WT_Gly_BS3_XL_11_R1.raw;	16447;	19184	806.41	878162	6+	2956	TGHGHVNYNNIPSVMYSHPEVAWVGKTEEQLK(26)-ILIDSKTER(6):0	null	5.96e-06	5.22475	4832.42	-0.00468	-0.968257	sp|P09624|DLDH_YEAST(395)-sp|P09624|DLDH_YEAST(437)	25	sp|P09624|DLDH_YEAST	P09624	DLDH_YEAST	395	sp|P09624|DLDH_YEAST	P09624	DLDH_YEAST	437	Intra	0	0
C_Lee_011216_ymitos_WT_Gly_BS3_XL_11_R1.raw;	16461;	19198	957.508	873111	4+	2957	LNDKQTGLGLTQGWSNTNNLQTK(4)-DALLGVSQKAR(9):0	null	2.63e-08	7.58004	3825	1.00041	261.408	sp|P04840|VDAC1_YEAST(65)-sp|P16547|OM45_YEAST(80)	2	sp|P04840|VDAC1_YEAST	P04840	VDAC1_YEAST	65	sp|P16547|OM45_YEAST	P16547	OM45_YEAST	80	Inter	1	0
C_Lee_011216_ymitos_WT_Gly_BS3_XL_11_R1.raw;	16475;	19214	802.178	1.02575e+06	4+	2959	TLKEQITTYENLAK(3)-NTGLLEAENAKTR(11):0	null	2.52e-09	8.5986	3204.69	-0.0051	-1.59092	sp|P40053|AIM9_YEAST(378)-sp|P40053|AIM9_YEAST(357)	7	sp|P40053|AIM9_YEAST	P40053	AIM9_YEAST	378	sp|P40053|AIM9_YEAST	P40053	AIM9_YEAST	357	Intra	0	0
C_Lee_011216_ymitos_WT_Gly_BS3_XL_11_R1.raw;	16492;	19232	1022.79	962159	4+	2961	NVEKLNQAEVVAVGPGFTDANGNK(4)-AQAKTASGLYLPEK(4):0	null	6.94e-08	7.15864	4084.11	3.00828	735.858	sp|P38910|CH10_YEAST(42)-sp|P38910|CH10_YEAST(28)	34	sp|P38910|CH10_YEAST	P38910	CH10_YEAST	42	sp|P38910|CH10_YEAST	P38910	CH10_YEAST	28	Intra	0	0
C_Lee_011216_ymitos_WT_Gly_BS3_XL_11_R1.raw;	16501;	19242	1034.53	593549	4+	2962	IEQIKGSIDITTTNSYEK(5)-EDTVILNGSGPKEAIQER(12):0	null	1.63e-07	6.78781	4132.11	1.98774	480.699	sp|P19882|HSP60_YEAST(371)-sp|P19882|HSP60_YEAST(360)	89	sp|P19882|HSP60_YEAST	P19882	HSP60_YEAST	371	sp|P19882|HSP60_YEAST	P19882	HSP60_YEAST	360	Intra	0	0
C_Lee_011216_ymitos_WT_Gly_BS3_XL_11_R1.raw;	16533;	19276	1034.28	924827	4+	2966	IEQIKGSIDITTTNSYEK(5)-EDTVILNGSGPKEAIQER(12):0	null	1.1e-15	14.9586	4132.11	0.9863	238.577	sp|P19882|HSP60_YEAST(371)-sp|P19882|HSP60_YEAST(360)	89	sp|P19882|HSP60_YEAST	P19882	HSP60_YEAST	371	sp|P19882|HSP60_YEAST	P19882	HSP60_YEAST	360	Intra	0	0
C_Lee_011216_ymitos_WT_Gly_BS3_XL_11_R1.raw;	16548;	19292	1018.99	1449139	4+	2968	AKDSSSQSIFNWGFSEAER(2)-LLKNNTGDANTEEAAAR(3):0	null	1.14e-14	13.9431	4069.93	2.00196	491.528	sp|P16547|OM45_YEAST(110)-sp|P16547|OM45_YEAST(204)	6	sp|P16547|OM45_YEAST	P16547	OM45_YEAST	110	sp|P16547|OM45_YEAST	P16547	OM45_YEAST	204	Intra	0	0
C_Lee_011216_ymitos_WT_Gly_BS3_XL_11_R1.raw;	16622;	19372	1017.02	2020012	4+	2978	SQTDAFYTQYKNGTAASEPTPITK(11)-LLSVMKAGTYPK(6):0	null	4.78e-08	7.32057	4063.05	0.98253	241.702	sp|P21306|ATP5E_YEAST(49)-sp|P38077|ATPG_YEAST(188)	239	sp|P21306|ATP5E_YEAST	P21306	ATP5E_YEAST	49	sp|P38077|ATPG_YEAST	P38077	ATPG_YEAST	188	Inter	1	0
C_Lee_011216_ymitos_WT_Gly_BS3_XL_11_R1.raw;	16667;	19419	799.177	205709	4+	2983	HYGDQTFSSSTVKR(13)-IVCVKGAPLFVLK(5):0	17,C(Carbamidomethyl[C]);	6.86e-07	6.16368	3192.7	-0.01956	-6.12458	sp|P05030|PMA1_YEAST(252)-sp|P05030|PMA1_YEAST(474)	4	sp|P05030|PMA1_YEAST	P05030	PMA1_YEAST	252	sp|P05030|PMA1_YEAST	P05030	PMA1_YEAST	474	Intra	0	0
C_Lee_011216_ymitos_WT_Gly_BS3_XL_11_R1.raw;	16669;	19421	953.741	1.17019e+06	4+	2983	LHPVVTPKDVPANASFNLEDPNIDFER(8)-KEYAK(1):0	null	1.46e-06	5.83565	3808.93	2.0042	525.769	sp|P81449|ATPJ_YEAST(63)-sp|P81449|ATPJ_YEAST(51)	26	sp|P81449|ATPJ_YEAST	P81449	ATPJ_YEAST	63	sp|P81449|ATPJ_YEAST	P81449	ATPJ_YEAST	51	Intra	0	0
C_Lee_011216_ymitos_WT_Gly_BS3_XL_11_R1.raw;	16696;	19451	1034.28	1987962	4+	2987	IEQIKGSIDITTTNSYEK(5)-EDTVILNGSGPKEAIQER(12):0	null	1.1e-14	13.9586	4132.11	0.97894	236.797	sp|P19882|HSP60_YEAST(371)-sp|P19882|HSP60_YEAST(360)	89	sp|P19882|HSP60_YEAST	P19882	HSP60_YEAST	371	sp|P19882|HSP60_YEAST	P19882	HSP60_YEAST	360	Intra	0	0
C_Lee_011216_ymitos_WT_Gly_BS3_XL_11_R1.raw;	16727;	19484	869.194	2392794	4+	2990	FEEAVDRNEKELLSTVMR(10)-AASLSPKDPER(7):0	null	2.91e-07	6.53611	3472.75	-0.00513	-1.47679	sp|P16547|OM45_YEAST(152)-sp|P40215|NDH1_YEAST(267)	44	sp|P16547|OM45_YEAST	P16547	OM45_YEAST	152	sp|P40215|NDH1_YEAST	P40215	NDH1_YEAST	267	Inter	1	0
C_Lee_011216_ymitos_WT_Gly_BS3_XL_11_R1.raw;	16760;	19520	762.793	14336533	5+	2994	LHPVVTPKDVPANASFNLEDPNIDFER(8)-KEYAK(1):0	null	5.3e-05	4.27572	3808.93	-0.00229	-0.60106	sp|P81449|ATPJ_YEAST(63)-sp|P81449|ATPJ_YEAST(51)	26	sp|P81449|ATPJ_YEAST	P81449	ATPJ_YEAST	63	sp|P81449|ATPJ_YEAST	P81449	ATPJ_YEAST	51	Intra	0	0
C_Lee_011216_ymitos_WT_Gly_BS3_XL_11_R1.raw;	16763;	19523	664.549	470892	5+	2995	EAPKSIIELEHYGVPFSR(4)-TENGKIYQR(5):0	null	3.07e-05	4.51286	3316.71	1.00175	301.848	sp|Q00711|SDHA_YEAST(139)-sp|Q00711|SDHA_YEAST(158)	8	sp|Q00711|SDHA_YEAST	Q00711	SDHA_YEAST	139	sp|Q00711|SDHA_YEAST	Q00711	SDHA_YEAST	158	Intra	0	0
C_Lee_011216_ymitos_WT_Gly_BS3_XL_11_R1.raw;	16793;	19555	973.492	575558	4+	2998	INAKCVVNATGPYSDAILQMDR(4)-DPTSGKVIGAEAR(6):0	5,C(Carbamidomethyl[C]);20,M(Oxidation[M]);	7.73e-08	7.11182	3888.93	1.00457	258.181	sp|P32191|GPDM_YEAST(278)-sp|P32191|GPDM_YEAST(258)	60	sp|P32191|GPDM_YEAST	P32191	GPDM_YEAST	278	sp|P32191|GPDM_YEAST	P32191	GPDM_YEAST	258	Intra	0	0
C_Lee_011216_ymitos_WT_Gly_BS3_XL_11_R1.raw;	16799;	19562	1034.53	2.55948e+06	4+	2999	IEQIKGSIDITTTNSYEK(5)-EDTVILNGSGPKEAIQER(12):0	null	6.41e-16	15.1931	4132.11	1.98482	479.993	sp|P19882|HSP60_YEAST(371)-sp|P19882|HSP60_YEAST(360)	89	sp|P19882|HSP60_YEAST	P19882	HSP60_YEAST	371	sp|P19882|HSP60_YEAST	P19882	HSP60_YEAST	360	Intra	0	0
C_Lee_011216_ymitos_WT_Gly_BS3_XL_11_R1.raw;	16851;	19619	762.792	2652179	5+	3006	LHPVVTPKDVPANASFNLEDPNIDFER(8)-KEYAK(1):0	null	2.41e-06	5.61798	3808.93	-0.00564	-1.48034	sp|P81449|ATPJ_YEAST(63)-sp|P81449|ATPJ_YEAST(51)	26	sp|P81449|ATPJ_YEAST	P81449	ATPJ_YEAST	63	sp|P81449|ATPJ_YEAST	P81449	ATPJ_YEAST	51	Intra	0	0
C_Lee_011216_ymitos_WT_Gly_BS3_XL_11_R1.raw;	16884;	19653	626.542	698650	5+	3009	KGLGNPLLYDGVER(1)-YATKDGVAHLLNR(4):0	null	1.24e-12	11.9066	3124.67	3.00737	961.226	sp|P07257|QCR2_YEAST(153)-sp|P07257|QCR2_YEAST(44)	18	sp|P07257|QCR2_YEAST	P07257	QCR2_YEAST	153	sp|P07257|QCR2_YEAST	P07257	QCR2_YEAST	44	Intra	0	0
C_Lee_011216_ymitos_WT_Gly_BS3_XL_11_R1.raw;	16890;	19660	961.018	1.08302e+06	4+	3010	NINKVVQTQIAVEGDATTNLGK(4)-VTGNISKFAPEAR(7):0	null	1.98e-07	6.70333	3839.04	1.00187	260.832	sp|P07342|ILVB_YEAST(415)-sp|P07342|ILVB_YEAST(387)	2	sp|P07342|ILVB_YEAST	P07342	ILVB_YEAST	415	sp|P07342|ILVB_YEAST	P07342	ILVB_YEAST	387	Intra	0	0
C_Lee_011216_ymitos_WT_Gly_BS3_XL_11_R1.raw;	16913;	19685	865.207	805840	4+	3013	WAKLGQQADLLSVEDR(3)-TKNGVDSSVVLSER(2):0	null	5.81e-10	9.23582	3455.79	1.01076	292.312	sp|P32454|APE2_YEAST(636)-sp|P32454|APE2_YEAST(591)	31	sp|P32454|APE2_YEAST	P32454	APE2_YEAST	636	sp|P32454|APE2_YEAST	P32454	APE2_YEAST	591	Intra	0	0
C_Lee_011216_ymitos_WT_Gly_BS3_XL_11_R1.raw;	16969;	19745	1017.02	800360	4+	3020	SQTDAFYTQYKNGTAASEPTPITK(11)-LLSVMKAGTYPK(6):0	null	8.5e-08	7.07058	4063.05	0.99109	243.808	sp|P21306|ATP5E_YEAST(49)-sp|P38077|ATPG_YEAST(188)	239	sp|P21306|ATP5E_YEAST	P21306	ATP5E_YEAST	49	sp|P38077|ATPG_YEAST	P38077	ATPG_YEAST	188	Inter	1	0
C_Lee_011216_ymitos_WT_Gly_BS3_XL_11_R1.raw;	16971;	19747	1035.03	1.10431e+06	4+	3020	IEQIKGSIDITTTNSYEK(5)-EDTVILNGSGPKEAIQER(12):0	null	9.61e-13	12.0173	4132.11	4.0019	967.317	sp|P19882|HSP60_YEAST(371)-sp|P19882|HSP60_YEAST(360)	89	sp|P19882|HSP60_YEAST	P19882	HSP60_YEAST	371	sp|P19882|HSP60_YEAST	P19882	HSP60_YEAST	360	Intra	0	0
C_Lee_011216_ymitos_WT_Gly_BS3_XL_11_R1.raw;	16984;	19761	552.976	616461	6+	3021	SIRPLDTEAIIKTVK(12)-GRIPEDTWDFKK(11):0	null	4.37e-10	9.35952	3311.81	-0.00332	-1.00217	sp|P32473|ODPB_YEAST(287)-sp|P16387|ODPA_YEAST(412)	32	sp|P32473|ODPB_YEAST	P32473	ODPB_YEAST	287	sp|P16387|ODPA_YEAST	P16387	ODPA_YEAST	412	Inter	1	0
C_Lee_011216_ymitos_WT_Gly_BS3_XL_11_R1.raw;	16999;	19777	663.369	266273	5+	3023	SIRPLDTEAIIKTVK(12)-GRIPEDTWDFKK(11):0	null	5.18e-08	7.28567	3311.81	-0.00652	-1.96812	sp|P32473|ODPB_YEAST(287)-sp|P16387|ODPA_YEAST(412)	32	sp|P32473|ODPB_YEAST	P32473	ODPB_YEAST	287	sp|P16387|ODPA_YEAST	P16387	ODPA_YEAST	412	Inter	1	0
C_Lee_011216_ymitos_WT_Gly_BS3_XL_11_R1.raw;	17012;	19791	669.625	618001	4+	3025	ANIMKLGDGLFR(5)-GPLATPIGKGHR(9):0	null	2.36e-07	6.62709	2674.47	-0.00112	-0.418616	sp|P28834|IDH1_YEAST(199)-sp|P28241|IDH2_YEAST(109)	36	sp|P28834|IDH1_YEAST	P28834	IDH1_YEAST	199	sp|P28241|IDH2_YEAST	P28241	IDH2_YEAST	109	Inter	1	0
C_Lee_011216_ymitos_WT_Gly_BS3_XL_11_R1.raw;	17064;	19846	762.994	1.18203e+06	5+	3031	LHPVVTPKDVPANASFNLEDPNIDFER(8)-KEYAK(1):0	null	3.34e-05	4.47625	3808.93	1.00206	262.943	sp|P81449|ATPJ_YEAST(63)-sp|P81449|ATPJ_YEAST(51)	26	sp|P81449|ATPJ_YEAST	P81449	ATPJ_YEAST	63	sp|P81449|ATPJ_YEAST	P81449	ATPJ_YEAST	51	Intra	0	0
C_Lee_011216_ymitos_WT_Gly_BS3_XL_11_R1.raw;	17070;	19853	1017.02	6482533	4+	3032	SQTDAFYTQYKNGTAASEPTPITK(11)-LLSVMKAGTYPK(6):0	null	3.12e-11	10.5058	4063.05	0.98157	241.466	sp|P21306|ATP5E_YEAST(49)-sp|P38077|ATPG_YEAST(188)	239	sp|P21306|ATP5E_YEAST	P21306	ATP5E_YEAST	49	sp|P38077|ATPG_YEAST	P38077	ATPG_YEAST	188	Inter	1	0
C_Lee_011216_ymitos_WT_Gly_BS3_XL_11_R1.raw;	17074;	19857	699.187	607044	5+	3032	LQHESKPDEIQKLDR(12)-AIMKIQIELESLK(4):0	null	1.69e-06	5.77211	3487.9	3.00339	860.1	sp|P33416|HSP78_YEAST(349)-sp|P33416|HSP78_YEAST(356)	4	sp|P33416|HSP78_YEAST	P33416	HSP78_YEAST	349	sp|P33416|HSP78_YEAST	P33416	HSP78_YEAST	356	Intra	0	0
C_Lee_011216_ymitos_WT_Gly_BS3_XL_11_R1.raw;	17084;	19867	1035.04	581647	4+	3033	IEQIKGSIDITTTNSYEK(5)-EDTVILNGSGPKEAIQER(12):0	null	1.47e-07	6.83268	4132.11	4.00726	968.611	sp|P19882|HSP60_YEAST(371)-sp|P19882|HSP60_YEAST(360)	89	sp|P19882|HSP60_YEAST	P19882	HSP60_YEAST	371	sp|P19882|HSP60_YEAST	P19882	HSP60_YEAST	360	Intra	0	0
C_Lee_011216_ymitos_WT_Gly_BS3_XL_11_R1.raw;	17087;	19871	651.346	976622	5+	3034	DNGKHALIVYDDLSK(4)-KLYCVYVAVGQK(1):0	19,C(Carbamidomethyl[C]);	1.72e-13	12.7645	3251.69	0.00466	1.43266	sp|P07251|ATPA_YEAST(299)-sp|P07251|ATPA_YEAST(235)	16	sp|P07251|ATPA_YEAST	P07251	ATPA_YEAST	299	sp|P07251|ATPA_YEAST	P07251	ATPA_YEAST	235	Intra	0	0
C_Lee_011216_ymitos_WT_Gly_BS3_XL_11_R1.raw;	17088;	19872	778.682	985073	4+	3034	LQLLKPFKPWDGK(5)-STVEVKVSPTSDR(6):0	null	2.43e-12	11.6144	3110.7	-0.00156	-0.501333	sp|P19414|ACON_YEAST(566)-sp|P19414|ACON_YEAST(554)	22	sp|P19414|ACON_YEAST	P19414	ACON_YEAST	566	sp|P19414|ACON_YEAST	P19414	ACON_YEAST	554	Intra	0	0
C_Lee_011216_ymitos_WT_Gly_BS3_XL_11_R1.raw;	17090;	19874	552.976	639952	6+	3034	SIRPLDTEAIIKTVK(12)-GRIPEDTWDFKK(11):0	null	1.68e-08	7.77469	3311.81	0.0022	0.664086	sp|P32473|ODPB_YEAST(287)-sp|P16387|ODPA_YEAST(412)	32	sp|P32473|ODPB_YEAST	P32473	ODPB_YEAST	287	sp|P16387|ODPA_YEAST	P16387	ODPA_YEAST	412	Inter	1	0
C_Lee_011216_ymitos_WT_Gly_BS3_XL_11_R1.raw;	17108;	19893	698.587	480422	5+	3036	LQHESKPDEIQKLDR(12)-AIMKIQIELESLK(4):0	null	2.33e-08	7.63264	3487.9	0.00324	0.928658	sp|P33416|HSP78_YEAST(349)-sp|P33416|HSP78_YEAST(356)	4	sp|P33416|HSP78_YEAST	P33416	HSP78_YEAST	349	sp|P33416|HSP78_YEAST	P33416	HSP78_YEAST	356	Intra	0	0
C_Lee_011216_ymitos_WT_Gly_BS3_XL_11_R1.raw;	17116;	19901	553.645	404772	6+	3037	SIRPLDTEAIIKTVK(12)-GRIPEDTWDFKK(11):0	null	1.13e-07	6.94692	3311.81	4.01512	1210.53	sp|P32473|ODPB_YEAST(287)-sp|P16387|ODPA_YEAST(412)	32	sp|P32473|ODPB_YEAST	P32473	ODPB_YEAST	287	sp|P16387|ODPA_YEAST	P16387	ODPA_YEAST	412	Inter	1	0
C_Lee_011216_ymitos_WT_Gly_BS3_XL_11_R1.raw;	17148;	19936	798.823	1.26539e+06	5+	3041	QYKIDHDLNLQLAQAAK(3)-TNSKQSGFGGNLTAALGTR(4):0	null	5.62e-09	8.25026	3985.07	4.01545	1006.36	sp|P40008|FMP52_YEAST(88)-sp|P40008|FMP52_YEAST(160)	8	sp|P40008|FMP52_YEAST	P40008	FMP52_YEAST	88	sp|P40008|FMP52_YEAST	P40008	FMP52_YEAST	160	Intra	0	0
C_Lee_011216_ymitos_WT_Gly_BS3_XL_11_R1.raw;	17178;	19968	1017.27	3.63242e+06	4+	3044	SQTDAFYTQYKNGTAASEPTPITK(11)-LLSVMKAGTYPK(6):0	null	3.37e-10	9.47237	4063.05	1.98521	488.241	sp|P21306|ATP5E_YEAST(49)-sp|P38077|ATPG_YEAST(188)	239	sp|P21306|ATP5E_YEAST	P21306	ATP5E_YEAST	49	sp|P38077|ATPG_YEAST	P38077	ATPG_YEAST	188	Inter	1	0
C_Lee_011216_ymitos_WT_Gly_BS3_XL_11_R1.raw;	17190;	19981	813.929	3883471	4+	3046	DNGKHALIVYDDLSK(4)-KLYCVYVAVGQK(1):0	19,C(Carbamidomethyl[C]);	5.58e-14	13.2534	3251.69	-0.00317	-0.974577	sp|P07251|ATPA_YEAST(299)-sp|P07251|ATPA_YEAST(235)	16	sp|P07251|ATPA_YEAST	P07251	ATPA_YEAST	299	sp|P07251|ATPA_YEAST	P07251	ATPA_YEAST	235	Intra	0	0
C_Lee_011216_ymitos_WT_Gly_BS3_XL_11_R1.raw;	17208;	20000	778.682	867342	4+	3048	LQLLKPFKPWDGK(5)-STVEVKVSPTSDR(6):0	null	7.95e-08	7.09963	3110.7	-0.004	-1.28547	sp|P19414|ACON_YEAST(566)-sp|P19414|ACON_YEAST(554)	22	sp|P19414|ACON_YEAST	P19414	ACON_YEAST	566	sp|P19414|ACON_YEAST	P19414	ACON_YEAST	554	Intra	0	0
C_Lee_011216_ymitos_WT_Gly_BS3_XL_11_R1.raw;	17245;	20039	1022.5	1.30047e+06	4+	3052	PVPEEYLQTDPSYGLTSDEVLKR(22)-KYGLNQMADEK(1):0	30,M(Oxidation[M]);	2.49e-11	10.6038	4084.98	0.99736	244.033	sp|P05030|PMA1_YEAST(95)-sp|P05030|PMA1_YEAST(99)	83	sp|P05030|PMA1_YEAST	P05030	PMA1_YEAST	95	sp|P05030|PMA1_YEAST	P05030	PMA1_YEAST	99	Intra	0	0
C_Lee_011216_ymitos_WT_Gly_BS3_XL_11_R1.raw;	17304;	20103	1017.02	1.15378e+06	4+	3059	SQTDAFYTQYKNGTAASEPTPITK(11)-LLSVMKAGTYPK(6):0	null	2.37e-11	10.6253	4063.05	0.99449	244.644	sp|P21306|ATP5E_YEAST(49)-sp|P38077|ATPG_YEAST(188)	239	sp|P21306|ATP5E_YEAST	P21306	ATP5E_YEAST	49	sp|P38077|ATPG_YEAST	P38077	ATPG_YEAST	188	Inter	1	0
C_Lee_011216_ymitos_WT_Gly_BS3_XL_11_R1.raw;	17309;	20108	806.205	503892	4+	3060	VVDALGNPIDGKGPIDAAGR(12)-AQVKAPGILPR(4):0	null	3.33e-10	9.47756	3220.79	-0.00281	-0.872184	sp|P07251|ATPA_YEAST(155)-sp|P07251|ATPA_YEAST(169)	46	sp|P07251|ATPA_YEAST	P07251	ATPA_YEAST	155	sp|P07251|ATPA_YEAST	P07251	ATPA_YEAST	169	Intra	0	0
C_Lee_011216_ymitos_WT_Gly_BS3_XL_11_R1.raw;	17348;	20150	1023	985565	4+	3065	PVPEEYLQTDPSYGLTSDEVLKR(22)-KYGLNQMADEK(1):0	30,M(Oxidation[M]);	9.54e-14	13.0205	4084.98	3.00176	734.108	sp|P05030|PMA1_YEAST(95)-sp|P05030|PMA1_YEAST(99)	83	sp|P05030|PMA1_YEAST	P05030	PMA1_YEAST	95	sp|P05030|PMA1_YEAST	P05030	PMA1_YEAST	99	Intra	0	0
C_Lee_011216_ymitos_WT_Gly_BS3_XL_11_R1.raw;	17401;	20208	1074.6	1.49167e+06	3+	3071	VVDALGNPIDGKGPIDAAGR(12)-AQVKAPGILPR(4):0	null	9.04e-07	6.04383	3220.79	-0.00429	-1.33156	sp|P07251|ATPA_YEAST(155)-sp|P07251|ATPA_YEAST(169)	46	sp|P07251|ATPA_YEAST	P07251	ATPA_YEAST	155	sp|P07251|ATPA_YEAST	P07251	ATPA_YEAST	169	Intra	0	0
C_Lee_011216_ymitos_WT_Gly_BS3_XL_11_R1.raw;	17509;	20323	806.207	844170	4+	3085	VVDALGNPIDGKGPIDAAGR(12)-AQVKAPGILPR(4):0	null	1.34e-08	7.8729	3220.79	0.00699	2.16959	sp|P07251|ATPA_YEAST(155)-sp|P07251|ATPA_YEAST(169)	46	sp|P07251|ATPA_YEAST	P07251	ATPA_YEAST	155	sp|P07251|ATPA_YEAST	P07251	ATPA_YEAST	169	Intra	0	0
C_Lee_011216_ymitos_WT_Gly_BS3_XL_11_R1.raw;	1753;	3379	1250.97	144697	3+	961	ALLNNSHLFHQMHTEAQKR(18)-AKTNQDTEGFVK(2):0	null	4.8e-07	6.31876	3748.87	1.0098	269.216	sp|P09624|DLDH_YEAST(92)-sp|P09624|DLDH_YEAST(421)	23	sp|P09624|DLDH_YEAST	P09624	DLDH_YEAST	92	sp|P09624|DLDH_YEAST	P09624	DLDH_YEAST	421	Intra	0	0
C_Lee_011216_ymitos_WT_Gly_BS3_XL_11_R1.raw;	17530;	20345	1017.27	855282	4+	3087	SQTDAFYTQYKNGTAASEPTPITK(11)-LLSVMKAGTYPK(6):0	null	3.18e-06	5.49757	4063.05	1.98985	489.382	sp|P21306|ATP5E_YEAST(49)-sp|P38077|ATPG_YEAST(188)	239	sp|P21306|ATP5E_YEAST	P21306	ATP5E_YEAST	49	sp|P38077|ATPG_YEAST	P38077	ATPG_YEAST	188	Inter	1	0
C_Lee_011216_ymitos_WT_Gly_BS3_XL_11_R1.raw;	17640;	20463	1034.53	955054	4+	3100	IEQIKGSIDITTTNSYEK(5)-EDTVILNGSGPKEAIQER(12):0	null	4.58e-16	15.3391	4132.11	1.99262	481.879	sp|P19882|HSP60_YEAST(371)-sp|P19882|HSP60_YEAST(360)	89	sp|P19882|HSP60_YEAST	P19882	HSP60_YEAST	371	sp|P19882|HSP60_YEAST	P19882	HSP60_YEAST	360	Intra	0	0
C_Lee_011216_ymitos_WT_Gly_BS3_XL_11_R1.raw;	17642;	20465	731.396	730396	4+	3100	KDPELEILYGGQYDK(1)-LVKVIEDAK(3):0	null	8.49e-09	8.07109	2918.55	3.00314	1027.57	sp|P07275|PUT2_YEAST(420)-sp|P07275|PUT2_YEAST(413)	17	sp|P07275|PUT2_YEAST	P07275	PUT2_YEAST	420	sp|P07275|PUT2_YEAST	P07275	PUT2_YEAST	413	Intra	0	0
C_Lee_011216_ymitos_WT_Gly_BS3_XL_11_R1.raw;	17703;	20532	961.249	703238	5+	3108	CWECGSVYKLNPVGVPNDDHHH(9)-KGTMKDPIIIESYDDYR(5):0	1,C(Carbamidomethyl[C]);4,C(Carbamidomethyl[C]);	6.65e-13	12.1772	4800.2	1.00206	208.666	sp|P04037|COX4_YEAST(142)-sp|P04037|COX4_YEAST(95)	55	sp|P04037|COX4_YEAST	P04037	COX4_YEAST	142	sp|P04037|COX4_YEAST	P04037	COX4_YEAST	95	Intra	0	0
C_Lee_011216_ymitos_WT_Gly_BS3_XL_11_R1.raw;	17754;	20586	1034.28	814659	4+	3114	IEQIKGSIDITTTNSYEK(5)-EDTVILNGSGPKEAIQER(12):0	null	9.41e-16	15.0264	4132.11	0.98678	238.693	sp|P19882|HSP60_YEAST(371)-sp|P19882|HSP60_YEAST(360)	89	sp|P19882|HSP60_YEAST	P19882	HSP60_YEAST	371	sp|P19882|HSP60_YEAST	P19882	HSP60_YEAST	360	Intra	0	0
C_Lee_011216_ymitos_WT_Gly_BS3_XL_11_R1.raw;	17804;	20640	961.448	6.8392e+06	5+	3121	CWECGSVYKLNPVGVPNDDHHH(9)-KGTMKDPIIIESYDDYR(5):0	1,C(Carbamidomethyl[C]);4,C(Carbamidomethyl[C]);	5.69e-21	20.2449	4800.2	2.00121	416.64	sp|P04037|COX4_YEAST(142)-sp|P04037|COX4_YEAST(95)	55	sp|P04037|COX4_YEAST	P04037	COX4_YEAST	142	sp|P04037|COX4_YEAST	P04037	COX4_YEAST	95	Intra	0	0
C_Lee_011216_ymitos_WT_Gly_BS3_XL_11_R1.raw;	17862;	20702	1034.78	932222	4+	3128	IEQIKGSIDITTTNSYEK(5)-EDTVILNGSGPKEAIQER(12):0	null	1.2e-09	8.92082	4132.11	3.00434	726.367	sp|P19882|HSP60_YEAST(371)-sp|P19882|HSP60_YEAST(360)	89	sp|P19882|HSP60_YEAST	P19882	HSP60_YEAST	371	sp|P19882|HSP60_YEAST	P19882	HSP60_YEAST	360	Intra	0	0
C_Lee_011216_ymitos_WT_Gly_BS3_XL_11_R1.raw;	17863;	20703	674.04	753897	6+	3128	RPGKLSDYIPGPYPNEQAAR(4)-NVVVKWQGKPVFIR(5):0	null	2.13e-10	9.67162	4035.18	3.00984	745.157	sp|P07143|CY1_YEAST(150)-sp|P08067|UCRI_YEAST(110)	10	sp|P07143|CY1_YEAST	P07143	CY1_YEAST	150	sp|P08067|UCRI_YEAST	P08067	UCRI_YEAST	110	Inter	1	0
C_Lee_011216_ymitos_WT_Gly_BS3_XL_11_R1.raw;	17888;	20730	1022.28	2318071	4+	3131	NVEKLNQAEVVAVGPGFTDANGNK(4)-AQAKTASGLYLPEK(4):0	null	2.61e-09	8.58336	4084.11	0.9746	238.516	sp|P38910|CH10_YEAST(42)-sp|P38910|CH10_YEAST(28)	34	sp|P38910|CH10_YEAST	P38910	CH10_YEAST	42	sp|P38910|CH10_YEAST	P38910	CH10_YEAST	28	Intra	0	0
C_Lee_011216_ymitos_WT_Gly_BS3_XL_11_R1.raw;	17903;	20746	961.649	2763314	5+	3132	CWECGSVYKLNPVGVPNDDHHH(9)-KGTMKDPIIIESYDDYR(5):0	1,C(Carbamidomethyl[C]);4,C(Carbamidomethyl[C]);	8.14e-14	13.0894	4800.2	3.00401	625.286	sp|P04037|COX4_YEAST(142)-sp|P04037|COX4_YEAST(95)	55	sp|P04037|COX4_YEAST	P04037	COX4_YEAST	142	sp|P04037|COX4_YEAST	P04037	COX4_YEAST	95	Intra	0	0
C_Lee_011216_ymitos_WT_Gly_BS3_XL_11_R1.raw;	17914;	20758	961.249	1.23853e+06	5+	3134	CWECGSVYKLNPVGVPNDDHHH(9)-KGTMKDPIIIESYDDYR(1):0	1,C(Carbamidomethyl[C]);4,C(Carbamidomethyl[C]);	3.56e-11	10.4486	4800.2	1.00541	209.364	sp|P04037|COX4_YEAST(142)-sp|P04037|COX4_YEAST(91)	24	sp|P04037|COX4_YEAST	P04037	COX4_YEAST	142	sp|P04037|COX4_YEAST	P04037	COX4_YEAST	91	Intra	0	0
C_Lee_011216_ymitos_WT_Gly_BS3_XL_11_R1.raw;	18076;	20931	926.994	502903	4+	3154	LSEPVHKLGWSLSFDA(7)-AKQPVKDGPLSTNVEAK(2):0	null	5.94e-10	9.22621	3703.95	0.00124	0.334687	sp|P04840|VDAC1_YEAST(274)-sp|P04840|VDAC1_YEAST(46)	36	sp|P04840|VDAC1_YEAST	P04840	VDAC1_YEAST	274	sp|P04840|VDAC1_YEAST	P04840	VDAC1_YEAST	46	Intra	0	0
C_Lee_011216_ymitos_WT_Gly_BS3_XL_11_R1.raw;	18132;	20991	742.398	2.43376e+06	5+	3161	LSEPVHKLGWSLSFDA(7)-AKQPVKDGPLSTNVEAK(2):0	null	6.83e-06	5.16558	3703.95	3.00829	811.306	sp|P04840|VDAC1_YEAST(274)-sp|P04840|VDAC1_YEAST(46)	36	sp|P04840|VDAC1_YEAST	P04840	VDAC1_YEAST	274	sp|P04840|VDAC1_YEAST	P04840	VDAC1_YEAST	46	Intra	0	0
C_Lee_011216_ymitos_WT_Gly_BS3_XL_11_R1.raw;	18141;	21001	830.212	540169	4+	3162	LKDHYKILFVNEMSTLK(6)-AKGVEAIDVAK(2):0	null	6.86e-10	9.16368	3315.82	1.002	302.005	sp|P49095|GCSP_YEAST(869)-sp|P49095|GCSP_YEAST(896)	4	sp|P49095|GCSP_YEAST	P49095	GCSP_YEAST	869	sp|P49095|GCSP_YEAST	P49095	GCSP_YEAST	896	Intra	0	0
C_Lee_011216_ymitos_WT_Gly_BS3_XL_11_R1.raw;	18209;	21074	664.171	1.11247e+06	5+	3170	LKDHYKILFVNEMSTLK(6)-AKGVEAIDVAK(2):0	null	3.89e-09	8.41005	3315.82	0.00302	0.910509	sp|P49095|GCSP_YEAST(869)-sp|P49095|GCSP_YEAST(896)	4	sp|P49095|GCSP_YEAST	P49095	GCSP_YEAST	869	sp|P49095|GCSP_YEAST	P49095	GCSP_YEAST	896	Intra	0	0
C_Lee_011216_ymitos_WT_Gly_BS3_XL_11_R1.raw;	18235;	21102	926.994	3.93934e+06	4+	3173	LSEPVHKLGWSLSFDA(7)-AKQPVKDGPLSTNVEAK(2):0	null	1.05e-11	10.9788	3703.95	0.00052	0.140353	sp|P04840|VDAC1_YEAST(274)-sp|P04840|VDAC1_YEAST(46)	36	sp|P04840|VDAC1_YEAST	P04840	VDAC1_YEAST	274	sp|P04840|VDAC1_YEAST	P04840	VDAC1_YEAST	46	Intra	0	0
C_Lee_011216_ymitos_WT_Gly_BS3_XL_11_R1.raw;	18238;	21105	664.17	466966	5+	3174	LKDHYKILFVNEMSTLK(6)-AKGVEAIDVAK(2):0	null	3.86e-08	7.41341	3315.82	-0.00188	-0.566808	sp|P49095|GCSP_YEAST(869)-sp|P49095|GCSP_YEAST(896)	4	sp|P49095|GCSP_YEAST	P49095	GCSP_YEAST	869	sp|P49095|GCSP_YEAST	P49095	GCSP_YEAST	896	Intra	0	0
C_Lee_011216_ymitos_WT_Gly_BS3_XL_11_R1.raw;	18272;	21142	808.808	801126	5+	3178	VTPVDGLEGTVKEDHILDVK(12)-VTYYKGNGSFEDETK(5):0	null	2.96e-06	5.52871	4038	1.00213	248.051	sp|P09624|DLDH_YEAST(160)-sp|P09624|DLDH_YEAST(136)	2	sp|P09624|DLDH_YEAST	P09624	DLDH_YEAST	160	sp|P09624|DLDH_YEAST	P09624	DLDH_YEAST	136	Intra	0	0
C_Lee_011216_ymitos_WT_Gly_BS3_XL_11_R1.raw;	18296;	21167	580.672	878315	6+	3181	KAPSLPEGQEIIKPLSHPIK(1)-KTMELGILPR(1):0	null	8.83e-14	13.054	3475.98	2.00374	575.954	sp|P39522|ILV3_YEAST(381)-sp|P39522|ILV3_YEAST(267)	19	sp|P39522|ILV3_YEAST	P39522	ILV3_YEAST	381	sp|P39522|ILV3_YEAST	P39522	ILV3_YEAST	267	Intra	0	0
C_Lee_011216_ymitos_WT_Gly_BS3_XL_11_R1.raw;	1830;	3460	874.713	45732.8	4+	974	TQYSLSHDPSLKGVPR(12)-SHGGAPNVKPGQSLPK(9):0	null	1.79e-16	15.7471	3494.83	-0.00419	-1.19857	sp|P09440|C1TM_YEAST(919)-sp|P09440|C1TM_YEAST(755)	5	sp|P09440|C1TM_YEAST	P09440	C1TM_YEAST	919	sp|P09440|C1TM_YEAST	P09440	C1TM_YEAST	755	Intra	0	0
C_Lee_011216_ymitos_WT_Gly_BS3_XL_11_R1.raw;	18304;	21176	580.505	451500	6+	3182	KAPSLPEGQEIIKPLSHPIK(1)-KTMELGILPR(1):0	null	5.86e-16	15.2321	3475.98	1.00246	288.229	sp|P39522|ILV3_YEAST(381)-sp|P39522|ILV3_YEAST(267)	19	sp|P39522|ILV3_YEAST	P39522	ILV3_YEAST	381	sp|P39522|ILV3_YEAST	P39522	ILV3_YEAST	267	Intra	0	0
C_Lee_011216_ymitos_WT_Gly_BS3_XL_11_R1.raw;	18402;	21282	580.338	1.27227e+06	6+	3194	KAPSLPEGQEIIKPLSHPIK(1)-KTMELGILPR(1):0	null	2.94e-18	17.5317	3475.98	-0.0002	-0.057521	sp|P39522|ILV3_YEAST(381)-sp|P39522|ILV3_YEAST(267)	19	sp|P39522|ILV3_YEAST	P39522	ILV3_YEAST	381	sp|P39522|ILV3_YEAST	P39522	ILV3_YEAST	267	Intra	0	0
C_Lee_011216_ymitos_WT_Gly_BS3_XL_11_R1.raw;	18463;	21347	1095.54	1.1922e+06	4+	3201	TIEQSPSFGKFEIDTDANVPR(10)-NAETKNLDVEATETGAPK(5):0	null	7.82e-13	12.1068	4375.13	2.99199	683.238	sp|P38077|ATPG_YEAST(229)-sp|P38077|ATPG_YEAST(91)	6	sp|P38077|ATPG_YEAST	P38077	ATPG_YEAST	229	sp|P38077|ATPG_YEAST	P38077	ATPG_YEAST	91	Intra	0	0
C_Lee_011216_ymitos_WT_Gly_BS3_XL_11_R1.raw;	18502;	21389	580.338	834833	6+	3206	KAPSLPEGQEIIKPLSHPIK(1)-KTMELGILPR(1):0	null	5.16e-16	15.2874	3475.98	-0.00092	-0.264597	sp|P39522|ILV3_YEAST(381)-sp|P39522|ILV3_YEAST(267)	19	sp|P39522|ILV3_YEAST	P39522	ILV3_YEAST	381	sp|P39522|ILV3_YEAST	P39522	ILV3_YEAST	267	Intra	0	0
C_Lee_011216_ymitos_WT_Gly_BS3_XL_11_R1.raw;	18552;	21442	728.766	1.13508e+06	5+	3211	QNKTFEVINPSTEEEICHIYEGR(3)-GKALYR(2):0	17,C(Carbamidomethyl[C]);	8.72e-05	4.05948	3636.79	2.00634	551.222	sp|P46367|ALDH4_YEAST(60)-sp|P46367|ALDH4_YEAST(110)	4	sp|P46367|ALDH4_YEAST	P46367	ALDH4_YEAST	60	sp|P46367|ALDH4_YEAST	P46367	ALDH4_YEAST	110	Intra	0	0
C_Lee_011216_ymitos_WT_Gly_BS3_XL_11_R1.raw;	18742;	21645	815.209	1.0429e+06	5+	3234	YYGGNEIIDKSESLCQAR(10)-QKHSITLIPSENFTSK(2):0	15,C(Carbamidomethyl[C]);	2.27e-08	7.64397	4069.01	1.99657	490.315	sp|P37292|GLYM_YEAST(98)-sp|P37292|GLYM_YEAST(52)	7	sp|P37292|GLYM_YEAST	P37292	GLYM_YEAST	98	sp|P37292|GLYM_YEAST	P37292	GLYM_YEAST	52	Intra	0	0
C_Lee_011216_ymitos_WT_Gly_BS3_XL_11_R1.raw;	1887;	3521	938.228	551078	4+	983	ALLNNSHLFHQMHTEAQKR(18)-AKTNQDTEGFVK(2):0	null	9.38e-18	17.0278	3748.87	0.00727	1.93872	sp|P09624|DLDH_YEAST(92)-sp|P09624|DLDH_YEAST(421)	23	sp|P09624|DLDH_YEAST	P09624	DLDH_YEAST	92	sp|P09624|DLDH_YEAST	P09624	DLDH_YEAST	421	Intra	0	0
C_Lee_011216_ymitos_WT_Gly_BS3_XL_11_R1.raw;	18913;	21829	646.889	488826	7+	3255	RMMMTSGQAVKYDGAFDCLR(11)-IVAAEGVGSLFKGCGANILR(12):0	4,M(Oxidation[M]);18,C(Carbamidomethyl[C]);34,C(Carbamidomethyl[C]);	1.27e-08	7.8962	4521.21	-0.03877	-8.5733	sp|P18239|ADT2_YEAST(264)-sp|P18239|ADT2_YEAST(286)	50	sp|P18239|ADT2_YEAST	P18239	ADT2_YEAST	264	sp|P18239|ADT2_YEAST	P18239	ADT2_YEAST	286	Intra	0	0
C_Lee_011216_ymitos_WT_Gly_BS3_XL_11_R1.raw;	19020;	21944	713.994	2667855	5+	3267	LLQPFPSNPHCKTNYVLSPQLK(12)-YGLKIPR(4):0	11,C(Carbamidomethyl[C]);	0.000107	3.97062	3563.93	1.00297	281.264	sp|P53292|RT35_YEAST(144)-sp|P53292|RT35_YEAST(178)	10	sp|P53292|RT35_YEAST	P53292	RT35_YEAST	144	sp|P53292|RT35_YEAST	P53292	RT35_YEAST	178	Intra	0	0
C_Lee_011216_ymitos_WT_Gly_BS3_XL_11_R1.raw;	19022;	21946	754.705	1.37424e+06	6+	3268	RMMMTSGQAVKYDGAFDCLR(11)-IVAAEGVGSLFKGCGANILR(12):0	3,M(Oxidation[M]);18,C(Carbamidomethyl[C]);34,C(Carbamidomethyl[C]);	1.52e-08	7.81816	4521.21	0.97554	215.675	sp|P18239|ADT2_YEAST(264)-sp|P18239|ADT2_YEAST(286)	50	sp|P18239|ADT2_YEAST	P18239	ADT2_YEAST	264	sp|P18239|ADT2_YEAST	P18239	ADT2_YEAST	286	Intra	0	0
C_Lee_011216_ymitos_WT_Gly_BS3_XL_11_R1.raw;	19132;	22064	853.711	625034	4+	3281	HTLSWQKDVAAPVTLK(7)-NITAVEKTFDDVK(7):0	null	1.01e-06	5.99568	3409.81	1.00219	293.74	sp|Q00711|SDHA_YEAST(607)-sp|Q00711|SDHA_YEAST(537)	6	sp|Q00711|SDHA_YEAST	Q00711	SDHA_YEAST	607	sp|Q00711|SDHA_YEAST	Q00711	SDHA_YEAST	537	Intra	0	0
C_Lee_011216_ymitos_WT_Gly_BS3_XL_11_R1.raw;	19143;	22076	1001.24	864650	4+	3282	IMCTDAKFGFDDNASFR(7)-EMLNHNLITKQTGIAGK(10):0	3,C(Carbamidomethyl[C]);	1.93e-11	10.7144	3998.93	2.00786	501.721	sp|P53312|SUCB_YEAST(255)-sp|P53312|SUCB_YEAST(121)	3	sp|P53312|SUCB_YEAST	P53312	SUCB_YEAST	255	sp|P53312|SUCB_YEAST	P53312	SUCB_YEAST	121	Intra	0	0
C_Lee_011216_ymitos_WT_Gly_BS3_XL_11_R1.raw;	19199;	22136	748.674	605238	4+	3289	IVKEEIFGPVVTVTK(3)-KVAFTGSTATGR(1):0	null	1.14e-09	8.9431	2990.67	-0.00311	-1.03955	sp|P46367|ALDH4_YEAST(419)-sp|P46367|ALDH4_YEAST(263)	3	sp|P46367|ALDH4_YEAST	P46367	ALDH4_YEAST	419	sp|P46367|ALDH4_YEAST	P46367	ALDH4_YEAST	263	Intra	0	0
C_Lee_011216_ymitos_WT_Gly_BS3_XL_11_R1.raw;	19223;	22162	1264.31	749047	3+	3292	LNDKQTGLGLTQGWSNTNNLQTK(4)-SPPVYSDISR(1):0	null	5.12e-06	5.29073	3787.9	2.0064	529.265	sp|P04840|VDAC1_YEAST(65)-sp|P04840|VDAC1_YEAST(2)	81	sp|P04840|VDAC1_YEAST	P04840	VDAC1_YEAST	65	sp|P04840|VDAC1_YEAST	P04840	VDAC1_YEAST	2	Intra	0	0
C_Lee_011216_ymitos_WT_Gly_BS3_XL_11_R1.raw;	19281;	22224	947.983	1.8746e+06	4+	3299	LNDKQTGLGLTQGWSNTNNLQTK(4)-SPPVYSDISR(1):0	null	7.93e-16	15.1007	3787.9	0.00314	0.828734	sp|P04840|VDAC1_YEAST(65)-sp|P04840|VDAC1_YEAST(2)	81	sp|P04840|VDAC1_YEAST	P04840	VDAC1_YEAST	65	sp|P04840|VDAC1_YEAST	P04840	VDAC1_YEAST	2	Intra	0	0
C_Lee_011216_ymitos_WT_Gly_BS3_XL_11_R1.raw;	19297;	22241	735.674	1129137	4+	3300	LGSKGYFIKPTVFGDVK(4)-KVTLELGGK(1):0	null	1.02e-11	10.9914	2936.66	2.00368	681.6	sp|P46367|ALDH4_YEAST(399)-sp|P46367|ALDH4_YEAST(286)	9	sp|P46367|ALDH4_YEAST	P46367	ALDH4_YEAST	399	sp|P46367|ALDH4_YEAST	P46367	ALDH4_YEAST	286	Intra	0	0
C_Lee_011216_ymitos_WT_Gly_BS3_XL_11_R1.raw;	19333;	22279	588.339	887207	5+	3305	LGSKGYFIKPTVFGDVK(4)-KVTLELGGK(1):0	null	7.26e-09	8.13906	2936.66	-0.00212	-0.721661	sp|P46367|ALDH4_YEAST(399)-sp|P46367|ALDH4_YEAST(286)	9	sp|P46367|ALDH4_YEAST	P46367	ALDH4_YEAST	399	sp|P46367|ALDH4_YEAST	P46367	ALDH4_YEAST	286	Intra	0	0
C_Lee_011216_ymitos_WT_Gly_BS3_XL_11_R1.raw;	19394;	22344	1263.64	5.98645e+06	3+	3312	LNDKQTGLGLTQGWSNTNNLQTK(4)-SPPVYSDISR(1):0	null	1.06e-16	15.9747	3787.9	-0.00483	-1.27477	sp|P04840|VDAC1_YEAST(65)-sp|P04840|VDAC1_YEAST(2)	81	sp|P04840|VDAC1_YEAST	P04840	VDAC1_YEAST	65	sp|P04840|VDAC1_YEAST	P04840	VDAC1_YEAST	2	Intra	0	0
C_Lee_011216_ymitos_WT_Gly_BS3_XL_11_R1.raw;	19410;	22361	932.873	1.72316e+06	5+	3314	GAPLFVLKTVEEDHPIPEDVHENYENK(8)-KVTAVVESPEGER(1):0	null	1.06e-08	7.97469	4656.32	3.00486	644.773	sp|P05030|PMA1_YEAST(482)-sp|P05030|PMA1_YEAST(457)	18	sp|P05030|PMA1_YEAST	P05030	PMA1_YEAST	482	sp|P05030|PMA1_YEAST	P05030	PMA1_YEAST	457	Intra	0	0
C_Lee_011216_ymitos_WT_Gly_BS3_XL_11_R1.raw;	19435;	22388	588.541	1143615	5+	3317	LGSKGYFIKPTVFGDVK(4)-KVTLELGGK(1):0	null	2.74e-08	7.56225	2936.66	1.00373	341.559	sp|P46367|ALDH4_YEAST(399)-sp|P46367|ALDH4_YEAST(286)	9	sp|P46367|ALDH4_YEAST	P46367	ALDH4_YEAST	399	sp|P46367|ALDH4_YEAST	P46367	ALDH4_YEAST	286	Intra	0	0
C_Lee_011216_ymitos_WT_Gly_BS3_XL_11_R1.raw;	19442;	22396	984.015	1.64645e+06	4+	3318	LKNAVQNESVSSPIELNFDAVK(2)-DQDSAVVSSNIKK(12):0	null	6.19e-08	7.20831	3929.03	3.00559	764.19	sp|P07257|QCR2_YEAST(324)-sp|P07257|QCR2_YEAST(302)	17	sp|P07257|QCR2_YEAST	P07257	QCR2_YEAST	324	sp|P07257|QCR2_YEAST	P07257	QCR2_YEAST	302	Intra	0	0
C_Lee_011216_ymitos_WT_Gly_BS3_XL_11_R1.raw;	19448;	22403	746.93	9085091	4+	3319	LVGPNCPGIINPATKVR(15)-NLLLPKDTK(6):0	6,C(Carbamidomethyl[C]);	1.23e-07	6.91009	2983.69	0.0003	0.100513	sp|P53598|SUCA_YEAST(162)-sp|P53598|SUCA_YEAST(35)	54	sp|P53598|SUCA_YEAST	P53598	SUCA_YEAST	162	sp|P53598|SUCA_YEAST	P53598	SUCA_YEAST	35	Intra	0	0
C_Lee_011216_ymitos_WT_Gly_BS3_XL_11_R1.raw;	19506;	22465	777.062	1.16292e+06	6+	3325	GAPLFVLKTVEEDHPIPEDVHENYENK(8)-KVTAVVESPEGER(1):0	null	5.66e-13	12.2472	4656.32	0.00469	1.00701	sp|P05030|PMA1_YEAST(482)-sp|P05030|PMA1_YEAST(457)	18	sp|P05030|PMA1_YEAST	P05030	PMA1_YEAST	482	sp|P05030|PMA1_YEAST	P05030	PMA1_YEAST	457	Intra	0	0
C_Lee_011216_ymitos_WT_Gly_BS3_XL_11_R1.raw;	19507;	22466	1263.64	789278	3+	3325	LNDKQTGLGLTQGWSNTNNLQTK(4)-SPPVYSDISR(1):0	null	2.03e-10	9.6925	3787.9	-0.01803	-4.75865	sp|P04840|VDAC1_YEAST(65)-sp|P04840|VDAC1_YEAST(2)	81	sp|P04840|VDAC1_YEAST	P04840	VDAC1_YEAST	65	sp|P04840|VDAC1_YEAST	P04840	VDAC1_YEAST	2	Intra	0	0
C_Lee_011216_ymitos_WT_Gly_BS3_XL_11_R1.raw;	19510;	22469	1156.98	297389	3+	3326	NPKLGHLLLNPALSLK(3)-IKGVSDEANLNETGR(2):0	null	5.91e-08	7.22841	3466.91	0.99542	286.954	sp|P09457|ATPO_YEAST(69)-sp|P07251|ATPA_YEAST(54)	18	sp|P09457|ATPO_YEAST	P09457	ATPO_YEAST	69	sp|P07251|ATPA_YEAST	P07251	ATPA_YEAST	54	Inter	1	0
C_Lee_011216_ymitos_WT_Gly_BS3_XL_11_R1.raw;	19519;	22478	803.234	794147	5+	3327	LKHEHLNDITNLTNNFGGR(2)-NVLIEQPFGPPKITK(12):0	null	9.77e-05	4.01011	4010.14	0.99477	247.94	sp|P25605|ILV6_YEAST(218)-sp|P19882|HSP60_YEAST(69)	3	sp|P25605|ILV6_YEAST	P25605	ILV6_YEAST	218	sp|P19882|HSP60_YEAST	P19882	HSP60_YEAST	69	Inter	1	0
C_Lee_011216_ymitos_WT_Gly_BS3_XL_11_R1.raw;	19614;	22580	1263.64	1.34144e+06	3+	3338	LNDKQTGLGLTQGWSNTNNLQTK(4)-SPPVYSDISR(1):0	null	9.11e-10	9.04048	3787.9	-0.00375	-0.989732	sp|P04840|VDAC1_YEAST(65)-sp|P04840|VDAC1_YEAST(2)	81	sp|P04840|VDAC1_YEAST	P04840	VDAC1_YEAST	65	sp|P04840|VDAC1_YEAST	P04840	VDAC1_YEAST	2	Intra	0	0
C_Lee_011216_ymitos_WT_Gly_BS3_XL_11_R1.raw;	19621;	22587	932.269	1.08828e+06	5+	3338	GAPLFVLKTVEEDHPIPEDVHENYENK(8)-KVTAVVESPEGER(1):0	null	5.11e-14	13.2916	4656.32	-0.01239	-2.66033	sp|P05030|PMA1_YEAST(482)-sp|P05030|PMA1_YEAST(457)	18	sp|P05030|PMA1_YEAST	P05030	PMA1_YEAST	482	sp|P05030|PMA1_YEAST	P05030	PMA1_YEAST	457	Intra	0	0
C_Lee_011216_ymitos_WT_Gly_BS3_XL_11_R1.raw;	19633;	22600	985.759	726700	4+	3340	VETGVIKPGMVVTFAPAGVTTEVK(7)-GNVCGDAKNDPPK(8):0	28,C(Carbamidomethyl[C]);	7.3e-08	7.13668	3938.02	0.99101	251.524	sp|P02994|EF1A_YEAST(271)-sp|P02994|EF1A_YEAST(328)	13	sp|P02994|EF1A_YEAST	P02994	EF1A_YEAST	271	sp|P02994|EF1A_YEAST	P02994	EF1A_YEAST	328	Intra	0	0
C_Lee_011216_ymitos_WT_Gly_BS3_XL_11_R1.raw;	19649;	22618	985.512	588286	4+	3342	VETGVIKPGMVVTFAPAGVTTEVK(7)-GNVCGDAKNDPPK(8):0	28,C(Carbamidomethyl[C]);	5.97e-08	7.22403	3938.02	0.00101	0.256409	sp|P02994|EF1A_YEAST(271)-sp|P02994|EF1A_YEAST(328)	13	sp|P02994|EF1A_YEAST	P02994	EF1A_YEAST	271	sp|P02994|EF1A_YEAST	P02994	EF1A_YEAST	328	Intra	0	0
C_Lee_011216_ymitos_WT_Gly_BS3_XL_11_R1.raw;	19736;	22710	932.874	905204	5+	3352	GAPLFVLKTVEEDHPIPEDVHENYENK(8)-KVTAVVESPEGER(1):0	null	2.94e-08	7.53165	4656.32	3.00946	645.76	sp|P05030|PMA1_YEAST(482)-sp|P05030|PMA1_YEAST(457)	18	sp|P05030|PMA1_YEAST	P05030	PMA1_YEAST	482	sp|P05030|PMA1_YEAST	P05030	PMA1_YEAST	457	Intra	0	0
C_Lee_011216_ymitos_WT_Gly_BS3_XL_11_R1.raw;	19790;	22768	689.364	2.1435e+06	4+	3359	KGLGNPLLYDGVER(1)-DFADKVYTK(5):0	null	1.09e-08	7.96257	2753.43	-0.00125	-0.453814	sp|P07257|QCR2_YEAST(153)-sp|P07257|QCR2_YEAST(178)	76	sp|P07257|QCR2_YEAST	P07257	QCR2_YEAST	153	sp|P07257|QCR2_YEAST	P07257	QCR2_YEAST	178	Intra	0	0
C_Lee_011216_ymitos_WT_Gly_BS3_XL_11_R1.raw;	19892;	22877	689.363	2.19815e+06	4+	3371	KGLGNPLLYDGVER(1)-DFADKVYTK(5):0	null	2.96e-11	10.5287	2753.43	-0.00465	-1.68819	sp|P07257|QCR2_YEAST(153)-sp|P07257|QCR2_YEAST(178)	76	sp|P07257|QCR2_YEAST	P07257	QCR2_YEAST	153	sp|P07257|QCR2_YEAST	P07257	QCR2_YEAST	178	Intra	0	0
C_Lee_011216_ymitos_WT_Gly_BS3_XL_11_R1.raw;	19948;	22937	640.954	6170763	5+	3378	ISFPAEFHAQTAVEAAVKAYR(18)-ILAKQGK(4):0	null	6.86e-10	9.16368	3199.74	-0.00326	-1.01851	sp|Q12428|PRPD_YEAST(333)-sp|Q12428|PRPD_YEAST(340)	49	sp|Q12428|PRPD_YEAST	Q12428	PRPD_YEAST	333	sp|Q12428|PRPD_YEAST	Q12428	PRPD_YEAST	340	Intra	0	0
C_Lee_011216_ymitos_WT_Gly_BS3_XL_11_R1.raw;	19997;	22989	924.467	910436	4+	3384	GYLVAMTGDGVNDAPSLKK(18)-MLTGDAVGIAKETCR(11):0	33,C(Carbamidomethyl[C]);	3.42e-07	6.46597	3693.84	-0.00437	-1.18273	sp|P05030|PMA1_YEAST(643)-sp|P05030|PMA1_YEAST(566)	2	sp|P05030|PMA1_YEAST	P05030	PMA1_YEAST	643	sp|P05030|PMA1_YEAST	P05030	PMA1_YEAST	566	Intra	0	0
C_Lee_011216_ymitos_WT_Gly_BS3_XL_11_R1.raw;	20016;	23009	658.789	1.41053e+06	5+	3386	LENVVKPEIKGGLIVELGDK(10)-QLAKSVISR(4):0	null	3.89e-06	5.41005	3287.91	1.00284	304.822	sp|P09457|ATPO_YEAST(181)-sp|P05626|ATPF_YEAST(209)	22	sp|P09457|ATPO_YEAST	P09457	ATPO_YEAST	181	sp|P05626|ATPF_YEAST	P05626	ATPF_YEAST	209	Inter	1	0
C_Lee_011216_ymitos_WT_Gly_BS3_XL_11_R1.raw;	20030;	23024	658.786	249471	5+	3388	LENVVKPEIKGGLIVELGDK(10)-QLAKSVISR(4):0	null	3.76e-05	4.42481	3287.91	0.98819	300.371	sp|P09457|ATPO_YEAST(181)-sp|P05626|ATPF_YEAST(209)	22	sp|P09457|ATPO_YEAST	P09457	ATPO_YEAST	181	sp|P05626|ATPF_YEAST	P05626	ATPF_YEAST	209	Inter	1	0
C_Lee_011216_ymitos_WT_Gly_BS3_XL_11_R1.raw;	20051;	23047	640.955	5498956	5+	3390	ISFPAEFHAQTAVEAAVKAYR(18)-ILAKQGK(4):0	null	4.37e-11	10.3595	3199.74	-0.00111	-0.346794	sp|Q12428|PRPD_YEAST(333)-sp|Q12428|PRPD_YEAST(340)	49	sp|Q12428|PRPD_YEAST	Q12428	PRPD_YEAST	333	sp|Q12428|PRPD_YEAST	Q12428	PRPD_YEAST	340	Intra	0	0
C_Lee_011216_ymitos_WT_Gly_BS3_XL_11_R1.raw;	20104;	23103	610.537	522455	5+	3396	KPGMTRDDLFAINASIVR(1)-LYDLKGAK(5):0	null	4.94e-08	7.30627	3047.65	-0.00093	-0.305053	sp|P17505|MDHM_YEAST(100)-sp|P17505|MDHM_YEAST(52)	8	sp|P17505|MDHM_YEAST	P17505	MDHM_YEAST	100	sp|P17505|MDHM_YEAST	P17505	MDHM_YEAST	52	Intra	0	0
C_Lee_011216_ymitos_WT_Gly_BS3_XL_11_R1.raw;	20129;	23129	745.431	1747341	4+	3399	IFASPLAKTIALEK(8)-GISLKDVHGTGPR(5):0	null	1.65e-09	8.78252	2974.69	3.00938	1010.3	sp|P12695|ODP2_YEAST(181)-sp|P12695|ODP2_YEAST(192)	35	sp|P12695|ODP2_YEAST	P12695	ODP2_YEAST	181	sp|P12695|ODP2_YEAST	P12695	ODP2_YEAST	192	Intra	0	0
C_Lee_011216_ymitos_WT_Gly_BS3_XL_11_R1.raw;	20170;	23173	641.155	2.52252e+06	5+	3404	ISFPAEFHAQTAVEAAVKAYR(18)-ILAKQGK(4):0	null	1.22e-10	9.91364	3199.74	1.00104	312.654	sp|Q12428|PRPD_YEAST(333)-sp|Q12428|PRPD_YEAST(340)	49	sp|Q12428|PRPD_YEAST	Q12428	PRPD_YEAST	333	sp|Q12428|PRPD_YEAST	Q12428	PRPD_YEAST	340	Intra	0	0
C_Lee_011216_ymitos_WT_Gly_BS3_XL_11_R1.raw;	20173;	23176	1230.96	1.07312e+06	3+	3404	FLVSNGEKLEEIDSDSK(8)-NFTDIQKGLNTAYR(7):0	null	5.57e-09	8.25414	3686.83	3.01199	816.069	sp|P49017|COQ5_YEAST(182)-sp|P49017|COQ5_YEAST(208)	87	sp|P49017|COQ5_YEAST	P49017	COQ5_YEAST	182	sp|P49017|COQ5_YEAST	P49017	COQ5_YEAST	208	Intra	0	0
C_Lee_011216_ymitos_WT_Gly_BS3_XL_11_R1.raw;	20191;	23196	1230.28	1.81425e+06	3+	3406	FLVSNGEKLEEIDSDSK(8)-NFTDIQKGLNTAYR(7):0	null	2.22e-09	8.65365	3686.83	0.99857	270.7	sp|P49017|COQ5_YEAST(182)-sp|P49017|COQ5_YEAST(208)	87	sp|P49017|COQ5_YEAST	P49017	COQ5_YEAST	182	sp|P49017|COQ5_YEAST	P49017	COQ5_YEAST	208	Intra	0	0
C_Lee_011216_ymitos_WT_Gly_BS3_XL_11_R1.raw;	20204;	23210	762.919	1.27767e+06	4+	3408	KPGMTRDDLFAINASIVR(1)-LYDLKGAK(5):0	null	1.1e-07	6.95861	3047.65	0.00097	0.318173	sp|P17505|MDHM_YEAST(100)-sp|P17505|MDHM_YEAST(52)	8	sp|P17505|MDHM_YEAST	P17505	MDHM_YEAST	100	sp|P17505|MDHM_YEAST	P17505	MDHM_YEAST	52	Intra	0	0
C_Lee_011216_ymitos_WT_Gly_BS3_XL_11_R1.raw;	20225;	23233	744.678	3.59646e+06	4+	3411	IFASPLAKTIALEK(8)-GISLKDVHGTGPR(5):0	null	2.42e-14	13.6162	2974.69	-0.00406	-1.36439	sp|P12695|ODP2_YEAST(181)-sp|P12695|ODP2_YEAST(192)	35	sp|P12695|ODP2_YEAST	P12695	ODP2_YEAST	181	sp|P12695|ODP2_YEAST	P12695	ODP2_YEAST	192	Intra	0	0
C_Lee_011216_ymitos_WT_Gly_BS3_XL_11_R1.raw;	20286;	23299	1230.28	799850	3+	3418	FLVSNGEKLEEIDSDSK(8)-NFTDIQKGLNTAYR(7):0	null	1.4e-07	6.85387	3686.83	0.99674	270.205	sp|P49017|COQ5_YEAST(182)-sp|P49017|COQ5_YEAST(208)	87	sp|P49017|COQ5_YEAST	P49017	COQ5_YEAST	182	sp|P49017|COQ5_YEAST	P49017	COQ5_YEAST	208	Intra	0	0
C_Lee_011216_ymitos_WT_Gly_BS3_XL_11_R1.raw;	20297;	23311	762.918	1.31886e+06	4+	3420	KPGMTRDDLFAINASIVR(1)-LYDLKGAK(5):0	null	4.95e-08	7.30539	3047.65	-0.00291	-0.95452	sp|P17505|MDHM_YEAST(100)-sp|P17505|MDHM_YEAST(52)	8	sp|P17505|MDHM_YEAST	P17505	MDHM_YEAST	100	sp|P17505|MDHM_YEAST	P17505	MDHM_YEAST	52	Intra	0	0
C_Lee_011216_ymitos_WT_Gly_BS3_XL_11_R1.raw;	20334;	23350	596.345	1.17544e+06	5+	3424	IFASPLAKTIALEK(8)-GISLKDVHGTGPR(5):0	null	1.33e-12	11.8761	2974.69	2.00492	673.312	sp|P12695|ODP2_YEAST(181)-sp|P12695|ODP2_YEAST(192)	35	sp|P12695|ODP2_YEAST	P12695	ODP2_YEAST	181	sp|P12695|ODP2_YEAST	P12695	ODP2_YEAST	192	Intra	0	0
C_Lee_011216_ymitos_WT_Gly_BS3_XL_11_R1.raw;	20346;	23363	822.986	928792	4+	3426	LENVVKPEIKGGLIVELGDK(10)-QLAKSVISR(4):0	null	1.24e-07	6.90658	3287.91	0.0083	2.52362	sp|P09457|ATPO_YEAST(181)-sp|P05626|ATPF_YEAST(209)	22	sp|P09457|ATPO_YEAST	P09457	ATPO_YEAST	181	sp|P05626|ATPF_YEAST	P05626	ATPF_YEAST	209	Inter	1	0
C_Lee_011216_ymitos_WT_Gly_BS3_XL_11_R1.raw;	20368;	23386	596.546	953099	5+	3428	IFASPLAKTIALEK(8)-GISLKDVHGTGPR(5):0	null	3.78e-07	6.42251	2974.69	3.00712	1009.54	sp|P12695|ODP2_YEAST(181)-sp|P12695|ODP2_YEAST(192)	35	sp|P12695|ODP2_YEAST	P12695	ODP2_YEAST	181	sp|P12695|ODP2_YEAST	P12695	ODP2_YEAST	192	Intra	0	0
C_Lee_011216_ymitos_WT_Gly_BS3_XL_11_R1.raw;	20398;	23418	840.443	809141	4+	3431	QATKDAGQIVGLNVLR(4)-FKTETGIDLENDR(2):0	null	9.49e-12	11.0227	3356.76	0.98539	293.38	sp|P0CS90|HSP77_YEAST(183)-sp|P0CS90|HSP77_YEAST(268)	21	sp|P0CS90|HSP77_YEAST	P0CS90	HSP77_YEAST	183	sp|P0CS90|HSP77_YEAST	P0CS90	HSP77_YEAST	268	Intra	0	0
C_Lee_011216_ymitos_WT_Gly_BS3_XL_11_R1.raw;	20439;	23463	1263.97	546739	3+	3437	LNDKQTGLGLTQGWSNTNNLQTK(4)-SPPVYSDISR(1):0	null	7.08e-07	6.14997	3787.9	0.97917	258.364	sp|P04840|VDAC1_YEAST(65)-sp|P04840|VDAC1_YEAST(2)	81	sp|P04840|VDAC1_YEAST	P04840	VDAC1_YEAST	65	sp|P04840|VDAC1_YEAST	P04840	VDAC1_YEAST	2	Intra	0	0
C_Lee_011216_ymitos_WT_Gly_BS3_XL_11_R1.raw;	20450;	23475	769.425	938245	4+	3438	LQVNPKLYTSNLQGFR(6)-KIIANEGWK(1):0	null	1.68e-10	9.77469	3072.68	0.99637	324.057	sp|P40035|PIC2_YEAST(51)-sp|P40035|PIC2_YEAST(62)	50	sp|P40035|PIC2_YEAST	P40035	PIC2_YEAST	51	sp|P40035|PIC2_YEAST	P40035	PIC2_YEAST	62	Intra	0	0
C_Lee_011216_ymitos_WT_Gly_BS3_XL_11_R1.raw;	20463;	23488	1263.97	760448	3+	3439	LNDKQTGLGLTQGWSNTNNLQTK(4)-SPPVYSDISR(1):0	null	2.35e-06	5.62893	3787.9	0.97917	258.364	sp|P04840|VDAC1_YEAST(65)-sp|P04840|VDAC1_YEAST(2)	81	sp|P04840|VDAC1_YEAST	P04840	VDAC1_YEAST	65	sp|P04840|VDAC1_YEAST	P04840	VDAC1_YEAST	2	Intra	0	0
C_Lee_011216_ymitos_WT_Gly_BS3_XL_11_R1.raw;	20512;	23541	742.398	3.3369e+06	5+	3445	LSEPVHKLGWSLSFDA(7)-AKQPVKDGPLSTNVEAK(6):0	null	5.74e-05	4.24109	3703.95	3.00619	810.74	sp|P04840|VDAC1_YEAST(274)-sp|P04840|VDAC1_YEAST(50)	38	sp|P04840|VDAC1_YEAST	P04840	VDAC1_YEAST	274	sp|P04840|VDAC1_YEAST	P04840	VDAC1_YEAST	50	Intra	0	0
C_Lee_011216_ymitos_WT_Gly_BS3_XL_11_R1.raw;	20552;	23584	892.988	1.1614e+06	4+	3450	IILFPHTTEEVSKILK(13)-QVLGNKPENYSDAK(6):0	null	2e-06	5.69897	3566.92	0.99787	279.599	sp|P32891|DLD1_YEAST(165)-sp|P32891|DLD1_YEAST(121)	15	sp|P32891|DLD1_YEAST	P32891	DLD1_YEAST	165	sp|P32891|DLD1_YEAST	P32891	DLD1_YEAST	121	Intra	0	0
C_Lee_011216_ymitos_WT_Gly_BS3_XL_11_R1.raw;	20559;	23592	769.175	814007	4+	3451	LQVNPKLYTSNLQGFR(6)-KIIANEGWK(1):0	null	1.09e-11	10.9626	3072.68	-0.00679	-2.20908	sp|P40035|PIC2_YEAST(51)-sp|P40035|PIC2_YEAST(62)	50	sp|P40035|PIC2_YEAST	P40035	PIC2_YEAST	51	sp|P40035|PIC2_YEAST	P40035	PIC2_YEAST	62	Intra	0	0
C_Lee_011216_ymitos_WT_Gly_BS3_XL_11_R1.raw;	20632;	23671	1189.98	414401	3+	3459	IILFPHTTEEVSKILK(13)-QVLGNKPENYSDAK(6):0	null	5.4e-06	5.26761	3566.92	-0.00205	-0.574563	sp|P32891|DLD1_YEAST(165)-sp|P32891|DLD1_YEAST(121)	15	sp|P32891|DLD1_YEAST	P32891	DLD1_YEAST	165	sp|P32891|DLD1_YEAST	P32891	DLD1_YEAST	121	Intra	0	0
C_Lee_011216_ymitos_WT_Gly_BS3_XL_11_R1.raw;	20652;	23693	641.157	1.03525e+06	5+	3462	ISFPAEFHAQTAVEAAVKAYR(18)-ILAKQGK(4):0	null	4.97e-05	4.30364	3199.74	1.00959	315.324	sp|Q12428|PRPD_YEAST(333)-sp|Q12428|PRPD_YEAST(340)	49	sp|Q12428|PRPD_YEAST	Q12428	PRPD_YEAST	333	sp|Q12428|PRPD_YEAST	Q12428	PRPD_YEAST	340	Intra	0	0
C_Lee_011216_ymitos_WT_Gly_BS3_XL_11_R1.raw;	20720;	23768	714.392	9200188	5+	3471	IILFPHTTEEVSKILK(13)-QVLGNKPENYSDAK(6):0	null	0.000203	3.6925	3566.92	-0.0006	-0.168165	sp|P32891|DLD1_YEAST(165)-sp|P32891|DLD1_YEAST(121)	15	sp|P32891|DLD1_YEAST	P32891	DLD1_YEAST	165	sp|P32891|DLD1_YEAST	P32891	DLD1_YEAST	121	Intra	0	0
C_Lee_011216_ymitos_WT_Gly_BS3_XL_11_R1.raw;	20782;	23834	726.987	469116	5+	3479	AEGEAESAEFISKALAK(13)-AQGEAKSAELIGEAIKK(6):0	null	1.22e-08	7.91364	3629.9	-0.0055	-1.51477	sp|P40961|PHB1_YEAST(228)-sp|P50085|PHB2_YEAST(250)	39	sp|P40961|PHB1_YEAST	P40961	PHB1_YEAST	228	sp|P50085|PHB2_YEAST	P50085	PHB2_YEAST	250	Inter	1	0
C_Lee_011216_ymitos_WT_Gly_BS3_XL_11_R1.raw;	20817;	23872	714.392	4125897	5+	3483	IILFPHTTEEVSKILK(13)-QVLGNKPENYSDAK(6):0	null	2.68e-05	4.57187	3566.92	-0.0006	-0.168165	sp|P32891|DLD1_YEAST(165)-sp|P32891|DLD1_YEAST(121)	15	sp|P32891|DLD1_YEAST	P32891	DLD1_YEAST	165	sp|P32891|DLD1_YEAST	P32891	DLD1_YEAST	121	Intra	0	0
C_Lee_011216_ymitos_WT_Gly_BS3_XL_11_R1.raw;	20833;	23889	909.234	2.99605e+06	4+	3485	AEGEAESAEFISKALAK(13)-AQGEAKSAELIGEAIKK(6):0	null	5.64e-07	6.24872	3629.9	3.00432	826.745	sp|P40961|PHB1_YEAST(228)-sp|P50085|PHB2_YEAST(250)	39	sp|P40961|PHB1_YEAST	P40961	PHB1_YEAST	228	sp|P50085|PHB2_YEAST	P50085	PHB2_YEAST	250	Inter	1	0
C_Lee_011216_ymitos_WT_Gly_BS3_XL_11_R1.raw;	20920;	23982	714.39	820058	5+	3495	IILFPHTTEEVSKILK(13)-QVLGNKPENYSDAK(6):0	null	0.000137	3.86328	3566.92	-0.00735	-2.06002	sp|P32891|DLD1_YEAST(165)-sp|P32891|DLD1_YEAST(121)	15	sp|P32891|DLD1_YEAST	P32891	DLD1_YEAST	165	sp|P32891|DLD1_YEAST	P32891	DLD1_YEAST	121	Intra	0	0
C_Lee_011216_ymitos_WT_Gly_BS3_XL_11_R1.raw;	20948;	24012	588.306	1.8072e+06	5+	3499	HKFHTDAIIDVVGWR(2)-QKCDWLR(2):0	18,C(Carbamidomethyl[C]);	8.92e-08	7.04964	2935.49	1.00114	340.814	sp|P20967|ODO1_YEAST(491)-sp|P20967|ODO1_YEAST(224)	17	sp|P20967|ODO1_YEAST	P20967	ODO1_YEAST	491	sp|P20967|ODO1_YEAST	P20967	ODO1_YEAST	224	Intra	0	0
C_Lee_011216_ymitos_WT_Gly_BS3_XL_11_R1.raw;	21017;	24085	1072.59	741848	4+	3506	TIAMDGTEGLVRGEKVLDTGGPISVPVGR(15)-AAASKAAAPPPVR(5):0	4,M(Oxidation[M]);	1.39e-08	7.85699	4283.29	3.02397	705.328	sp|P00830|ATPB_YEAST(108)-sp|P09457|ATPO_YEAST(20)	12	sp|P00830|ATPB_YEAST	P00830	ATPB_YEAST	108	sp|P09457|ATPO_YEAST	P09457	ATPO_YEAST	20	Inter	1	0
C_Lee_011216_ymitos_WT_Gly_BS3_XL_11_R1.raw;	21047;	24118	588.306	1.48081e+06	5+	3510	HKFHTDAIIDVVGWR(2)-QKCDWLR(2):0	18,C(Carbamidomethyl[C]);	1.15e-10	9.9393	2935.49	1.00204	341.12	sp|P20967|ODO1_YEAST(491)-sp|P20967|ODO1_YEAST(224)	17	sp|P20967|ODO1_YEAST	P20967	ODO1_YEAST	491	sp|P20967|ODO1_YEAST	P20967	ODO1_YEAST	224	Intra	0	0
C_Lee_011216_ymitos_WT_Gly_BS3_XL_11_R1.raw;	21100;	24175	1115.34	442486	4+	3517	AVAHTVADTLQPGLPHKPLPSDLGK(17)-AAFGLAEAGYKTACISK(11):0	39,C(Carbamidomethyl[C]);	1.19e-06	5.92445	4456.35	0.99426	223.011	sp|Q00711|SDHA_YEAST(475)-sp|Q00711|SDHA_YEAST(77)	6	sp|Q00711|SDHA_YEAST	Q00711	SDHA_YEAST	475	sp|Q00711|SDHA_YEAST	Q00711	SDHA_YEAST	77	Intra	0	0
C_Lee_011216_ymitos_WT_Gly_BS3_XL_11_R1.raw;	2111;	3759	712.186	193867	5+	1020	AFCLVTKKGMATATTAAATHTPR(7)-LKLFHTPR(2):0	3,C(Carbamidomethyl[C]);	0.00011	3.95861	3552.91	2.98871	840.256	sp|P21801|SDHB_YEAST(16)-sp|Q08968|FMP40_YEAST(51)	4	sp|P21801|SDHB_YEAST	P21801	SDHB_YEAST	16	sp|Q08968|FMP40_YEAST	Q08968	FMP40_YEAST	51	Inter	1	0
C_Lee_011216_ymitos_WT_Gly_BS3_XL_11_R1.raw;	21137;	24214	902.461	1888352	5+	3521	NDKLDYENVPSVIFSHPEAGSIGISEKEAIEK(27)-YGKENIK(3):0	null	0.000133	3.87615	4503.27	4.00122	887.527	sp|P41921|GSHR_YEAST(390)-sp|P41921|GSHR_YEAST(398)	4	sp|P41921|GSHR_YEAST	P41921	GSHR_YEAST	390	sp|P41921|GSHR_YEAST	P41921	GSHR_YEAST	398	Intra	0	0
C_Lee_011216_ymitos_WT_Gly_BS3_XL_11_R1.raw;	21151;	24229	789.434	1.60619e+06	5+	3523	VAHSLKTLSFLAQGGTAVGTGLNTK(6)-ETGLKFQTAPNK(5):0	null	2.82e-06	5.54975	3941.13	1.00549	254.997	sp|P08417|FUMH_YEAST(245)-sp|P08417|FUMH_YEAST(282)	37	sp|P08417|FUMH_YEAST	P08417	FUMH_YEAST	245	sp|P08417|FUMH_YEAST	P08417	FUMH_YEAST	282	Intra	0	0
C_Lee_011216_ymitos_WT_Gly_BS3_XL_11_R1.raw;	21177;	24257	845.203	1.87381e+06	4+	3526	GYLVAMTGDGVNDAPSLKK(18)-VKMLTGDAVGIAK(2):0	null	6.56e-12	11.1831	3374.78	1.99865	591.704	sp|P05030|PMA1_YEAST(643)-sp|P05030|PMA1_YEAST(555)	4	sp|P05030|PMA1_YEAST	P05030	PMA1_YEAST	643	sp|P05030|PMA1_YEAST	P05030	PMA1_YEAST	555	Intra	0	0
C_Lee_011216_ymitos_WT_Gly_BS3_XL_11_R1.raw;	21232;	24316	1058.31	792221	4+	3532	INAKCVVNATGPYSDAILQMDR(4)-LIKDPTSGKVIGAEAR(9):0	5,C(Carbamidomethyl[C]);	3.85e-07	6.41454	4227.2	1.98808	469.973	sp|P32191|GPDM_YEAST(278)-sp|P32191|GPDM_YEAST(258)	60	sp|P32191|GPDM_YEAST	P32191	GPDM_YEAST	278	sp|P32191|GPDM_YEAST	P32191	GPDM_YEAST	258	Intra	0	0
C_Lee_011216_ymitos_WT_Gly_BS3_XL_11_R1.raw;	21262;	24348	789.834	1137435	5+	3535	VAHSLKTLSFLAQGGTAVGTGLNTK(6)-ETGLKFQTAPNK(5):0	null	9.69e-07	6.01368	3941.13	3.00744	762.315	sp|P08417|FUMH_YEAST(245)-sp|P08417|FUMH_YEAST(282)	37	sp|P08417|FUMH_YEAST	P08417	FUMH_YEAST	245	sp|P08417|FUMH_YEAST	P08417	FUMH_YEAST	282	Intra	0	0
C_Lee_011216_ymitos_WT_Gly_BS3_XL_11_R1.raw;	21274;	24361	845.454	1.78898e+06	4+	3537	GYLVAMTGDGVNDAPSLKK(18)-VKMLTGDAVGIAK(2):0	null	1.22e-07	6.91364	3374.78	3.00449	889.219	sp|P05030|PMA1_YEAST(643)-sp|P05030|PMA1_YEAST(555)	4	sp|P05030|PMA1_YEAST	P05030	PMA1_YEAST	643	sp|P05030|PMA1_YEAST	P05030	PMA1_YEAST	555	Intra	0	0
C_Lee_011216_ymitos_WT_Gly_BS3_XL_11_R1.raw;	21275;	24362	686.641	1.56595e+06	4+	3537	DLSPAINYTKLK(10)-DAPTKISTLAVK(5):0	null	1.73e-08	7.76195	2742.54	-0.00496	-1.80788	sp|P07257|QCR2_YEAST(322)-sp|P07257|QCR2_YEAST(27)	28	sp|P07257|QCR2_YEAST	P07257	QCR2_YEAST	322	sp|P07257|QCR2_YEAST	P07257	QCR2_YEAST	27	Intra	0	0
C_Lee_011216_ymitos_WT_Gly_BS3_XL_11_R1.raw;	21302;	24391	1009.78	460492	4+	3540	PVKNAVVTVPAYFNDSQR(3)-KSQIFSTAAAGQTSVEIR(1):0	null	2.42e-15	14.6162	4035.11	-0.02956	-7.32393	sp|P0CS90|HSP77_YEAST(164)-sp|P0CS90|HSP77_YEAST(445)	6	sp|P0CS90|HSP77_YEAST	P0CS90	HSP77_YEAST	164	sp|P0CS90|HSP77_YEAST	P0CS90	HSP77_YEAST	445	Intra	0	0
C_Lee_011216_ymitos_WT_Gly_BS3_XL_11_R1.raw;	21308;	24398	716.659	2209170	4+	3541	KQLDIYANVALFK(1)-GPLATPIGKGHR(9):0	null	6.79e-08	7.16813	2862.61	-0.00399	-1.39334	sp|P28834|IDH1_YEAST(110)-sp|P28241|IDH2_YEAST(109)	22	sp|P28834|IDH1_YEAST	P28834	IDH1_YEAST	110	sp|P28241|IDH2_YEAST	P28241	IDH2_YEAST	109	Inter	1	0
C_Lee_011216_ymitos_WT_Gly_BS3_XL_11_R1.raw;	21348;	24441	1058.56	1303675	4+	3546	INAKCVVNATGPYSDAILQMDR(4)-LIKDPTSGKVIGAEAR(9):0	5,C(Carbamidomethyl[C]);	1.21e-14	13.9172	4227.2	3.00664	710.585	sp|P32191|GPDM_YEAST(278)-sp|P32191|GPDM_YEAST(258)	60	sp|P32191|GPDM_YEAST	P32191	GPDM_YEAST	278	sp|P32191|GPDM_YEAST	P32191	GPDM_YEAST	258	Intra	0	0
C_Lee_011216_ymitos_WT_Gly_BS3_XL_11_R1.raw;	21366;	24460	1072.08	1.1073e+06	4+	3548	TIAMDGTEGLVRGEKVLDTGGPISVPVGR(15)-AAASKAAAPPPVR(5):0	4,M(Oxidation[M]);	6.29e-07	6.20135	4283.29	1.01373	236.559	sp|P00830|ATPB_YEAST(108)-sp|P09457|ATPO_YEAST(20)	12	sp|P00830|ATPB_YEAST	P00830	ATPB_YEAST	108	sp|P09457|ATPO_YEAST	P09457	ATPO_YEAST	20	Inter	1	0
C_Lee_011216_ymitos_WT_Gly_BS3_XL_11_R1.raw;	2139;	3789	838.924	206707	4+	1025	LQHESKPDEIQKLDR(12)-DLEMKNDELNR(5):0	null	2.65e-09	8.57675	3348.66	3.00435	896.106	sp|P33416|HSP78_YEAST(349)-sp|P33416|HSP78_YEAST(386)	7	sp|P33416|HSP78_YEAST	P33416	HSP78_YEAST	349	sp|P33416|HSP78_YEAST	P33416	HSP78_YEAST	386	Intra	0	0
C_Lee_011216_ymitos_WT_Gly_BS3_XL_11_R1.raw;	21401;	24498	704.8	1.31914e+06	5+	3552	VAGIEHVKPPGFIKTGR(14)-TIYQKEGFLALYK(5):0	null	2.75e-08	7.56067	3515.95	3.00742	854.388	sp|P33303|SFC1_YEAST(57)-sp|P33303|SFC1_YEAST(65)	29	sp|P33303|SFC1_YEAST	P33303	SFC1_YEAST	57	sp|P33303|SFC1_YEAST	P33303	SFC1_YEAST	65	Intra	0	0
C_Lee_011216_ymitos_WT_Gly_BS3_XL_11_R1.raw;	21416;	24514	704.203	435370	5+	3554	VAGIEHVKPPGFIKTGR(14)-TIYQKEGFLALYK(5):0	null	1.48e-06	5.82974	3515.95	0.02252	6.40321	sp|P33303|SFC1_YEAST(57)-sp|P33303|SFC1_YEAST(65)	29	sp|P33303|SFC1_YEAST	P33303	SFC1_YEAST	57	sp|P33303|SFC1_YEAST	P33303	SFC1_YEAST	65	Intra	0	0
C_Lee_011216_ymitos_WT_Gly_BS3_XL_11_R1.raw;	21491;	24594	879.651	848633	5+	3562	SADGKYHIIDHEYDCVVIGAGGAGLR(5)-AAIAEEQILNKQR(11):0	15,C(Carbamidomethyl[C]);	1.19e-05	4.92445	4393.21	0.00755	1.71816	sp|Q00711|SDHA_YEAST(45)-sp|P33421|SDH3_YEAST(70)	52	sp|Q00711|SDHA_YEAST	Q00711	SDHA_YEAST	45	sp|P33421|SDH3_YEAST	P33421	SDH3_YEAST	70	Inter	1	0
C_Lee_011216_ymitos_WT_Gly_BS3_XL_11_R1.raw;	21511;	24616	704.198	2758923	5+	3565	VAGIEHVKPPGFIKTGR(14)-TIYQKEGFLALYK(5):0	null	2.17e-07	6.66354	3515.95	-0.00313	-0.889974	sp|P33303|SFC1_YEAST(57)-sp|P33303|SFC1_YEAST(65)	29	sp|P33303|SFC1_YEAST	P33303	SFC1_YEAST	57	sp|P33303|SFC1_YEAST	P33303	SFC1_YEAST	65	Intra	0	0
C_Lee_011216_ymitos_WT_Gly_BS3_XL_11_R1.raw;	21514;	24619	1099.31	330008	4+	3565	SADGKYHIIDHEYDCVVIGAGGAGLR(5)-AAIAEEQILNKQR(11):0	15,C(Carbamidomethyl[C]);	2.16e-18	17.6655	4393.21	0.00614	1.39729	sp|Q00711|SDHA_YEAST(45)-sp|P33421|SDH3_YEAST(70)	52	sp|Q00711|SDHA_YEAST	Q00711	SDHA_YEAST	45	sp|P33421|SDH3_YEAST	P33421	SDH3_YEAST	70	Inter	1	0
C_Lee_011216_ymitos_WT_Gly_BS3_XL_11_R1.raw;	21518;	24623	890.833	900865	5+	3566	TIEQSPSFGKFEIDTDANVPR(10)-KMDEAEQLFYKNAETK(11):0	23,M(Oxidation[M]);	2.15e-08	7.66756	4448.14	0.99428	223.427	sp|P38077|ATPG_YEAST(229)-sp|P38077|ATPG_YEAST(86)	43	sp|P38077|ATPG_YEAST	P38077	ATPG_YEAST	229	sp|P38077|ATPG_YEAST	P38077	ATPG_YEAST	86	Intra	0	0
C_Lee_011216_ymitos_WT_Gly_BS3_XL_11_R1.raw;	21611;	24723	879.65	8684919	5+	3577	SADGKYHIIDHEYDCVVIGAGGAGLR(5)-AAIAEEQILNKQR(11):0	15,C(Carbamidomethyl[C]);	8.04e-10	9.09474	4393.21	-0.0007	-0.1593	sp|Q00711|SDHA_YEAST(45)-sp|P33421|SDH3_YEAST(70)	52	sp|Q00711|SDHA_YEAST	Q00711	SDHA_YEAST	45	sp|P33421|SDH3_YEAST	P33421	SDH3_YEAST	70	Inter	1	0
C_Lee_011216_ymitos_WT_Gly_BS3_XL_11_R1.raw;	21612;	24724	704.198	3.78275e+06	5+	3577	VAGIEHVKPPGFIKTGR(14)-TIYQKEGFLALYK(5):0	null	1.28e-07	6.89279	3515.95	0.00052	0.147855	sp|P33303|SFC1_YEAST(57)-sp|P33303|SFC1_YEAST(65)	29	sp|P33303|SFC1_YEAST	P33303	SFC1_YEAST	57	sp|P33303|SFC1_YEAST	P33303	SFC1_YEAST	65	Intra	0	0
C_Lee_011216_ymitos_WT_Gly_BS3_XL_11_R1.raw;	21638;	24752	793.619	1.14505e+06	5+	3580	SPKELATEILPHEPTNVPESTLK(3)-YFPSEEKLQR(7):0	null	0.000166	3.77989	3963.05	0.00499	1.25881	sp|P20967|ODO1_YEAST(590)-sp|P20967|ODO1_YEAST(808)	6	sp|P20967|ODO1_YEAST	P20967	ODO1_YEAST	590	sp|P20967|ODO1_YEAST	P20967	ODO1_YEAST	808	Intra	0	0
C_Lee_011216_ymitos_WT_Gly_BS3_XL_11_R1.raw;	21642;	24756	982.786	1.05597e+06	4+	3580	AAVEEGILPGGGTALVKASR(17)-KSQIFSTAAAGQTSVEIR(1):0	null	9.23e-08	7.0348	3926.11	1.00208	255.104	sp|P19882|HSP60_YEAST(443)-sp|P0CS90|HSP77_YEAST(445)	16	sp|P19882|HSP60_YEAST	P19882	HSP60_YEAST	443	sp|P0CS90|HSP77_YEAST	P0CS90	HSP77_YEAST	445	Inter	1	0
C_Lee_011216_ymitos_WT_Gly_BS3_XL_11_R1.raw;	21647;	24761	1163.32	578934	4+	3581	NPSGAVAAGSKSLHLAEEDAFLK(11)-DDIEGSGDVKYHLGMNYQR(10):0	null	3.55e-06	5.44977	4645.24	4.00353	860.928	sp|P20967|ODO1_YEAST(996)-sp|P20967|ODO1_YEAST(343)	19	sp|P20967|ODO1_YEAST	P20967	ODO1_YEAST	996	sp|P20967|ODO1_YEAST	P20967	ODO1_YEAST	343	Intra	0	0
C_Lee_011216_ymitos_WT_Gly_BS3_XL_11_R1.raw;	21730;	24850	704.198	1.82469e+06	5+	3591	VAGIEHVKPPGFIKTGR(14)-TIYQKEGFLALYK(5):0	null	4.39e-06	5.35754	3515.95	-0.00193	-0.548769	sp|P33303|SFC1_YEAST(57)-sp|P33303|SFC1_YEAST(65)	29	sp|P33303|SFC1_YEAST	P33303	SFC1_YEAST	57	sp|P33303|SFC1_YEAST	P33303	SFC1_YEAST	65	Intra	0	0
C_Lee_011216_ymitos_WT_Gly_BS3_XL_11_R1.raw;	21748;	24870	930.055	3778869	5+	3593	NPSGAVAAGSKSLHLAEEDAFLK(11)-DDIEGSGDVKYHLGMNYQR(10):0	null	1.64e-13	12.7852	4645.24	-0.00136	-0.292709	sp|P20967|ODO1_YEAST(996)-sp|P20967|ODO1_YEAST(343)	19	sp|P20967|ODO1_YEAST	P20967	ODO1_YEAST	996	sp|P20967|ODO1_YEAST	P20967	ODO1_YEAST	343	Intra	0	0
C_Lee_011216_ymitos_WT_Gly_BS3_XL_11_R1.raw;	21753;	24875	982.785	3.19738e+06	4+	3594	AAVEEGILPGGGTALVKASR(17)-KSQIFSTAAAGQTSVEIR(1):0	null	1.36e-08	7.86646	3926.11	0.9994	254.422	sp|P19882|HSP60_YEAST(443)-sp|P0CS90|HSP77_YEAST(445)	16	sp|P19882|HSP60_YEAST	P19882	HSP60_YEAST	443	sp|P0CS90|HSP77_YEAST	P0CS90	HSP77_YEAST	445	Inter	1	0
C_Lee_011216_ymitos_WT_Gly_BS3_XL_11_R1.raw;	21771;	24894	651.543	1125866	5+	3596	DLVDQKYWFNGYAK(6)-LSGPHSVKFLQR(8):0	null	4.53e-08	7.3439	3251.68	1.00242	308.087	sp|P48015|GCST_YEAST(292)-sp|P48015|GCST_YEAST(80)	41	sp|P48015|GCST_YEAST	P48015	GCST_YEAST	292	sp|P48015|GCST_YEAST	P48015	GCST_YEAST	80	Intra	0	0
C_Lee_011216_ymitos_WT_Gly_BS3_XL_11_R1.raw;	21785;	24909	733.709	477866	6+	3597	SADGKYHIIDHEYDCVVIGAGGAGLR(5)-AAIAEEQILNKQR(11):0	15,C(Carbamidomethyl[C]);	0.000976	3.01055	4393.21	2.99755	681.693	sp|Q00711|SDHA_YEAST(45)-sp|P33421|SDH3_YEAST(70)	52	sp|Q00711|SDHA_YEAST	Q00711	SDHA_YEAST	45	sp|P33421|SDH3_YEAST	P33421	SDH3_YEAST	70	Inter	1	0
C_Lee_011216_ymitos_WT_Gly_BS3_XL_11_R1.raw;	21795;	24920	879.85	2.75162e+06	5+	3598	SADGKYHIIDHEYDCVVIGAGGAGLR(5)-AAIAEEQILNKQR(11):0	15,C(Carbamidomethyl[C]);	2.16e-08	7.66555	4393.21	0.99965	227.44	sp|Q00711|SDHA_YEAST(45)-sp|P33421|SDH3_YEAST(70)	52	sp|Q00711|SDHA_YEAST	Q00711	SDHA_YEAST	45	sp|P33421|SDH3_YEAST	P33421	SDH3_YEAST	70	Inter	1	0
C_Lee_011216_ymitos_WT_Gly_BS3_XL_11_R1.raw;	21796;	24921	651.743	2.09298e+06	5+	3598	DLVDQKYWFNGYAK(6)-LSGPHSVKFLQR(8):0	null	6.73e-09	8.17198	3251.68	2.00432	615.825	sp|P48015|GCST_YEAST(292)-sp|P48015|GCST_YEAST(80)	41	sp|P48015|GCST_YEAST	P48015	GCST_YEAST	292	sp|P48015|GCST_YEAST	P48015	GCST_YEAST	80	Intra	0	0
C_Lee_011216_ymitos_WT_Gly_BS3_XL_11_R1.raw;	21837;	24965	613.144	739436	6+	3603	EGKNYHFNLIDTPGHIDFTIEVER(3)-CNKLR(3):0	25,C(Carbamidomethyl[C]);	0.00221	2.65561	3670.82	1.99978	544.332	sp|P25039|EFGM_YEAST(140)-sp|P25039|EFGM_YEAST(69)	4	sp|P25039|EFGM_YEAST	P25039	EFGM_YEAST	140	sp|P25039|EFGM_YEAST	P25039	EFGM_YEAST	69	Intra	0	0
C_Lee_011216_ymitos_WT_Gly_BS3_XL_11_R1.raw;	21856;	24986	930.857	2.00885e+06	5+	3606	NPSGAVAAGSKSLHLAEEDAFLK(11)-DDIEGSGDVKYHLGMNYQR(10):0	null	5.37e-09	8.27003	4645.24	4.00774	861.832	sp|P20967|ODO1_YEAST(996)-sp|P20967|ODO1_YEAST(343)	19	sp|P20967|ODO1_YEAST	P20967	ODO1_YEAST	996	sp|P20967|ODO1_YEAST	P20967	ODO1_YEAST	343	Intra	0	0
C_Lee_011216_ymitos_WT_Gly_BS3_XL_11_R1.raw;	21874;	25005	813.926	2.37394e+06	4+	3608	DLVDQKYWFNGYAK(6)-LSGPHSVKFLQR(8):0	null	7.9e-09	8.10237	3251.68	-0.00115	-0.353554	sp|P48015|GCST_YEAST(292)-sp|P48015|GCST_YEAST(80)	41	sp|P48015|GCST_YEAST	P48015	GCST_YEAST	292	sp|P48015|GCST_YEAST	P48015	GCST_YEAST	80	Intra	0	0
C_Lee_011216_ymitos_WT_Gly_BS3_XL_11_R1.raw;	21878;	25009	1018.51	1.15943e+06	4+	3608	PVPEEYLQTDPSYGLTSDEVLKR(22)-KYGLNQMADEK(1):0	null	1.99e-15	14.7011	4068.99	1.01279	248.781	sp|P05030|PMA1_YEAST(95)-sp|P05030|PMA1_YEAST(99)	83	sp|P05030|PMA1_YEAST	P05030	PMA1_YEAST	95	sp|P05030|PMA1_YEAST	P05030	PMA1_YEAST	99	Intra	0	0
C_Lee_011216_ymitos_WT_Gly_BS3_XL_11_R1.raw;	21922;	25056	651.943	1.60238e+06	5+	3613	DLVDQKYWFNGYAK(6)-LSGPHSVKFLQR(8):0	null	2.37e-09	8.62525	3251.68	3.00317	922.438	sp|P48015|GCST_YEAST(292)-sp|P48015|GCST_YEAST(80)	41	sp|P48015|GCST_YEAST	P48015	GCST_YEAST	292	sp|P48015|GCST_YEAST	P48015	GCST_YEAST	80	Intra	0	0
C_Lee_011216_ymitos_WT_Gly_BS3_XL_11_R1.raw;	21984;	25123	1018.25	4.78311e+06	4+	3621	PVPEEYLQTDPSYGLTSDEVLKR(22)-KYGLNQMADEK(1):0	null	1.83e-20	19.7375	4068.99	-0.00137	-0.33661	sp|P05030|PMA1_YEAST(95)-sp|P05030|PMA1_YEAST(99)	83	sp|P05030|PMA1_YEAST	P05030	PMA1_YEAST	95	sp|P05030|PMA1_YEAST	P05030	PMA1_YEAST	99	Intra	0	0
C_Lee_011216_ymitos_WT_Gly_BS3_XL_11_R1.raw;	21995;	25134	879.649	320467	5+	3622	SADGKYHIIDHEYDCVVIGAGGAGLR(5)-AAIAEEQILNKQR(11):0	15,C(Carbamidomethyl[C]);	9.24e-07	6.03433	4393.21	-0.00405	-0.921666	sp|Q00711|SDHA_YEAST(45)-sp|P33421|SDH3_YEAST(70)	52	sp|Q00711|SDHA_YEAST	Q00711	SDHA_YEAST	45	sp|P33421|SDH3_YEAST	P33421	SDH3_YEAST	70	Inter	1	0
C_Lee_011216_ymitos_WT_Gly_BS3_XL_11_R1.raw;	22022;	25163	738.712	1.4283e+06	6+	3625	DQIAKTWSNTFQSWSQEDLLQYLK(5)-GVITKDAGISKSGK(11):0	null	0.00339	2.4698	4426.27	-0.04021	-9.08241	sp|Q03104|MSC1_YEAST(441)-sp|Q08822|ETFD_YEAST(222)	1	sp|Q03104|MSC1_YEAST	Q03104	MSC1_YEAST	441	sp|Q08822|ETFD_YEAST	Q08822	ETFD_YEAST	222	Inter	1	0
C_Lee_011216_ymitos_WT_Gly_BS3_XL_11_R1.raw;	22044;	25186	651.74	1.30118e+06	5+	3627	DLVDQKYWFNGYAK(6)-LSGPHSVKFLQR(8):0	null	4.55e-09	8.34199	3251.68	1.98782	610.759	sp|P48015|GCST_YEAST(292)-sp|P48015|GCST_YEAST(80)	41	sp|P48015|GCST_YEAST	P48015	GCST_YEAST	292	sp|P48015|GCST_YEAST	P48015	GCST_YEAST	80	Intra	0	0
C_Lee_011216_ymitos_WT_Gly_BS3_XL_11_R1.raw;	22091;	25237	1205.62	254602	3+	3633	NTLACICKIDQNESK(8)-TCPKGLNPGLAIAEIK(4):0	5,C(Carbamidomethyl[C]);7,C(Carbamidomethyl[C]);17,C(Carbamidomethyl[C]);	3.24e-10	9.48945	3611.84	1.98969	550.424	sp|P21801|SDHB_YEAST(110)-sp|P21801|SDHB_YEAST(248)	36	sp|P21801|SDHB_YEAST	P21801	SDHB_YEAST	110	sp|P21801|SDHB_YEAST	P21801	SDHB_YEAST	248	Intra	0	0
C_Lee_011216_ymitos_WT_Gly_BS3_XL_11_R1.raw;	22093;	25239	1018.25	2.70768e+06	4+	3633	PVPEEYLQTDPSYGLTSDEVLKR(22)-KYGLNQMADEK(1):0	null	4.43e-16	15.3536	4068.99	-0.00357	-0.877152	sp|P05030|PMA1_YEAST(95)-sp|P05030|PMA1_YEAST(99)	83	sp|P05030|PMA1_YEAST	P05030	PMA1_YEAST	95	sp|P05030|PMA1_YEAST	P05030	PMA1_YEAST	99	Intra	0	0
C_Lee_011216_ymitos_WT_Gly_BS3_XL_11_R1.raw;	2210;	3865	847.43	160023	4+	1037	DKDGNEFMLKPPHGDGLPQR(2)-DAAAHGLKSK(8):0	null	3.1e-08	7.50864	3384.69	1.00229	295.949	sp|P19414|ACON_YEAST(514)-sp|P19414|ACON_YEAST(406)	2	sp|P19414|ACON_YEAST	P19414	ACON_YEAST	514	sp|P19414|ACON_YEAST	P19414	ACON_YEAST	406	Intra	0	0
C_Lee_011216_ymitos_WT_Gly_BS3_XL_11_R1.raw;	22118;	25266	1204.95	719991	3+	3636	NTLACICKIDQNESK(8)-TCPKGLNPGLAIAEIK(4):0	5,C(Carbamidomethyl[C]);7,C(Carbamidomethyl[C]);17,C(Carbamidomethyl[C]);	1.04e-12	11.983	3611.84	-0.00357	-0.988142	sp|P21801|SDHB_YEAST(110)-sp|P21801|SDHB_YEAST(248)	36	sp|P21801|SDHB_YEAST	P21801	SDHB_YEAST	110	sp|P21801|SDHB_YEAST	P21801	SDHB_YEAST	248	Intra	0	0
C_Lee_011216_ymitos_WT_Gly_BS3_XL_11_R1.raw;	22221;	25376	903.967	3.29158e+06	4+	3648	NTLACICKIDQNESK(8)-TCPKGLNPGLAIAEIK(4):0	5,C(Carbamidomethyl[C]);7,C(Carbamidomethyl[C]);17,C(Carbamidomethyl[C]);	1.62e-17	16.7905	3611.84	0.00233	0.644921	sp|P21801|SDHB_YEAST(110)-sp|P21801|SDHB_YEAST(248)	36	sp|P21801|SDHB_YEAST	P21801	SDHB_YEAST	110	sp|P21801|SDHB_YEAST	P21801	SDHB_YEAST	248	Intra	0	0
C_Lee_011216_ymitos_WT_Gly_BS3_XL_11_R1.raw;	22232;	25387	1102.31	1.88912e+06	4+	3649	SQTDAFYTQYKNGTAASEPTPITK(11)-SSLKTELQTASVLNR(4):0	null	2.86e-20	19.5436	4402.22	2.99372	679.431	sp|P21306|ATP5E_YEAST(49)-sp|P21306|ATP5E_YEAST(27)	34	sp|P21306|ATP5E_YEAST	P21306	ATP5E_YEAST	49	sp|P21306|ATP5E_YEAST	P21306	ATP5E_YEAST	27	Intra	0	0
C_Lee_011216_ymitos_WT_Gly_BS3_XL_11_R1.raw;	22238;	25394	1018.51	1.23654e+06	4+	3650	PVPEEYLQTDPSYGLTSDEVLKR(22)-KYGLNQMADEK(1):0	null	5.94e-10	9.22621	4068.99	1.00595	247.101	sp|P05030|PMA1_YEAST(95)-sp|P05030|PMA1_YEAST(99)	83	sp|P05030|PMA1_YEAST	P05030	PMA1_YEAST	95	sp|P05030|PMA1_YEAST	P05030	PMA1_YEAST	99	Intra	0	0
C_Lee_011216_ymitos_WT_Gly_BS3_XL_11_R1.raw;	22261;	25418	1102.06	2.51624e+06	4+	3653	SQTDAFYTQYKNGTAASEPTPITK(11)-SSLKTELQTASVLNR(4):0	null	2.24e-18	17.6498	4402.22	2.00396	454.905	sp|P21306|ATP5E_YEAST(49)-sp|P21306|ATP5E_YEAST(27)	34	sp|P21306|ATP5E_YEAST	P21306	ATP5E_YEAST	49	sp|P21306|ATP5E_YEAST	P21306	ATP5E_YEAST	27	Intra	0	0
C_Lee_011216_ymitos_WT_Gly_BS3_XL_11_R1.raw;	22311;	25471	879.852	1.13974e+06	5+	3658	SADGKYHIIDHEYDCVVIGAGGAGLR(5)-AAIAEEQILNKQR(11):0	15,C(Carbamidomethyl[C]);	1.51e-06	5.82102	4393.21	1.01245	230.352	sp|Q00711|SDHA_YEAST(45)-sp|P33421|SDH3_YEAST(70)	52	sp|Q00711|SDHA_YEAST	Q00711	SDHA_YEAST	45	sp|P33421|SDH3_YEAST	P33421	SDH3_YEAST	70	Inter	1	0
C_Lee_011216_ymitos_WT_Gly_BS3_XL_11_R1.raw;	22346;	25509	1019	721290	4+	3663	PVPEEYLQTDPSYGLTSDEVLKR(22)-KYGLNQMADEK(1):0	null	6.51e-10	9.18642	4068.99	2.99471	735.261	sp|P05030|PMA1_YEAST(95)-sp|P05030|PMA1_YEAST(99)	83	sp|P05030|PMA1_YEAST	P05030	PMA1_YEAST	95	sp|P05030|PMA1_YEAST	P05030	PMA1_YEAST	99	Intra	0	0
C_Lee_011216_ymitos_WT_Gly_BS3_XL_11_R1.raw;	22368;	25532	1018.5	1076376	4+	3665	PVPEEYLQTDPSYGLTSDEVLKR(22)-KYGLNQMADEK(1):0	null	1.46e-07	6.83565	4068.99	0.99203	243.683	sp|P05030|PMA1_YEAST(95)-sp|P05030|PMA1_YEAST(99)	83	sp|P05030|PMA1_YEAST	P05030	PMA1_YEAST	95	sp|P05030|PMA1_YEAST	P05030	PMA1_YEAST	99	Intra	0	0
C_Lee_011216_ymitos_WT_Gly_BS3_XL_11_R1.raw;	22424;	25592	965.279	1.30407e+06	5+	3672	VHPKNGKPWDAVLTHTFNDEQIEWFK(4)-ANCVKNVYTGEYK(5):0	29,C(Carbamidomethyl[C]);	2.56e-07	6.59176	4818.35	3.0068	623.511	sp|P19414|ACON_YEAST(742)-sp|P19414|ACON_YEAST(630)	3	sp|P19414|ACON_YEAST	P19414	ACON_YEAST	742	sp|P19414|ACON_YEAST	P19414	ACON_YEAST	630	Intra	0	0
C_Lee_011216_ymitos_WT_Gly_BS3_XL_11_R1.raw;	22431;	25600	964.877	1.12433e+06	5+	3673	VHPKNGKPWDAVLTHTFNDEQIEWFK(4)-ANCVKNVYTGEYK(5):0	29,C(Carbamidomethyl[C]);	1.41e-08	7.85078	4818.35	0.99355	206.116	sp|P19414|ACON_YEAST(742)-sp|P19414|ACON_YEAST(630)	3	sp|P19414|ACON_YEAST	P19414	ACON_YEAST	742	sp|P19414|ACON_YEAST	P19414	ACON_YEAST	630	Intra	0	0
C_Lee_011216_ymitos_WT_Gly_BS3_XL_11_R1.raw;	22462;	25633	822.423	955638	5+	3676	EKGCETIVLVSSAGAHPDSR(2)-HAQEAPQFSKVYAILR(10):0	4,C(Carbamidomethyl[C]);	1.16e-11	10.9355	4107.08	-0.00585	-1.42402	sp|P40008|FMP52_YEAST(104)-sp|P40008|FMP52_YEAST(28)	17	sp|P40008|FMP52_YEAST	P40008	FMP52_YEAST	104	sp|P40008|FMP52_YEAST	P40008	FMP52_YEAST	28	Intra	0	0
C_Lee_011216_ymitos_WT_Gly_BS3_XL_11_R1.raw;	22485;	25657	823.025	1365393	5+	3679	EKGCETIVLVSSAGAHPDSR(2)-HAQEAPQFSKVYAILR(10):0	4,C(Carbamidomethyl[C]);	5.4e-13	12.2676	4107.08	3.00625	731.252	sp|P40008|FMP52_YEAST(104)-sp|P40008|FMP52_YEAST(28)	17	sp|P40008|FMP52_YEAST	P40008	FMP52_YEAST	104	sp|P40008|FMP52_YEAST	P40008	FMP52_YEAST	28	Intra	0	0
C_Lee_011216_ymitos_WT_Gly_BS3_XL_11_R1.raw;	22516;	25690	828.418	1.40993e+06	5+	3683	DHMYLQLSHLPPEVLKER(16)-NTLACICKIDQNESK(8):0	23,C(Carbamidomethyl[C]);25,C(Carbamidomethyl[C]);	2.01e-05	4.6968	4135.05	2.00133	483.639	sp|Q00711|SDHA_YEAST(368)-sp|P21801|SDHB_YEAST(110)	8	sp|Q00711|SDHA_YEAST	Q00711	SDHA_YEAST	368	sp|P21801|SDHB_YEAST	P21801	SDHB_YEAST	110	Inter	1	0
C_Lee_011216_ymitos_WT_Gly_BS3_XL_11_R1.raw;	22541;	25717	863.221	2.2187e+06	4+	3686	GITLKESALELGVLTEK(5)-VHCVEGIKANEPR(8):0	20,C(Carbamidomethyl[C]);	1.68e-12	11.7747	3445.85	3.00479	870.989	sp|P08417|FUMH_YEAST(461)-sp|P08417|FUMH_YEAST(417)	11	sp|P08417|FUMH_YEAST	P08417	FUMH_YEAST	461	sp|P08417|FUMH_YEAST	P08417	FUMH_YEAST	417	Intra	0	0
C_Lee_011216_ymitos_WT_Gly_BS3_XL_11_R1.raw;	22584;	25763	775.679	3.2056e+06	4+	3691	SIRPLDTEAIIKTVK(12)-IPEDTWDFKK(9):0	null	2.5e-11	10.6021	3098.69	-0.00228	-0.735556	sp|P32473|ODPB_YEAST(287)-sp|P16387|ODPA_YEAST(412)	32	sp|P32473|ODPB_YEAST	P32473	ODPB_YEAST	287	sp|P16387|ODPA_YEAST	P16387	ODPA_YEAST	412	Inter	1	0
C_Lee_011216_ymitos_WT_Gly_BS3_XL_11_R1.raw;	22596;	25775	599.186	686434	6+	3692	GPLATPIGKGHRSLNLTLR(9)-KTFGLFANVRPAK(1):0	null	2.87e-07	6.54212	3586.06	3.00778	837.804	sp|P28241|IDH2_YEAST(109)-sp|P28241|IDH2_YEAST(120)	2	sp|P28241|IDH2_YEAST	P28241	IDH2_YEAST	109	sp|P28241|IDH2_YEAST	P28241	IDH2_YEAST	120	Intra	0	0
C_Lee_011216_ymitos_WT_Gly_BS3_XL_11_R1.raw;	22632;	25813	822.825	1.21048e+06	5+	3696	EKGCETIVLVSSAGAHPDSR(2)-HAQEAPQFSKVYAILR(10):0	4,C(Carbamidomethyl[C]);	2.76e-05	4.55909	4107.08	2.0019	487.069	sp|P40008|FMP52_YEAST(104)-sp|P40008|FMP52_YEAST(28)	17	sp|P40008|FMP52_YEAST	P40008	FMP52_YEAST	104	sp|P40008|FMP52_YEAST	P40008	FMP52_YEAST	28	Intra	0	0
C_Lee_011216_ymitos_WT_Gly_BS3_XL_11_R1.raw;	22633;	25814	828.42	792743	5+	3696	DHMYLQLSHLPPEVLKER(16)-NTLACICKIDQNESK(8):0	23,C(Carbamidomethyl[C]);25,C(Carbamidomethyl[C]);	2.3e-07	6.63827	4135.05	2.00928	485.56	sp|Q00711|SDHA_YEAST(368)-sp|P21801|SDHB_YEAST(110)	8	sp|Q00711|SDHA_YEAST	Q00711	SDHA_YEAST	368	sp|P21801|SDHB_YEAST	P21801	SDHB_YEAST	110	Inter	1	0
C_Lee_011216_ymitos_WT_Gly_BS3_XL_11_R1.raw;	22653;	25836	1102.06	399031	4+	3699	SQTDAFYTQYKNGTAASEPTPITK(11)-SSLKTELQTASVLNR(4):0	null	1.74e-22	21.7595	4402.22	1.98592	450.812	sp|P21306|ATP5E_YEAST(49)-sp|P21306|ATP5E_YEAST(27)	34	sp|P21306|ATP5E_YEAST	P21306	ATP5E_YEAST	49	sp|P21306|ATP5E_YEAST	P21306	ATP5E_YEAST	27	Intra	0	0
C_Lee_011216_ymitos_WT_Gly_BS3_XL_11_R1.raw;	22682;	25867	1238.68	212881	3+	3703	KSQIFSTAAAGQTSVEIR(1)-QATKDAGQIVGLNVLR(4):0	null	6.56e-17	16.1831	3713.01	-0.00188	-0.506191	sp|P0CS90|HSP77_YEAST(445)-sp|P0CS90|HSP77_YEAST(183)	20	sp|P0CS90|HSP77_YEAST	P0CS90	HSP77_YEAST	445	sp|P0CS90|HSP77_YEAST	P0CS90	HSP77_YEAST	183	Intra	0	0
C_Lee_011216_ymitos_WT_Gly_BS3_XL_11_R1.raw;	22695;	25881	806.833	1.42148e+06	5+	3704	VINAITGGVATDIADKRPLPETSIYNFPEGR(16)-KTMAK(1):0	null	0.000187	3.72816	4029.12	0.00581	1.44164	sp|P40471|AYR1_YEAST(197)-sp|P40471|AYR1_YEAST(219)	1	sp|P40471|AYR1_YEAST	P40471	AYR1_YEAST	197	sp|P40471|AYR1_YEAST	P40471	AYR1_YEAST	219	Intra	0	0
C_Lee_011216_ymitos_WT_Gly_BS3_XL_11_R1.raw;	22705;	25891	732.184	747699	5+	3705	DGLQDPSSELDTSALKK(16)-TKWDVTLRPELETK(2):0	null	7.51e-10	9.12436	3655.88	0.0003	0.082037	sp|Q08968|FMP40_YEAST(642)-sp|Q08968|FMP40_YEAST(656)	5	sp|Q08968|FMP40_YEAST	Q08968	FMP40_YEAST	642	sp|Q08968|FMP40_YEAST	Q08968	FMP40_YEAST	656	Intra	0	0
C_Lee_011216_ymitos_WT_Gly_BS3_XL_11_R1.raw;	22716;	25903	605.156	647385	5+	3707	LADGLFVNVAKELSK(11)-VIVVHKSTIQR(6):0	null	3.94e-09	8.4045	3019.74	0.99856	330.458	sp|P28241|IDH2_YEAST(220)-sp|P28241|IDH2_YEAST(204)	16	sp|P28241|IDH2_YEAST	P28241	IDH2_YEAST	220	sp|P28241|IDH2_YEAST	P28241	IDH2_YEAST	204	Intra	0	0
C_Lee_011216_ymitos_WT_Gly_BS3_XL_11_R1.raw;	22724;	25911	963.007	1.06728e+06	4+	3707	LKNAVQNESVSSPIELNFDAVK(2)-GKDLSPAINYTK(2):0	null	1.19e-13	12.9245	3845.01	2.99074	777.016	sp|P07257|QCR2_YEAST(324)-sp|P07257|QCR2_YEAST(312)	10	sp|P07257|QCR2_YEAST	P07257	QCR2_YEAST	324	sp|P07257|QCR2_YEAST	P07257	QCR2_YEAST	312	Intra	0	0
C_Lee_011216_ymitos_WT_Gly_BS3_XL_11_R1.raw;	22743;	25932	962.261	856923	4+	3710	LKNAVQNESVSSPIELNFDAVK(2)-GKDLSPAINYTK(2):0	null	1.17e-09	8.93181	3845.01	0.0049	1.27404	sp|P07257|QCR2_YEAST(324)-sp|P07257|QCR2_YEAST(312)	10	sp|P07257|QCR2_YEAST	P07257	QCR2_YEAST	324	sp|P07257|QCR2_YEAST	P07257	QCR2_YEAST	312	Intra	0	0
C_Lee_011216_ymitos_WT_Gly_BS3_XL_11_R1.raw;	22765;	25955	1102.31	1.04995e+06	4+	3712	SQTDAFYTQYKNGTAASEPTPITK(11)-SSLKTELQTASVLNR(4):0	null	2.36e-16	15.6271	4402.22	2.98348	677.108	sp|P21306|ATP5E_YEAST(49)-sp|P21306|ATP5E_YEAST(27)	34	sp|P21306|ATP5E_YEAST	P21306	ATP5E_YEAST	49	sp|P21306|ATP5E_YEAST	P21306	ATP5E_YEAST	27	Intra	0	0
C_Lee_011216_ymitos_WT_Gly_BS3_XL_11_R1.raw;	22766;	25956	605.557	988446	5+	3712	LADGLFVNVAKELSK(11)-VIVVHKSTIQR(6):0	null	9.11e-10	9.04048	3019.74	3.00691	994.428	sp|P28241|IDH2_YEAST(220)-sp|P28241|IDH2_YEAST(204)	16	sp|P28241|IDH2_YEAST	P28241	IDH2_YEAST	220	sp|P28241|IDH2_YEAST	P28241	IDH2_YEAST	204	Intra	0	0
C_Lee_011216_ymitos_WT_Gly_BS3_XL_11_R1.raw;	22768;	25958	828.621	593534	5+	3713	DHMYLQLSHLPPEVLKER(16)-NTLACICKIDQNESK(8):0	23,C(Carbamidomethyl[C]);25,C(Carbamidomethyl[C]);	1.98e-05	4.70333	4135.05	3.01698	728.901	sp|Q00711|SDHA_YEAST(368)-sp|P21801|SDHB_YEAST(110)	8	sp|Q00711|SDHA_YEAST	Q00711	SDHA_YEAST	368	sp|P21801|SDHB_YEAST	P21801	SDHB_YEAST	110	Inter	1	0
C_Lee_011216_ymitos_WT_Gly_BS3_XL_11_R1.raw;	22771;	25962	828.019	483567	5+	3713	DHMYLQLSHLPPEVLKER(16)-NTLACICKIDQNESK(8):0	23,C(Carbamidomethyl[C]);25,C(Carbamidomethyl[C]);	7.04e-06	5.15243	4135.05	0.00338	0.817202	sp|Q00711|SDHA_YEAST(368)-sp|P21801|SDHB_YEAST(110)	8	sp|Q00711|SDHA_YEAST	Q00711	SDHA_YEAST	368	sp|P21801|SDHB_YEAST	P21801	SDHB_YEAST	110	Inter	1	0
C_Lee_011216_ymitos_WT_Gly_BS3_XL_11_R1.raw;	22773;	25964	1101.81	495524	4+	3713	SQTDAFYTQYKNGTAASEPTPITK(11)-SSLKTELQTASVLNR(4):0	null	1.85e-19	18.7328	4402.22	0.98004	222.524	sp|P21306|ATP5E_YEAST(49)-sp|P21306|ATP5E_YEAST(27)	34	sp|P21306|ATP5E_YEAST	P21306	ATP5E_YEAST	49	sp|P21306|ATP5E_YEAST	P21306	ATP5E_YEAST	27	Intra	0	0
C_Lee_011216_ymitos_WT_Gly_BS3_XL_11_R1.raw;	22799;	25991	1239.34	1.02015e+06	3+	3716	KSQIFSTAAAGQTSVEIR(1)-QATKDAGQIVGLNVLR(4):0	null	2.69e-12	11.5702	3713.01	2.0002	538.264	sp|P0CS90|HSP77_YEAST(445)-sp|P0CS90|HSP77_YEAST(183)	20	sp|P0CS90|HSP77_YEAST	P0CS90	HSP77_YEAST	445	sp|P0CS90|HSP77_YEAST	P0CS90	HSP77_YEAST	183	Intra	0	0
C_Lee_011216_ymitos_WT_Gly_BS3_XL_11_R1.raw;	22863;	26059	787.6	1.60036e+06	5+	3724	RVDTKHEAYLSILMDR(5)-DVAKSLGFSPDAQDEAAK(4):0	null	6.65e-08	7.17718	3931.96	1.00318	255.004	sp|P53312|SUCB_YEAST(142)-sp|P53312|SUCB_YEAST(202)	3	sp|P53312|SUCB_YEAST	P53312	SUCB_YEAST	142	sp|P53312|SUCB_YEAST	P53312	SUCB_YEAST	202	Intra	0	0
C_Lee_011216_ymitos_WT_Gly_BS3_XL_11_R1.raw;	22914;	26114	929.761	714429	4+	3730	KSQIFSTAAAGQTSVEIR(1)-QATKDAGQIVGLNVLR(4):0	null	2.41e-10	9.61798	3713.01	2.00304	539.028	sp|P0CS90|HSP77_YEAST(445)-sp|P0CS90|HSP77_YEAST(183)	20	sp|P0CS90|HSP77_YEAST	P0CS90	HSP77_YEAST	445	sp|P0CS90|HSP77_YEAST	P0CS90	HSP77_YEAST	183	Intra	0	0
C_Lee_011216_ymitos_WT_Gly_BS3_XL_11_R1.raw;	22925;	26126	706.194	1.03841e+06	5+	3731	VTLELGGKSPNIVFADAELK(8)-HIYQSAAAGLKK(11):0	null	2.98e-09	8.52578	3523.93	2.004	568.198	sp|P46367|ALDH4_YEAST(294)-sp|P46367|ALDH4_YEAST(285)	60	sp|P46367|ALDH4_YEAST	P46367	ALDH4_YEAST	294	sp|P46367|ALDH4_YEAST	P46367	ALDH4_YEAST	285	Intra	0	0
C_Lee_011216_ymitos_WT_Gly_BS3_XL_11_R1.raw;	22969;	26173	788	1.52388e+06	5+	3736	RVDTKHEAYLSILMDR(5)-DVAKSLGFSPDAQDEAAK(4):0	null	2.9e-06	5.5376	3931.96	2.99873	761.879	sp|P53312|SUCB_YEAST(142)-sp|P53312|SUCB_YEAST(202)	3	sp|P53312|SUCB_YEAST	P53312	SUCB_YEAST	142	sp|P53312|SUCB_YEAST	P53312	SUCB_YEAST	202	Intra	0	0
C_Lee_011216_ymitos_WT_Gly_BS3_XL_11_R1.raw;	23031;	26240	705.792	4.11471e+06	5+	3744	VTLELGGKSPNIVFADAELK(8)-HIYQSAAAGLKK(11):0	null	1.19e-09	8.92445	3523.93	-0.00375	-1.06385	sp|P46367|ALDH4_YEAST(294)-sp|P46367|ALDH4_YEAST(285)	60	sp|P46367|ALDH4_YEAST	P46367	ALDH4_YEAST	294	sp|P46367|ALDH4_YEAST	P46367	ALDH4_YEAST	285	Intra	0	0
C_Lee_011216_ymitos_WT_Gly_BS3_XL_11_R1.raw;	23084;	26297	1183.59	547782	4+	3750	DAAKQLSIWGLENDDDVSDITDK(4)-APTASQLQNPPPPPSTTKGR(18):0	null	9.69e-12	11.0137	4729.34	1.0004	211.441	sp|P53252|PIL1_YEAST(84)-sp|P53252|PIL1_YEAST(29)	17	sp|P53252|PIL1_YEAST	P53252	PIL1_YEAST	84	sp|P53252|PIL1_YEAST	P53252	PIL1_YEAST	29	Intra	0	0
C_Lee_011216_ymitos_WT_Gly_BS3_XL_11_R1.raw;	23113;	26328	1184.09	364820	4+	3754	DAAKQLSIWGLENDDDVSDITDK(4)-APTASQLQNPPPPPSTTKGR(18):0	null	1.77e-09	8.75203	4729.34	2.98428	630.482	sp|P53252|PIL1_YEAST(84)-sp|P53252|PIL1_YEAST(29)	17	sp|P53252|PIL1_YEAST	P53252	PIL1_YEAST	84	sp|P53252|PIL1_YEAST	P53252	PIL1_YEAST	29	Intra	0	0
C_Lee_011216_ymitos_WT_Gly_BS3_XL_11_R1.raw;	23135;	26351	881.99	3.7511e+06	4+	3756	VTLELGGKSPNIVFADAELK(8)-HIYQSAAAGLKK(11):0	null	6.68e-08	7.17522	3523.93	3e-05	0.008511	sp|P46367|ALDH4_YEAST(294)-sp|P46367|ALDH4_YEAST(285)	60	sp|P46367|ALDH4_YEAST	P46367	ALDH4_YEAST	294	sp|P46367|ALDH4_YEAST	P46367	ALDH4_YEAST	285	Intra	0	0
C_Lee_011216_ymitos_WT_Gly_BS3_XL_11_R1.raw;	23209;	26429	924.508	913639	4+	3765	NPIPTKTTLPSNALNQLTSR(6)-VTGNISKFAPEAR(7):0	null	1.6e-06	5.79588	3691.99	2.01133	544.337	sp|P07342|ILVB_YEAST(265)-sp|P07342|ILVB_YEAST(387)	7	sp|P07342|ILVB_YEAST	P07342	ILVB_YEAST	265	sp|P07342|ILVB_YEAST	P07342	ILVB_YEAST	387	Intra	0	0
C_Lee_011216_ymitos_WT_Gly_BS3_XL_11_R1.raw;	23229;	26451	886.457	627676	4+	3767	IAMKEAGSSAELMYPR(4)-TLKEQITTYENLAK(3):0	null	1.26e-11	10.8996	3541.8	-0.00396	-1.11776	sp|P40053|AIM9_YEAST(363)-sp|P40053|AIM9_YEAST(378)	7	sp|P40053|AIM9_YEAST	P40053	AIM9_YEAST	363	sp|P40053|AIM9_YEAST	P40053	AIM9_YEAST	378	Intra	0	0
C_Lee_011216_ymitos_WT_Gly_BS3_XL_11_R1.raw;	23235;	26457	749.192	1.22005e+06	5+	3767	SQVFAQHPDKSQLDLMK(10)-IIGDKWQSLDQSIK(5):0	null	6.54e-05	4.18442	3738.93	1.99654	533.558	sp|Q02486|ABF2_YEAST(141)-sp|Q02486|ABF2_YEAST(153)	29	sp|Q02486|ABF2_YEAST	Q02486	ABF2_YEAST	141	sp|Q02486|ABF2_YEAST	Q02486	ABF2_YEAST	153	Intra	0	0
C_Lee_011216_ymitos_WT_Gly_BS3_XL_11_R1.raw;	23262;	26486	749.394	2.01827e+06	5+	3771	SQVFAQHPDKSQLDLMK(10)-IIGDKWQSLDQSIK(5):0	null	5.3e-10	9.27572	3738.93	3.00334	802.401	sp|Q02486|ABF2_YEAST(141)-sp|Q02486|ABF2_YEAST(153)	29	sp|Q02486|ABF2_YEAST	Q02486	ABF2_YEAST	141	sp|Q02486|ABF2_YEAST	Q02486	ABF2_YEAST	153	Intra	0	0
C_Lee_011216_ymitos_WT_Gly_BS3_XL_11_R1.raw;	23295;	26521	691.563	1097479	5+	3775	PHTTLQFHSDLVKDK(13)-DLSKQEVEFLWR(4):0	null	1.98e-05	4.70333	3451.78	1.00079	289.766	sp|P32453|ATP11_YEAST(244)-sp|P32453|ATP11_YEAST(137)	2	sp|P32453|ATP11_YEAST	P32453	ATP11_YEAST	244	sp|P32453|ATP11_YEAST	P32453	ATP11_YEAST	137	Intra	0	0
C_Lee_011216_ymitos_WT_Gly_BS3_XL_11_R1.raw;	23330;	26559	563.149	363208	6+	3779	AENVKNNGTAHFLEHLAFK(5)-TILGPIKNIK(7):0	null	0.000139	3.85699	3372.86	-0.00285	-0.84473	sp|P10507|MPPB_YEAST(64)-sp|P10507|MPPB_YEAST(185)	8	sp|P10507|MPPB_YEAST	P10507	MPPB_YEAST	64	sp|P10507|MPPB_YEAST	P10507	MPPB_YEAST	185	Intra	0	0
C_Lee_011216_ymitos_WT_Gly_BS3_XL_11_R1.raw;	23339;	26568	886.459	421360	4+	3780	IAMKEAGSSAELMYPR(4)-TLKEQITTYENLAK(3):0	null	9.53e-10	9.02091	3541.8	0.00188	0.530652	sp|P40053|AIM9_YEAST(363)-sp|P40053|AIM9_YEAST(378)	7	sp|P40053|AIM9_YEAST	P40053	AIM9_YEAST	363	sp|P40053|AIM9_YEAST	P40053	AIM9_YEAST	378	Intra	0	0
C_Lee_011216_ymitos_WT_Gly_BS3_XL_11_R1.raw;	23356;	26587	935.74	2848467	4+	3782	SQVFAQHPDKSQLDLMK(10)-IIGDKWQSLDQSIK(5):0	null	9.75e-14	13.011	3738.93	0.0014	0.374338	sp|Q02486|ABF2_YEAST(141)-sp|Q02486|ABF2_YEAST(153)	29	sp|Q02486|ABF2_YEAST	Q02486	ABF2_YEAST	141	sp|Q02486|ABF2_YEAST	Q02486	ABF2_YEAST	153	Intra	0	0
C_Lee_011216_ymitos_WT_Gly_BS3_XL_11_R1.raw;	23376;	26608	652.359	1014841	5+	3784	ISFPAEFHAQTAVEAAVKAYR(18)-VMVLKPK(5):0	null	5.22e-06	5.28233	3256.77	-0.00822	-2.5232	sp|Q12428|PRPD_YEAST(333)-sp|P53732|RT12_YEAST(69)	2	sp|Q12428|PRPD_YEAST	Q12428	PRPD_YEAST	333	sp|P53732|RT12_YEAST	P53732	RT12_YEAST	69	Inter	1	0
C_Lee_011216_ymitos_WT_Gly_BS3_XL_11_R1.raw;	23422;	26657	563.65	1.1525e+06	6+	3790	AENVKNNGTAHFLEHLAFK(5)-TILGPIKNIK(7):0	null	7.42e-05	4.1296	3372.86	3.00339	889.402	sp|P10507|MPPB_YEAST(64)-sp|P10507|MPPB_YEAST(185)	8	sp|P10507|MPPB_YEAST	P10507	MPPB_YEAST	64	sp|P10507|MPPB_YEAST	P10507	MPPB_YEAST	185	Intra	0	0
C_Lee_011216_ymitos_WT_Gly_BS3_XL_11_R1.raw;	2343;	4006	824.445	59322.9	4+	1059	LSSYAQSHLENTSIKVHLR(15)-TAVAKVEEK(5):0	null	1.35e-10	9.86967	3293.76	-0.00946	-2.87123	sp|P32340|NDI1_YEAST(299)-sp|P32340|NDI1_YEAST(308)	9	sp|P32340|NDI1_YEAST	P32340	NDI1_YEAST	299	sp|P32340|NDI1_YEAST	P32340	NDI1_YEAST	308	Intra	0	0
C_Lee_011216_ymitos_WT_Gly_BS3_XL_11_R1.raw;	23643;	26894	1077.81	908757	4+	3816	QAIETANKADQLANDTENSLK(8)-AAVEEGILPGGGTALVKASR(17):0	null	1.8e-08	7.74473	4306.23	1.00158	232.48	sp|P0CS90|HSP77_YEAST(561)-sp|P19882|HSP60_YEAST(443)	1	sp|P0CS90|HSP77_YEAST	P0CS90	HSP77_YEAST	561	sp|P19882|HSP60_YEAST	P19882	HSP60_YEAST	443	Inter	1	0
C_Lee_011216_ymitos_WT_Gly_BS3_XL_11_R1.raw;	23738;	26995	1102.31	1.02554e+06	4+	3827	SQTDAFYTQYKNGTAASEPTPITK(11)-SSLKTELQTASVLNR(4):0	null	3.07e-11	10.5129	4402.22	2.9864	677.77	sp|P21306|ATP5E_YEAST(49)-sp|P21306|ATP5E_YEAST(27)	34	sp|P21306|ATP5E_YEAST	P21306	ATP5E_YEAST	49	sp|P21306|ATP5E_YEAST	P21306	ATP5E_YEAST	27	Intra	0	0
C_Lee_011216_ymitos_WT_Gly_BS3_XL_11_R1.raw;	23753;	27012	728.146	1.21204e+06	4+	3829	GIKGLVWEGSVLDPEEGIR(3)-KIESKN(5):0	null	3.46e-06	5.46092	2908.55	0.00021	0.072176	sp|P00890|CISY1_YEAST(88)-sp|P00890|CISY1_YEAST(478)	2	sp|P00890|CISY1_YEAST	P00890	CISY1_YEAST	88	sp|P00890|CISY1_YEAST	P00890	CISY1_YEAST	478	Intra	0	0
C_Lee_011216_ymitos_WT_Gly_BS3_XL_11_R1.raw;	23760;	27019	895.095	1277904	5+	3830	QLLRPGVTLGVGSSFDALKLSEPVHK(19)-QPVKDGPLSTNVEAK(4):0	null	7.01e-05	4.15428	4467.44	2.99942	670.794	sp|P04840|VDAC1_YEAST(267)-sp|P04840|VDAC1_YEAST(50)	5	sp|P04840|VDAC1_YEAST	P04840	VDAC1_YEAST	267	sp|P04840|VDAC1_YEAST	P04840	VDAC1_YEAST	50	Intra	0	0
C_Lee_011216_ymitos_WT_Gly_BS3_XL_11_R1.raw;	23772;	27032	895.298	1.98468e+06	5+	3832	QLLRPGVTLGVGSSFDALKLSEPVHK(19)-QPVKDGPLSTNVEAK(4):0	null	1.58e-06	5.80134	4467.44	4.01837	898.469	sp|P04840|VDAC1_YEAST(267)-sp|P04840|VDAC1_YEAST(50)	5	sp|P04840|VDAC1_YEAST	P04840	VDAC1_YEAST	267	sp|P04840|VDAC1_YEAST	P04840	VDAC1_YEAST	50	Intra	0	0
C_Lee_011216_ymitos_WT_Gly_BS3_XL_11_R1.raw;	23931;	27200	800.616	1.33017e+06	5+	3849	KAVQNIILGIYYNSGEVCCAGSR(1)-HIYQSAAAGLKK(11):0	18,C(Carbamidomethyl[C]);19,C(Carbamidomethyl[C]);	7.74e-07	6.11126	3995.04	3.00322	750.983	sp|P46367|ALDH4_YEAST(307)-sp|P46367|ALDH4_YEAST(285)	3	sp|P46367|ALDH4_YEAST	P46367	ALDH4_YEAST	307	sp|P46367|ALDH4_YEAST	P46367	ALDH4_YEAST	285	Intra	0	0
C_Lee_011216_ymitos_WT_Gly_BS3_XL_11_R1.raw;	23946;	27216	1121.24	327518	3+	3851	VENEDQYKAYLDELKDVR(8)-VFEALKYK(6):0	null	7.74e-06	5.11126	3360.71	-0.01064	-3.16506	sp|P00427|COX6_YEAST(122)-sp|P00427|COX6_YEAST(112)	40	sp|P00427|COX6_YEAST	P00427	COX6_YEAST	122	sp|P00427|COX6_YEAST	P00427	COX6_YEAST	112	Intra	0	0
C_Lee_011216_ymitos_WT_Gly_BS3_XL_11_R1.raw;	23973;	27245	985.998	1.02516e+06	4+	3855	LIDEYGDDFAKGYDASK(11)-AAVEEGILPGGGTALVKASR(17):0	null	2.82e-09	8.54975	3938.98	0.98601	250.195	sp|P19882|HSP60_YEAST(501)-sp|P19882|HSP60_YEAST(443)	11	sp|P19882|HSP60_YEAST	P19882	HSP60_YEAST	501	sp|P19882|HSP60_YEAST	P19882	HSP60_YEAST	443	Intra	0	0
C_Lee_011216_ymitos_WT_Gly_BS3_XL_11_R1.raw;	23978;	27251	797.196	1.60108e+06	5+	3856	TETDAFGEIHVPADKYWGAQTQR(15)-SFQNFKIGGAR(6):0	null	9.08e-05	4.04191	3980.94	-0.00211	-0.529891	sp|P08417|FUMH_YEAST(44)-sp|P08417|FUMH_YEAST(58)	112	sp|P08417|FUMH_YEAST	P08417	FUMH_YEAST	44	sp|P08417|FUMH_YEAST	P08417	FUMH_YEAST	58	Intra	0	0
C_Lee_011216_ymitos_WT_Gly_BS3_XL_11_R1.raw;	24073;	27353	986.002	438651	4+	3867	LIDEYGDDFAKGYDASK(11)-AAVEEGILPGGGTALVKASR(17):0	null	4.04e-07	6.39362	3938.98	1.00141	254.101	sp|P19882|HSP60_YEAST(501)-sp|P19882|HSP60_YEAST(443)	11	sp|P19882|HSP60_YEAST	P19882	HSP60_YEAST	501	sp|P19882|HSP60_YEAST	P19882	HSP60_YEAST	443	Intra	0	0
C_Lee_011216_ymitos_WT_Gly_BS3_XL_11_R1.raw;	24082;	27363	797.196	15115180	5+	3868	TETDAFGEIHVPADKYWGAQTQR(15)-SFQNFKIGGAR(6):0	null	5.42e-07	6.266	3980.94	-0.00241	-0.605231	sp|P08417|FUMH_YEAST(44)-sp|P08417|FUMH_YEAST(58)	112	sp|P08417|FUMH_YEAST	P08417	FUMH_YEAST	44	sp|P08417|FUMH_YEAST	P08417	FUMH_YEAST	58	Intra	0	0
C_Lee_011216_ymitos_WT_Gly_BS3_XL_11_R1.raw;	24084;	27365	935.829	699272	5+	3868	CWECGSVYKLNPVGVPNDDHHH(9)-GTMKDPIIIESYDDYR(4):0	1,C(Carbamidomethyl[C]);4,C(Carbamidomethyl[C]);	9.82e-07	6.00789	4672.11	2.00077	427.961	sp|P04037|COX4_YEAST(142)-sp|P04037|COX4_YEAST(95)	55	sp|P04037|COX4_YEAST	P04037	COX4_YEAST	142	sp|P04037|COX4_YEAST	P04037	COX4_YEAST	95	Intra	0	0
C_Lee_011216_ymitos_WT_Gly_BS3_XL_11_R1.raw;	24173;	27462	797.196	23929028	5+	3880	TETDAFGEIHVPADKYWGAQTQR(15)-SFQNFKIGGAR(6):0	null	1.13e-06	5.94692	3980.94	-0.00061	-0.153191	sp|P08417|FUMH_YEAST(44)-sp|P08417|FUMH_YEAST(58)	112	sp|P08417|FUMH_YEAST	P08417	FUMH_YEAST	44	sp|P08417|FUMH_YEAST	P08417	FUMH_YEAST	58	Intra	0	0
C_Lee_011216_ymitos_WT_Gly_BS3_XL_11_R1.raw;	24210;	27501	765.584	1.43965e+06	6+	3884	VAHSLKTLSFLAQGGTAVGTGLNTKPGFDVK(6)-ETGLKFQTAPNK(5):0	null	2.07e-07	6.68403	4584.46	3.00013	653.842	sp|P08417|FUMH_YEAST(245)-sp|P08417|FUMH_YEAST(282)	37	sp|P08417|FUMH_YEAST	P08417	FUMH_YEAST	245	sp|P08417|FUMH_YEAST	P08417	FUMH_YEAST	282	Intra	0	0
C_Lee_011216_ymitos_WT_Gly_BS3_XL_11_R1.raw;	24222;	27514	1000.51	1.37812e+06	4+	3886	PAKQIIENAGEEGSVIIGK(3)-LIDEYGDDFAKGYDASK(11):0	null	7.89e-10	9.10292	3995.99	2.00461	501.278	sp|P19882|HSP60_YEAST(474)-sp|P19882|HSP60_YEAST(501)	29	sp|P19882|HSP60_YEAST	P19882	HSP60_YEAST	474	sp|P19882|HSP60_YEAST	P19882	HSP60_YEAST	501	Intra	0	0
C_Lee_011216_ymitos_WT_Gly_BS3_XL_11_R1.raw;	24233;	27526	765.25	838578	6+	3887	VAHSLKTLSFLAQGGTAVGTGLNTKPGFDVK(6)-ETGLKFQTAPNK(5):0	null	1.72e-05	4.76447	4584.46	0.99547	217.045	sp|P08417|FUMH_YEAST(245)-sp|P08417|FUMH_YEAST(282)	37	sp|P08417|FUMH_YEAST	P08417	FUMH_YEAST	245	sp|P08417|FUMH_YEAST	P08417	FUMH_YEAST	282	Intra	0	0
C_Lee_011216_ymitos_WT_Gly_BS3_XL_11_R1.raw;	24253;	27547	1000.76	1.00348e+06	4+	3890	PAKQIIENAGEEGSVIIGK(3)-LIDEYGDDFAKGYDASK(11):0	null	1.05e-09	8.97881	3995.99	3.01437	753.59	sp|P19882|HSP60_YEAST(474)-sp|P19882|HSP60_YEAST(501)	29	sp|P19882|HSP60_YEAST	P19882	HSP60_YEAST	474	sp|P19882|HSP60_YEAST	P19882	HSP60_YEAST	501	Intra	0	0
C_Lee_011216_ymitos_WT_Gly_BS3_XL_11_R1.raw;	24268;	27564	797.196	22375664	5+	3892	TETDAFGEIHVPADKYWGAQTQR(15)-SFQNFKIGGAR(6):0	null	9.49e-07	6.02273	3980.94	-0.00061	-0.153191	sp|P08417|FUMH_YEAST(44)-sp|P08417|FUMH_YEAST(58)	112	sp|P08417|FUMH_YEAST	P08417	FUMH_YEAST	44	sp|P08417|FUMH_YEAST	P08417	FUMH_YEAST	58	Intra	0	0
C_Lee_011216_ymitos_WT_Gly_BS3_XL_11_R1.raw;	24318;	27618	946.083	1.50781e+06	5+	3899	PVPEEYLQTDPSYGLTSDEVLKR(22)-KYGLNQMADEKESLVVK(1):0	null	2.66e-09	8.57512	4724.38	0.99839	211.238	sp|P05030|PMA1_YEAST(95)-sp|P05030|PMA1_YEAST(99)	83	sp|P05030|PMA1_YEAST	P05030	PMA1_YEAST	95	sp|P05030|PMA1_YEAST	P05030	PMA1_YEAST	99	Intra	0	0
C_Lee_011216_ymitos_WT_Gly_BS3_XL_11_R1.raw;	24333;	27634	765.084	972487	6+	3900	VAHSLKTLSFLAQGGTAVGTGLNTKPGFDVK(6)-ETGLKFQTAPNK(5):0	null	1.36e-09	8.86646	4584.46	0.00199	0.43398	sp|P08417|FUMH_YEAST(245)-sp|P08417|FUMH_YEAST(282)	37	sp|P08417|FUMH_YEAST	P08417	FUMH_YEAST	245	sp|P08417|FUMH_YEAST	P08417	FUMH_YEAST	282	Intra	0	0
C_Lee_011216_ymitos_WT_Gly_BS3_XL_11_R1.raw;	24384;	27689	946.685	1.74264e+06	5+	3906	PVPEEYLQTDPSYGLTSDEVLKR(22)-KYGLNQMADEKESLVVK(1):0	null	8.77e-09	8.057	4724.38	4.01294	848.51	sp|P05030|PMA1_YEAST(95)-sp|P05030|PMA1_YEAST(99)	83	sp|P05030|PMA1_YEAST	P05030	PMA1_YEAST	95	sp|P05030|PMA1_YEAST	P05030	PMA1_YEAST	99	Intra	0	0
C_Lee_011216_ymitos_WT_Gly_BS3_XL_11_R1.raw;	24403;	27709	672.376	962329	4+	3908	FIEEFKAASESIK(6)-ILKYVDIGK(3):0	null	4.09e-07	6.38828	2683.47	2.00349	745.767	sp|P46367|ALDH4_YEAST(345)-sp|P46367|ALDH4_YEAST(377)	22	sp|P46367|ALDH4_YEAST	P46367	ALDH4_YEAST	345	sp|P46367|ALDH4_YEAST	P46367	ALDH4_YEAST	377	Intra	0	0
C_Lee_011216_ymitos_WT_Gly_BS3_XL_11_R1.raw;	24405;	27711	761.439	665499	4+	3909	LGSKGYFIKPTVFGDVK(4)-ILKYVDIGK(3):0	null	1.47e-08	7.83268	3040.73	0.99992	328.626	sp|P46367|ALDH4_YEAST(399)-sp|P46367|ALDH4_YEAST(377)	17	sp|P46367|ALDH4_YEAST	P46367	ALDH4_YEAST	399	sp|P46367|ALDH4_YEAST	P46367	ALDH4_YEAST	377	Intra	0	0
C_Lee_011216_ymitos_WT_Gly_BS3_XL_11_R1.raw;	24409;	27716	761.438	1.15685e+06	4+	3909	LGSKGYFIKPTVFGDVK(4)-ILKYVDIGK(3):0	null	1.87e-08	7.72816	3040.73	0.99748	327.824	sp|P46367|ALDH4_YEAST(399)-sp|P46367|ALDH4_YEAST(377)	17	sp|P46367|ALDH4_YEAST	P46367	ALDH4_YEAST	399	sp|P46367|ALDH4_YEAST	P46367	ALDH4_YEAST	377	Intra	0	0
C_Lee_011216_ymitos_WT_Gly_BS3_XL_11_R1.raw;	24436;	27745	918.3	3.84223e+06	5+	3913	VAHSLKTLSFLAQGGTAVGTGLNTKPGFDVK(6)-ETGLKFQTAPNK(5):0	null	2.64e-07	6.5784	4584.46	2.00485	437.027	sp|P08417|FUMH_YEAST(245)-sp|P08417|FUMH_YEAST(282)	37	sp|P08417|FUMH_YEAST	P08417	FUMH_YEAST	245	sp|P08417|FUMH_YEAST	P08417	FUMH_YEAST	282	Intra	0	0
C_Lee_011216_ymitos_WT_Gly_BS3_XL_11_R1.raw;	24464;	27775	797.195	5.05996e+06	5+	3916	TETDAFGEIHVPADKYWGAQTQR(15)-SFQNFKIGGAR(6):0	null	3.97e-06	5.40121	3980.94	-0.00486	-1.22051	sp|P08417|FUMH_YEAST(44)-sp|P08417|FUMH_YEAST(58)	112	sp|P08417|FUMH_YEAST	P08417	FUMH_YEAST	44	sp|P08417|FUMH_YEAST	P08417	FUMH_YEAST	58	Intra	0	0
C_Lee_011216_ymitos_WT_Gly_BS3_XL_11_R1.raw;	24467;	27778	1067.53	1.0969e+06	4+	3916	AASESIKVGDPFDESTFQGAQTSQMQLNK(7)-LGSKGYFIK(4):0	null	1.44e-08	7.84164	4263.1	3.00611	704.483	sp|P46367|ALDH4_YEAST(352)-sp|P46367|ALDH4_YEAST(399)	2	sp|P46367|ALDH4_YEAST	P46367	ALDH4_YEAST	352	sp|P46367|ALDH4_YEAST	P46367	ALDH4_YEAST	399	Intra	0	0
C_Lee_011216_ymitos_WT_Gly_BS3_XL_11_R1.raw;	24480;	27792	872.73	833324	4+	3918	LLIQNQDEMLKQGTLDR(11)-KIVAAEGVGSLFK(1):0	9,M(Oxidation[M]);	1.97e-07	6.70553	3485.88	1.00964	289.47	sp|P18239|ADT2_YEAST(59)-sp|P18239|ADT2_YEAST(274)	53	sp|P18239|ADT2_YEAST	P18239	ADT2_YEAST	59	sp|P18239|ADT2_YEAST	P18239	ADT2_YEAST	274	Intra	0	0
C_Lee_011216_ymitos_WT_Gly_BS3_XL_11_R1.raw;	24487;	27800	946.083	1.48492e+06	5+	3919	PVPEEYLQTDPSYGLTSDEVLKR(22)-KYGLNQMADEKESLVVK(1):0	null	3.31e-05	4.48017	4724.38	1.00299	212.211	sp|P05030|PMA1_YEAST(95)-sp|P05030|PMA1_YEAST(99)	83	sp|P05030|PMA1_YEAST	P05030	PMA1_YEAST	95	sp|P05030|PMA1_YEAST	P05030	PMA1_YEAST	99	Intra	0	0
C_Lee_011216_ymitos_WT_Gly_BS3_XL_11_R1.raw;	24504;	27819	609.152	1.80945e+06	5+	3921	LGSKGYFIKPTVFGDVK(4)-ILKYVDIGK(3):0	null	4.8e-12	11.3188	3040.73	-0.00042	-0.138079	sp|P46367|ALDH4_YEAST(399)-sp|P46367|ALDH4_YEAST(377)	17	sp|P46367|ALDH4_YEAST	P46367	ALDH4_YEAST	399	sp|P46367|ALDH4_YEAST	P46367	ALDH4_YEAST	377	Intra	0	0
C_Lee_011216_ymitos_WT_Gly_BS3_XL_11_R1.raw;	24546;	27864	917.897	504049	5+	3926	VAHSLKTLSFLAQGGTAVGTGLNTKPGFDVK(6)-ETGLKFQTAPNK(5):0	null	3.67e-09	8.43533	4584.46	-0.01115	-2.4316	sp|P08417|FUMH_YEAST(245)-sp|P08417|FUMH_YEAST(282)	37	sp|P08417|FUMH_YEAST	P08417	FUMH_YEAST	245	sp|P08417|FUMH_YEAST	P08417	FUMH_YEAST	282	Intra	0	0
C_Lee_011216_ymitos_WT_Gly_BS3_XL_11_R1.raw;	24567;	27887	797.397	5.30885e+06	5+	3928	TETDAFGEIHVPADKYWGAQTQR(15)-SFQNFKIGGAR(6):0	null	1.94e-07	6.7122	3980.94	1.00464	252.235	sp|P08417|FUMH_YEAST(44)-sp|P08417|FUMH_YEAST(58)	112	sp|P08417|FUMH_YEAST	P08417	FUMH_YEAST	44	sp|P08417|FUMH_YEAST	P08417	FUMH_YEAST	58	Intra	0	0
C_Lee_011216_ymitos_WT_Gly_BS3_XL_11_R1.raw;	24777;	28115	655.682	1.63662e+06	6+	3954	AEQVFQNVKNILAESNSSLDNIVK(9)-HFHTHKPAR(6):0	null	0.000122	3.91364	3927.04	1.01048	257.181	sp|P40185|MMF1_YEAST(77)-sp|P40185|MMF1_YEAST(118)	1	sp|P40185|MMF1_YEAST	P40185	MMF1_YEAST	77	sp|P40185|MMF1_YEAST	P40185	MMF1_YEAST	118	Intra	0	0
C_Lee_011216_ymitos_WT_Gly_BS3_XL_11_R1.raw;	24784;	28123	996.994	1.55261e+06	4+	3955	TETDAFGEIHVPADKYWGAQTQR(15)-SFQNFKIGGAR(6):0	null	2.19e-07	6.65956	3980.94	3.00303	753.592	sp|P08417|FUMH_YEAST(44)-sp|P08417|FUMH_YEAST(58)	112	sp|P08417|FUMH_YEAST	P08417	FUMH_YEAST	44	sp|P08417|FUMH_YEAST	P08417	FUMH_YEAST	58	Intra	0	0
C_Lee_011216_ymitos_WT_Gly_BS3_XL_11_R1.raw;	24873;	28221	887.437	2.82285e+06	5+	3967	TIEQSPSFGKFEIDTDANVPR(10)-KMDEAEQLFYKNAETK(11):0	null	2.73e-17	16.5638	4432.14	0.00584	1.31735	sp|P38077|ATPG_YEAST(229)-sp|P38077|ATPG_YEAST(86)	43	sp|P38077|ATPG_YEAST	P38077	ATPG_YEAST	229	sp|P38077|ATPG_YEAST	P38077	ATPG_YEAST	86	Intra	0	0
C_Lee_011216_ymitos_WT_Gly_BS3_XL_11_R1.raw;	24880;	28228	867.862	1556807	5+	3968	VVDISETSCIVELSAKPTR(16)-KQHVLNCLVQNEPGVLSR(1):0	9,C(Carbamidomethyl[C]);26,C(Carbamidomethyl[C]);	5.82e-10	9.23508	4331.26	3.01261	694.905	sp|P25605|ILV6_YEAST(251)-sp|P25605|ILV6_YEAST(76)	25	sp|P25605|ILV6_YEAST	P25605	ILV6_YEAST	251	sp|P25605|ILV6_YEAST	P25605	ILV6_YEAST	76	Intra	0	0
C_Lee_011216_ymitos_WT_Gly_BS3_XL_11_R1.raw;	24894;	28244	800.823	40742068	5+	3969	NINDLLNKDFYHATPAAFDVQTTTANGIK(8)-AKQPVK(2):0	null	3.25e-05	4.48812	3999.07	0.00487	1.21747	sp|P04840|VDAC1_YEAST(19)-sp|P04840|VDAC1_YEAST(46)	59	sp|P04840|VDAC1_YEAST	P04840	VDAC1_YEAST	19	sp|P04840|VDAC1_YEAST	P04840	VDAC1_YEAST	46	Intra	0	0
C_Lee_011216_ymitos_WT_Gly_BS3_XL_11_R1.raw;	24930;	28284	936.497	2.44169e+06	3+	3974	SGVKIYSFDELDPAAK(4)-KVVELTQN(1):0	null	8.83e-08	7.05404	2806.46	0.00583	2.0766	sp|P53312|SUCB_YEAST(407)-sp|P53312|SUCB_YEAST(420)	36	sp|P53312|SUCB_YEAST	P53312	SUCB_YEAST	407	sp|P53312|SUCB_YEAST	P53312	SUCB_YEAST	420	Intra	0	0
C_Lee_011216_ymitos_WT_Gly_BS3_XL_11_R1.raw;	24952;	28308	1008.54	1.98729e+06	4+	3977	LPNGLEYEQPTGLFINNKFVPSK(18)-HIYQSAAAGLKK(11):0	null	7.74e-07	6.11126	4028.14	2.0035	497.004	sp|P46367|ALDH4_YEAST(52)-sp|P46367|ALDH4_YEAST(285)	1	sp|P46367|ALDH4_YEAST	P46367	ALDH4_YEAST	52	sp|P46367|ALDH4_YEAST	P46367	ALDH4_YEAST	285	Intra	0	0
C_Lee_011216_ymitos_WT_Gly_BS3_XL_11_R1.raw;	2496;	4170	938.471	127637	4+	1085	ALLNNSHLFHQMHTEAQKR(18)-AKTNQDTEGFVK(2):0	null	2.19e-08	7.65956	3748.87	0.98139	261.644	sp|P09624|DLDH_YEAST(92)-sp|P09624|DLDH_YEAST(421)	23	sp|P09624|DLDH_YEAST	P09624	DLDH_YEAST	92	sp|P09624|DLDH_YEAST	P09624	DLDH_YEAST	421	Intra	0	0
C_Lee_011216_ymitos_WT_Gly_BS3_XL_11_R1.raw;	24960;	28317	1090.9	2.07786e+06	3+	3978	ETIEKYLWDTLNAGR(5)-LREEVKGDYSK(6):0	null	1.37e-09	8.86328	3268.66	1.01022	308.872	sp|P00890|CISY1_YEAST(341)-sp|P00890|CISY1_YEAST(331)	55	sp|P00890|CISY1_YEAST	P00890	CISY1_YEAST	341	sp|P00890|CISY1_YEAST	P00890	CISY1_YEAST	331	Intra	0	0
C_Lee_011216_ymitos_WT_Gly_BS3_XL_11_R1.raw;	24966;	28323	887.434	298651	5+	3979	TIEQSPSFGKFEIDTDANVPR(10)-KMDEAEQLFYKNAETK(11):0	null	5.17e-13	12.2865	4432.14	-0.00731	-1.64894	sp|P38077|ATPG_YEAST(229)-sp|P38077|ATPG_YEAST(86)	43	sp|P38077|ATPG_YEAST	P38077	ATPG_YEAST	229	sp|P38077|ATPG_YEAST	P38077	ATPG_YEAST	86	Intra	0	0
C_Lee_011216_ymitos_WT_Gly_BS3_XL_11_R1.raw;	24976;	28334	867.262	1.83317e+06	5+	3980	VVDISETSCIVELSAKPTR(16)-KQHVLNCLVQNEPGVLSR(1):0	9,C(Carbamidomethyl[C]);26,C(Carbamidomethyl[C]);	7.29e-08	7.13727	4331.26	0.01091	2.5183	sp|P25605|ILV6_YEAST(251)-sp|P25605|ILV6_YEAST(76)	25	sp|P25605|ILV6_YEAST	P25605	ILV6_YEAST	251	sp|P25605|ILV6_YEAST	P25605	ILV6_YEAST	76	Intra	0	0
C_Lee_011216_ymitos_WT_Gly_BS3_XL_11_R1.raw;	24983;	28342	1334.03	1.54942e+06	3+	3981	NINDLLNKDFYHATPAAFDVQTTTANGIK(8)-AKQPVK(2):0	null	9.57e-08	7.01909	3999.07	0.00448	1.11998	sp|P04840|VDAC1_YEAST(19)-sp|P04840|VDAC1_YEAST(46)	59	sp|P04840|VDAC1_YEAST	P04840	VDAC1_YEAST	19	sp|P04840|VDAC1_YEAST	P04840	VDAC1_YEAST	46	Intra	0	0
C_Lee_011216_ymitos_WT_Gly_BS3_XL_11_R1.raw;	24990;	28349	1090.56	1.86218e+06	3+	3982	ETIEKYLWDTLNAGR(5)-LREEVKGDYSK(6):0	null	5.32e-12	11.2741	3268.66	0.00678	2.0736	sp|P00890|CISY1_YEAST(341)-sp|P00890|CISY1_YEAST(331)	55	sp|P00890|CISY1_YEAST	P00890	CISY1_YEAST	341	sp|P00890|CISY1_YEAST	P00890	CISY1_YEAST	331	Intra	0	0
C_Lee_011216_ymitos_WT_Gly_BS3_XL_11_R1.raw;	25016;	28377	781.99	1804106	5+	3985	CNPNRPIYWIQSSYDEKTQAFK(17)-FAVKMEAAR(4):0	1,C(Carbamidomethyl[C]);	7.96e-09	8.09909	3903.91	1.00693	257.796	sp|P39676|FHP_YEAST(313)-sp|P39676|FHP_YEAST(225)	18	sp|P39676|FHP_YEAST	P39676	FHP_YEAST	313	sp|P39676|FHP_YEAST	P39676	FHP_YEAST	225	Intra	0	0
C_Lee_011216_ymitos_WT_Gly_BS3_XL_11_R1.raw;	25027;	28389	797.198	1.13911e+06	5+	3986	TETDAFGEIHVPADKYWGAQTQR(15)-SFQNFKIGGAR(6):0	null	5.15e-05	4.28819	3980.94	0.00919	2.30791	sp|P08417|FUMH_YEAST(44)-sp|P08417|FUMH_YEAST(58)	112	sp|P08417|FUMH_YEAST	P08417	FUMH_YEAST	44	sp|P08417|FUMH_YEAST	P08417	FUMH_YEAST	58	Intra	0	0
C_Lee_011216_ymitos_WT_Gly_BS3_XL_11_R1.raw;	2506;	4180	885.677	131187	4+	1086	SKMYCIEDTHLTQNYHDPDKR(2)-TFKDIK(3):0	5,C(Carbamidomethyl[C]);	1.3e-07	6.88606	3538.69	-0.00905	-2.55673	sp|Q12428|PRPD_YEAST(413)-sp|Q12428|PRPD_YEAST(346)	3	sp|Q12428|PRPD_YEAST	Q12428	PRPD_YEAST	413	sp|Q12428|PRPD_YEAST	Q12428	PRPD_YEAST	346	Intra	0	0
C_Lee_011216_ymitos_WT_Gly_BS3_XL_11_R1.raw;	25072;	28437	782.39	3.56894e+06	5+	3991	CNPNRPIYWIQSSYDEKTQAFK(17)-FAVKMEAAR(4):0	1,C(Carbamidomethyl[C]);	1.06e-08	7.97469	3903.91	3.00858	769.867	sp|P39676|FHP_YEAST(313)-sp|P39676|FHP_YEAST(225)	18	sp|P39676|FHP_YEAST	P39676	FHP_YEAST	313	sp|P39676|FHP_YEAST	P39676	FHP_YEAST	225	Intra	0	0
C_Lee_011216_ymitos_WT_Gly_BS3_XL_11_R1.raw;	25075;	28440	887.638	1.54542e+06	5+	3991	TIEQSPSFGKFEIDTDANVPR(10)-KMDEAEQLFYKNAETK(11):0	null	3.61e-08	7.44249	4432.14	1.01049	227.888	sp|P38077|ATPG_YEAST(229)-sp|P38077|ATPG_YEAST(86)	43	sp|P38077|ATPG_YEAST	P38077	ATPG_YEAST	229	sp|P38077|ATPG_YEAST	P38077	ATPG_YEAST	86	Intra	0	0
C_Lee_011216_ymitos_WT_Gly_BS3_XL_11_R1.raw;	25129;	28499	797.197	867285	5+	3998	TETDAFGEIHVPADKYWGAQTQR(15)-SFQNFKIGGAR(6):0	null	0.000144	3.84164	3980.94	0.00249	0.625321	sp|P08417|FUMH_YEAST(44)-sp|P08417|FUMH_YEAST(58)	112	sp|P08417|FUMH_YEAST	P08417	FUMH_YEAST	44	sp|P08417|FUMH_YEAST	P08417	FUMH_YEAST	58	Intra	0	0
C_Lee_011216_ymitos_WT_Gly_BS3_XL_11_R1.raw;	25155;	28527	798	1.03552e+06	5+	4001	TETDAFGEIHVPADKYWGAQTQR(15)-SFQNFKIGGAR(6):0	null	7.48e-05	4.1261	3980.94	4.01829	1008.11	sp|P08417|FUMH_YEAST(44)-sp|P08417|FUMH_YEAST(58)	112	sp|P08417|FUMH_YEAST	P08417	FUMH_YEAST	44	sp|P08417|FUMH_YEAST	P08417	FUMH_YEAST	58	Intra	0	0
C_Lee_011216_ymitos_WT_Gly_BS3_XL_11_R1.raw;	25182;	28556	782.191	2.06622e+06	5+	4004	CNPNRPIYWIQSSYDEKTQAFK(17)-FAVKMEAAR(4):0	1,C(Carbamidomethyl[C]);	4.6e-07	6.33724	3903.91	2.01283	515.195	sp|P39676|FHP_YEAST(313)-sp|P39676|FHP_YEAST(225)	18	sp|P39676|FHP_YEAST	P39676	FHP_YEAST	313	sp|P39676|FHP_YEAST	P39676	FHP_YEAST	225	Intra	0	0
C_Lee_011216_ymitos_WT_Gly_BS3_XL_11_R1.raw;	25188;	28562	898.484	979871	5+	4004	KPIHADPPSFAEQSTSAEILETGIK(1)-GEKVLDTGGPISVPVGR(3):0	null	1.41e-08	7.85078	4483.35	4.03582	899.168	sp|P00830|ATPB_YEAST(148)-sp|P00830|ATPB_YEAST(108)	29	sp|P00830|ATPB_YEAST	P00830	ATPB_YEAST	148	sp|P00830|ATPB_YEAST	P00830	ATPB_YEAST	108	Intra	0	0
C_Lee_011216_ymitos_WT_Gly_BS3_XL_11_R1.raw;	25281;	28662	797.395	1.56009e+06	5+	4016	TETDAFGEIHVPADKYWGAQTQR(15)-SFQNFKIGGAR(6):0	null	1.97e-06	5.70553	3980.94	0.99459	249.712	sp|P08417|FUMH_YEAST(44)-sp|P08417|FUMH_YEAST(58)	112	sp|P08417|FUMH_YEAST	P08417	FUMH_YEAST	44	sp|P08417|FUMH_YEAST	P08417	FUMH_YEAST	58	Intra	0	0
C_Lee_011216_ymitos_WT_Gly_BS3_XL_11_R1.raw;	25319;	28703	1050.57	1.14481e+06	4+	4020	NPIPTKTTLPSNALNQLTSR(6)-KSQIFSTAAAGQTSVEIR(1):0	null	6.12e-08	7.21325	4196.24	2.00619	477.749	sp|P07342|ILVB_YEAST(265)-sp|P0CS90|HSP77_YEAST(445)	1	sp|P07342|ILVB_YEAST	P07342	ILVB_YEAST	265	sp|P0CS90|HSP77_YEAST	P0CS90	HSP77_YEAST	445	Inter	1	0
C_Lee_011216_ymitos_WT_Gly_BS3_XL_11_R1.raw;	25344;	28730	745.797	1.36425e+06	5+	4023	FEEAVDRNEKELLSTVMR(10)-AIAIGEFDTAKKR(11):0	null	0.000164	3.78516	3721.93	2.01415	540.718	sp|P16547|OM45_YEAST(152)-sp|P16547|OM45_YEAST(140)	23	sp|P16547|OM45_YEAST	P16547	OM45_YEAST	152	sp|P16547|OM45_YEAST	P16547	OM45_YEAST	140	Intra	0	0
C_Lee_011216_ymitos_WT_Gly_BS3_XL_11_R1.raw;	25388;	28777	621.833	993835	6+	4028	FEEAVDRNEKELLSTVMR(10)-AIAIGEFDTAKKR(12):0	null	0.000449	3.34775	3721.93	3.01706	809.741	sp|P16547|OM45_YEAST(152)-sp|P16547|OM45_YEAST(141)	1	sp|P16547|OM45_YEAST	P16547	OM45_YEAST	152	sp|P16547|OM45_YEAST	P16547	OM45_YEAST	141	Intra	0	0
C_Lee_011216_ymitos_WT_Gly_BS3_XL_11_R1.raw;	25485;	28882	969.239	530793	4+	4041	INAKCVVNATGPYSDAILQMDR(4)-DPTSGKVIGAEAR(6):0	5,C(Carbamidomethyl[C]);	6.46e-10	9.18977	3872.94	-0.01152	-2.97372	sp|P32191|GPDM_YEAST(278)-sp|P32191|GPDM_YEAST(258)	60	sp|P32191|GPDM_YEAST	P32191	GPDM_YEAST	278	sp|P32191|GPDM_YEAST	P32191	GPDM_YEAST	258	Intra	0	0
C_Lee_011216_ymitos_WT_Gly_BS3_XL_11_R1.raw;	25491;	28888	975.892	1.03515e+06	5+	4042	EQCQGALFGAVQSPTTKVEGYSSPIVALR(17)-EICKEVYESNKDK(4):0	3,C(Carbamidomethyl[C]);32,C(Carbamidomethyl[C]);	3.48e-05	4.45842	4871.4	3.02261	619.968	sp|P40495|LYS12_YEAST(102)-sp|P40495|LYS12_YEAST(222)	35	sp|P40495|LYS12_YEAST	P40495	LYS12_YEAST	102	sp|P40495|LYS12_YEAST	P40495	LYS12_YEAST	222	Intra	0	0
C_Lee_011216_ymitos_WT_Gly_BS3_XL_11_R1.raw;	2553;	4230	914.972	401463	4+	1094	LVKGLLSAEHTTLNGSPDHR(3)-EFDNDQAHIKR(10):0	null	1.45e-12	11.8386	3653.85	2.00369	547.925	sp|P25374|NFS1_YEAST(372)-sp|P25374|NFS1_YEAST(364)	6	sp|P25374|NFS1_YEAST	P25374	NFS1_YEAST	372	sp|P25374|NFS1_YEAST	P25374	NFS1_YEAST	364	Intra	0	0
C_Lee_011216_ymitos_WT_Gly_BS3_XL_11_R1.raw;	25576;	28981	969.244	2746660	4+	4053	INAKCVVNATGPYSDAILQMDR(4)-DPTSGKVIGAEAR(6):0	5,C(Carbamidomethyl[C]);	4.47e-11	10.3497	3872.94	0.00704	1.81726	sp|P32191|GPDM_YEAST(278)-sp|P32191|GPDM_YEAST(258)	60	sp|P32191|GPDM_YEAST	P32191	GPDM_YEAST	278	sp|P32191|GPDM_YEAST	P32191	GPDM_YEAST	258	Intra	0	0
C_Lee_011216_ymitos_WT_Gly_BS3_XL_11_R1.raw;	25642;	29051	797.398	439871	5+	4061	TETDAFGEIHVPADKYWGAQTQR(15)-SFQNFKIGGAR(6):0	null	0.000108	3.96658	3980.94	1.01109	253.854	sp|P08417|FUMH_YEAST(44)-sp|P08417|FUMH_YEAST(58)	112	sp|P08417|FUMH_YEAST	P08417	FUMH_YEAST	44	sp|P08417|FUMH_YEAST	P08417	FUMH_YEAST	58	Intra	0	0
C_Lee_011216_ymitos_WT_Gly_BS3_XL_11_R1.raw;	25652;	29062	797.798	1.00742e+06	5+	4062	TETDAFGEIHVPADKYWGAQTQR(15)-SFQNFKIGGAR(6):0	null	9.09e-05	4.04144	3980.94	3.00904	755.099	sp|P08417|FUMH_YEAST(44)-sp|P08417|FUMH_YEAST(58)	112	sp|P08417|FUMH_YEAST	P08417	FUMH_YEAST	44	sp|P08417|FUMH_YEAST	P08417	FUMH_YEAST	58	Intra	0	0
C_Lee_011216_ymitos_WT_Gly_BS3_XL_11_R1.raw;	25679;	29091	969.242	833478	4+	4065	INAKCVVNATGPYSDAILQMDR(4)-DPTSGKVIGAEAR(6):0	5,C(Carbamidomethyl[C]);	8.56e-10	9.06753	3872.94	-0.00076	-0.196182	sp|P32191|GPDM_YEAST(278)-sp|P32191|GPDM_YEAST(258)	60	sp|P32191|GPDM_YEAST	P32191	GPDM_YEAST	278	sp|P32191|GPDM_YEAST	P32191	GPDM_YEAST	258	Intra	0	0
C_Lee_011216_ymitos_WT_Gly_BS3_XL_11_R1.raw;	25835;	29258	782.825	1.06337e+06	5+	4084	GIKGLVWEGSVLDPEEGIR(3)-AVGAPIERPKSFSTEK(10):0	null	3.42e-05	4.46597	3907.07	2.01727	515.913	sp|P00890|CISY1_YEAST(88)-sp|P00890|CISY1_YEAST(461)	54	sp|P00890|CISY1_YEAST	P00890	CISY1_YEAST	88	sp|P00890|CISY1_YEAST	P00890	CISY1_YEAST	461	Intra	0	0
C_Lee_011216_ymitos_WT_Gly_BS3_XL_11_R1.raw;	25854;	29278	672.861	268800	6+	4086	IIVHTDTEPLINAAFLKEK(17)-KHVDELLAECANVDK(1):0	29,C(Carbamidomethyl[C]);	6.25e-05	4.20412	4029.11	2.00642	497.608	sp|P39676|FHP_YEAST(350)-sp|P39676|FHP_YEAST(319)	1	sp|P39676|FHP_YEAST	P39676	FHP_YEAST	350	sp|P39676|FHP_YEAST	P39676	FHP_YEAST	319	Intra	0	0
C_Lee_011216_ymitos_WT_Gly_BS3_XL_11_R1.raw;	25872;	29298	978.529	3.46897e+06	4+	4088	GIKGLVWEGSVLDPEEGIR(3)-AVGAPIERPKSFSTEK(10):0	null	1.11e-10	9.95468	3907.07	3.01563	771.045	sp|P00890|CISY1_YEAST(88)-sp|P00890|CISY1_YEAST(461)	54	sp|P00890|CISY1_YEAST	P00890	CISY1_YEAST	88	sp|P00890|CISY1_YEAST	P00890	CISY1_YEAST	461	Intra	0	0
C_Lee_011216_ymitos_WT_Gly_BS3_XL_11_R1.raw;	25875;	29301	856.655	1.40417e+06	5+	4089	ILKYVDIGKNEGATLITGGER(3)-YVDIGKNEGATLITGGER(6):0	null	0.000146	3.83565	4276.26	1.97985	462.663	sp|P46367|ALDH4_YEAST(377)-sp|P46367|ALDH4_YEAST(383)	1	sp|P46367|ALDH4_YEAST	P46367	ALDH4_YEAST	377	sp|P46367|ALDH4_YEAST	P46367	ALDH4_YEAST	383	Intra	0	0
C_Lee_011216_ymitos_WT_Gly_BS3_XL_11_R1.raw;	2592;	4272	918.834	103368	3+	1101	IKGVSDEANLNETGR(2)-LVKEGELVK(3):0	null	4.73e-09	8.32514	2753.48	0.00045	0.16337	sp|P07251|ATPA_YEAST(54)-sp|P07251|ATPA_YEAST(120)	25	sp|P07251|ATPA_YEAST	P07251	ATPA_YEAST	54	sp|P07251|ATPA_YEAST	P07251	ATPA_YEAST	120	Intra	0	0
C_Lee_011216_ymitos_WT_Gly_BS3_XL_11_R1.raw;	25921;	29351	945.481	1.225e+06	5+	4094	GLLTSGAQSLVSKPVSEGDPEMFDILQQER(13)-EYQQKIVDNSK(5):0	null	2.06e-06	5.68613	4719.36	3.00807	636.848	sp|P37292|GLYM_YEAST(31)-sp|P37292|GLYM_YEAST(337)	24	sp|P37292|GLYM_YEAST	P37292	GLYM_YEAST	31	sp|P37292|GLYM_YEAST	P37292	GLYM_YEAST	337	Intra	0	0
C_Lee_011216_ymitos_WT_Gly_BS3_XL_11_R1.raw;	25926;	29357	641.565	2.11736e+06	5+	4095	TIYQKEGFLALYK(5)-VAGIEHVKPPGFIK(8):0	null	1.1e-08	7.95861	3201.78	1.00582	313.946	sp|P33303|SFC1_YEAST(65)-sp|P33303|SFC1_YEAST(51)	4	sp|P33303|SFC1_YEAST	P33303	SFC1_YEAST	65	sp|P33303|SFC1_YEAST	P33303	SFC1_YEAST	51	Intra	0	0
C_Lee_011216_ymitos_WT_Gly_BS3_XL_11_R1.raw;	25943;	29375	945.683	1.97396e+06	5+	4097	GLLTSGAQSLVSKPVSEGDPEMFDILQQER(13)-EYQQKIVDNSK(5):0	null	4.48e-06	5.34872	4719.36	4.01762	850.401	sp|P37292|GLYM_YEAST(31)-sp|P37292|GLYM_YEAST(337)	24	sp|P37292|GLYM_YEAST	P37292	GLYM_YEAST	31	sp|P37292|GLYM_YEAST	P37292	GLYM_YEAST	337	Intra	0	0
C_Lee_011216_ymitos_WT_Gly_BS3_XL_11_R1.raw;	25979;	29414	977.776	12336042	4+	4101	GIKGLVWEGSVLDPEEGIR(3)-AVGAPIERPKSFSTEK(10):0	null	2.89e-09	8.5391	3907.07	0.00367	0.939079	sp|P00890|CISY1_YEAST(88)-sp|P00890|CISY1_YEAST(461)	54	sp|P00890|CISY1_YEAST	P00890	CISY1_YEAST	88	sp|P00890|CISY1_YEAST	P00890	CISY1_YEAST	461	Intra	0	0
C_Lee_011216_ymitos_WT_Gly_BS3_XL_11_R1.raw;	26002;	29439	1076.53	655228	4+	4104	NMAEEFEYDDEPDEQGNPKK(19)-VEVNLAAIPLGKNVVVK(12):0	2,M(Oxidation[M]);	5.05e-09	8.29671	4300.11	1.99808	464.333	sp|P07143|CY1_YEAST(145)-sp|P08067|UCRI_YEAST(105)	49	sp|P07143|CY1_YEAST	P07143	CY1_YEAST	145	sp|P08067|UCRI_YEAST	P08067	UCRI_YEAST	105	Inter	1	0
C_Lee_011216_ymitos_WT_Gly_BS3_XL_11_R1.raw;	26065;	29506	1076.03	1.08158e+06	4+	4111	NMAEEFEYDDEPDEQGNPKK(19)-VEVNLAAIPLGKNVVVK(12):0	2,M(Oxidation[M]);	3.97e-18	17.4012	4300.11	-0.01756	-4.08268	sp|P07143|CY1_YEAST(145)-sp|P08067|UCRI_YEAST(105)	49	sp|P07143|CY1_YEAST	P07143	CY1_YEAST	145	sp|P08067|UCRI_YEAST	P08067	UCRI_YEAST	105	Inter	1	0
C_Lee_011216_ymitos_WT_Gly_BS3_XL_11_R1.raw;	26093;	29536	782.422	2.41643e+06	5+	4115	GIKGLVWEGSVLDPEEGIR(3)-AVGAPIERPKSFSTEK(10):0	null	1.16e-10	9.93554	3907.07	-0.00088	-0.225175	sp|P00890|CISY1_YEAST(88)-sp|P00890|CISY1_YEAST(461)	54	sp|P00890|CISY1_YEAST	P00890	CISY1_YEAST	88	sp|P00890|CISY1_YEAST	P00890	CISY1_YEAST	461	Intra	0	0
C_Lee_011216_ymitos_WT_Gly_BS3_XL_11_R1.raw;	26100;	29544	944.881	1.77159e+06	5+	4115	GLLTSGAQSLVSKPVSEGDPEMFDILQQER(13)-EYQQKIVDNSK(5):0	null	8.02e-08	7.09583	4719.36	0.01127	2.38752	sp|P37292|GLYM_YEAST(31)-sp|P37292|GLYM_YEAST(337)	24	sp|P37292|GLYM_YEAST	P37292	GLYM_YEAST	31	sp|P37292|GLYM_YEAST	P37292	GLYM_YEAST	337	Intra	0	0
C_Lee_011216_ymitos_WT_Gly_BS3_XL_11_R1.raw;	26147;	29594	687.182	1836099	5+	4121	DLTHVEPPKDLDVILVAPKGSGR(19)-SLFKEGR(4):0	null	3.61e-07	6.44249	3428.87	2.00582	584.467	sp|P06168|ILV5_YEAST(197)-sp|P06168|ILV5_YEAST(208)	25	sp|P06168|ILV5_YEAST	P06168	ILV5_YEAST	197	sp|P06168|ILV5_YEAST	P06168	ILV5_YEAST	208	Intra	0	0
C_Lee_011216_ymitos_WT_Gly_BS3_XL_11_R1.raw;	26185;	29634	1076.53	1.18095e+06	4+	4125	NMAEEFEYDDEPDEQGNPKK(19)-VEVNLAAIPLGKNVVVK(12):0	2,M(Oxidation[M]);	1.21e-12	11.9172	4300.11	2.00052	464.9	sp|P07143|CY1_YEAST(145)-sp|P08067|UCRI_YEAST(105)	49	sp|P07143|CY1_YEAST	P07143	CY1_YEAST	145	sp|P08067|UCRI_YEAST	P08067	UCRI_YEAST	105	Inter	1	0
C_Lee_011216_ymitos_WT_Gly_BS3_XL_11_R1.raw;	26197;	29647	882.068	747362	5+	4127	EGVSTVIGPGIEGKTVSPNWEVK(14)-LEHKNITDPESNIVFK(4):0	null	5.72e-07	6.2426	4403.29	2.01278	456.795	sp|P32898|CYM1_YEAST(978)-sp|P32898|CYM1_YEAST(167)	10	sp|P32898|CYM1_YEAST	P32898	CYM1_YEAST	978	sp|P32898|CYM1_YEAST	P32898	CYM1_YEAST	167	Intra	0	0
C_Lee_011216_ymitos_WT_Gly_BS3_XL_11_R1.raw;	26209;	29660	782.424	738132	5+	4128	GIKGLVWEGSVLDPEEGIR(3)-AVGAPIERPKSFSTEK(10):0	null	1.04e-07	6.98297	3907.07	0.01227	3.13964	sp|P00890|CISY1_YEAST(88)-sp|P00890|CISY1_YEAST(461)	54	sp|P00890|CISY1_YEAST	P00890	CISY1_YEAST	88	sp|P00890|CISY1_YEAST	P00890	CISY1_YEAST	461	Intra	0	0
C_Lee_011216_ymitos_WT_Gly_BS3_XL_11_R1.raw;	26220;	29672	782.424	956697	5+	4129	GIKGLVWEGSVLDPEEGIR(3)-AVGAPIERPKSFSTEK(10):0	null	2.2e-05	4.65758	3907.07	0.01012	2.5895	sp|P00890|CISY1_YEAST(88)-sp|P00890|CISY1_YEAST(461)	54	sp|P00890|CISY1_YEAST	P00890	CISY1_YEAST	88	sp|P00890|CISY1_YEAST	P00890	CISY1_YEAST	461	Intra	0	0
C_Lee_011216_ymitos_WT_Gly_BS3_XL_11_R1.raw;	26293;	29751	1102.08	834294	4+	4139	EGVSTVIGPGIEGKTVSPNWEVK(14)-LEHKNITDPESNIVFK(4):0	null	1.93e-06	5.71444	4403.29	0.98425	223.425	sp|P32898|CYM1_YEAST(978)-sp|P32898|CYM1_YEAST(167)	10	sp|P32898|CYM1_YEAST	P32898	CYM1_YEAST	978	sp|P32898|CYM1_YEAST	P32898	CYM1_YEAST	167	Intra	0	0
C_Lee_011216_ymitos_WT_Gly_BS3_XL_11_R1.raw;	26331;	29791	782.622	1627338	5+	4143	GIKGLVWEGSVLDPEEGIR(3)-AVGAPIERPKSFSTEK(10):0	null	4.86e-06	5.31336	3907.07	1.00317	256.625	sp|P00890|CISY1_YEAST(88)-sp|P00890|CISY1_YEAST(461)	54	sp|P00890|CISY1_YEAST	P00890	CISY1_YEAST	88	sp|P00890|CISY1_YEAST	P00890	CISY1_YEAST	461	Intra	0	0
C_Lee_011216_ymitos_WT_Gly_BS3_XL_11_R1.raw;	26340;	29801	663.986	1.08994e+06	5+	4144	NLVALKGPLATPIGKGHR(15)-ANIMKLGDGLFR(5):0	null	1.26e-05	4.89963	3312.89	2.01006	606.188	sp|P28241|IDH2_YEAST(109)-sp|P28834|IDH1_YEAST(199)	2	sp|P28241|IDH2_YEAST	P28241	IDH2_YEAST	109	sp|P28834|IDH1_YEAST	P28834	IDH1_YEAST	199	Inter	1	0
C_Lee_011216_ymitos_WT_Gly_BS3_XL_11_R1.raw;	26353;	29815	778.02	1.15605e+06	5+	4146	YVDIGKNEGATLITGGER(6)-LGSKGYFIKPTVFGDVK(4):0	null	1.01e-09	8.99568	3885.06	0.00562	1.44619	sp|P46367|ALDH4_YEAST(383)-sp|P46367|ALDH4_YEAST(399)	16	sp|P46367|ALDH4_YEAST	P46367	ALDH4_YEAST	383	sp|P46367|ALDH4_YEAST	P46367	ALDH4_YEAST	399	Intra	0	0
C_Lee_011216_ymitos_WT_Gly_BS3_XL_11_R1.raw;	26366;	29829	716.197	841573	5+	4148	YKDPQSTKIPVLEQELVR(8)-EKITDEIAHLK(2):0	null	3.07e-05	4.51286	3575.94	0.00229	0.640209	sp|Q12230|LSP1_YEAST(165)-sp|Q12230|LSP1_YEAST(148)	3	sp|Q12230|LSP1_YEAST	Q12230	LSP1_YEAST	165	sp|Q12230|LSP1_YEAST	Q12230	LSP1_YEAST	148	Intra	0	0
C_Lee_011216_ymitos_WT_Gly_BS3_XL_11_R1.raw;	26390;	29854	926.054	2.00733e+06	5+	4150	CNPNRPIYWIQSSYDEKTQAFK(17)-KHVDELLAECANVDK(1):0	1,C(Carbamidomethyl[C]);32,C(Carbamidomethyl[C]);	4.99e-12	11.3019	4622.22	3.01405	651.512	sp|P39676|FHP_YEAST(313)-sp|P39676|FHP_YEAST(319)	12	sp|P39676|FHP_YEAST	P39676	FHP_YEAST	313	sp|P39676|FHP_YEAST	P39676	FHP_YEAST	319	Intra	0	0
C_Lee_011216_ymitos_WT_Gly_BS3_XL_11_R1.raw;	26398;	29862	663.786	831532	5+	4151	NLVALKGPLATPIGKGHR(15)-ANIMKLGDGLFR(5):0	null	2.07e-05	4.68403	3312.89	1.00726	303.858	sp|P28241|IDH2_YEAST(109)-sp|P28834|IDH1_YEAST(199)	2	sp|P28241|IDH2_YEAST	P28241	IDH2_YEAST	109	sp|P28834|IDH1_YEAST	P28834	IDH1_YEAST	199	Inter	1	0
C_Lee_011216_ymitos_WT_Gly_BS3_XL_11_R1.raw;	2640;	4323	927.993	139853	4+	1109	SKPHVNIGTIGHVDHGK(2)-GITISTAHVEYETAKR(15):0	null	2.2e-08	7.65758	3707.94	0.00312	0.841209	sp|P02992|EFTU_YEAST(46)-sp|P02992|EFTU_YEAST(110)	2	sp|P02992|EFTU_YEAST	P02992	EFTU_YEAST	46	sp|P02992|EFTU_YEAST	P02992	EFTU_YEAST	110	Intra	0	0
C_Lee_011216_ymitos_WT_Gly_BS3_XL_11_R1.raw;	26408;	29873	925.653	2673105	5+	4152	CNPNRPIYWIQSSYDEKTQAFK(17)-KHVDELLAECANVDK(1):0	1,C(Carbamidomethyl[C]);32,C(Carbamidomethyl[C]);	1.25e-14	13.9031	4622.22	1.00845	218.079	sp|P39676|FHP_YEAST(313)-sp|P39676|FHP_YEAST(319)	12	sp|P39676|FHP_YEAST	P39676	FHP_YEAST	313	sp|P39676|FHP_YEAST	P39676	FHP_YEAST	319	Intra	0	0
C_Lee_011216_ymitos_WT_Gly_BS3_XL_11_R1.raw;	26439;	29906	1156.56	1.38694e+06	4+	4156	CNPNRPIYWIQSSYDEKTQAFK(17)-KHVDELLAECANVDK(1):0	1,C(Carbamidomethyl[C]);32,C(Carbamidomethyl[C]);	8.77e-12	11.057	4622.22	-0.01073	-2.3209	sp|P39676|FHP_YEAST(313)-sp|P39676|FHP_YEAST(319)	12	sp|P39676|FHP_YEAST	P39676	FHP_YEAST	313	sp|P39676|FHP_YEAST	P39676	FHP_YEAST	319	Intra	0	0
C_Lee_011216_ymitos_WT_Gly_BS3_XL_11_R1.raw;	26449;	29917	686.983	1.80949e+06	5+	4157	DLTHVEPPKDLDVILVAPKGSGR(19)-SLFKEGR(4):0	null	5.27e-06	5.27819	3428.87	1.01157	294.842	sp|P06168|ILV5_YEAST(197)-sp|P06168|ILV5_YEAST(208)	25	sp|P06168|ILV5_YEAST	P06168	ILV5_YEAST	197	sp|P06168|ILV5_YEAST	P06168	ILV5_YEAST	208	Intra	0	0
C_Lee_011216_ymitos_WT_Gly_BS3_XL_11_R1.raw;	26459;	29927	819.033	2.03318e+06	5+	4158	EVAAFAQFGSDLDASTKQTLVR(17)-GLCGSIHSQLAKAVR(12):0	25,C(Carbamidomethyl[C]);	2.06e-06	5.68613	4087.12	3.01495	736.947	sp|P07251|ATPA_YEAST(452)-sp|P38077|ATPG_YEAST(126)	33	sp|P07251|ATPA_YEAST	P07251	ATPA_YEAST	452	sp|P38077|ATPG_YEAST	P38077	ATPG_YEAST	126	Inter	1	0
C_Lee_011216_ymitos_WT_Gly_BS3_XL_11_R1.raw;	26460;	29928	883.211	646993	4+	4158	YVDIGKNEGATLITGGER(6)-FIEEFKAASESIK(6):0	null	1.16e-13	12.9355	3527.8	1.01002	286.139	sp|P46367|ALDH4_YEAST(383)-sp|P46367|ALDH4_YEAST(345)	29	sp|P46367|ALDH4_YEAST	P46367	ALDH4_YEAST	383	sp|P46367|ALDH4_YEAST	P46367	ALDH4_YEAST	345	Intra	0	0
C_Lee_011216_ymitos_WT_Gly_BS3_XL_11_R1.raw;	26464;	29933	972.272	2.25602e+06	4+	4159	YVDIGKNEGATLITGGER(6)-LGSKGYFIKPTVFGDVK(4):0	null	5.38e-10	9.26922	3885.06	0.00229	0.589285	sp|P46367|ALDH4_YEAST(383)-sp|P46367|ALDH4_YEAST(399)	16	sp|P46367|ALDH4_YEAST	P46367	ALDH4_YEAST	383	sp|P46367|ALDH4_YEAST	P46367	ALDH4_YEAST	399	Intra	0	0
C_Lee_011216_ymitos_WT_Gly_BS3_XL_11_R1.raw;	26470;	29939	780.907	285737	4+	4159	KGLGNPLLYDGVER(1)-SEPKFFLGEENR(4):0	null	6.88e-13	12.1624	3119.59	0.00719	2.30404	sp|P07257|QCR2_YEAST(153)-sp|P07257|QCR2_YEAST(222)	45	sp|P07257|QCR2_YEAST	P07257	QCR2_YEAST	153	sp|P07257|QCR2_YEAST	P07257	QCR2_YEAST	222	Intra	0	0
C_Lee_011216_ymitos_WT_Gly_BS3_XL_11_R1.raw;	26514;	29986	1012.3	1172028	4+	4165	PAKQIIENAGEEGSVIIGK(3)-PAKQIIENAGEEGSVIIGK(3):0	null	6.16e-07	6.21042	4042.18	2.9926	739.611	sp|P19882|HSP60_YEAST(474)-sp|P19882|HSP60_YEAST(474)	65	sp|P19882|HSP60_YEAST	P19882	HSP60_YEAST	474	sp|P19882|HSP60_YEAST	P19882	HSP60_YEAST	474	Intra	0	1
C_Lee_011216_ymitos_WT_Gly_BS3_XL_11_R1.raw;	26546;	30021	925.653	3.47314e+06	5+	4168	CNPNRPIYWIQSSYDEKTQAFK(17)-KHVDELLAECANVDK(1):0	1,C(Carbamidomethyl[C]);32,C(Carbamidomethyl[C]);	4.01e-14	13.3969	4622.22	1.0072	217.809	sp|P39676|FHP_YEAST(313)-sp|P39676|FHP_YEAST(319)	12	sp|P39676|FHP_YEAST	P39676	FHP_YEAST	313	sp|P39676|FHP_YEAST	P39676	FHP_YEAST	319	Intra	0	0
C_Lee_011216_ymitos_WT_Gly_BS3_XL_11_R1.raw;	26548;	30023	698.598	1.23996e+06	5+	4168	HEFALKDGSLVQIAR(6)-AKDVLEPLLSKTAPGK(11):0	null	5.12e-12	11.2907	3486.94	1.00797	288.903	sp|P48015|GCST_YEAST(202)-sp|P48015|GCST_YEAST(181)	31	sp|P48015|GCST_YEAST	P48015	GCST_YEAST	202	sp|P48015|GCST_YEAST	P48015	GCST_YEAST	181	Intra	0	0
C_Lee_011216_ymitos_WT_Gly_BS3_XL_11_R1.raw;	26558;	30034	687.183	497672	5+	4170	DLTHVEPPKDLDVILVAPKGSGR(19)-SLFKEGR(4):0	null	8.24e-07	6.08407	3428.87	2.01102	585.981	sp|P06168|ILV5_YEAST(197)-sp|P06168|ILV5_YEAST(208)	25	sp|P06168|ILV5_YEAST	P06168	ILV5_YEAST	197	sp|P06168|ILV5_YEAST	P06168	ILV5_YEAST	208	Intra	0	0
C_Lee_011216_ymitos_WT_Gly_BS3_XL_11_R1.raw;	26568;	30045	818.431	6964672	5+	4171	EVAAFAQFGSDLDASTKQTLVR(17)-GLCGSIHSQLAKAVR(12):0	25,C(Carbamidomethyl[C]);	2.62e-07	6.5817	4087.12	0.00375	0.91729	sp|P07251|ATPA_YEAST(452)-sp|P38077|ATPG_YEAST(126)	33	sp|P07251|ATPA_YEAST	P07251	ATPA_YEAST	452	sp|P38077|ATPG_YEAST	P38077	ATPG_YEAST	126	Inter	1	0
C_Lee_011216_ymitos_WT_Gly_BS3_XL_11_R1.raw;	26569;	30046	882.959	3.39651e+06	4+	4171	YVDIGKNEGATLITGGER(6)-FIEEFKAASESIK(6):0	null	1.74e-11	10.7595	3527.8	0.00394	1.11652	sp|P46367|ALDH4_YEAST(383)-sp|P46367|ALDH4_YEAST(345)	29	sp|P46367|ALDH4_YEAST	P46367	ALDH4_YEAST	383	sp|P46367|ALDH4_YEAST	P46367	ALDH4_YEAST	345	Intra	0	0
C_Lee_011216_ymitos_WT_Gly_BS3_XL_11_R1.raw;	26570;	30047	780.906	1.57105e+06	4+	4171	KGLGNPLLYDGVER(1)-SEPKFFLGEENR(4):0	null	3.75e-10	9.42597	3119.59	0.00155	0.496699	sp|P07257|QCR2_YEAST(153)-sp|P07257|QCR2_YEAST(222)	45	sp|P07257|QCR2_YEAST	P07257	QCR2_YEAST	153	sp|P07257|QCR2_YEAST	P07257	QCR2_YEAST	222	Intra	0	0
C_Lee_011216_ymitos_WT_Gly_BS3_XL_11_R1.raw;	26575;	30052	778.422	2.38213e+06	5+	4172	YVDIGKNEGATLITGGER(6)-LGSKGYFIKPTVFGDVK(4):0	null	3.43e-07	6.46471	3885.06	2.01612	518.539	sp|P46367|ALDH4_YEAST(383)-sp|P46367|ALDH4_YEAST(399)	16	sp|P46367|ALDH4_YEAST	P46367	ALDH4_YEAST	383	sp|P46367|ALDH4_YEAST	P46367	ALDH4_YEAST	399	Intra	0	0
C_Lee_011216_ymitos_WT_Gly_BS3_XL_11_R1.raw;	26610;	30090	864.853	1.5472e+06	5+	4176	DSKVNQNLLEDHSFINYKQNVETLDIVR(3)-GKIADFAK(2):0	null	1.16e-09	8.93554	4317.23	2.00139	463.259	sp|P19414|ACON_YEAST(27)-sp|P19414|ACON_YEAST(310)	45	sp|P19414|ACON_YEAST	P19414	ACON_YEAST	27	sp|P19414|ACON_YEAST	P19414	ACON_YEAST	310	Intra	0	0
C_Lee_011216_ymitos_WT_Gly_BS3_XL_11_R1.raw;	26623;	30104	778.621	1.43834e+06	5+	4178	YVDIGKNEGATLITGGER(6)-LGSKGYFIKPTVFGDVK(4):0	null	0.00014	3.85387	3885.06	3.01192	774.457	sp|P46367|ALDH4_YEAST(383)-sp|P46367|ALDH4_YEAST(399)	16	sp|P46367|ALDH4_YEAST	P46367	ALDH4_YEAST	383	sp|P46367|ALDH4_YEAST	P46367	ALDH4_YEAST	399	Intra	0	0
C_Lee_011216_ymitos_WT_Gly_BS3_XL_11_R1.raw;	26629;	30111	801.02	16812316	5+	4179	NINDLLNKDFYHATPAAFDVQTTTANGIK(8)-AKQPVK(2):0	null	0.000176	3.75449	3999.07	0.98967	247.351	sp|P04840|VDAC1_YEAST(19)-sp|P04840|VDAC1_YEAST(46)	59	sp|P04840|VDAC1_YEAST	P04840	VDAC1_YEAST	19	sp|P04840|VDAC1_YEAST	P04840	VDAC1_YEAST	46	Intra	0	0
C_Lee_011216_ymitos_WT_Gly_BS3_XL_11_R1.raw;	26631;	30113	1011.81	738422	4+	4179	PAKQIIENAGEEGSVIIGK(3)-PAKQIIENAGEEGSVIIGK(3):0	null	2.95e-06	5.53018	4042.18	1.00772	249.177	sp|P19882|HSP60_YEAST(474)-sp|P19882|HSP60_YEAST(474)	65	sp|P19882|HSP60_YEAST	P19882	HSP60_YEAST	474	sp|P19882|HSP60_YEAST	P19882	HSP60_YEAST	474	Intra	0	1
C_Lee_011216_ymitos_WT_Gly_BS3_XL_11_R1.raw;	26638;	30120	873.495	1.53544e+06	4+	4179	HEFALKDGSLVQIAR(6)-AKDVLEPLLSKTAPGK(11):0	null	2.7e-13	12.5686	3486.94	3.00797	861.645	sp|P48015|GCST_YEAST(202)-sp|P48015|GCST_YEAST(181)	31	sp|P48015|GCST_YEAST	P48015	GCST_YEAST	202	sp|P48015|GCST_YEAST	P48015	GCST_YEAST	181	Intra	0	0
C_Lee_011216_ymitos_WT_Gly_BS3_XL_11_R1.raw;	26671;	30156	882.96	1.53064e+06	4+	4184	YVDIGKNEGATLITGGER(6)-FIEEFKAASESIK(6):0	null	1.2e-10	9.92082	3527.8	0.00614	1.73996	sp|P46367|ALDH4_YEAST(383)-sp|P46367|ALDH4_YEAST(345)	29	sp|P46367|ALDH4_YEAST	P46367	ALDH4_YEAST	383	sp|P46367|ALDH4_YEAST	P46367	ALDH4_YEAST	345	Intra	0	0
C_Lee_011216_ymitos_WT_Gly_BS3_XL_11_R1.raw;	26672;	30157	780.905	1.0407e+06	4+	4184	KGLGNPLLYDGVER(1)-SEPKFFLGEENR(4):0	null	8.07e-07	6.09313	3119.59	-0.00333	-1.0671	sp|P07257|QCR2_YEAST(153)-sp|P07257|QCR2_YEAST(222)	45	sp|P07257|QCR2_YEAST	P07257	QCR2_YEAST	153	sp|P07257|QCR2_YEAST	P07257	QCR2_YEAST	222	Intra	0	0
C_Lee_011216_ymitos_WT_Gly_BS3_XL_11_R1.raw;	267;	1719	991.728	227308	4+	688	DIEEGTNEASSQSSSNNKNR(18)-LVADIDDEKTPGKTR(13):0	null	7.54e-09	8.12263	3960.88	2.00368	505.483	sp|Q02204|RM13_YEAST(81)-sp|P36534|RM40_YEAST(145)	11	sp|Q02204|RM13_YEAST	Q02204	RM13_YEAST	81	sp|P36534|RM40_YEAST	P36534	RM40_YEAST	145	Inter	1	0
C_Lee_011216_ymitos_WT_Gly_BS3_XL_11_R1.raw;	26730;	30219	1001.02	6.59574e+06	4+	4191	NINDLLNKDFYHATPAAFDVQTTTANGIK(8)-AKQPVK(2):0	null	3.21e-06	5.49349	3999.07	0.98841	247.036	sp|P04840|VDAC1_YEAST(19)-sp|P04840|VDAC1_YEAST(46)	59	sp|P04840|VDAC1_YEAST	P04840	VDAC1_YEAST	19	sp|P04840|VDAC1_YEAST	P04840	VDAC1_YEAST	46	Intra	0	0
C_Lee_011216_ymitos_WT_Gly_BS3_XL_11_R1.raw;	26736;	30225	582.667	485682	6+	4191	HEFALKDGSLVQIAR(6)-AKDVLEPLLSKTAPGK(11):0	null	6.69e-13	12.1746	3486.94	3.01566	863.846	sp|P48015|GCST_YEAST(202)-sp|P48015|GCST_YEAST(181)	31	sp|P48015|GCST_YEAST	P48015	GCST_YEAST	202	sp|P48015|GCST_YEAST	P48015	GCST_YEAST	181	Intra	0	0
C_Lee_011216_ymitos_WT_Gly_BS3_XL_11_R1.raw;	26748;	30238	582.333	345886	6+	4193	HEFALKDGSLVQIAR(6)-AKDVLEPLLSKTAPGK(11):0	null	6.41e-10	9.19314	3486.94	1.01064	289.668	sp|P48015|GCST_YEAST(202)-sp|P48015|GCST_YEAST(181)	31	sp|P48015|GCST_YEAST	P48015	GCST_YEAST	202	sp|P48015|GCST_YEAST	P48015	GCST_YEAST	181	Intra	0	0
C_Lee_011216_ymitos_WT_Gly_BS3_XL_11_R1.raw;	26750;	30240	544.891	350991	5+	4193	YFPTQALNFAFKDK(12)-KKEWFR(1):0	null	3.73e-05	4.42829	2719.42	0.00029	0.106601	sp|P18239|ADT2_YEAST(108)-sp|Q12374|NCA2_YEAST(579)	4	sp|P18239|ADT2_YEAST	P18239	ADT2_YEAST	108	sp|Q12374|NCA2_YEAST	Q12374	NCA2_YEAST	579	Inter	1	0
C_Lee_011216_ymitos_WT_Gly_BS3_XL_11_R1.raw;	26776;	30268	1022.79	1196868	4+	4196	EVAAFAQFGSDLDASTKQTLVR(17)-GLCGSIHSQLAKAVR(12):0	25,C(Carbamidomethyl[C]);	3.73e-07	6.42829	4087.12	-0.0039	-0.953984	sp|P07251|ATPA_YEAST(452)-sp|P38077|ATPG_YEAST(126)	33	sp|P07251|ATPA_YEAST	P07251	ATPA_YEAST	452	sp|P38077|ATPG_YEAST	P38077	ATPG_YEAST	126	Inter	1	0
C_Lee_011216_ymitos_WT_Gly_BS3_XL_11_R1.raw;	26799;	30292	883.462	2378623	4+	4199	YVDIGKNEGATLITGGER(6)-FIEEFKAASESIK(6):0	null	1.43e-10	9.84466	3527.8	2.01418	570.456	sp|P46367|ALDH4_YEAST(383)-sp|P46367|ALDH4_YEAST(345)	29	sp|P46367|ALDH4_YEAST	P46367	ALDH4_YEAST	383	sp|P46367|ALDH4_YEAST	P46367	ALDH4_YEAST	345	Intra	0	0
C_Lee_011216_ymitos_WT_Gly_BS3_XL_11_R1.raw;	26820;	30314	730.994	1.16944e+06	5+	4201	QTDHKEGVYEAVESLKR(5)-KQLDIYANVALFK(1):0	null	3.2e-12	11.4949	3647.92	2.01484	551.869	sp|P28834|IDH1_YEAST(71)-sp|P28834|IDH1_YEAST(110)	8	sp|P28834|IDH1_YEAST	P28834	IDH1_YEAST	71	sp|P28834|IDH1_YEAST	P28834	IDH1_YEAST	110	Intra	0	0
C_Lee_011216_ymitos_WT_Gly_BS3_XL_11_R1.raw;	26880;	30379	835.731	4.27378e+06	4+	4208	LVGPNCPGIINPATKVR(15)-IGIQPPKIFQAGK(7):0	6,C(Carbamidomethyl[C]);	2.58e-08	7.58838	3338.89	0.00529	1.58388	sp|P53598|SUCA_YEAST(162)-sp|P53598|SUCA_YEAST(171)	65	sp|P53598|SUCA_YEAST	P53598	SUCA_YEAST	162	sp|P53598|SUCA_YEAST	P53598	SUCA_YEAST	171	Intra	0	0
C_Lee_011216_ymitos_WT_Gly_BS3_XL_11_R1.raw;	26882;	30381	818.632	2.27729e+06	5+	4208	EVAAFAQFGSDLDASTKQTLVR(17)-GLCGSIHSQLAKAVR(12):0	25,C(Carbamidomethyl[C]);	1.11e-05	4.95468	4087.12	1.0072	246.312	sp|P07251|ATPA_YEAST(452)-sp|P38077|ATPG_YEAST(126)	33	sp|P07251|ATPA_YEAST	P07251	ATPA_YEAST	452	sp|P38077|ATPG_YEAST	P38077	ATPG_YEAST	126	Inter	1	0
C_Lee_011216_ymitos_WT_Gly_BS3_XL_11_R1.raw;	26887;	30386	1102.8	796231	4+	4209	LNDKQTGLGLTQGWSNTNNLQTK(4)-DFNELSDKLDQQER(8):0	null	2.74e-13	12.5622	4404.15	3.01104	683.06	sp|P04840|VDAC1_YEAST(65)-sp|P16547|OM45_YEAST(188)	4	sp|P04840|VDAC1_YEAST	P04840	VDAC1_YEAST	65	sp|P16547|OM45_YEAST	P16547	OM45_YEAST	188	Inter	1	0
C_Lee_011216_ymitos_WT_Gly_BS3_XL_11_R1.raw;	26936;	30439	1176.94	263695	3+	4215	YVDIGKNEGATLITGGER(6)-FIEEFKAASESIK(6):0	null	2.28e-08	7.64207	3527.8	-0.01344	-3.80866	sp|P46367|ALDH4_YEAST(383)-sp|P46367|ALDH4_YEAST(345)	29	sp|P46367|ALDH4_YEAST	P46367	ALDH4_YEAST	383	sp|P46367|ALDH4_YEAST	P46367	ALDH4_YEAST	345	Intra	0	0
C_Lee_011216_ymitos_WT_Gly_BS3_XL_11_R1.raw;	26942;	30446	1001.02	1.30739e+06	4+	4216	NINDLLNKDFYHATPAAFDVQTTTANGIK(8)-AKQPVK(2):0	null	1.12e-06	5.95078	3999.07	0.99133	247.766	sp|P04840|VDAC1_YEAST(19)-sp|P04840|VDAC1_YEAST(46)	59	sp|P04840|VDAC1_YEAST	P04840	VDAC1_YEAST	19	sp|P04840|VDAC1_YEAST	P04840	VDAC1_YEAST	46	Intra	0	0
C_Lee_011216_ymitos_WT_Gly_BS3_XL_11_R1.raw;	26967;	30472	730.994	641628	5+	4218	QTDHKEGVYEAVESLKR(5)-KQLDIYANVALFK(1):0	null	2.86e-09	8.54363	3647.92	2.01514	551.951	sp|P28834|IDH1_YEAST(71)-sp|P28834|IDH1_YEAST(110)	8	sp|P28834|IDH1_YEAST	P28834	IDH1_YEAST	71	sp|P28834|IDH1_YEAST	P28834	IDH1_YEAST	110	Intra	0	0
C_Lee_011216_ymitos_WT_Gly_BS3_XL_11_R1.raw;	26986;	30493	835.731	4.87304e+06	4+	4221	LVGPNCPGIINPATKVR(15)-IGIQPPKIFQAGK(7):0	6,C(Carbamidomethyl[C]);	8.35e-12	11.0783	3338.89	0.00309	0.925177	sp|P53598|SUCA_YEAST(162)-sp|P53598|SUCA_YEAST(171)	65	sp|P53598|SUCA_YEAST	P53598	SUCA_YEAST	162	sp|P53598|SUCA_YEAST	P53598	SUCA_YEAST	171	Intra	0	0
C_Lee_011216_ymitos_WT_Gly_BS3_XL_11_R1.raw;	26991;	30498	644.782	1.59643e+06	5+	4221	AQGEAKSAELIGEAIKK(6)-ALAKVGDGLLLIR(4):0	null	9.13e-09	8.03953	3217.86	1.00722	312.813	sp|P50085|PHB2_YEAST(250)-sp|P40961|PHB1_YEAST(232)	64	sp|P50085|PHB2_YEAST	P50085	PHB2_YEAST	250	sp|P40961|PHB1_YEAST	P40961	PHB1_YEAST	232	Inter	1	0
C_Lee_011216_ymitos_WT_Gly_BS3_XL_11_R1.raw;	27014;	30523	775.404	1.0899e+06	6+	4224	MDPNQQPEKPALEQFGTNLTKLAR(21)-DGKLDPVIGRDEEIAR(3):0	null	3.19e-07	6.49621	4645.38	0.998	214.744	sp|P33416|HSP78_YEAST(107)-sp|P33416|HSP78_YEAST(113)	22	sp|P33416|HSP78_YEAST	P33416	HSP78_YEAST	107	sp|P33416|HSP78_YEAST	P33416	HSP78_YEAST	113	Intra	0	0
C_Lee_011216_ymitos_WT_Gly_BS3_XL_11_R1.raw;	27033;	30543	644.781	2.52105e+06	5+	4226	AQGEAKSAELIGEAIKK(6)-ALAKVGDGLLLIR(4):0	null	2.44e-08	7.61261	3217.86	1.00627	312.518	sp|P50085|PHB2_YEAST(250)-sp|P40961|PHB1_YEAST(232)	64	sp|P50085|PHB2_YEAST	P50085	PHB2_YEAST	250	sp|P40961|PHB1_YEAST	P40961	PHB1_YEAST	232	Inter	1	0
C_Lee_011216_ymitos_WT_Gly_BS3_XL_11_R1.raw;	27064;	30576	1177.28	540780	3+	4230	YVDIGKNEGATLITGGER(6)-FIEEFKAASESIK(6):0	null	2.82e-07	6.54975	3527.8	1.00278	284.089	sp|P46367|ALDH4_YEAST(383)-sp|P46367|ALDH4_YEAST(345)	29	sp|P46367|ALDH4_YEAST	P46367	ALDH4_YEAST	383	sp|P46367|ALDH4_YEAST	P46367	ALDH4_YEAST	345	Intra	0	0
C_Lee_011216_ymitos_WT_Gly_BS3_XL_11_R1.raw;	27067;	30579	779.916	1.61141e+06	4+	4230	GIKGLVWEGSVLDPEEGIR(3)-PKSFSTEK(2):0	null	1.4e-09	8.85387	3113.63	2.00808	644.308	sp|P00890|CISY1_YEAST(88)-sp|P00890|CISY1_YEAST(461)	54	sp|P00890|CISY1_YEAST	P00890	CISY1_YEAST	88	sp|P00890|CISY1_YEAST	P00890	CISY1_YEAST	461	Intra	0	0
C_Lee_011216_ymitos_WT_Gly_BS3_XL_11_R1.raw;	27084;	30598	835.731	5.85423e+06	4+	4232	LVGPNCPGIINPATKVR(15)-IGIQPPKIFQAGK(7):0	6,C(Carbamidomethyl[C]);	4.61e-10	9.3363	3338.89	0.00357	1.06889	sp|P53598|SUCA_YEAST(162)-sp|P53598|SUCA_YEAST(171)	65	sp|P53598|SUCA_YEAST	P53598	SUCA_YEAST	162	sp|P53598|SUCA_YEAST	P53598	SUCA_YEAST	171	Intra	0	0
C_Lee_011216_ymitos_WT_Gly_BS3_XL_11_R1.raw;	27137;	30654	664.764	1.11635e+06	5+	4238	HVVFGEVTKGMDIVK(9)-VFFDPAVNGTKIGR(11):0	null	8.87e-10	9.05208	3315.77	3.01441	908.012	sp|P25719|CYPC_YEAST(152)-sp|P25719|CYPC_YEAST(34)	17	sp|P25719|CYPC_YEAST	P25719	CYPC_YEAST	152	sp|P25719|CYPC_YEAST	P25719	CYPC_YEAST	34	Intra	0	0
C_Lee_011216_ymitos_WT_Gly_BS3_XL_11_R1.raw;	27139;	30657	644.581	1896441	5+	4239	AQGEAKSAELIGEAIKK(6)-ALAKVGDGLLLIR(4):0	null	3.88e-10	9.41117	3217.86	0.00287	0.891616	sp|P50085|PHB2_YEAST(250)-sp|P40961|PHB1_YEAST(232)	64	sp|P50085|PHB2_YEAST	P50085	PHB2_YEAST	250	sp|P40961|PHB1_YEAST	P40961	PHB1_YEAST	232	Inter	1	0
C_Lee_011216_ymitos_WT_Gly_BS3_XL_11_R1.raw;	27157;	30676	1110.83	498983	4+	4241	AITRPAKQIIENAGEEGSVIIGK(7)-LIDEYGDDFAKGYDASK(11):0	null	4.03e-08	7.39469	4437.26	2.01321	453.397	sp|P19882|HSP60_YEAST(474)-sp|P19882|HSP60_YEAST(501)	29	sp|P19882|HSP60_YEAST	P19882	HSP60_YEAST	474	sp|P19882|HSP60_YEAST	P19882	HSP60_YEAST	501	Intra	0	0
C_Lee_011216_ymitos_WT_Gly_BS3_XL_11_R1.raw;	27168;	30688	779.415	9249205	4+	4243	GIKGLVWEGSVLDPEEGIR(3)-PKSFSTEK(2):0	null	9.46e-11	10.0241	3113.63	0.00248	0.79624	sp|P00890|CISY1_YEAST(88)-sp|P00890|CISY1_YEAST(461)	54	sp|P00890|CISY1_YEAST	P00890	CISY1_YEAST	88	sp|P00890|CISY1_YEAST	P00890	CISY1_YEAST	461	Intra	0	0
C_Lee_011216_ymitos_WT_Gly_BS3_XL_11_R1.raw;	27184;	30705	835.731	3.22143e+06	4+	4244	LVGPNCPGIINPATKVR(15)-IGIQPPKIFQAGK(7):0	6,C(Carbamidomethyl[C]);	1.6e-08	7.79588	3338.89	0.00357	1.06889	sp|P53598|SUCA_YEAST(162)-sp|P53598|SUCA_YEAST(171)	65	sp|P53598|SUCA_YEAST	P53598	SUCA_YEAST	162	sp|P53598|SUCA_YEAST	P53598	SUCA_YEAST	171	Intra	0	0
C_Lee_011216_ymitos_WT_Gly_BS3_XL_11_R1.raw;	27217;	30740	815.443	1.08644e+06	4+	4248	ALKDAGLSTSDISEVLLVGGMSR(3)-TVDPVKK(6):0	21,M(Oxidation[M]);	5.73e-09	8.24185	3257.74	0.00014	0.042961	sp|P0CS90|HSP77_YEAST(348)-sp|P0CS90|HSP77_YEAST(344)	27	sp|P0CS90|HSP77_YEAST	P0CS90	HSP77_YEAST	348	sp|P0CS90|HSP77_YEAST	P0CS90	HSP77_YEAST	344	Intra	0	0
C_Lee_011216_ymitos_WT_Gly_BS3_XL_11_R1.raw;	27218;	30741	888.66	2624215	5+	4248	AITRPAKQIIENAGEEGSVIIGK(7)-LIDEYGDDFAKGYDASK(11):0	null	2.52e-08	7.5986	4437.26	1.00695	226.828	sp|P19882|HSP60_YEAST(474)-sp|P19882|HSP60_YEAST(501)	29	sp|P19882|HSP60_YEAST	P19882	HSP60_YEAST	474	sp|P19882|HSP60_YEAST	P19882	HSP60_YEAST	501	Intra	0	0
C_Lee_011216_ymitos_WT_Gly_BS3_XL_11_R1.raw;	27234;	30758	829.951	2519705	4+	4250	HVVFGEVTKGMDIVK(9)-VFFDPAVNGTKIGR(11):0	null	6.79e-08	7.16813	3315.77	0.00409	1.23312	sp|P25719|CYPC_YEAST(152)-sp|P25719|CYPC_YEAST(34)	17	sp|P25719|CYPC_YEAST	P25719	CYPC_YEAST	152	sp|P25719|CYPC_YEAST	P25719	CYPC_YEAST	34	Intra	0	0
C_Lee_011216_ymitos_WT_Gly_BS3_XL_11_R1.raw;	27273;	30799	1111.08	1.78579e+06	4+	4254	AITRPAKQIIENAGEEGSVIIGK(7)-LIDEYGDDFAKGYDASK(11):0	null	4.98e-08	7.30277	4437.26	3.01761	679.445	sp|P19882|HSP60_YEAST(474)-sp|P19882|HSP60_YEAST(501)	29	sp|P19882|HSP60_YEAST	P19882	HSP60_YEAST	474	sp|P19882|HSP60_YEAST	P19882	HSP60_YEAST	501	Intra	0	0
C_Lee_011216_ymitos_WT_Gly_BS3_XL_11_R1.raw;	27280;	30807	779.416	6.79363e+06	4+	4255	GIKGLVWEGSVLDPEEGIR(3)-PKSFSTEK(2):0	null	2.71e-09	8.56703	3113.63	0.00564	1.8108	sp|P00890|CISY1_YEAST(88)-sp|P00890|CISY1_YEAST(461)	54	sp|P00890|CISY1_YEAST	P00890	CISY1_YEAST	88	sp|P00890|CISY1_YEAST	P00890	CISY1_YEAST	461	Intra	0	0
C_Lee_011216_ymitos_WT_Gly_BS3_XL_11_R1.raw;	27369;	30902	801.022	1.4094e+06	5+	4266	NINDLLNKDFYHATPAAFDVQTTTANGIK(8)-AKQPVK(2):0	null	6.21e-05	4.20691	3999.07	0.99882	249.638	sp|P04840|VDAC1_YEAST(19)-sp|P04840|VDAC1_YEAST(46)	59	sp|P04840|VDAC1_YEAST	P04840	VDAC1_YEAST	19	sp|P04840|VDAC1_YEAST	P04840	VDAC1_YEAST	46	Intra	0	0
C_Lee_011216_ymitos_WT_Gly_BS3_XL_11_R1.raw;	27390;	30924	779.415	863247	4+	4268	GIKGLVWEGSVLDPEEGIR(3)-PKSFSTEK(2):0	null	1.76e-09	8.75449	3113.63	0.001	0.321065	sp|P00890|CISY1_YEAST(88)-sp|P00890|CISY1_YEAST(461)	54	sp|P00890|CISY1_YEAST	P00890	CISY1_YEAST	88	sp|P00890|CISY1_YEAST	P00890	CISY1_YEAST	461	Intra	0	0
[truncated: 23,844 more rows]

## Sheet: B_Glycerol_qual_filtered
File	Spectrum	Scan	Pepmass	Intensity	Charge	RTsec	Peptide	Mod_Sites	Score	neglog10_Score	Calc_M	Delta_M	ppm	Proteins	CSMs	Protein1	UniProt1	Protein 1	SGD1	Residue1	Localization1	Protein2	UniProt2	Protein 2	SGD2	Residue2	Localization2	Intra_Inter	Inter	Dimer
[truncated: 23,859 more rows]

[truncated: 6 more sheets: B2_Pivot_Gly_filtered, C_Glucose_qual_unfiltered, D_Glucose_qual_filtered, D2_Pivot_Glu_filtered, E_Cross-links_PDH_qual, F_Cross-links_OXPHOS_qual]
