# Supplementary material for: A Cross-linking Mass Spectrometry Approach Defines Protein Interactions in Yeast Mitochondria
Source: Mol Cell Proteomics. 2020 Apr 24;19(7):1161–78. doi: 10.1074/mcp.RA120.002028 (PMC7338081; doi:10.1074/mcp.RA120.002028)
Supplement: Supplemental Tables [file 159397_1_supp_517733_q93g1m.zip › SupplementalTable4_Prot-PepSEC-dataset.xlsx]

## Sheet: Legend
Sheet	Content	Column Name	Column Description
A	Dataset of mitochondria isolated from S. cerevisiae grown on glycerol carbon source. Proteins were first separated by protein size exclusion chromatography, fractions were digested and cross-linked peptides enriched by peptide size exclusion chromatography. Rearranged pLink 1 output, unfiltered cross-linked peptides spectrum matches (CSMs), but ambiguous hits excluded. 1 % FDR.	File	File in which the spectrum of the corresponding CSM was identified.
		Spectrum	Spectrum number.
		Scan	Scan number.
		Pepmass	Precursor mass in Da.
		Intensity	Intensity of the precursor.
		Charge	Charge state of the precursor.
		RTsec	Retention time of the precursor in seconds.
		Peptide	Identified peptide of protein 1 linked to peptide of protein 2. Cross-linked residues are written in brackets. Number after colon indicates labelling status: 0, unlabelled; 1, labelled.
		Mod_Sites	Identified modification at one of the peptides (residue numbers are summed up).
		Score	Original pLink 1 spectrum score.
		neglog10_Score	-log10-transformed Score.
		Calc_M	Calculated peptide mass in Da.
		Delta_M	Mass deviation between calculated and measured mass in Da.
		ppm	Mass deviation in parts per million (ppm).
		Proteins	Cross-linked proteins according to fasta file. Cross-linked absolute residue numbers are written in brackets.
		CSMs	Number of CSMs related to the residue pair.
		Protein1	Protein 1 according to fasta file.
		UniProt1	UniProt accession number of protein 1.
		Protein 1	UniProt name of protein 1.
		Residue1	Cross-linked absolute residue number of protein 1.
		Protein2	Protein 2 according to fasta file.
		UniProt2	UniProt accession number of protein 2.
		Protein 2	UniProt name of protein 2.
		Residue2	Cross-linked absolute residue number of protein 2.
		Intra_Inter	Indicating intraprotein or interprotein cross-link.
		Inter	Indicating interprotein cross-link. 0, false; 1, true.
		Dimer	Indicating putative dimer. 0, false; 1, true.

## Sheet: A_Prot-PepSEC_Glycerol_unfilter
File	Spectrum	Scan	Pepmass	Intensity	Charge	RTsec	Peptide	Mod_Sites	Score	neglog10_Score	Calc_M	Delta_M	ppm	Proteins	CSMs	Protein1	UniProt1	Protein 1	Residue1	Protein2	UniProt2	Protein 2	Residue2	Intra_Inter	Inter	Dimer
C_Lee_010916_ymitos_BS3_XL_A13_A15_10_Rep1.raw;	10443;	12416	1131.37	206609	4+	2286	LLQEVASKTNEAAGDGTTSATVLGR(8)-GRNVLIEQPFGPPKITK(14):0	null	2.96e-14	13.5287	4519.43	2.00289	442.878	sp|P19882|HSP60_YEAST(101)-sp|P19882|HSP60_YEAST(69)	140	sp|P19882|HSP60_YEAST	P19882	HSP60_YEAST	101	sp|P19882|HSP60_YEAST	P19882	HSP60_YEAST	69	Intra	0	0
C_Lee_010916_ymitos_BS3_XL_A13_A15_10_Rep1.raw;	10506;	12483	675.8	40565.2	5+	2296	AQGEAKSAELIGEAIKK(6)-ALAKVGDGLLLIRR(4):0	null	1.03e-09	8.98716	3373.97	-0.00114	-0.337781	sp|P50085|PHB2_YEAST(250)-sp|P40961|PHB1_YEAST(232)	100	sp|P50085|PHB2_YEAST	P50085	PHB2_YEAST	250	sp|P40961|PHB1_YEAST	P40961	PHB1_YEAST	232	Inter	1	0
C_Lee_010916_ymitos_BS3_XL_A13_A15_10_Rep1.raw;	10507;	12484	563.335	118233	6+	2296	AQGEAKSAELIGEAIKK(6)-ALAKVGDGLLLIRR(4):0	null	2.52e-10	9.5986	3373.97	-0.00052	-0.154075	sp|P50085|PHB2_YEAST(250)-sp|P40961|PHB1_YEAST(232)	100	sp|P50085|PHB2_YEAST	P50085	PHB2_YEAST	250	sp|P40961|PHB1_YEAST	P40961	PHB1_YEAST	232	Inter	1	0
C_Lee_010916_ymitos_BS3_XL_A13_A15_10_Rep1.raw;	10881;	12883	733.209	281908	6+	2351	SADGKYHIIDHEYDCVVIGAGGAGLR(5)-AAIAEEQILNKQR(11):0	15,C(Carbamidomethyl[C]);	3.81e-09	8.41908	4393.21	0.00013	0.029584	sp|Q00711|SDHA_YEAST(45)-sp|P33421|SDH3_YEAST(70)	167	sp|Q00711|SDHA_YEAST	Q00711	SDHA_YEAST	45	sp|P33421|SDH3_YEAST	P33421	SDH3_YEAST	70	Inter	1	0
C_Lee_010916_ymitos_BS3_XL_A13_A15_10_Rep1.raw;	10882;	12884	1100.06	537901	4+	2351	SADGKYHIIDHEYDCVVIGAGGAGLR(5)-AAIAEEQILNKQR(11):0	15,C(Carbamidomethyl[C]);	8.15e-11	10.0888	4393.21	3.00858	684.199	sp|Q00711|SDHA_YEAST(45)-sp|P33421|SDH3_YEAST(70)	167	sp|Q00711|SDHA_YEAST	Q00711	SDHA_YEAST	45	sp|P33421|SDH3_YEAST	P33421	SDH3_YEAST	70	Inter	1	0
C_Lee_010916_ymitos_BS3_XL_A13_A15_10_Rep1.raw;	10957;	12964	595.945	43044.8	5+	2362	IFASPLAKTIALEK(8)-GISLKDVHGTGPR(5):0	null	8.57e-13	12.067	2974.69	0.00267	0.897269	sp|P12695|ODP2_YEAST(181)-sp|P12695|ODP2_YEAST(192)	92	sp|P12695|ODP2_YEAST	P12695	ODP2_YEAST	181	sp|P12695|ODP2_YEAST	P12695	ODP2_YEAST	192	Intra	0	0
C_Lee_010916_ymitos_BS3_XL_A13_A15_10_Rep1.raw;	10965;	12973	879.65	1.29862e+06	5+	2363	SADGKYHIIDHEYDCVVIGAGGAGLR(5)-AAIAEEQILNKQR(11):0	15,C(Carbamidomethyl[C]);	1.12e-14	13.9508	4393.21	0.00235	0.534793	sp|Q00711|SDHA_YEAST(45)-sp|P33421|SDH3_YEAST(70)	167	sp|Q00711|SDHA_YEAST	Q00711	SDHA_YEAST	45	sp|P33421|SDH3_YEAST	P33421	SDH3_YEAST	70	Inter	1	0
C_Lee_010916_ymitos_BS3_XL_A13_A15_10_Rep1.raw;	11052;	13066	595.945	911628	5+	2376	IFASPLAKTIALEK(8)-GISLKDVHGTGPR(5):0	null	4.59e-13	12.3382	2974.69	0.00142	0.4772	sp|P12695|ODP2_YEAST(181)-sp|P12695|ODP2_YEAST(192)	92	sp|P12695|ODP2_YEAST	P12695	ODP2_YEAST	181	sp|P12695|ODP2_YEAST	P12695	ODP2_YEAST	192	Intra	0	0
C_Lee_010916_ymitos_BS3_XL_A13_A15_10_Rep1.raw;	11358;	13392	908.031	201137	4+	2421	RSVHEPVQTGLKAVDALVPIGR(12)-AQVKAPGILPR(4):0	null	2.69e-10	9.57025	3628.09	0.00223	0.614477	sp|P07251|ATPA_YEAST(188)-sp|P07251|ATPA_YEAST(169)	165	sp|P07251|ATPA_YEAST	P07251	ATPA_YEAST	188	sp|P07251|ATPA_YEAST	P07251	ATPA_YEAST	169	Intra	0	0
C_Lee_010916_ymitos_BS3_XL_A13_A15_10_Rep1.raw;	11371;	13406	726.627	1.06683e+06	5+	2423	RSVHEPVQTGLKAVDALVPIGR(12)-AQVKAPGILPR(4):0	null	4.74e-11	10.3242	3628.09	0.00296	0.815628	sp|P07251|ATPA_YEAST(188)-sp|P07251|ATPA_YEAST(169)	165	sp|P07251|ATPA_YEAST	P07251	ATPA_YEAST	188	sp|P07251|ATPA_YEAST	P07251	ATPA_YEAST	169	Intra	0	0
C_Lee_010916_ymitos_BS3_XL_A13_A15_10_Rep1.raw;	11379;	13414	605.69	131558	6+	2424	RSVHEPVQTGLKAVDALVPIGR(12)-AQVKAPGILPR(4):0	null	5.62e-10	9.25026	3628.09	0.00028	0.077154	sp|P07251|ATPA_YEAST(188)-sp|P07251|ATPA_YEAST(169)	165	sp|P07251|ATPA_YEAST	P07251	ATPA_YEAST	188	sp|P07251|ATPA_YEAST	P07251	ATPA_YEAST	169	Intra	0	0
C_Lee_010916_ymitos_BS3_XL_A13_A15_10_Rep1.raw;	11401;	13437	737.079	258100	6+	2427	RSVHEPVQTGLKAVDALVPIGR(12)-VVDALGNPIDGKGPIDAAGR(12):0	null	2.11e-11	10.6757	4413.41	3.01683	682.937	sp|P07251|ATPA_YEAST(188)-sp|P07251|ATPA_YEAST(155)	72	sp|P07251|ATPA_YEAST	P07251	ATPA_YEAST	188	sp|P07251|ATPA_YEAST	P07251	ATPA_YEAST	155	Intra	0	0
C_Lee_010916_ymitos_BS3_XL_A13_A15_10_Rep1.raw;	11409;	13446	884.091	453976	5+	2429	RSVHEPVQTGLKAVDALVPIGR(12)-VVDALGNPIDGKGPIDAAGR(12):0	null	9.08e-10	9.04191	4413.41	2.00623	454.265	sp|P07251|ATPA_YEAST(188)-sp|P07251|ATPA_YEAST(155)	72	sp|P07251|ATPA_YEAST	P07251	ATPA_YEAST	188	sp|P07251|ATPA_YEAST	P07251	ATPA_YEAST	155	Intra	0	0
C_Lee_010916_ymitos_BS3_XL_A13_A15_10_Rep1.raw;	11465;	13505	631.495	72550.3	7+	2437	RSVHEPVQTGLKAVDALVPIGR(12)-VVDALGNPIDGKGPIDAAGR(12):0	null	4.85e-09	8.31426	4413.41	0.00145	0.328469	sp|P07251|ATPA_YEAST(188)-sp|P07251|ATPA_YEAST(155)	72	sp|P07251|ATPA_YEAST	P07251	ATPA_YEAST	188	sp|P07251|ATPA_YEAST	P07251	ATPA_YEAST	155	Intra	0	0
C_Lee_010916_ymitos_BS3_XL_A13_A15_10_Rep1.raw;	11587;	13636	980.522	638257	5+	2454	AITRPAKQIIENAGEEGSVIIGK(7)-AIFTESVKNVAAGCNPMDLRR(8):0	37,C(Carbamidomethyl[C]);40,M(Oxidation[M]);	4.26e-12	11.3706	4895.56	2.0087	410.058	sp|P19882|HSP60_YEAST(474)-sp|P19882|HSP60_YEAST(126)	91	sp|P19882|HSP60_YEAST	P19882	HSP60_YEAST	474	sp|P19882|HSP60_YEAST	P19882	HSP60_YEAST	126	Intra	0	0
C_Lee_010916_ymitos_BS3_XL_A13_A15_10_Rep1.raw;	11592;	13641	817.103	241356	6+	2455	AITRPAKQIIENAGEEGSVIIGK(7)-AIFTESVKNVAAGCNPMDLRR(8):0	37,C(Carbamidomethyl[C]);40,M(Oxidation[M]);	2.63e-10	9.58004	4895.56	1.00802	205.82	sp|P19882|HSP60_YEAST(474)-sp|P19882|HSP60_YEAST(126)	91	sp|P19882|HSP60_YEAST	P19882	HSP60_YEAST	474	sp|P19882|HSP60_YEAST	P19882	HSP60_YEAST	126	Intra	0	0
C_Lee_010916_ymitos_BS3_XL_A13_A15_10_Rep1.raw;	11685;	13740	980.521	944920	5+	2469	AITRPAKQIIENAGEEGSVIIGK(7)-AIFTESVKNVAAGCNPMDLRR(8):0	37,C(Carbamidomethyl[C]);40,M(Oxidation[M]);	3.44e-11	10.4634	4895.56	2.0026	408.813	sp|P19882|HSP60_YEAST(474)-sp|P19882|HSP60_YEAST(126)	91	sp|P19882|HSP60_YEAST	P19882	HSP60_YEAST	474	sp|P19882|HSP60_YEAST	P19882	HSP60_YEAST	126	Intra	0	0
C_Lee_010916_ymitos_BS3_XL_A13_A15_10_Rep1.raw;	11728;	13786	715.058	34189.2	6+	2475	QASVIRAEGEAESAEFISKALAK(19)-AQGEAKSAELIGEAIKK(6):0	null	1.18e-07	6.92812	4284.29	0.01767	4.12339	sp|P40961|PHB1_YEAST(228)-sp|P50085|PHB2_YEAST(250)	36	sp|P40961|PHB1_YEAST	P40961	PHB1_YEAST	228	sp|P50085|PHB2_YEAST	P50085	PHB2_YEAST	250	Inter	1	0
C_Lee_010916_ymitos_BS3_XL_A13_A15_10_Rep1.raw;	12052;	14132	1245.68	395782	4+	2523	LLQEVASKTNEAAGDGTTSATVLGR(8)-NVLIEQPFGPPKITKDGVTVAK(12):0	null	7.73e-19	18.1118	4976.67	2.00805	403.248	sp|P19882|HSP60_YEAST(101)-sp|P19882|HSP60_YEAST(69)	140	sp|P19882|HSP60_YEAST	P19882	HSP60_YEAST	101	sp|P19882|HSP60_YEAST	P19882	HSP60_YEAST	69	Intra	0	0
C_Lee_010916_ymitos_BS3_XL_A13_A15_10_Rep1.raw;	12074;	14156	549.877	39254.2	7+	2527	TIALEKGISLKDVHGTGPR(6)-ITKADIESYLEKSSK(3):0	null	7.07e-07	6.15058	3840.09	2.00202	520.939	sp|P12695|ODP2_YEAST(187)-sp|P12695|ODP2_YEAST(205)	9	sp|P12695|ODP2_YEAST	P12695	ODP2_YEAST	187	sp|P12695|ODP2_YEAST	P12695	ODP2_YEAST	205	Intra	0	0
C_Lee_010916_ymitos_BS3_XL_A13_A15_10_Rep1.raw;	12132;	14218	996.342	1.53133e+06	5+	2536	LLQEVASKTNEAAGDGTTSATVLGR(8)-NVLIEQPFGPPKITKDGVTVAK(12):0	null	2.72e-13	12.5654	4976.67	0.00482	0.968322	sp|P19882|HSP60_YEAST(101)-sp|P19882|HSP60_YEAST(69)	140	sp|P19882|HSP60_YEAST	P19882	HSP60_YEAST	101	sp|P19882|HSP60_YEAST	P19882	HSP60_YEAST	69	Intra	0	0
C_Lee_010916_ymitos_BS3_XL_A13_A15_10_Rep1.raw;	12147;	14234	1245.18	550736	4+	2538	LLQEVASKTNEAAGDGTTSATVLGR(8)-NVLIEQPFGPPKITKDGVTVAK(12):0	null	2.19e-12	11.6596	4976.67	0.00121	0.243085	sp|P19882|HSP60_YEAST(101)-sp|P19882|HSP60_YEAST(69)	140	sp|P19882|HSP60_YEAST	P19882	HSP60_YEAST	101	sp|P19882|HSP60_YEAST	P19882	HSP60_YEAST	69	Intra	0	0
C_Lee_010916_ymitos_BS3_XL_A13_A15_10_Rep1.raw;	12219;	14311	720.971	263854	5+	2549	ANEFGIKLEDVSITHMTFGPEFTK(7)-KELSTR(1):0	16,M(Oxidation[M]);	5.73e-11	10.2418	3596.81	3.01155	836.35	sp|P40961|PHB1_YEAST(166)-sp|P40961|PHB1_YEAST(154)	29	sp|P40961|PHB1_YEAST	P40961	PHB1_YEAST	166	sp|P40961|PHB1_YEAST	P40961	PHB1_YEAST	154	Intra	0	0
C_Lee_010916_ymitos_BS3_XL_A13_A15_10_Rep1.raw;	12225;	14317	619.499	219510	6+	2550	FEEAVDRNEKELLSTVMR(10)-KAIAIGEFDTAKK(12):0	17,M(Oxidation[M]);	4.89e-08	7.31069	3709.92	1.02406	275.882	sp|P16547|OM45_YEAST(152)-sp|P16547|OM45_YEAST(140)	47	sp|P16547|OM45_YEAST	P16547	OM45_YEAST	152	sp|P16547|OM45_YEAST	P16547	OM45_YEAST	140	Intra	0	0
C_Lee_010916_ymitos_BS3_XL_A13_A15_10_Rep1.raw;	12239;	14332	1245.18	46474.8	4+	2552	LLQEVASKTNEAAGDGTTSATVLGR(8)-NVLIEQPFGPPKITKDGVTVAK(15):0	null	2.55e-10	9.59346	4976.67	0.00417	0.837739	sp|P19882|HSP60_YEAST(101)-sp|P19882|HSP60_YEAST(72)	83	sp|P19882|HSP60_YEAST	P19882	HSP60_YEAST	101	sp|P19882|HSP60_YEAST	P19882	HSP60_YEAST	72	Intra	0	0
C_Lee_010916_ymitos_BS3_XL_A13_A15_10_Rep1.raw;	12290;	14386	996.942	475973	5+	2560	LLQEVASKTNEAAGDGTTSATVLGR(8)-NVLIEQPFGPPKITKDGVTVAK(15):0	null	8.03e-11	10.0953	4976.67	3.00497	603.325	sp|P19882|HSP60_YEAST(101)-sp|P19882|HSP60_YEAST(72)	83	sp|P19882|HSP60_YEAST	P19882	HSP60_YEAST	101	sp|P19882|HSP60_YEAST	P19882	HSP60_YEAST	72	Intra	0	0
C_Lee_010916_ymitos_BS3_XL_A13_A15_10_Rep1.raw;	12292;	14388	786.574	430271	6+	2560	IGRIEFELYDNVVPKTAENFR(15)-ALCTGEKGWGYKGVPFHR(7):0	24,C(Carbamidomethyl[C]);	1.19e-15	14.9245	4709.39	4.01467	851.575	sp|P25719|CYPC_YEAST(49)-sp|P25719|CYPC_YEAST(62)	182	sp|P25719|CYPC_YEAST	P25719	CYPC_YEAST	49	sp|P25719|CYPC_YEAST	P25719	CYPC_YEAST	62	Intra	0	0
C_Lee_010916_ymitos_BS3_XL_A13_A15_10_Rep1.raw;	12300;	14397	674.063	1.14862e+06	7+	2561	IGRIEFELYDNVVPKTAENFR(15)-ALCTGEKGWGYKGVPFHR(7):0	24,C(Carbamidomethyl[C]);	2.47e-19	18.6073	4709.39	2.00787	426.082	sp|P25719|CYPC_YEAST(49)-sp|P25719|CYPC_YEAST(62)	182	sp|P25719|CYPC_YEAST	P25719	CYPC_YEAST	49	sp|P25719|CYPC_YEAST	P25719	CYPC_YEAST	62	Intra	0	0
C_Lee_010916_ymitos_BS3_XL_A13_A15_10_Rep1.raw;	12319;	14417	673.776	53610.5	7+	2564	IGRIEFELYDNVVPKTAENFR(15)-ALCTGEKGWGYKGVPFHR(7):0	24,C(Carbamidomethyl[C]);	1.15e-18	17.9393	4709.39	-0.00491	-1.04238	sp|P25719|CYPC_YEAST(49)-sp|P25719|CYPC_YEAST(62)	182	sp|P25719|CYPC_YEAST	P25719	CYPC_YEAST	49	sp|P25719|CYPC_YEAST	P25719	CYPC_YEAST	62	Intra	0	0
C_Lee_010916_ymitos_BS3_XL_A13_A15_10_Rep1.raw;	12334;	14433	619.333	45903.2	6+	2566	FEEAVDRNEKELLSTVMR(10)-KAIAIGEFDTAKK(12):0	17,M(Oxidation[M]);	1.73e-07	6.76195	3709.92	0.02902	7.82008	sp|P16547|OM45_YEAST(152)-sp|P16547|OM45_YEAST(140)	47	sp|P16547|OM45_YEAST	P16547	OM45_YEAST	152	sp|P16547|OM45_YEAST	P16547	OM45_YEAST	140	Intra	0	0
C_Lee_010916_ymitos_BS3_XL_A13_A15_10_Rep1.raw;	12335;	14434	1245.18	44429.3	4+	2566	LLQEVASKTNEAAGDGTTSATVLGR(8)-NVLIEQPFGPPKITKDGVTVAK(15):0	null	2.5e-08	7.60206	4976.67	0.00465	0.93417	sp|P19882|HSP60_YEAST(101)-sp|P19882|HSP60_YEAST(72)	83	sp|P19882|HSP60_YEAST	P19882	HSP60_YEAST	101	sp|P19882|HSP60_YEAST	P19882	HSP60_YEAST	72	Intra	0	0
C_Lee_010916_ymitos_BS3_XL_A13_A15_10_Rep1.raw;	12357;	14458	778.237	91858.7	6+	2569	MDPNQQPEKPALEQFGTNLTKLAR(21)-DGKLDPVIGRDEEIAR(3):0	1,M(Oxidation[M]);	8.36e-11	10.0778	4661.38	2.00403	429.645	sp|P33416|HSP78_YEAST(107)-sp|P33416|HSP78_YEAST(113)	27	sp|P33416|HSP78_YEAST	P33416	HSP78_YEAST	107	sp|P33416|HSP78_YEAST	P33416	HSP78_YEAST	113	Intra	0	0
C_Lee_010916_ymitos_BS3_XL_A13_A15_10_Rep1.raw;	12396;	14499	786.574	773278	6+	2574	IGRIEFELYDNVVPKTAENFR(15)-ALCTGEKGWGYKGVPFHR(7):0	24,C(Carbamidomethyl[C]);	3.16e-11	10.5003	4709.39	4.01581	851.816	sp|P25719|CYPC_YEAST(49)-sp|P25719|CYPC_YEAST(62)	182	sp|P25719|CYPC_YEAST	P25719	CYPC_YEAST	49	sp|P25719|CYPC_YEAST	P25719	CYPC_YEAST	62	Intra	0	0
C_Lee_010916_ymitos_BS3_XL_A13_A15_10_Rep1.raw;	12398;	14501	933.885	478467	5+	2575	MDPNQQPEKPALEQFGTNLTKLAR(21)-DGKLDPVIGRDEEIAR(3):0	1,M(Oxidation[M]);	7.26e-10	9.13906	4661.38	3.01106	645.403	sp|P33416|HSP78_YEAST(107)-sp|P33416|HSP78_YEAST(113)	27	sp|P33416|HSP78_YEAST	P33416	HSP78_YEAST	107	sp|P33416|HSP78_YEAST	P33416	HSP78_YEAST	113	Intra	0	0
C_Lee_010916_ymitos_BS3_XL_A13_A15_10_Rep1.raw;	12404;	14508	996.343	74471.3	5+	2576	LLQEVASKTNEAAGDGTTSATVLGR(8)-NVLIEQPFGPPKITKDGVTVAK(15):0	null	7.39e-10	9.13136	4976.67	0.00727	1.46052	sp|P19882|HSP60_YEAST(101)-sp|P19882|HSP60_YEAST(72)	83	sp|P19882|HSP60_YEAST	P19882	HSP60_YEAST	101	sp|P19882|HSP60_YEAST	P19882	HSP60_YEAST	72	Intra	0	0
C_Lee_010916_ymitos_BS3_XL_A13_A15_10_Rep1.raw;	12494;	14604	720.548	244742	6+	2588	DSKVNQNLLEDHSFINYKQNVETLDIVR(3)-GKIADFAK(2):0	null	9.9e-09	8.00436	4317.23	0.01841	4.2633	sp|P19414|ACON_YEAST(27)-sp|P19414|ACON_YEAST(310)	172	sp|P19414|ACON_YEAST	P19414	ACON_YEAST	27	sp|P19414|ACON_YEAST	P19414	ACON_YEAST	310	Intra	0	0
C_Lee_010916_ymitos_BS3_XL_A13_A15_10_Rep1.raw;	12499;	14609	1080.82	471730	4+	2589	DSKVNQNLLEDHSFINYKQNVETLDIVR(3)-GKIADFAK(2):0	null	9.95e-13	12.0022	4317.23	2.00856	464.918	sp|P19414|ACON_YEAST(27)-sp|P19414|ACON_YEAST(310)	172	sp|P19414|ACON_YEAST	P19414	ACON_YEAST	27	sp|P19414|ACON_YEAST	P19414	ACON_YEAST	310	Intra	0	0
C_Lee_010916_ymitos_BS3_XL_A13_A15_10_Rep1.raw;	12688;	14811	996.943	289945	5+	2616	LLQEVASKTNEAAGDGTTSATVLGR(8)-NVLIEQPFGPPKITKDGVTVAK(15):0	null	9e-10	9.04576	4976.67	3.00927	604.188	sp|P19882|HSP60_YEAST(101)-sp|P19882|HSP60_YEAST(72)	83	sp|P19882|HSP60_YEAST	P19882	HSP60_YEAST	101	sp|P19882|HSP60_YEAST	P19882	HSP60_YEAST	72	Intra	0	0
C_Lee_010916_ymitos_BS3_XL_A13_A15_10_Rep1.raw;	12718;	14843	1245.93	312039	4+	2621	LLQEVASKTNEAAGDGTTSATVLGR(8)-NVLIEQPFGPPKITKDGVTVAK(15):0	null	1.33e-15	14.8761	4976.67	3.00561	603.453	sp|P19882|HSP60_YEAST(101)-sp|P19882|HSP60_YEAST(72)	83	sp|P19882|HSP60_YEAST	P19882	HSP60_YEAST	101	sp|P19882|HSP60_YEAST	P19882	HSP60_YEAST	72	Intra	0	0
C_Lee_010916_ymitos_BS3_XL_A13_A15_10_Rep1.raw;	12723;	14848	708.994	188943	5+	2622	TIALEKGISLKDVHGTGPR(6)-ITKADIESYLEK(3):0	null	1.64e-11	10.7852	3537.93	2.00475	566.163	sp|P12695|ODP2_YEAST(187)-sp|P12695|ODP2_YEAST(205)	9	sp|P12695|ODP2_YEAST	P12695	ODP2_YEAST	187	sp|P12695|ODP2_YEAST	P12695	ODP2_YEAST	205	Intra	0	0
C_Lee_010916_ymitos_BS3_XL_A13_A15_10_Rep1.raw;	12808;	14939	1245.93	781519	4+	2635	LLQEVASKTNEAAGDGTTSATVLGR(8)-NVLIEQPFGPPKITKDGVTVAK(15):0	null	2.06e-10	9.68613	4976.67	3.00561	603.453	sp|P19882|HSP60_YEAST(101)-sp|P19882|HSP60_YEAST(72)	83	sp|P19882|HSP60_YEAST	P19882	HSP60_YEAST	101	sp|P19882|HSP60_YEAST	P19882	HSP60_YEAST	72	Intra	0	0
C_Lee_010916_ymitos_BS3_XL_A13_A15_10_Rep1.raw;	12868;	15003	996.542	579691	5+	2644	LLQEVASKTNEAAGDGTTSATVLGR(8)-NVLIEQPFGPPKITKDGVTVAK(15):0	null	2.24e-09	8.64975	4976.67	1.00092	201.041	sp|P19882|HSP60_YEAST(101)-sp|P19882|HSP60_YEAST(72)	83	sp|P19882|HSP60_YEAST	P19882	HSP60_YEAST	101	sp|P19882|HSP60_YEAST	P19882	HSP60_YEAST	72	Intra	0	0
C_Lee_010916_ymitos_BS3_XL_A13_A15_10_Rep1.raw;	12873;	15008	930.484	349168	5+	2644	MDPNQQPEKPALEQFGTNLTKLAR(21)-DGKLDPVIGRDEEIAR(3):0	null	2.81e-11	10.5513	4645.38	2.00252	430.799	sp|P33416|HSP78_YEAST(107)-sp|P33416|HSP78_YEAST(113)	27	sp|P33416|HSP78_YEAST	P33416	HSP78_YEAST	107	sp|P33416|HSP78_YEAST	P33416	HSP78_YEAST	113	Intra	0	0
C_Lee_010916_ymitos_BS3_XL_A13_A15_10_Rep1.raw;	12877;	15012	775.237	42944.8	6+	2645	MDPNQQPEKPALEQFGTNLTKLAR(21)-DGKLDPVIGRDEEIAR(3):0	null	6.62e-12	11.1791	4645.38	-0.00472	-1.01584	sp|P33416|HSP78_YEAST(107)-sp|P33416|HSP78_YEAST(113)	27	sp|P33416|HSP78_YEAST	P33416	HSP78_YEAST	107	sp|P33416|HSP78_YEAST	P33416	HSP78_YEAST	113	Intra	0	0
C_Lee_010916_ymitos_BS3_XL_A13_A15_10_Rep1.raw;	12936;	15075	731.536	161237	6+	2654	IEFELYDNVVPKTAENFR(12)-ALCTGEKGWGYKGVPFHR(7):0	21,C(Carbamidomethyl[C]);	3.88e-08	7.41117	4383.18	-0.00868	-1.97985	sp|P25719|CYPC_YEAST(49)-sp|P25719|CYPC_YEAST(62)	182	sp|P25719|CYPC_YEAST	P25719	CYPC_YEAST	49	sp|P25719|CYPC_YEAST	P25719	CYPC_YEAST	62	Intra	0	0
C_Lee_010916_ymitos_BS3_XL_A13_A15_10_Rep1.raw;	12949;	15089	1077.59	131595	4+	2656	LLQEVASKTNEAAGDGTTSATVLGR(8)-NVLIEQPFGPPKITK(12):0	null	6.63e-10	9.17849	4306.31	0.02978	6.91378	sp|P19882|HSP60_YEAST(101)-sp|P19882|HSP60_YEAST(69)	140	sp|P19882|HSP60_YEAST	P19882	HSP60_YEAST	101	sp|P19882|HSP60_YEAST	P19882	HSP60_YEAST	69	Intra	0	0
C_Lee_010916_ymitos_BS3_XL_A13_A15_10_Rep1.raw;	13036;	15182	1077.58	635129	4+	2669	LLQEVASKTNEAAGDGTTSATVLGR(8)-NVLIEQPFGPPKITK(12):0	null	2.4e-09	8.61979	4306.31	0.00242	0.561835	sp|P19882|HSP60_YEAST(101)-sp|P19882|HSP60_YEAST(69)	140	sp|P19882|HSP60_YEAST	P19882	HSP60_YEAST	101	sp|P19882|HSP60_YEAST	P19882	HSP60_YEAST	69	Intra	0	0
C_Lee_010916_ymitos_BS3_XL_A13_A15_10_Rep1.raw;	13141;	15294	805.475	159183	4+	2686	AQGEAKSAELIGEAIKK(6)-ALAKVGDGLLLIR(4):0	null	4.54e-13	12.3429	3217.86	0.00478	1.48499	sp|P50085|PHB2_YEAST(250)-sp|P40961|PHB1_YEAST(232)	100	sp|P50085|PHB2_YEAST	P50085	PHB2_YEAST	250	sp|P40961|PHB1_YEAST	P40961	PHB1_YEAST	232	Inter	1	0
C_Lee_010916_ymitos_BS3_XL_A13_A15_10_Rep1.raw;	13142;	15295	644.58	68048	5+	2686	AQGEAKSAELIGEAIKK(6)-ALAKVGDGLLLIR(4):0	null	3.98e-10	9.40012	3217.86	-0.00048	-0.149121	sp|P50085|PHB2_YEAST(250)-sp|P40961|PHB1_YEAST(232)	100	sp|P50085|PHB2_YEAST	P50085	PHB2_YEAST	250	sp|P40961|PHB1_YEAST	P40961	PHB1_YEAST	232	Inter	1	0
C_Lee_010916_ymitos_BS3_XL_A13_A15_10_Rep1.raw;	13144;	15297	1077.83	183825	4+	2686	LLQEVASKTNEAAGDGTTSATVLGR(8)-NVLIEQPFGPPKITK(12):0	null	3.82e-08	7.41794	4306.31	0.99606	231.195	sp|P19882|HSP60_YEAST(101)-sp|P19882|HSP60_YEAST(69)	140	sp|P19882|HSP60_YEAST	P19882	HSP60_YEAST	101	sp|P19882|HSP60_YEAST	P19882	HSP60_YEAST	69	Intra	0	0
C_Lee_010916_ymitos_BS3_XL_A13_A15_10_Rep1.raw;	13216;	15374	805.474	599351	4+	2698	AQGEAKSAELIGEAIKK(6)-ALAKVGDGLLLIR(4):0	null	8.52e-15	14.0696	3217.86	0.00162	0.503282	sp|P50085|PHB2_YEAST(250)-sp|P40961|PHB1_YEAST(232)	100	sp|P50085|PHB2_YEAST	P50085	PHB2_YEAST	250	sp|P40961|PHB1_YEAST	P40961	PHB1_YEAST	232	Inter	1	0
C_Lee_010916_ymitos_BS3_XL_A13_A15_10_Rep1.raw;	13223;	15381	644.58	525390	5+	2699	AQGEAKSAELIGEAIKK(6)-ALAKVGDGLLLIR(4):0	null	6.14e-12	11.2118	3217.86	-0.00018	-0.05592	sp|P50085|PHB2_YEAST(250)-sp|P40961|PHB1_YEAST(232)	100	sp|P50085|PHB2_YEAST	P50085	PHB2_YEAST	250	sp|P40961|PHB1_YEAST	P40961	PHB1_YEAST	232	Inter	1	0
C_Lee_010916_ymitos_BS3_XL_A13_A15_10_Rep1.raw;	13298;	15461	804.21	85071.3	5+	2710	IGRIEFELYDNVVPKTAENFR(15)-ALCTGEKGWGYK(7):0	24,C(Carbamidomethyl[C]);	5.28e-10	9.27737	4016.01	0.00059	0.146875	sp|P25719|CYPC_YEAST(49)-sp|P25719|CYPC_YEAST(62)	182	sp|P25719|CYPC_YEAST	P25719	CYPC_YEAST	49	sp|P25719|CYPC_YEAST	P25719	CYPC_YEAST	62	Intra	0	0
C_Lee_010916_ymitos_BS3_XL_A13_A15_10_Rep1.raw;	13412;	15582	949.302	209783	5+	2727	AITRPAKQIIENAGEEGSVIIGK(7)-AIFTESVKNVAAGCNPMDLR(8):0	37,C(Carbamidomethyl[C]);40,M(Oxidation[M]);	1.95e-11	10.71	4739.46	2.01176	424.2	sp|P19882|HSP60_YEAST(474)-sp|P19882|HSP60_YEAST(126)	91	sp|P19882|HSP60_YEAST	P19882	HSP60_YEAST	474	sp|P19882|HSP60_YEAST	P19882	HSP60_YEAST	126	Intra	0	0
C_Lee_010916_ymitos_BS3_XL_A13_A15_10_Rep1.raw;	13425;	15597	976.926	99566.3	5+	2729	AITRPAKQIIENAGEEGSVIIGK(7)-AIFTESVKNVAAGCNPMDLRR(8):0	37,C(Carbamidomethyl[C]);	1.1e-13	12.9586	4879.57	0.02356	4.82728	sp|P19882|HSP60_YEAST(474)-sp|P19882|HSP60_YEAST(126)	91	sp|P19882|HSP60_YEAST	P19882	HSP60_YEAST	474	sp|P19882|HSP60_YEAST	P19882	HSP60_YEAST	126	Intra	0	0
C_Lee_010916_ymitos_BS3_XL_A13_A15_10_Rep1.raw;	1343;	2670	938.227	62433.9	4+	808	ALLNNSHLFHQMHTEAQKR(18)-AKTNQDTEGFVK(2):0	null	1.99e-22	21.7011	3748.87	0.00311	0.829359	sp|P09624|DLDH_YEAST(92)-sp|P09624|DLDH_YEAST(421)	78	sp|P09624|DLDH_YEAST	P09624	DLDH_YEAST	92	sp|P09624|DLDH_YEAST	P09624	DLDH_YEAST	421	Intra	0	0
C_Lee_010916_ymitos_BS3_XL_A13_A15_10_Rep1.raw;	13437;	15609	814.603	245504	6+	2731	AITRPAKQIIENAGEEGSVIIGK(7)-AIFTESVKNVAAGCNPMDLRR(8):0	37,C(Carbamidomethyl[C]);	2.37e-10	9.62525	4879.57	2.00695	411.043	sp|P19882|HSP60_YEAST(474)-sp|P19882|HSP60_YEAST(126)	91	sp|P19882|HSP60_YEAST	P19882	HSP60_YEAST	474	sp|P19882|HSP60_YEAST	P19882	HSP60_YEAST	126	Intra	0	0
C_Lee_010916_ymitos_BS3_XL_A13_A15_10_Rep1.raw;	13447;	15620	711.228	164847	6+	2733	SVHEPVQTGLKAVDALVPIGR(11)-VVDALGNPIDGKGPIDAAGR(12):0	null	1.43e-11	10.8447	4257.31	4.01476	941.916	sp|P07251|ATPA_YEAST(188)-sp|P07251|ATPA_YEAST(155)	72	sp|P07251|ATPA_YEAST	P07251	ATPA_YEAST	188	sp|P07251|ATPA_YEAST	P07251	ATPA_YEAST	155	Intra	0	0
C_Lee_010916_ymitos_BS3_XL_A13_A15_10_Rep1.raw;	13466;	15640	814.437	486756	6+	2736	AITRPAKQIIENAGEEGSVIIGK(7)-AIFTESVKNVAAGCNPMDLRR(8):0	37,C(Carbamidomethyl[C]);	1.97e-10	9.70553	4879.57	1.00903	206.701	sp|P19882|HSP60_YEAST(474)-sp|P19882|HSP60_YEAST(126)	91	sp|P19882|HSP60_YEAST	P19882	HSP60_YEAST	474	sp|P19882|HSP60_YEAST	P19882	HSP60_YEAST	126	Intra	0	0
C_Lee_010916_ymitos_BS3_XL_A13_A15_10_Rep1.raw;	13925;	16130	695.406	78471.3	5+	2805	SVHEPVQTGLKAVDALVPIGR(11)-AQVKAPGILPR(4):0	null	5.34e-10	9.27246	3471.99	-0.00038	-0.109416	sp|P07251|ATPA_YEAST(188)-sp|P07251|ATPA_YEAST(169)	165	sp|P07251|ATPA_YEAST	P07251	ATPA_YEAST	188	sp|P07251|ATPA_YEAST	P07251	ATPA_YEAST	169	Intra	0	0
C_Lee_010916_ymitos_BS3_XL_A13_A15_10_Rep1.raw;	13942;	16148	869.006	119821	4+	2808	SVHEPVQTGLKAVDALVPIGR(11)-AQVKAPGILPR(4):0	null	1.47e-08	7.83268	3471.99	0.00274	0.788943	sp|P07251|ATPA_YEAST(188)-sp|P07251|ATPA_YEAST(169)	165	sp|P07251|ATPA_YEAST	P07251	ATPA_YEAST	188	sp|P07251|ATPA_YEAST	P07251	ATPA_YEAST	169	Intra	0	0
C_Lee_010916_ymitos_BS3_XL_A13_A15_10_Rep1.raw;	14012;	16222	736.744	382021	6+	2818	RSVHEPVQTGLKAVDALVPIGR(12)-VVDALGNPIDGKGPIDAAGR(12):0	null	2.14e-14	13.6696	4413.41	1.00635	227.917	sp|P07251|ATPA_YEAST(188)-sp|P07251|ATPA_YEAST(155)	72	sp|P07251|ATPA_YEAST	P07251	ATPA_YEAST	188	sp|P07251|ATPA_YEAST	P07251	ATPA_YEAST	155	Intra	0	0
C_Lee_010916_ymitos_BS3_XL_A13_A15_10_Rep1.raw;	14015;	16225	530.447	130086	7+	2818	VQKDLIEPLDPKDIEIK(12)-PDGLIYLPEIKYR(11):0	null	0.000148	3.82974	3706.05	0.02647	7.14039	sp|P32787|MG101_YEAST(128)-sp|P32787|MG101_YEAST(144)	4	sp|P32787|MG101_YEAST	P32787	MG101_YEAST	128	sp|P32787|MG101_YEAST	P32787	MG101_YEAST	144	Intra	0	0
C_Lee_010916_ymitos_BS3_XL_A13_A15_10_Rep1.raw;	14029;	16240	884.294	820743	5+	2820	RSVHEPVQTGLKAVDALVPIGR(12)-VVDALGNPIDGKGPIDAAGR(12):0	null	8.92e-11	10.0496	4413.41	3.02303	684.339	sp|P07251|ATPA_YEAST(188)-sp|P07251|ATPA_YEAST(155)	72	sp|P07251|ATPA_YEAST	P07251	ATPA_YEAST	188	sp|P07251|ATPA_YEAST	P07251	ATPA_YEAST	155	Intra	0	0
C_Lee_010916_ymitos_BS3_XL_A13_A15_10_Rep1.raw;	14403;	16639	827.72	166131	4+	2877	VLDEVVVDNFDQKLGVDIIR(13)-KAITRPAK(1):0	null	8.03e-09	8.09528	3306.85	-0.00468	-1.41481	sp|P19882|HSP60_YEAST(459)-sp|P19882|HSP60_YEAST(467)	170	sp|P19882|HSP60_YEAST	P19882	HSP60_YEAST	459	sp|P19882|HSP60_YEAST	P19882	HSP60_YEAST	467	Intra	0	0
C_Lee_010916_ymitos_BS3_XL_A13_A15_10_Rep1.raw;	14428;	16665	662.379	185276	5+	2881	VLDEVVVDNFDQKLGVDIIR(13)-KAITRPAK(1):0	null	2.42e-10	9.61618	3306.85	0.00529	1.59922	sp|P19882|HSP60_YEAST(459)-sp|P19882|HSP60_YEAST(467)	170	sp|P19882|HSP60_YEAST	P19882	HSP60_YEAST	459	sp|P19882|HSP60_YEAST	P19882	HSP60_YEAST	467	Intra	0	0
C_Lee_010916_ymitos_BS3_XL_A13_A15_10_Rep1.raw;	14479;	16720	827.721	2.44144e+06	4+	2889	VLDEVVVDNFDQKLGVDIIR(13)-KAITRPAK(1):0	null	1.68e-10	9.77469	3306.85	0.00092	0.278125	sp|P19882|HSP60_YEAST(459)-sp|P19882|HSP60_YEAST(467)	170	sp|P19882|HSP60_YEAST	P19882	HSP60_YEAST	459	sp|P19882|HSP60_YEAST	P19882	HSP60_YEAST	467	Intra	0	0
C_Lee_010916_ymitos_BS3_XL_A13_A15_10_Rep1.raw;	15095;	17377	616.665	148468	6+	2983	FEEAVDRNEKELLSTVMR(10)-KAIAIGEFDTAKK(12):0	null	4.92e-15	14.308	3693.93	0.01941	5.25311	sp|P16547|OM45_YEAST(152)-sp|P16547|OM45_YEAST(140)	47	sp|P16547|OM45_YEAST	P16547	OM45_YEAST	152	sp|P16547|OM45_YEAST	P16547	OM45_YEAST	140	Intra	0	0
C_Lee_010916_ymitos_BS3_XL_A13_A15_10_Rep1.raw;	15114;	17397	740.399	388034	5+	2986	FEEAVDRNEKELLSTVMR(10)-KAIAIGEFDTAKK(12):0	null	1.97e-09	8.70553	3693.93	3.03145	819.761	sp|P16547|OM45_YEAST(152)-sp|P16547|OM45_YEAST(140)	47	sp|P16547|OM45_YEAST	P16547	OM45_YEAST	152	sp|P16547|OM45_YEAST	P16547	OM45_YEAST	140	Intra	0	0
C_Lee_010916_ymitos_BS3_XL_A13_A15_10_Rep1.raw;	15530;	17840	1239.16	147817	4+	3048	KGSVTSVQAVYVPADDLTDPAPATTFAHLDATTVLSR(1)-QLAKSVISR(4):0	null	7.97e-09	8.09854	4952.61	0.00063	0.12718	sp|P00830|ATPB_YEAST(334)-sp|P05626|ATPF_YEAST(209)	372	sp|P00830|ATPB_YEAST	P00830	ATPB_YEAST	334	sp|P05626|ATPF_YEAST	P05626	ATPF_YEAST	209	Inter	1	0
C_Lee_010916_ymitos_BS3_XL_A13_A15_10_Rep1.raw;	15561;	17873	708.523	164740	7+	3053	KGSVTSVQAVYVPADDLTDPAPATTFAHLDATTVLSR(1)-QLAKSVISR(4):0	null	8.96e-07	6.04769	4952.61	-0.00664	-1.34044	sp|P00830|ATPB_YEAST(334)-sp|P05626|ATPF_YEAST(209)	372	sp|P00830|ATPB_YEAST	P00830	ATPB_YEAST	334	sp|P05626|ATPF_YEAST	P05626	ATPF_YEAST	209	Inter	1	0
C_Lee_010916_ymitos_BS3_XL_A13_A15_10_Rep1.raw;	15596;	17910	708.524	101501	7+	3058	KGSVTSVQAVYVPADDLTDPAPATTFAHLDATTVLSR(1)-QLAKSVISR(4):0	null	2.57e-06	5.59007	4952.61	0.00407	0.821621	sp|P00830|ATPB_YEAST(334)-sp|P05626|ATPF_YEAST(209)	372	sp|P00830|ATPB_YEAST	P00830	ATPB_YEAST	334	sp|P05626|ATPF_YEAST	P05626	ATPF_YEAST	209	Inter	1	0
C_Lee_010916_ymitos_BS3_XL_A13_A15_10_Rep1.raw;	15602;	17917	849.839	114701	5+	3059	EAPKSIIELEHYGVPFSR(4)-SSFPKDGTEVLQSIEDRK(5):0	null	9.14e-17	16.0391	4244.16	-0.00295	-0.694908	sp|Q00711|SDHA_YEAST(139)-sp|P21801|SDHB_YEAST(158)	286	sp|Q00711|SDHA_YEAST	Q00711	SDHA_YEAST	139	sp|P21801|SDHB_YEAST	P21801	SDHB_YEAST	158	Inter	1	0
C_Lee_010916_ymitos_BS3_XL_A13_A15_10_Rep1.raw;	15624;	17940	991.531	5852057	5+	3062	KGSVTSVQAVYVPADDLTDPAPATTFAHLDATTVLSR(1)-QLAKSVISR(4):0	null	7.68e-11	10.1146	4952.61	0.00437	0.882182	sp|P00830|ATPB_YEAST(334)-sp|P05626|ATPF_YEAST(209)	372	sp|P00830|ATPB_YEAST	P00830	ATPB_YEAST	334	sp|P05626|ATPF_YEAST	P05626	ATPF_YEAST	209	Inter	1	0
C_Lee_010916_ymitos_BS3_XL_A13_A15_10_Rep1.raw;	15625;	17941	1239.16	1060608	4+	3062	KGSVTSVQAVYVPADDLTDPAPATTFAHLDATTVLSR(1)-QLAKSVISR(4):0	null	5.42e-12	11.266	4952.61	-0.00037	-0.074693	sp|P00830|ATPB_YEAST(334)-sp|P05626|ATPF_YEAST(209)	372	sp|P00830|ATPB_YEAST	P00830	ATPB_YEAST	334	sp|P05626|ATPF_YEAST	P05626	ATPF_YEAST	209	Inter	1	0
C_Lee_010916_ymitos_BS3_XL_A13_A15_10_Rep1.raw;	15636;	17953	826.443	505414	6+	3064	KGSVTSVQAVYVPADDLTDPAPATTFAHLDATTVLSR(1)-QLAKSVISR(4):0	null	5.37e-09	8.27003	4952.61	0.00316	0.637917	sp|P00830|ATPB_YEAST(334)-sp|P05626|ATPF_YEAST(209)	372	sp|P00830|ATPB_YEAST	P00830	ATPB_YEAST	334	sp|P05626|ATPF_YEAST	P05626	ATPF_YEAST	209	Inter	1	0
C_Lee_010916_ymitos_BS3_XL_A13_A15_10_Rep1.raw;	15650;	17968	708.87	553881	6+	3066	EAPKSIIELEHYGVPFSR(4)-SSFPKDGTEVLQSIEDRK(5):0	null	8.3e-11	10.0809	4244.16	3.0098	708.491	sp|Q00711|SDHA_YEAST(139)-sp|P21801|SDHB_YEAST(158)	286	sp|Q00711|SDHA_YEAST	Q00711	SDHA_YEAST	139	sp|P21801|SDHB_YEAST	P21801	SDHB_YEAST	158	Inter	1	0
C_Lee_010916_ymitos_BS3_XL_A13_A15_10_Rep1.raw;	15671;	17991	1062.05	134011	4+	3069	EAPKSIIELEHYGVPFSR(4)-SSFPKDGTEVLQSIEDRK(5):0	null	1.53e-12	11.8153	4244.16	-0.00899	-2.1177	sp|Q00711|SDHA_YEAST(139)-sp|P21801|SDHB_YEAST(158)	286	sp|Q00711|SDHA_YEAST	Q00711	SDHA_YEAST	139	sp|P21801|SDHB_YEAST	P21801	SDHB_YEAST	158	Inter	1	0
C_Lee_010916_ymitos_BS3_XL_A13_A15_10_Rep1.raw;	15688;	18009	849.841	417499	5+	3072	EAPKSIIELEHYGVPFSR(4)-SSFPKDGTEVLQSIEDRK(5):0	null	3.77e-17	16.4237	4244.16	0.00435	1.02469	sp|Q00711|SDHA_YEAST(139)-sp|P21801|SDHB_YEAST(158)	286	sp|Q00711|SDHA_YEAST	Q00711	SDHA_YEAST	139	sp|P21801|SDHB_YEAST	P21801	SDHB_YEAST	158	Inter	1	0
C_Lee_010916_ymitos_BS3_XL_A13_A15_10_Rep1.raw;	15723;	18046	991.529	239744	5+	3077	KGSVTSVQAVYVPADDLTDPAPATTFAHLDATTVLSR(1)-QLAKSVISR(4):0	null	1.48e-10	9.82974	4952.61	-0.00693	-1.39898	sp|P00830|ATPB_YEAST(334)-sp|P05626|ATPF_YEAST(209)	372	sp|P00830|ATPB_YEAST	P00830	ATPB_YEAST	334	sp|P05626|ATPF_YEAST	P05626	ATPF_YEAST	209	Inter	1	0
C_Lee_010916_ymitos_BS3_XL_A13_A15_10_Rep1.raw;	15749;	18073	708.869	324254	6+	3080	EAPKSIIELEHYGVPFSR(4)-SSFPKDGTEVLQSIEDRK(5):0	null	5.21e-12	11.2832	4244.16	3.00794	708.054	sp|Q00711|SDHA_YEAST(139)-sp|P21801|SDHB_YEAST(158)	286	sp|Q00711|SDHA_YEAST	Q00711	SDHA_YEAST	139	sp|P21801|SDHB_YEAST	P21801	SDHB_YEAST	158	Inter	1	0
C_Lee_010916_ymitos_BS3_XL_A13_A15_10_Rep1.raw;	15824;	18153	991.731	338613	5+	3092	KGSVTSVQAVYVPADDLTDPAPATTFAHLDATTVLSR(1)-QLAKSVISR(4):0	null	6.39e-11	10.1945	4952.61	1.00657	203.158	sp|P00830|ATPB_YEAST(334)-sp|P05626|ATPF_YEAST(209)	372	sp|P00830|ATPB_YEAST	P00830	ATPB_YEAST	334	sp|P05626|ATPF_YEAST	P05626	ATPF_YEAST	209	Inter	1	0
C_Lee_010916_ymitos_BS3_XL_A13_A15_10_Rep1.raw;	15945;	18283	991.933	278503	5+	3111	KGSVTSVQAVYVPADDLTDPAPATTFAHLDATTVLSR(1)-QLAKSVISR(4):0	null	2.05e-11	10.6882	4952.61	2.01337	406.279	sp|P00830|ATPB_YEAST(334)-sp|P05626|ATPF_YEAST(209)	372	sp|P00830|ATPB_YEAST	P00830	ATPB_YEAST	334	sp|P05626|ATPF_YEAST	P05626	ATPF_YEAST	209	Inter	1	0
C_Lee_010916_ymitos_BS3_XL_A13_A15_10_Rep1.raw;	15961;	18300	773.701	115337	4+	3113	AQGEAKSAELIGEAIK(6)-ALAKVGDGLLLIR(4):0	null	4.89e-11	10.3107	3089.77	1.0033	324.506	sp|P50085|PHB2_YEAST(250)-sp|P40961|PHB1_YEAST(232)	100	sp|P50085|PHB2_YEAST	P50085	PHB2_YEAST	250	sp|P40961|PHB1_YEAST	P40961	PHB1_YEAST	232	Inter	1	0
C_Lee_010916_ymitos_BS3_XL_A13_A15_10_Rep1.raw;	16136;	18487	991.731	160324	5+	3139	KGSVTSVQAVYVPADDLTDPAPATTFAHLDATTVLSR(1)-QLAKSVISR(4):0	null	1e-09	9	4952.61	1.00292	202.421	sp|P00830|ATPB_YEAST(334)-sp|P05626|ATPF_YEAST(209)	372	sp|P00830|ATPB_YEAST	P00830	ATPB_YEAST	334	sp|P05626|ATPF_YEAST	P05626	ATPF_YEAST	209	Inter	1	0
C_Lee_010916_ymitos_BS3_XL_A13_A15_10_Rep1.raw;	16436;	18806	852.671	433792	5+	3183	SVHEPVQTGLKAVDALVPIGR(11)-VVDALGNPIDGKGPIDAAGR(12):0	null	4.44e-14	13.3526	4257.31	1.00464	235.868	sp|P07251|ATPA_YEAST(188)-sp|P07251|ATPA_YEAST(155)	72	sp|P07251|ATPA_YEAST	P07251	ATPA_YEAST	188	sp|P07251|ATPA_YEAST	P07251	ATPA_YEAST	155	Intra	0	0
C_Lee_010916_ymitos_BS3_XL_A13_A15_10_Rep1.raw;	16453;	18824	1065.59	259434	4+	3186	SVHEPVQTGLKAVDALVPIGR(11)-VVDALGNPIDGKGPIDAAGR(12):0	null	2.56e-12	11.5918	4257.31	1.00565	236.105	sp|P07251|ATPA_YEAST(188)-sp|P07251|ATPA_YEAST(155)	72	sp|P07251|ATPA_YEAST	P07251	ATPA_YEAST	188	sp|P07251|ATPA_YEAST	P07251	ATPA_YEAST	155	Intra	0	0
C_Lee_010916_ymitos_BS3_XL_A13_A15_10_Rep1.raw;	16538;	18915	852.472	166506	5+	3198	SVHEPVQTGLKAVDALVPIGR(11)-VVDALGNPIDGKGPIDAAGR(12):0	null	1.24e-09	8.90658	4257.31	0.01009	2.36947	sp|P07251|ATPA_YEAST(188)-sp|P07251|ATPA_YEAST(155)	72	sp|P07251|ATPA_YEAST	P07251	ATPA_YEAST	188	sp|P07251|ATPA_YEAST	P07251	ATPA_YEAST	155	Intra	0	0
C_Lee_010916_ymitos_BS3_XL_A13_A15_10_Rep1.raw;	17221;	19643	1151.85	268042	4+	3300	EITTSEEIAQVATISANGDSHVGKLLASAMEK(24)-VIEFLSANKK(9):0	30,M(Oxidation[M]);	9.57e-08	7.01909	4601.38	2.00993	436.524	sp|P19882|HSP60_YEAST(181)-sp|P19882|HSP60_YEAST(156)	3	sp|P19882|HSP60_YEAST	P19882	HSP60_YEAST	181	sp|P19882|HSP60_YEAST	P19882	HSP60_YEAST	156	Intra	0	0
C_Lee_010916_ymitos_BS3_XL_A13_A15_10_Rep1.raw;	17391;	19825	1030.52	76188.3	4+	3327	EAPKSIIELEHYGVPFSR(4)-SSFPKDGTEVLQSIEDR(5):0	null	7.15e-09	8.14569	4116.07	1.98977	483.063	sp|Q00711|SDHA_YEAST(139)-sp|P21801|SDHB_YEAST(158)	286	sp|Q00711|SDHA_YEAST	Q00711	SDHA_YEAST	139	sp|P21801|SDHB_YEAST	P21801	SDHB_YEAST	158	Inter	1	0
C_Lee_010916_ymitos_BS3_XL_A13_A15_10_Rep1.raw;	17412;	19847	824.623	256537	5+	3330	EAPKSIIELEHYGVPFSR(4)-SSFPKDGTEVLQSIEDR(5):0	null	3.81e-16	15.4191	4116.07	2.00986	487.938	sp|Q00711|SDHA_YEAST(139)-sp|P21801|SDHB_YEAST(158)	286	sp|Q00711|SDHA_YEAST	Q00711	SDHA_YEAST	139	sp|P21801|SDHB_YEAST	P21801	SDHB_YEAST	158	Inter	1	0
C_Lee_010916_ymitos_BS3_XL_A13_A15_10_Rep1.raw;	17479;	19919	953.507	583475	4+	3340	LSILFEDVYVKGTETPTLR(11)-GRIPEDTWDFKK(11):0	null	1.16e-12	11.9355	3808.99	1.00514	263.747	sp|P16387|ODPA_YEAST(393)-sp|P16387|ODPA_YEAST(412)	6	sp|P16387|ODPA_YEAST	P16387	ODPA_YEAST	393	sp|P16387|ODPA_YEAST	P16387	ODPA_YEAST	412	Intra	0	0
C_Lee_010916_ymitos_BS3_XL_A13_A15_10_Rep1.raw;	17506;	19948	824.222	1488709	5+	3344	EAPKSIIELEHYGVPFSR(4)-SSFPKDGTEVLQSIEDR(5):0	null	1.61e-14	13.7932	4116.07	0.00241	0.585367	sp|Q00711|SDHA_YEAST(139)-sp|P21801|SDHB_YEAST(158)	286	sp|Q00711|SDHA_YEAST	Q00711	SDHA_YEAST	139	sp|P21801|SDHB_YEAST	P21801	SDHB_YEAST	158	Inter	1	0
C_Lee_010916_ymitos_BS3_XL_A13_A15_10_Rep1.raw;	17552;	19997	1030.02	293959	4+	3350	EAPKSIIELEHYGVPFSR(4)-SSFPKDGTEVLQSIEDR(5):0	null	1.22e-13	12.9136	4116.07	-0.00047	-0.114159	sp|Q00711|SDHA_YEAST(139)-sp|P21801|SDHB_YEAST(158)	286	sp|Q00711|SDHA_YEAST	Q00711	SDHA_YEAST	139	sp|P21801|SDHB_YEAST	P21801	SDHB_YEAST	158	Inter	1	0
C_Lee_010916_ymitos_BS3_XL_A13_A15_10_Rep1.raw;	17613;	20062	922.091	392972	5+	3360	TFYKNMLTEHTELLNIFNR(4)-TNQKVGAQPNALATTVLAAAK(4):0	6,M(Oxidation[M]);	2.22e-11	10.6536	4603.41	2.00915	436.162	sp|P39676|FHP_YEAST(30)-sp|P39676|FHP_YEAST(49)	333	sp|P39676|FHP_YEAST	P39676	FHP_YEAST	30	sp|P39676|FHP_YEAST	P39676	FHP_YEAST	49	Intra	0	0
C_Lee_010916_ymitos_BS3_XL_A13_A15_10_Rep1.raw;	17653;	20104	1151.86	60298.1	4+	3366	TFYKNMLTEHTELLNIFNR(4)-TNQKVGAQPNALATTVLAAAK(4):0	6,M(Oxidation[M]);	8.22e-10	9.08513	4603.41	-0.00866	-1.88081	sp|P39676|FHP_YEAST(30)-sp|P39676|FHP_YEAST(49)	333	sp|P39676|FHP_YEAST	P39676	FHP_YEAST	30	sp|P39676|FHP_YEAST	P39676	FHP_YEAST	49	Intra	0	0
C_Lee_010916_ymitos_BS3_XL_A13_A15_10_Rep1.raw;	17962;	20434	942.288	28177.2	4+	3412	SVHEPVQTGLKAVDALVPIGR(11)-TAVALDTILNQKR(12):0	null	7.15e-11	10.1457	3765.12	0.00839	2.22775	sp|P07251|ATPA_YEAST(188)-sp|P07251|ATPA_YEAST(224)	41	sp|P07251|ATPA_YEAST	P07251	ATPA_YEAST	188	sp|P07251|ATPA_YEAST	P07251	ATPA_YEAST	224	Intra	0	0
C_Lee_010916_ymitos_BS3_XL_A13_A15_10_Rep1.raw;	18103;	20584	969.294	215552	5+	3435	FLVSNGEKLEEIDSDSKDIYTVSFGIR(8)-NFTDIQKGLNTAYR(7):0	null	2.72e-10	9.56543	4838.43	3.0041	620.369	sp|P49017|COQ5_YEAST(182)-sp|P49017|COQ5_YEAST(208)	126	sp|P49017|COQ5_YEAST	P49017	COQ5_YEAST	182	sp|P49017|COQ5_YEAST	P49017	COQ5_YEAST	208	Intra	0	0
C_Lee_010916_ymitos_BS3_XL_A13_A15_10_Rep1.raw;	18484;	20990	970.33	259688	5+	3494	IGVLANHVPTVEQLLPGVVEVMEGSNSKK(28)-SSLKTELQTASVLNR(4):0	22,M(Oxidation[M]);	7.37e-11	10.1325	4843.6	3.01457	621.866	sp|Q12165|ATPD_YEAST(88)-sp|P21306|ATP5E_YEAST(27)	256	sp|Q12165|ATPD_YEAST	Q12165	ATPD_YEAST	88	sp|P21306|ATP5E_YEAST	P21306	ATP5E_YEAST	27	Inter	1	0
C_Lee_010916_ymitos_BS3_XL_A13_A15_10_Rep1.raw;	18572;	21084	970.331	224138	5+	3508	IGVLANHVPTVEQLLPGVVEVMEGSNSKK(28)-SSLKTELQTASVLNR(4):0	22,M(Oxidation[M]);	5.24e-10	9.28067	4843.6	3.01642	622.247	sp|Q12165|ATPD_YEAST(88)-sp|P21306|ATP5E_YEAST(27)	256	sp|Q12165|ATPD_YEAST	Q12165	ATPD_YEAST	88	sp|P21306|ATP5E_YEAST	P21306	ATP5E_YEAST	27	Inter	1	0
C_Lee_010916_ymitos_BS3_XL_A13_A15_10_Rep1.raw;	18948;	21485	784.032	222069	5+	3568	FDRGFISPYFITDPKSSK(15)-VEFEKPLLLLSEKK(5):0	null	6.45e-15	14.1904	3914.11	1.01034	257.995	sp|P19882|HSP60_YEAST(230)-sp|P19882|HSP60_YEAST(238)	72	sp|P19882|HSP60_YEAST	P19882	HSP60_YEAST	230	sp|P19882|HSP60_YEAST	P19882	HSP60_YEAST	238	Intra	0	0
C_Lee_010916_ymitos_BS3_XL_A13_A15_10_Rep1.raw;	18952;	21489	653.527	190944	6+	3568	FDRGFISPYFITDPKSSK(15)-VEFEKPLLLLSEKK(5):0	null	2.56e-13	12.5918	3914.11	1.00589	256.858	sp|P19882|HSP60_YEAST(230)-sp|P19882|HSP60_YEAST(238)	72	sp|P19882|HSP60_YEAST	P19882	HSP60_YEAST	230	sp|P19882|HSP60_YEAST	P19882	HSP60_YEAST	238	Intra	0	0
C_Lee_010916_ymitos_BS3_XL_A13_A15_10_Rep1.raw;	19403;	21970	890.696	352128	5+	3639	VLDEVVVDNFDQKLGVDIIRK(13)-AAVEEGILPGGGTALVKASR(17):0	null	1.8e-10	9.74473	4446.44	2.00878	451.467	sp|P19882|HSP60_YEAST(459)-sp|P19882|HSP60_YEAST(443)	63	sp|P19882|HSP60_YEAST	P19882	HSP60_YEAST	459	sp|P19882|HSP60_YEAST	P19882	HSP60_YEAST	443	Intra	0	0
C_Lee_010916_ymitos_BS3_XL_A13_A15_10_Rep1.raw;	19822;	22417	942.507	146368	5+	3706	VTGADVPTPYAKELEDFAFPDTPTIVKAVK(27)-KYGVSAEVINLR(1):0	null	5.8e-12	11.2366	4704.49	3.00652	638.529	sp|P32473|ODPB_YEAST(357)-sp|P32473|ODPB_YEAST(264)	27	sp|P32473|ODPB_YEAST	P32473	ODPB_YEAST	357	sp|P32473|ODPB_YEAST	P32473	ODPB_YEAST	264	Intra	0	0
C_Lee_010916_ymitos_BS3_XL_A13_A15_10_Rep1.raw;	19847;	22444	942.709	436317	5+	3711	VTGADVPTPYAKELEDFAFPDTPTIVKAVK(27)-KYGVSAEVINLR(1):0	null	1.72e-10	9.76447	4704.49	4.01447	852.417	sp|P32473|ODPB_YEAST(357)-sp|P32473|ODPB_YEAST(264)	27	sp|P32473|ODPB_YEAST	P32473	ODPB_YEAST	357	sp|P32473|ODPB_YEAST	P32473	ODPB_YEAST	264	Intra	0	0
C_Lee_010916_ymitos_BS3_XL_A13_A15_10_Rep1.raw;	19991;	22598	919.093	368827	5+	3733	TFYKNMLTEHTELLNIFNR(4)-TNQKVGAQPNALATTVLAAAK(4):0	null	1.74e-14	13.7595	4587.42	3.01196	655.995	sp|P39676|FHP_YEAST(30)-sp|P39676|FHP_YEAST(49)	333	sp|P39676|FHP_YEAST	P39676	FHP_YEAST	30	sp|P39676|FHP_YEAST	P39676	FHP_YEAST	49	Intra	0	0
C_Lee_010916_ymitos_BS3_XL_A13_A15_10_Rep1.raw;	20005;	22613	700.191	300582	5+	3735	GFISPYFITDPKSSK(12)-VEFEKPLLLLSEKK(5):0	null	6.62e-12	11.1791	3495.92	0.00085	0.243071	sp|P19882|HSP60_YEAST(230)-sp|P19882|HSP60_YEAST(238)	72	sp|P19882|HSP60_YEAST	P19882	HSP60_YEAST	230	sp|P19882|HSP60_YEAST	P19882	HSP60_YEAST	238	Intra	0	0
C_Lee_010916_ymitos_BS3_XL_A13_A15_10_Rep1.raw;	20022;	22631	874.986	263817	4+	3738	GFISPYFITDPKSSK(12)-VEFEKPLLLLSEKK(5):0	null	3.01e-10	9.52143	3495.92	-0.00126	-0.360317	sp|P19882|HSP60_YEAST(230)-sp|P19882|HSP60_YEAST(238)	72	sp|P19882|HSP60_YEAST	P19882	HSP60_YEAST	230	sp|P19882|HSP60_YEAST	P19882	HSP60_YEAST	238	Intra	0	0
C_Lee_010916_ymitos_BS3_XL_A13_A15_10_Rep1.raw;	20082;	22696	700.191	432743	5+	3747	GFISPYFITDPKSSK(12)-VEFEKPLLLLSEKK(5):0	null	7.46e-18	17.1273	3495.92	0.0021	0.600528	sp|P19882|HSP60_YEAST(230)-sp|P19882|HSP60_YEAST(238)	72	sp|P19882|HSP60_YEAST	P19882	HSP60_YEAST	230	sp|P19882|HSP60_YEAST	P19882	HSP60_YEAST	238	Intra	0	0
C_Lee_010916_ymitos_BS3_XL_A13_A15_10_Rep1.raw;	20172;	22792	1162.11	132708	4+	3760	LHPVVTPKDVPANASFNLEDPNIDFER(8)-VILNAVESLKEAST(10):0	null	8.39e-09	8.07624	4644.4	0.00348	0.749127	sp|P81449|ATPJ_YEAST(63)-sp|P81449|ATPJ_YEAST(92)	90	sp|P81449|ATPJ_YEAST	P81449	ATPJ_YEAST	63	sp|P81449|ATPJ_YEAST	P81449	ATPJ_YEAST	92	Intra	0	0
C_Lee_010916_ymitos_BS3_XL_A13_A15_10_Rep1.raw;	2018;	3399	632.353	43124.5	5+	924	TIALEKGISLKDVHGTGPR(6)-KSDVAAPQGR(1):0	null	5.13e-12	11.2899	3156.73	0.004	1.26673	sp|P12695|ODP2_YEAST(187)-sp|P12695|ODP2_YEAST(164)	9	sp|P12695|ODP2_YEAST	P12695	ODP2_YEAST	187	sp|P12695|ODP2_YEAST	P12695	ODP2_YEAST	164	Intra	0	0
C_Lee_010916_ymitos_BS3_XL_A13_A15_10_Rep1.raw;	20465;	23104	1127.06	87925.5	4+	3807	YDYAVAEQCPVKSAEDQLYAITFR(12)-KGLGNPLLYDGVER(1):0	9,C(Carbamidomethyl[C]);	3.11e-15	14.5072	4504.23	0.00182	0.403974	sp|P07257|QCR2_YEAST(140)-sp|P07257|QCR2_YEAST(153)	81	sp|P07257|QCR2_YEAST	P07257	QCR2_YEAST	140	sp|P07257|QCR2_YEAST	P07257	QCR2_YEAST	153	Intra	0	0
C_Lee_010916_ymitos_BS3_XL_A13_A15_10_Rep1.raw;	20545;	23190	1127.06	71260.9	4+	3820	YDYAVAEQCPVKSAEDQLYAITFR(12)-KGLGNPLLYDGVER(1):0	9,C(Carbamidomethyl[C]);	3.46e-15	14.4609	4504.23	-0.00406	-0.901175	sp|P07257|QCR2_YEAST(140)-sp|P07257|QCR2_YEAST(153)	81	sp|P07257|QCR2_YEAST	P07257	QCR2_YEAST	140	sp|P07257|QCR2_YEAST	P07257	QCR2_YEAST	153	Intra	0	0
C_Lee_010916_ymitos_BS3_XL_A13_A15_10_Rep1.raw;	20707;	23363	1180.15	181406	4+	3847	KALKDAGLSTSDISEVLLVGGMSR(1)-AQFETLTAPLVKRTVDPVK(12):0	22,M(Oxidation[M]);	1.82e-08	7.73993	4712.57	4.00522	848.999	sp|P0CS90|HSP77_YEAST(345)-sp|P0CS90|HSP77_YEAST(337)	2	sp|P0CS90|HSP77_YEAST	P0CS90	HSP77_YEAST	345	sp|P0CS90|HSP77_YEAST	P0CS90	HSP77_YEAST	337	Intra	0	0
C_Lee_010916_ymitos_BS3_XL_A13_A15_10_Rep1.raw;	21021;	23698	1057.85	2.09746e+06	4+	3899	NVLIEQPFGPPKITKDGVTVAK(15)-GVETLAEAVAATLGPKGR(16):0	null	2.11e-09	8.67572	4227.35	0.00302	0.714225	sp|P19882|HSP60_YEAST(72)-sp|P19882|HSP60_YEAST(55)	60	sp|P19882|HSP60_YEAST	P19882	HSP60_YEAST	72	sp|P19882|HSP60_YEAST	P19882	HSP60_YEAST	55	Intra	0	0
C_Lee_010916_ymitos_BS3_XL_A13_A15_10_Rep1.raw;	21114;	23797	1057.84	308670	4+	3913	NVLIEQPFGPPKITKDGVTVAK(15)-GVETLAEAVAATLGPKGR(16):0	null	9.75e-08	7.011	4227.35	-0.0009	-0.212849	sp|P19882|HSP60_YEAST(72)-sp|P19882|HSP60_YEAST(55)	60	sp|P19882|HSP60_YEAST	P19882	HSP60_YEAST	72	sp|P19882|HSP60_YEAST	P19882	HSP60_YEAST	55	Intra	0	0
C_Lee_010916_ymitos_BS3_XL_A13_A15_10_Rep1.raw;	21423;	24127	996.923	202941	5+	3964	DFQSYIVSSLPGSTDKSLDFLNQSFIQQK(16)-GKDLSPAINYTKLK(12):0	null	9.8e-10	9.00877	4976.57	3.01054	604.455	sp|P07256|QCR1_YEAST(115)-sp|P07257|QCR2_YEAST(322)	45	sp|P07256|QCR1_YEAST	P07256	QCR1_YEAST	115	sp|P07257|QCR2_YEAST	P07257	QCR2_YEAST	322	Inter	1	0
C_Lee_010916_ymitos_BS3_XL_A13_A15_10_Rep1.raw;	21476;	24184	758.211	28554.9	5+	3973	FDRGFISPYFITDPKSSK(15)-VEFEKPLLLLSEK(5):0	null	1.15e-11	10.9393	3786.02	0.0022	0.580931	sp|P19882|HSP60_YEAST(230)-sp|P19882|HSP60_YEAST(238)	72	sp|P19882|HSP60_YEAST	P19882	HSP60_YEAST	230	sp|P19882|HSP60_YEAST	P19882	HSP60_YEAST	238	Intra	0	0
C_Lee_010916_ymitos_BS3_XL_A13_A15_10_Rep1.raw;	21559;	24273	1162.63	54159.9	4+	3987	TVDGSQANLEQTLLPSVSLLLAENNISKQK(28)-ALKEIAPSGSNGR(3):0	null	6.96e-14	13.1574	4646.48	-0.00124	-0.266811	sp|P16451|ODPX_YEAST(185)-sp|P16451|ODPX_YEAST(190)	2	sp|P16451|ODPX_YEAST	P16451	ODPX_YEAST	185	sp|P16451|ODPX_YEAST	P16451	ODPX_YEAST	190	Intra	0	0
C_Lee_010916_ymitos_BS3_XL_A13_A15_10_Rep1.raw;	21744;	24471	972.566	97977.7	5+	4017	AVNLAYLVKNANVGTIPSVLTAR(9)-FKQAQNIIKPIVPGTIVPSGTK(9):0	null	1.29e-09	8.88941	4856.79	1.00532	206.907	sp|Q12428|PRPD_YEAST(268)-sp|Q12428|PRPD_YEAST(87)	100	sp|Q12428|PRPD_YEAST	Q12428	PRPD_YEAST	268	sp|Q12428|PRPD_YEAST	Q12428	PRPD_YEAST	87	Intra	0	0
C_Lee_010916_ymitos_BS3_XL_A13_A15_10_Rep1.raw;	2208;	3603	923.428	149241	5+	957	NMAEEFEYDDEPDEQGNPKK(19)-PGKLSDYIPGPYPNEQAAR(3):0	2,M(Oxidation[M]);	3.16e-14	13.5003	4610.07	2.03442	441.008	sp|P07143|CY1_YEAST(145)-sp|P07143|CY1_YEAST(150)	202	sp|P07143|CY1_YEAST	P07143	CY1_YEAST	145	sp|P07143|CY1_YEAST	P07143	CY1_YEAST	150	Intra	0	0
C_Lee_010916_ymitos_BS3_XL_A13_A15_10_Rep1.raw;	2219;	3615	1154.28	234747	4+	959	NMAEEFEYDDEPDEQGNPKK(19)-PGKLSDYIPGPYPNEQAAR(3):0	2,M(Oxidation[M]);	4.75e-09	8.32331	4610.07	3.02922	656.513	sp|P07143|CY1_YEAST(145)-sp|P07143|CY1_YEAST(150)	202	sp|P07143|CY1_YEAST	P07143	CY1_YEAST	145	sp|P07143|CY1_YEAST	P07143	CY1_YEAST	150	Intra	0	0
C_Lee_010916_ymitos_BS3_XL_A13_A15_10_Rep1.raw;	22440;	25213	1222.66	177080	4+	4128	ACTLAAKDIPAVNGAIEGDQIVYR(7)-DYTDISVAVATPKGLVTPVVR(13):0	2,C(Carbamidomethyl[C]);	1.27e-07	6.8962	4882.58	4.01312	821.082	sp|P19262|ODO2_YEAST(306)-sp|P19262|ODO2_YEAST(336)	1	sp|P19262|ODO2_YEAST	P19262	ODO2_YEAST	306	sp|P19262|ODO2_YEAST	P19262	ODO2_YEAST	336	Intra	0	0
C_Lee_010916_ymitos_BS3_XL_A13_A15_10_Rep1.raw;	22801;	25599	842.962	120512	4+	4187	GFISPYFITDPKSSK(12)-VEFEKPLLLLSEK(5):0	null	3.37e-14	13.4724	3367.82	-0.00102	-0.302776	sp|P19882|HSP60_YEAST(230)-sp|P19882|HSP60_YEAST(238)	72	sp|P19882|HSP60_YEAST	P19882	HSP60_YEAST	230	sp|P19882|HSP60_YEAST	P19882	HSP60_YEAST	238	Intra	0	0
C_Lee_010916_ymitos_BS3_XL_A13_A15_10_Rep1.raw;	22879;	25683	842.963	554122	4+	4201	GFISPYFITDPKSSK(12)-VEFEKPLLLLSEK(5):0	null	5.55e-09	8.25571	3367.82	0.00094	0.279029	sp|P19882|HSP60_YEAST(230)-sp|P19882|HSP60_YEAST(238)	72	sp|P19882|HSP60_YEAST	P19882	HSP60_YEAST	230	sp|P19882|HSP60_YEAST	P19882	HSP60_YEAST	238	Intra	0	0
C_Lee_010916_ymitos_BS3_XL_A13_A15_10_Rep1.raw;	2290;	3691	923.427	358629	5+	971	NMAEEFEYDDEPDEQGNPKK(19)-PGKLSDYIPGPYPNEQAAR(3):0	2,M(Oxidation[M]);	9.99e-15	14.0004	4610.07	2.02682	439.361	sp|P07143|CY1_YEAST(145)-sp|P07143|CY1_YEAST(150)	202	sp|P07143|CY1_YEAST	P07143	CY1_YEAST	145	sp|P07143|CY1_YEAST	P07143	CY1_YEAST	150	Intra	0	0
C_Lee_010916_ymitos_BS3_XL_A13_A15_10_Rep1.raw;	23002;	25814	790.823	46980.9	5+	4221	FGLEGLESVVPGIKTLVDR(14)-KPNESIFSEFKGSSAR(1):0	null	1.12e-13	12.9508	3949.08	-0.00246	-0.622771	sp|P20967|ODO1_YEAST(285)-sp|P20967|ODO1_YEAST(318)	42	sp|P20967|ODO1_YEAST	P20967	ODO1_YEAST	285	sp|P20967|ODO1_YEAST	P20967	ODO1_YEAST	318	Intra	0	0
C_Lee_010916_ymitos_BS3_XL_A13_A15_10_Rep1.raw;	23010;	25823	887.679	36166.4	5+	4223	SAQLLREYGIGTPEGFPAFTPEEAFEAAKK(29)-LNTNKLVIK(5):0	null	1.87e-09	8.72816	4433.35	0.00813	1.83341	sp|P53312|SUCB_YEAST(66)-sp|P53312|SUCB_YEAST(72)	32	sp|P53312|SUCB_YEAST	P53312	SUCB_YEAST	66	sp|P53312|SUCB_YEAST	P53312	SUCB_YEAST	72	Intra	0	0
C_Lee_010916_ymitos_BS3_XL_A13_A15_10_Rep1.raw;	23545;	26396	966.531	129480	5+	4313	IGVLANHVPTVEQLLPGVVEVMEGSNSKK(28)-SSLKTELQTASVLNR(4):0	null	2.37e-15	14.6253	4827.61	0.01258	2.6053	sp|Q12165|ATPD_YEAST(88)-sp|P21306|ATP5E_YEAST(27)	256	sp|Q12165|ATPD_YEAST	Q12165	ATPD_YEAST	88	sp|P21306|ATP5E_YEAST	P21306	ATP5E_YEAST	27	Inter	1	0
C_Lee_010916_ymitos_BS3_XL_A13_A15_10_Rep1.raw;	23632;	26489	967.13	430715	5+	4328	IGVLANHVPTVEQLLPGVVEVMEGSNSKK(28)-SSLKTELQTASVLNR(4):0	null	6.81e-12	11.1669	4827.61	3.00728	622.416	sp|Q12165|ATPD_YEAST(88)-sp|P21306|ATP5E_YEAST(27)	256	sp|Q12165|ATPD_YEAST	Q12165	ATPD_YEAST	88	sp|P21306|ATP5E_YEAST	P21306	ATP5E_YEAST	27	Inter	1	0
C_Lee_010916_ymitos_BS3_XL_A13_A15_10_Rep1.raw;	24017;	26902	856.736	190461	4+	4393	FLSQPFAVAEVFTGIPGKLVR(18)-LKDTVASFK(2):0	null	2.08e-15	14.6819	3420.91	2.00927	586.833	sp|P00830|ATPB_YEAST(463)-sp|P00830|ATPB_YEAST(468)	61	sp|P00830|ATPB_YEAST	P00830	ATPB_YEAST	463	sp|P00830|ATPB_YEAST	P00830	ATPB_YEAST	468	Intra	0	0
C_Lee_010916_ymitos_BS3_XL_A13_A15_10_Rep1.raw;	24160;	27055	954.139	20823.8	5+	4417	TGNIVDVPVGPGLLGRVVDALGNPIDGKGPIDAAGR(28)-AQVKAPGILPR(4):0	null	9.09e-11	10.0414	4765.66	-0.00319	-0.669231	sp|P07251|ATPA_YEAST(155)-sp|P07251|ATPA_YEAST(169)	119	sp|P07251|ATPA_YEAST	P07251	ATPA_YEAST	155	sp|P07251|ATPA_YEAST	P07251	ATPA_YEAST	169	Intra	0	0
C_Lee_010916_ymitos_BS3_XL_A13_A15_10_Rep1.raw;	24234;	27135	954.14	428073	5+	4430	TGNIVDVPVGPGLLGRVVDALGNPIDGKGPIDAAGR(28)-AQVKAPGILPR(4):0	null	3.74e-10	9.42713	4765.66	0.00291	0.610489	sp|P07251|ATPA_YEAST(155)-sp|P07251|ATPA_YEAST(169)	119	sp|P07251|ATPA_YEAST	P07251	ATPA_YEAST	155	sp|P07251|ATPA_YEAST	P07251	ATPA_YEAST	169	Intra	0	0
C_Lee_010916_ymitos_BS3_XL_A13_A15_10_Rep1.raw;	24388;	27300	842.965	87482.5	4+	4455	GFISPYFITDPKSSK(12)-VEFEKPLLLLSEK(5):0	null	1.34e-08	7.8729	3367.82	0.00946	2.80809	sp|P19882|HSP60_YEAST(230)-sp|P19882|HSP60_YEAST(238)	72	sp|P19882|HSP60_YEAST	P19882	HSP60_YEAST	230	sp|P19882|HSP60_YEAST	P19882	HSP60_YEAST	238	Intra	0	0
C_Lee_010916_ymitos_BS3_XL_A13_A15_10_Rep1.raw;	25280;	28264	856.499	63360.2	4+	4610	ASLLKGVETLAEAVAATLGPKGR(21)-ITKDGVTVAK(3):0	null	2.86e-12	11.5436	3419.96	2.0049	585.719	sp|P19882|HSP60_YEAST(55)-sp|P19882|HSP60_YEAST(72)	169	sp|P19882|HSP60_YEAST	P19882	HSP60_YEAST	55	sp|P19882|HSP60_YEAST	P19882	HSP60_YEAST	72	Intra	0	0
C_Lee_010916_ymitos_BS3_XL_A13_A15_10_Rep1.raw;	25291;	28276	856.25	78903.1	4+	4611	ASLLKGVETLAEAVAATLGPKGR(21)-ITKDGVTVAK(3):0	null	2.69e-15	14.5702	3419.96	1.01026	295.227	sp|P19882|HSP60_YEAST(55)-sp|P19882|HSP60_YEAST(72)	169	sp|P19882|HSP60_YEAST	P19882	HSP60_YEAST	55	sp|P19882|HSP60_YEAST	P19882	HSP60_YEAST	72	Intra	0	0
C_Lee_010916_ymitos_BS3_XL_A13_A15_10_Rep1.raw;	25318;	28306	685	51070	5+	4616	ASLLKGVETLAEAVAATLGPKGR(21)-ITKDGVTVAK(3):0	null	8.8e-13	12.0555	3419.96	0.00406	1.1868	sp|P19882|HSP60_YEAST(55)-sp|P19882|HSP60_YEAST(72)	169	sp|P19882|HSP60_YEAST	P19882	HSP60_YEAST	55	sp|P19882|HSP60_YEAST	P19882	HSP60_YEAST	72	Intra	0	0
C_Lee_010916_ymitos_BS3_XL_A13_A15_10_Rep1.raw;	25371;	28363	855.997	173756	4+	4626	ASLLKGVETLAEAVAATLGPKGR(21)-ITKDGVTVAK(3):0	null	1.74e-15	14.7595	3419.96	-2e-05	-0.005846	sp|P19882|HSP60_YEAST(55)-sp|P19882|HSP60_YEAST(72)	169	sp|P19882|HSP60_YEAST	P19882	HSP60_YEAST	55	sp|P19882|HSP60_YEAST	P19882	HSP60_YEAST	72	Intra	0	0
C_Lee_010916_ymitos_BS3_XL_A13_A15_10_Rep1.raw;	26094;	29192	701.385	43083.8	7+	4764	KPIHADPPSFAEQSTSAEILETGIKVVDLLAPYAR(1)-QLAKSVISR(4):0	null	1.25e-09	8.90309	4901.65	0.99265	202.431	sp|P00830|ATPB_YEAST(148)-sp|P05626|ATPF_YEAST(209)	224	sp|P00830|ATPB_YEAST	P00830	ATPB_YEAST	148	sp|P05626|ATPF_YEAST	P05626	ATPF_YEAST	209	Inter	1	0
C_Lee_010916_ymitos_BS3_XL_A13_A15_10_Rep1.raw;	26131;	29233	817.952	160529	6+	4770	KPIHADPPSFAEQSTSAEILETGIKVVDLLAPYAR(1)-QLAKSVISR(4):0	null	4.9e-09	8.3098	4901.65	0.01331	2.71484	sp|P00830|ATPB_YEAST(148)-sp|P05626|ATPF_YEAST(209)	224	sp|P00830|ATPB_YEAST	P00830	ATPB_YEAST	148	sp|P05626|ATPF_YEAST	P05626	ATPF_YEAST	209	Inter	1	0
C_Lee_010916_ymitos_BS3_XL_A13_A15_10_Rep1.raw;	26165;	29270	701.243	32507.2	7+	4777	KPIHADPPSFAEQSTSAEILETGIKVVDLLAPYAR(1)-QLAKSVISR(4):0	null	4.01e-09	8.39686	4901.65	-0.00114	-0.232527	sp|P00830|ATPB_YEAST(148)-sp|P05626|ATPF_YEAST(209)	224	sp|P00830|ATPB_YEAST	P00830	ATPB_YEAST	148	sp|P05626|ATPF_YEAST	P05626	ATPF_YEAST	209	Inter	1	0
C_Lee_010916_ymitos_BS3_XL_A13_A15_10_Rep1.raw;	26176;	29282	914.303	10142.9	5+	4779	AEGEAESAEFISKALAKVGDGLLLIR(17)-AQGEAKSAELIGEAIKK(6):0	null	5.38e-13	12.2692	4566.48	0.00123	0.269295	sp|P40961|PHB1_YEAST(232)-sp|P50085|PHB2_YEAST(250)	3	sp|P40961|PHB1_YEAST	P40961	PHB1_YEAST	232	sp|P50085|PHB2_YEAST	P50085	PHB2_YEAST	250	Inter	1	0
C_Lee_010916_ymitos_BS3_XL_A13_A15_10_Rep1.raw;	26187;	29294	914.504	115340	5+	4780	AEGEAESAEFISKALAKVGDGLLLIR(17)-AQGEAKSAELIGEAIKK(6):0	null	9.57e-14	13.0191	4566.48	1.00648	220.309	sp|P40961|PHB1_YEAST(232)-sp|P50085|PHB2_YEAST(250)	3	sp|P40961|PHB1_YEAST	P40961	PHB1_YEAST	232	sp|P50085|PHB2_YEAST	P50085	PHB2_YEAST	250	Inter	1	0
C_Lee_010916_ymitos_BS3_XL_A13_A15_10_Rep1.raw;	26189;	29296	901.229	10012.7	4+	4781	VLFDVSKETVELESEAFELKQK(20)-KSYKGVSK(4):0	null	1.1e-08	7.95861	3600.92	-0.02909	-8.0763	sp|P05626|ATPF_YEAST(176)-sp|P32266|MGM1_YEAST(875)	2	sp|P05626|ATPF_YEAST	P05626	ATPF_YEAST	176	sp|P32266|MGM1_YEAST	P32266	MGM1_YEAST	875	Inter	1	0
C_Lee_010916_ymitos_BS3_XL_A13_A15_10_Rep1.raw;	26197;	29305	981.338	253697	5+	4782	KPIHADPPSFAEQSTSAEILETGIKVVDLLAPYAR(1)-QLAKSVISR(4):0	null	1.46e-10	9.83565	4901.65	0.00019	0.038754	sp|P00830|ATPB_YEAST(148)-sp|P05626|ATPF_YEAST(209)	224	sp|P00830|ATPB_YEAST	P00830	ATPB_YEAST	148	sp|P05626|ATPF_YEAST	P05626	ATPF_YEAST	209	Inter	1	0
C_Lee_010916_ymitos_BS3_XL_A13_A15_10_Rep1.raw;	26198;	29306	817.95	261003	6+	4782	KPIHADPPSFAEQSTSAEILETGIKVVDLLAPYAR(1)-QLAKSVISR(4):0	null	3.89e-08	7.41005	4901.65	0.00305	0.622111	sp|P00830|ATPB_YEAST(148)-sp|P05626|ATPF_YEAST(209)	224	sp|P00830|ATPB_YEAST	P00830	ATPB_YEAST	148	sp|P05626|ATPF_YEAST	P05626	ATPF_YEAST	209	Inter	1	0
C_Lee_010916_ymitos_BS3_XL_A13_A15_10_Rep1.raw;	26199;	29307	762.086	24081.3	6+	4782	AEGEAESAEFISKALAKVGDGLLLIR(17)-AQGEAKSAELIGEAIKK(6):0	null	1e-08	8	4566.48	-0.00931	-2.03832	sp|P40961|PHB1_YEAST(232)-sp|P50085|PHB2_YEAST(250)	3	sp|P40961|PHB1_YEAST	P40961	PHB1_YEAST	232	sp|P50085|PHB2_YEAST	P50085	PHB2_YEAST	250	Inter	1	0
C_Lee_010916_ymitos_BS3_XL_A13_A15_10_Rep1.raw;	26260;	29374	901.228	84511.1	4+	4793	VLFDVSKETVELESEAFELKQK(20)-KSYKGVSK(4):0	null	1.98e-10	9.70333	3600.92	-0.03349	-9.29789	sp|P05626|ATPF_YEAST(176)-sp|P32266|MGM1_YEAST(875)	2	sp|P05626|ATPF_YEAST	P05626	ATPF_YEAST	176	sp|P32266|MGM1_YEAST	P32266	MGM1_YEAST	875	Inter	1	0
C_Lee_010916_ymitos_BS3_XL_A13_A15_10_Rep1.raw;	26754;	29908	793.763	73753.4	6+	4877	AIFTESVKNVAAGCNPMDLRR(8)-ASLLKGVETLAEAVAATLGPKGR(5):0	14,C(Carbamidomethyl[C]);17,M(Oxidation[M]);	2.1e-11	10.6778	4753.53	3.00605	631.85	sp|P19882|HSP60_YEAST(126)-sp|P19882|HSP60_YEAST(39)	4	sp|P19882|HSP60_YEAST	P19882	HSP60_YEAST	126	sp|P19882|HSP60_YEAST	P19882	HSP60_YEAST	39	Intra	0	0
C_Lee_010916_ymitos_BS3_XL_A13_A15_10_Rep1.raw;	26766;	29921	793.428	104892	6+	4880	AIFTESVKNVAAGCNPMDLRR(8)-ASLLKGVETLAEAVAATLGPKGR(5):0	14,C(Carbamidomethyl[C]);17,M(Oxidation[M]);	3.46e-12	11.4609	4753.53	0.99779	209.817	sp|P19882|HSP60_YEAST(126)-sp|P19882|HSP60_YEAST(39)	4	sp|P19882|HSP60_YEAST	P19882	HSP60_YEAST	126	sp|P19882|HSP60_YEAST	P19882	HSP60_YEAST	39	Intra	0	0
C_Lee_010916_ymitos_BS3_XL_A13_A15_10_Rep1.raw;	26788;	29946	948.944	80933.7	5+	4884	NVLIEQPFGPPKITKDGVTVAK(15)-ASLLKGVETLAEAVAATLGPKGR(21):0	null	5.48e-10	9.26122	4739.68	0.00017	0.03586	sp|P19882|HSP60_YEAST(72)-sp|P19882|HSP60_YEAST(55)	60	sp|P19882|HSP60_YEAST	P19882	HSP60_YEAST	72	sp|P19882|HSP60_YEAST	P19882	HSP60_YEAST	55	Intra	0	0
C_Lee_010916_ymitos_BS3_XL_A13_A15_10_Rep1.raw;	26793;	29951	791.456	76263.7	6+	4885	NVLIEQPFGPPKITKDGVTVAK(15)-ASLLKGVETLAEAVAATLGPKGR(21):0	null	1.91e-07	6.71897	4739.68	3.00917	634.351	sp|P19882|HSP60_YEAST(72)-sp|P19882|HSP60_YEAST(55)	60	sp|P19882|HSP60_YEAST	P19882	HSP60_YEAST	72	sp|P19882|HSP60_YEAST	P19882	HSP60_YEAST	55	Intra	0	0
C_Lee_010916_ymitos_BS3_XL_A13_A15_10_Rep1.raw;	26804;	29963	1185.93	35517.4	4+	4887	NVLIEQPFGPPKITKDGVTVAK(15)-ASLLKGVETLAEAVAATLGPKGR(21):0	null	2.44e-10	9.61261	4739.68	-0.00208	-0.438755	sp|P19882|HSP60_YEAST(72)-sp|P19882|HSP60_YEAST(55)	60	sp|P19882|HSP60_YEAST	P19882	HSP60_YEAST	72	sp|P19882|HSP60_YEAST	P19882	HSP60_YEAST	55	Intra	0	0
C_Lee_010916_ymitos_BS3_XL_A13_A15_10_Rep1.raw;	26813;	29973	678.535	114761	7+	4888	NVLIEQPFGPPKITKDGVTVAK(12)-ASLLKGVETLAEAVAATLGPKGR(21):0	null	0.00029	3.5376	4739.68	3.00912	634.34	sp|P19882|HSP60_YEAST(69)-sp|P19882|HSP60_YEAST(55)	12	sp|P19882|HSP60_YEAST	P19882	HSP60_YEAST	69	sp|P19882|HSP60_YEAST	P19882	HSP60_YEAST	55	Intra	0	0
C_Lee_010916_ymitos_BS3_XL_A13_A15_10_Rep1.raw;	26847;	30012	948.945	1.77228e+06	5+	4895	NVLIEQPFGPPKITKDGVTVAK(15)-ASLLKGVETLAEAVAATLGPKGR(21):0	null	7.6e-12	11.1192	4739.68	0.00417	0.879618	sp|P19882|HSP60_YEAST(72)-sp|P19882|HSP60_YEAST(55)	60	sp|P19882|HSP60_YEAST	P19882	HSP60_YEAST	72	sp|P19882|HSP60_YEAST	P19882	HSP60_YEAST	55	Intra	0	0
C_Lee_010916_ymitos_BS3_XL_A13_A15_10_Rep1.raw;	26862;	30030	1185.93	200109	4+	4898	NVLIEQPFGPPKITKDGVTVAK(15)-ASLLKGVETLAEAVAATLGPKGR(21):0	null	1.04e-08	7.98297	4739.68	-0.00304	-0.641257	sp|P19882|HSP60_YEAST(72)-sp|P19882|HSP60_YEAST(55)	60	sp|P19882|HSP60_YEAST	P19882	HSP60_YEAST	72	sp|P19882|HSP60_YEAST	P19882	HSP60_YEAST	55	Intra	0	0
C_Lee_010916_ymitos_BS3_XL_A13_A15_10_Rep1.raw;	26880;	30049	678.104	23631.5	7+	4901	NVLIEQPFGPPKITKDGVTVAK(12)-ASLLKGVETLAEAVAATLGPKGR(21):0	null	0.000222	3.65365	4739.68	-0.01019	-2.14948	sp|P19882|HSP60_YEAST(69)-sp|P19882|HSP60_YEAST(55)	12	sp|P19882|HSP60_YEAST	P19882	HSP60_YEAST	69	sp|P19882|HSP60_YEAST	P19882	HSP60_YEAST	55	Intra	0	0
C_Lee_010916_ymitos_BS3_XL_A13_A15_10_Rep1.raw;	26901;	30074	948.945	495736	5+	4905	NVLIEQPFGPPKITKDGVTVAK(15)-ASLLKGVETLAEAVAATLGPKGR(21):0	null	9.11e-11	10.0405	4739.68	0.00232	0.48938	sp|P19882|HSP60_YEAST(72)-sp|P19882|HSP60_YEAST(55)	60	sp|P19882|HSP60_YEAST	P19882	HSP60_YEAST	72	sp|P19882|HSP60_YEAST	P19882	HSP60_YEAST	55	Intra	0	0
C_Lee_010916_ymitos_BS3_XL_A13_A15_10_Rep1.raw;	26905;	30080	790.955	231558	6+	4907	NVLIEQPFGPPKITKDGVTVAK(12)-ASLLKGVETLAEAVAATLGPKGR(21):0	null	1.1e-07	6.95861	4739.68	0.00221	0.466177	sp|P19882|HSP60_YEAST(69)-sp|P19882|HSP60_YEAST(55)	12	sp|P19882|HSP60_YEAST	P19882	HSP60_YEAST	69	sp|P19882|HSP60_YEAST	P19882	HSP60_YEAST	55	Intra	0	0
C_Lee_010916_ymitos_BS3_XL_A13_A15_10_Rep1.raw;	26949;	30135	948.943	98753.7	5+	4916	NVLIEQPFGPPKITKDGVTVAK(15)-ASLLKGVETLAEAVAATLGPKGR(21):0	null	6.27e-13	12.2027	4739.68	-0.00318	-0.670789	sp|P19882|HSP60_YEAST(72)-sp|P19882|HSP60_YEAST(55)	60	sp|P19882|HSP60_YEAST	P19882	HSP60_YEAST	72	sp|P19882|HSP60_YEAST	P19882	HSP60_YEAST	55	Intra	0	0
C_Lee_010916_ymitos_BS3_XL_A13_A15_10_Rep1.raw;	3430;	4920	778.784	94055.9	5+	1164	ARDFNELSDKLDQQER(10)-LLKNNTGDANTEEAAAR(3):0	null	1.61e-15	14.7932	3887.89	0.99698	256.3	sp|P16547|OM45_YEAST(188)-sp|P16547|OM45_YEAST(204)	151	sp|P16547|OM45_YEAST	P16547	OM45_YEAST	188	sp|P16547|OM45_YEAST	P16547	OM45_YEAST	204	Intra	0	0
C_Lee_010916_ymitos_BS3_XL_A13_A15_10_Rep1.raw;	3435;	4926	972.979	45616.5	4+	1165	ARDFNELSDKLDQQER(10)-LLKNNTGDANTEEAAAR(3):0	null	9.71e-14	13.0128	3887.89	-0.00102	-0.262285	sp|P16547|OM45_YEAST(188)-sp|P16547|OM45_YEAST(204)	151	sp|P16547|OM45_YEAST	P16547	OM45_YEAST	188	sp|P16547|OM45_YEAST	P16547	OM45_YEAST	204	Intra	0	0
C_Lee_010916_ymitos_BS3_XL_A13_A15_10_Rep1.raw;	3443;	4935	972.98	343025	4+	1166	ARDFNELSDKLDQQER(10)-LLKNNTGDANTEEAAAR(3):0	null	2.06e-15	14.6861	3887.89	0.0031	0.797141	sp|P16547|OM45_YEAST(188)-sp|P16547|OM45_YEAST(204)	151	sp|P16547|OM45_YEAST	P16547	OM45_YEAST	188	sp|P16547|OM45_YEAST	P16547	OM45_YEAST	204	Intra	0	0
C_Lee_010916_ymitos_BS3_XL_A13_A15_10_Rep1.raw;	3504;	5000	778.584	375582	5+	1176	ARDFNELSDKLDQQER(10)-LLKNNTGDANTEEAAAR(3):0	null	4.48e-18	17.3487	3887.89	-0.00247	-0.635142	sp|P16547|OM45_YEAST(188)-sp|P16547|OM45_YEAST(204)	151	sp|P16547|OM45_YEAST	P16547	OM45_YEAST	188	sp|P16547|OM45_YEAST	P16547	OM45_YEAST	204	Intra	0	0
C_Lee_010916_ymitos_BS3_XL_A13_A15_10_Rep1.raw;	3648;	5154	920.027	255544	5+	1200	NMAEEFEYDDEPDEQGNPKK(19)-PGKLSDYIPGPYPNEQAAR(3):0	null	1.48e-12	11.8297	4594.08	1.02313	222.608	sp|P07143|CY1_YEAST(145)-sp|P07143|CY1_YEAST(150)	202	sp|P07143|CY1_YEAST	P07143	CY1_YEAST	145	sp|P07143|CY1_YEAST	P07143	CY1_YEAST	150	Intra	0	0
C_Lee_010916_ymitos_BS3_XL_A13_A15_10_Rep1.raw;	4110;	5650	895.048	1792317	5+	1277	DFNELSDKLDQQERNSNPLK(8)-RLLKNNTGDANTEEAAAR(4):0	null	6.76e-10	9.17005	4470.2	0.00187	0.418231	sp|P16547|OM45_YEAST(188)-sp|P16547|OM45_YEAST(204)	151	sp|P16547|OM45_YEAST	P16547	OM45_YEAST	188	sp|P16547|OM45_YEAST	P16547	OM45_YEAST	204	Intra	0	0
C_Lee_010916_ymitos_BS3_XL_A13_A15_10_Rep1.raw;	4475;	6042	578.493	88469.5	6+	1338	TIALEKGISLKDVHGTGPR(6)-GISLKDVHGTGPR(5):0	null	7.42e-09	8.1296	3464.91	0.00295	0.851145	sp|P12695|ODP2_YEAST(187)-sp|P12695|ODP2_YEAST(192)	24	sp|P12695|ODP2_YEAST	P12695	ODP2_YEAST	187	sp|P12695|ODP2_YEAST	P12695	ODP2_YEAST	192	Intra	0	0
C_Lee_010916_ymitos_BS3_XL_A13_A15_10_Rep1.raw;	4478;	6045	694.592	146362	5+	1339	TIALEKGISLKDVHGTGPR(6)-GISLKDVHGTGPR(5):0	null	1.58e-10	9.80134	3464.91	3.01147	868.127	sp|P12695|ODP2_YEAST(187)-sp|P12695|ODP2_YEAST(192)	24	sp|P12695|ODP2_YEAST	P12695	ODP2_YEAST	187	sp|P12695|ODP2_YEAST	P12695	ODP2_YEAST	192	Intra	0	0
C_Lee_010916_ymitos_BS3_XL_A13_A15_10_Rep1.raw;	4498;	6067	495.994	262973	7+	1342	TIALEKGISLKDVHGTGPR(6)-GISLKDVHGTGPR(5):0	null	0.000253	3.59688	3464.91	-0.00047	-0.135606	sp|P12695|ODP2_YEAST(187)-sp|P12695|ODP2_YEAST(192)	24	sp|P12695|ODP2_YEAST	P12695	ODP2_YEAST	187	sp|P12695|ODP2_YEAST	P12695	ODP2_YEAST	192	Intra	0	0
C_Lee_010916_ymitos_BS3_XL_A13_A15_10_Rep1.raw;	4502;	6071	867.736	177246	4+	1343	TIALEKGISLKDVHGTGPR(6)-GISLKDVHGTGPR(5):0	null	1.04e-09	8.98297	3464.91	2.0065	578.588	sp|P12695|ODP2_YEAST(187)-sp|P12695|ODP2_YEAST(192)	24	sp|P12695|ODP2_YEAST	P12695	ODP2_YEAST	187	sp|P12695|ODP2_YEAST	P12695	ODP2_YEAST	192	Intra	0	0
C_Lee_010916_ymitos_BS3_XL_A13_A15_10_Rep1.raw;	4558;	6131	578.492	216217	6+	1352	TIALEKGISLKDVHGTGPR(6)-GISLKDVHGTGPR(5):0	null	2.43e-11	10.6144	3464.91	0.00037	0.106754	sp|P12695|ODP2_YEAST(187)-sp|P12695|ODP2_YEAST(192)	24	sp|P12695|ODP2_YEAST	P12695	ODP2_YEAST	187	sp|P12695|ODP2_YEAST	P12695	ODP2_YEAST	192	Intra	0	0
C_Lee_010916_ymitos_BS3_XL_A13_A15_10_Rep1.raw;	4611;	6187	673.184	67495.5	7+	1361	DDIEGSGDVKYHLGMNYQRPTTSGK(10)-KPNESIFSEFKGSSAR(11):0	15,M(Oxidation[M]);	5.98e-05	4.2233	4704.24	0.9993	212.335	sp|P20967|ODO1_YEAST(343)-sp|P20967|ODO1_YEAST(328)	13	sp|P20967|ODO1_YEAST	P20967	ODO1_YEAST	343	sp|P20967|ODO1_YEAST	P20967	ODO1_YEAST	328	Intra	0	0
C_Lee_010916_ymitos_BS3_XL_A13_A15_10_Rep1.raw;	5110;	6720	586.57	105553	8+	1443	KNYMASLKIFQELLVINPVLQPDPR(8)-KGMATATTAAATHTPR(1):0	4,M(Oxidation[M]);28,M(Oxidation[M]);	0.0148	1.82974	4680.48	4.02821	859.716	sp|P89105|CTR9_YEAST(204)-sp|P21801|SDHB_YEAST(17)	1	sp|P89105|CTR9_YEAST	P89105	CTR9_YEAST	204	sp|P21801|SDHB_YEAST	P21801	SDHB_YEAST	17	Inter	1	0
C_Lee_010916_ymitos_BS3_XL_A13_A15_10_Rep1.raw;	5494;	7131	785.549	227859	6+	1506	DDIEGSGDVKYHLGMNYQRPTTSGK(10)-KPNESIFSEFKGSSAR(11):0	15,M(Oxidation[M]);	1.33e-09	8.87615	4704.24	3.00853	638.99	sp|P20967|ODO1_YEAST(343)-sp|P20967|ODO1_YEAST(328)	13	sp|P20967|ODO1_YEAST	P20967	ODO1_YEAST	343	sp|P20967|ODO1_YEAST	P20967	ODO1_YEAST	328	Intra	0	0
C_Lee_010916_ymitos_BS3_XL_A13_A15_10_Rep1.raw;	6137;	7819	942.658	285847	5+	1611	DDIEGSGDVKYHLGMNYQRPTTSGK(10)-KPNESIFSEFKGSSAR(11):0	15,M(Oxidation[M]);	3.46e-10	9.46092	4704.24	4.01244	852.032	sp|P20967|ODO1_YEAST(343)-sp|P20967|ODO1_YEAST(328)	13	sp|P20967|ODO1_YEAST	P20967	ODO1_YEAST	343	sp|P20967|ODO1_YEAST	P20967	ODO1_YEAST	328	Intra	0	0
C_Lee_010916_ymitos_BS3_XL_A13_A15_10_Rep1.raw;	6167;	7851	785.381	713616	6+	1616	DDIEGSGDVKYHLGMNYQRPTTSGK(10)-KPNESIFSEFKGSSAR(11):0	15,M(Oxidation[M]);	3.08e-09	8.51145	4704.24	2.00401	425.728	sp|P20967|ODO1_YEAST(343)-sp|P20967|ODO1_YEAST(328)	13	sp|P20967|ODO1_YEAST	P20967	ODO1_YEAST	343	sp|P20967|ODO1_YEAST	P20967	ODO1_YEAST	328	Intra	0	0
C_Lee_010916_ymitos_BS3_XL_A13_A15_10_Rep1.raw;	6364;	8061	881.227	139604	4+	1647	IKGVSDEANLNETGRVLAVGDGIAR(2)-EGELVKR(6):0	null	1.2e-07	6.92082	3520.88	-0.00543	-1.54179	sp|P07251|ATPA_YEAST(54)-sp|P07251|ATPA_YEAST(126)	169	sp|P07251|ATPA_YEAST	P07251	ATPA_YEAST	54	sp|P07251|ATPA_YEAST	P07251	ATPA_YEAST	126	Intra	0	0
C_Lee_010916_ymitos_BS3_XL_A13_A15_10_Rep1.raw;	6407;	8107	916.948	89086.6	4+	1654	LLKNNTGDANTEEAAAR(3)-DFNELSDKLDQQER(8):0	null	3.41e-11	10.4672	3660.75	3.01192	821.858	sp|P16547|OM45_YEAST(204)-sp|P16547|OM45_YEAST(188)	220	sp|P16547|OM45_YEAST	P16547	OM45_YEAST	204	sp|P16547|OM45_YEAST	P16547	OM45_YEAST	188	Intra	0	0
C_Lee_010916_ymitos_BS3_XL_A13_A15_10_Rep1.raw;	6434;	8136	688.059	495437	6+	1658	TIALEKGISLKDVHGTGPR(6)-TIALEKGISLKDVHGTGPR(6):0	null	1.67e-10	9.77728	4120.3	2.00909	487.251	sp|P12695|ODP2_YEAST(187)-sp|P12695|ODP2_YEAST(187)	7	sp|P12695|ODP2_YEAST	P12695	ODP2_YEAST	187	sp|P12695|ODP2_YEAST	P12695	ODP2_YEAST	187	Intra	0	1
C_Lee_010916_ymitos_BS3_XL_A13_A15_10_Rep1.raw;	6443;	8146	687.725	153811	6+	1659	TIALEKGISLKDVHGTGPR(6)-TIALEKGISLKDVHGTGPR(6):0	null	8.91e-09	8.05012	4120.3	0.00371	0.900199	sp|P12695|ODP2_YEAST(187)-sp|P12695|ODP2_YEAST(187)	7	sp|P12695|ODP2_YEAST	P12695	ODP2_YEAST	187	sp|P12695|ODP2_YEAST	P12695	ODP2_YEAST	187	Intra	0	1
C_Lee_010916_ymitos_BS3_XL_A13_A15_10_Rep1.raw;	6503;	8210	568.046	115944	7+	1669	SVHEPVQTGLKAVDALVPIGRGQR(11)-AQVKAPGILPRR(4):0	null	1.02e-09	8.9914	3969.28	-0.00168	-0.423144	sp|P07251|ATPA_YEAST(188)-sp|P07251|ATPA_YEAST(169)	165	sp|P07251|ATPA_YEAST	P07251	ATPA_YEAST	188	sp|P07251|ATPA_YEAST	P07251	ATPA_YEAST	169	Intra	0	0
C_Lee_010916_ymitos_BS3_XL_A13_A15_10_Rep1.raw;	6567;	8278	880.052	248396	5+	1679	SADGKYHIIDHEYDCVVIGAGGAGLR(5)-AAIAEEQILNKQR(11):0	15,C(Carbamidomethyl[C]);	1.99e-09	8.70115	4393.21	2.0113	457.506	sp|Q00711|SDHA_YEAST(45)-sp|P33421|SDH3_YEAST(70)	167	sp|Q00711|SDHA_YEAST	Q00711	SDHA_YEAST	45	sp|P33421|SDH3_YEAST	P33421	SDH3_YEAST	70	Inter	1	0
C_Lee_010916_ymitos_BS3_XL_A13_A15_10_Rep1.raw;	665;	1942	942.476	103653	4+	693	ALLNNSHLFHQMHTEAQKR(18)-AKTNQDTEGFVK(2):0	12,M(Oxidation[M]);	8.02e-16	15.0958	3764.87	1.00676	267.266	sp|P09624|DLDH_YEAST(92)-sp|P09624|DLDH_YEAST(421)	78	sp|P09624|DLDH_YEAST	P09624	DLDH_YEAST	92	sp|P09624|DLDH_YEAST	P09624	DLDH_YEAST	421	Intra	0	0
C_Lee_010916_ymitos_BS3_XL_A13_A15_10_Rep1.raw;	6654;	8372	817.647	152535	5+	1694	RSVHEPVQTGLKAVDALVPIGR(12)-IKGVSDEANLNETGR(2):0	null	4.48e-12	11.3487	4081.19	2.00542	491.019	sp|P07251|ATPA_YEAST(188)-sp|P07251|ATPA_YEAST(54)	32	sp|P07251|ATPA_YEAST	P07251	ATPA_YEAST	188	sp|P07251|ATPA_YEAST	P07251	ATPA_YEAST	54	Intra	0	0
C_Lee_010916_ymitos_BS3_XL_A13_A15_10_Rep1.raw;	6931;	8669	1081.33	159667	4+	1739	KQHVLNCLVQNEPGVLSR(1)-KQHVLNCLVQNEPGVLSR(1):0	7,C(Carbamidomethyl[C]);25,C(Carbamidomethyl[C]);	3.49e-08	7.45717	4318.28	3.0108	696.574	sp|P25605|ILV6_YEAST(76)-sp|P25605|ILV6_YEAST(76)	53	sp|P25605|ILV6_YEAST	P25605	ILV6_YEAST	76	sp|P25605|ILV6_YEAST	P25605	ILV6_YEAST	76	Intra	0	1
C_Lee_010916_ymitos_BS3_XL_A13_A15_10_Rep1.raw;	6933;	8671	720.722	21154.9	6+	1739	KQHVLNCLVQNEPGVLSR(1)-KQHVLNCLVQNEPGVLSR(1):0	7,C(Carbamidomethyl[C]);25,C(Carbamidomethyl[C]);	2.1e-08	7.67778	4318.28	0.00893	2.06747	sp|P25605|ILV6_YEAST(76)-sp|P25605|ILV6_YEAST(76)	53	sp|P25605|ILV6_YEAST	P25605	ILV6_YEAST	76	sp|P25605|ILV6_YEAST	P25605	ILV6_YEAST	76	Intra	0	1
C_Lee_010916_ymitos_BS3_XL_A13_A15_10_Rep1.raw;	7049;	8795	1020.77	123513	4+	1758	SQTDAFYTQYKNGTAASEPTPITK(11)-LLSVMKAGTYPK(6):0	29,M(Oxidation[M]);	5.79e-10	9.23732	4079.04	0.01742	4.26954	sp|P21306|ATP5E_YEAST(49)-sp|P38077|ATPG_YEAST(188)	738	sp|P21306|ATP5E_YEAST	P21306	ATP5E_YEAST	49	sp|P38077|ATPG_YEAST	P38077	ATPG_YEAST	188	Inter	1	0
C_Lee_010916_ymitos_BS3_XL_A13_A15_10_Rep1.raw;	7103;	8852	834.237	123280	5+	1766	LKHEHLNDITNLTNNFGGR(2)-EKQFHPANLPASEVLR(2):0	null	2.38e-12	11.6234	4165.15	1.00183	240.411	sp|P25605|ILV6_YEAST(218)-sp|P25605|ILV6_YEAST(202)	189	sp|P25605|ILV6_YEAST	P25605	ILV6_YEAST	218	sp|P25605|ILV6_YEAST	P25605	ILV6_YEAST	202	Intra	0	0
C_Lee_010916_ymitos_BS3_XL_A13_A15_10_Rep1.raw;	7124;	8875	695.2	60784.4	6+	1770	LKHEHLNDITNLTNNFGGR(2)-EKQFHPANLPASEVLR(2):0	null	8.8e-10	9.05552	4165.15	0.00824	1.97784	sp|P25605|ILV6_YEAST(218)-sp|P25605|ILV6_YEAST(202)	189	sp|P25605|ILV6_YEAST	P25605	ILV6_YEAST	218	sp|P25605|ILV6_YEAST	P25605	ILV6_YEAST	202	Intra	0	0
C_Lee_010916_ymitos_BS3_XL_A13_A15_10_Rep1.raw;	7185;	8940	829.661	22607.3	5+	1780	IEQIKGSIDITTTNSYEKEK(18)-LQERLAKLSGGVAVIR(7):0	null	8.82e-10	9.05453	4143.28	-0.00938	-2.26336	sp|P19882|HSP60_YEAST(384)-sp|P19882|HSP60_YEAST(393)	19	sp|P19882|HSP60_YEAST	P19882	HSP60_YEAST	384	sp|P19882|HSP60_YEAST	P19882	HSP60_YEAST	393	Intra	0	0
C_Lee_010916_ymitos_BS3_XL_A13_A15_10_Rep1.raw;	7214;	8971	1036.82	62451.1	4+	1785	IEQIKGSIDITTTNSYEKEK(18)-LQERLAKLSGGVAVIR(7):0	null	5.56e-08	7.25493	4143.28	-0.01021	-2.46364	sp|P19882|HSP60_YEAST(384)-sp|P19882|HSP60_YEAST(393)	19	sp|P19882|HSP60_YEAST	P19882	HSP60_YEAST	384	sp|P19882|HSP60_YEAST	P19882	HSP60_YEAST	393	Intra	0	0
C_Lee_010916_ymitos_BS3_XL_A13_A15_10_Rep1.raw;	7595;	9378	686.202	172161	6+	1845	NTLACICKIDQNESKQLK(8)-TCPKGLNPGLAIAEIKK(4):0	5,C(Carbamidomethyl[C]);7,C(Carbamidomethyl[C]);20,C(Carbamidomethyl[C]);	1.61e-08	7.79317	4109.17	2.00032	486.438	sp|P21801|SDHB_YEAST(110)-sp|P21801|SDHB_YEAST(248)	95	sp|P21801|SDHB_YEAST	P21801	SDHB_YEAST	110	sp|P21801|SDHB_YEAST	P21801	SDHB_YEAST	248	Intra	0	0
C_Lee_010916_ymitos_BS3_XL_A13_A15_10_Rep1.raw;	7665;	9453	939.258	288680	5+	1855	DDIEGSGDVKYHLGMNYQRPTTSGK(10)-KPNESIFSEFKGSSAR(11):0	null	1.09e-09	8.96257	4688.25	3.00935	641.343	sp|P20967|ODO1_YEAST(343)-sp|P20967|ODO1_YEAST(328)	13	sp|P20967|ODO1_YEAST	P20967	ODO1_YEAST	343	sp|P20967|ODO1_YEAST	P20967	ODO1_YEAST	328	Intra	0	0
C_Lee_010916_ymitos_BS3_XL_A13_A15_10_Rep1.raw;	8249;	10075	1112.54	67164.1	4+	1947	SVQGWGDTAQEFGREELEEAKR(21)-LLKNNTGDANTEEAAAR(3):0	null	8.59e-11	10.066	4446.13	-0.00117	-0.263091	sp|P16547|OM45_YEAST(239)-sp|P16547|OM45_YEAST(204)	61	sp|P16547|OM45_YEAST	P16547	OM45_YEAST	239	sp|P16547|OM45_YEAST	P16547	OM45_YEAST	204	Intra	0	0
C_Lee_010916_ymitos_BS3_XL_A13_A15_10_Rep1.raw;	8354;	10187	605.856	304009	6+	1963	RSVHEPVQTGLKAVDALVPIGR(12)-AQVKAPGILPR(4):0	null	8.56e-10	9.06753	3628.09	0.99928	275.276	sp|P07251|ATPA_YEAST(188)-sp|P07251|ATPA_YEAST(169)	165	sp|P07251|ATPA_YEAST	P07251	ATPA_YEAST	188	sp|P07251|ATPA_YEAST	P07251	ATPA_YEAST	169	Intra	0	0
C_Lee_010916_ymitos_BS3_XL_A13_A15_10_Rep1.raw;	8461;	10302	952.012	90079.1	4+	1980	KPIHADPPSFAEQSTSAEILETGIK(1)-QLAKSVISR(4):0	null	6.36e-10	9.19654	3804.03	-0.01128	-2.9645	sp|P00830|ATPB_YEAST(148)-sp|P05626|ATPF_YEAST(209)	224	sp|P00830|ATPB_YEAST	P00830	ATPB_YEAST	148	sp|P05626|ATPF_YEAST	P05626	ATPF_YEAST	209	Inter	1	0
C_Lee_010916_ymitos_BS3_XL_A13_A15_10_Rep1.raw;	8745;	10605	936.492	371354	4+	2025	TCPKGLNPGLAIAEIKK(4)-NTLACICKIDQNESK(8):0	2,C(Carbamidomethyl[C]);22,C(Carbamidomethyl[C]);24,C(Carbamidomethyl[C]);	3.08e-18	17.5114	3739.93	2.00965	536.916	sp|P21801|SDHB_YEAST(248)-sp|P21801|SDHB_YEAST(110)	75	sp|P21801|SDHB_YEAST	P21801	SDHB_YEAST	248	sp|P21801|SDHB_YEAST	P21801	SDHB_YEAST	110	Intra	0	0
C_Lee_010916_ymitos_BS3_XL_A13_A15_10_Rep1.raw;	9280;	11175	646.713	207382	6+	2108	RSVHEPVQTGLKAVDALVPIGR(12)-SRAQVKAPGILPR(6):0	null	2.98e-10	9.52578	3871.23	3.00886	776.431	sp|P07251|ATPA_YEAST(188)-sp|P07251|ATPA_YEAST(169)	165	sp|P07251|ATPA_YEAST	P07251	ATPA_YEAST	188	sp|P07251|ATPA_YEAST	P07251	ATPA_YEAST	169	Intra	0	0
C_Lee_010916_ymitos_BS3_XL_A13_A15_10_Rep1.raw;	9362;	11263	568.046	25586.4	7+	2121	SVHEPVQTGLKAVDALVPIGRGQR(11)-AQVKAPGILPRR(4):0	null	2.47e-12	11.6073	3969.28	-0.00168	-0.423144	sp|P07251|ATPA_YEAST(188)-sp|P07251|ATPA_YEAST(169)	165	sp|P07251|ATPA_YEAST	P07251	ATPA_YEAST	188	sp|P07251|ATPA_YEAST	P07251	ATPA_YEAST	169	Intra	0	0
C_Lee_010916_ymitos_BS3_XL_A13_A15_10_Rep1.raw;	9667;	11588	764.582	312100	6+	2168	IASDFGVLNDAHNGLLKGTVTSAEPLDPKSFK(29)-RIEKALSASK(4):0	null	2.24e-12	11.6498	4580.45	1.00155	218.562	sp|P09457|ATPO_YEAST(149)-sp|P09457|ATPO_YEAST(156)	163	sp|P09457|ATPO_YEAST	P09457	ATPO_YEAST	149	sp|P09457|ATPO_YEAST	P09457	ATPO_YEAST	156	Intra	0	0
C_Lee_010916_ymitos_BS3_XL_A13_A15_10_Rep1.raw;	9763;	11690	663.37	162348	5+	2182	SIRPLDTEAIIKTVK(12)-GRIPEDTWDFKK(11):0	null	2.89e-14	13.5391	3311.81	0.00143	0.431656	sp|P32473|ODPB_YEAST(287)-sp|P16387|ODPA_YEAST(412)	39	sp|P32473|ODPB_YEAST	P32473	ODPB_YEAST	287	sp|P16387|ODPA_YEAST	P16387	ODPA_YEAST	412	Inter	1	0
C_Lee_010916_ymitos_BS3_XL_A13_A15_10_Rep1.raw;	9774;	11702	806.206	179279	4+	2184	VVDALGNPIDGKGPIDAAGR(12)-AQVKAPGILPR(4):0	null	8.16e-11	10.0883	3220.79	0.00111	0.344528	sp|P07251|ATPA_YEAST(155)-sp|P07251|ATPA_YEAST(169)	119	sp|P07251|ATPA_YEAST	P07251	ATPA_YEAST	155	sp|P07251|ATPA_YEAST	P07251	ATPA_YEAST	169	Intra	0	0
C_Lee_010916_ymitos_BS3_XL_A13_A15_10_Rep1.raw;	9803;	11733	937.29	136197	5+	2189	TIAMDGTEGLVRGEKVLDTGGPISVPVGR(15)-IKGVSDEANLNETGR(2):0	4,M(Oxidation[M]);	1.01e-12	11.9957	4679.41	2.00513	428.225	sp|P00830|ATPB_YEAST(108)-sp|P07251|ATPA_YEAST(54)	70	sp|P00830|ATPB_YEAST	P00830	ATPB_YEAST	108	sp|P07251|ATPA_YEAST	P07251	ATPA_YEAST	54	Inter	1	0
C_Lee_010916_ymitos_BS3_XL_A13_A15_10_Rep1.raw;	9887;	11823	937.491	302539	5+	2201	TIAMDGTEGLVRGEKVLDTGGPISVPVGR(15)-IKGVSDEANLNETGR(2):0	4,M(Oxidation[M]);	1.28e-12	11.8928	4679.41	3.00888	642.453	sp|P00830|ATPB_YEAST(108)-sp|P07251|ATPA_YEAST(54)	70	sp|P00830|ATPB_YEAST	P00830	ATPB_YEAST	108	sp|P07251|ATPA_YEAST	P07251	ATPA_YEAST	54	Inter	1	0
C_Lee_010916_ymitos_BS3_XL_A13_A15_10_Rep1.raw;	9989;	11932	626.183	41105.4	6+	2216	TIALEKGISLKDVHGTGPR(6)-GRITKADIESYLEK(5):0	null	1.31e-12	11.8827	3751.05	0.00023	0.0613	sp|P12695|ODP2_YEAST(187)-sp|P12695|ODP2_YEAST(205)	9	sp|P12695|ODP2_YEAST	P12695	ODP2_YEAST	187	sp|P12695|ODP2_YEAST	P12695	ODP2_YEAST	205	Intra	0	0
C_Lee_010916_ymitos_BS3_XL_A13_A15_11_Rep1.raw;	10032;	11858	661.13	353179	4+	2085	AQFETLTAPLVKR(12)-MPKVVETVK(3):0	null	3.7e-19	18.4318	2640.49	-0.00091	-0.344501	sp|P0CS90|HSP77_YEAST(337)-sp|P0CS90|HSP77_YEAST(371)	190	sp|P0CS90|HSP77_YEAST	P0CS90	HSP77_YEAST	337	sp|P0CS90|HSP77_YEAST	P0CS90	HSP77_YEAST	371	Intra	0	0
C_Lee_010916_ymitos_BS3_XL_A13_A15_11_Rep1.raw;	10129;	11961	661.13	774407	4+	2099	AQFETLTAPLVKR(12)-MPKVVETVK(3):0	null	1.75e-11	10.757	2640.49	0.00053	0.200644	sp|P0CS90|HSP77_YEAST(337)-sp|P0CS90|HSP77_YEAST(371)	190	sp|P0CS90|HSP77_YEAST	P0CS90	HSP77_YEAST	337	sp|P0CS90|HSP77_YEAST	P0CS90	HSP77_YEAST	371	Intra	0	0
C_Lee_010916_ymitos_BS3_XL_A13_A15_11_Rep1.raw;	10217;	12054	646.212	346983	6+	2112	RSVHEPVQTGLKAVDALVPIGR(12)-SRAQVKAPGILPR(6):0	null	5.08e-07	6.29414	3871.23	0.00076	0.196269	sp|P07251|ATPA_YEAST(188)-sp|P07251|ATPA_YEAST(169)	165	sp|P07251|ATPA_YEAST	P07251	ATPA_YEAST	188	sp|P07251|ATPA_YEAST	P07251	ATPA_YEAST	169	Intra	0	0
C_Lee_010916_ymitos_BS3_XL_A13_A15_11_Rep1.raw;	10219;	12056	619.672	179000	6+	2112	SPKELATEILPHEPTNVPESTLKELGK(3)-WKQR(2):0	null	0.0023	2.63827	3710.99	1.0031	270.159	sp|P20967|ODO1_YEAST(590)-sp|P20967|ODO1_YEAST(764)	4	sp|P20967|ODO1_YEAST	P20967	ODO1_YEAST	590	sp|P20967|ODO1_YEAST	P20967	ODO1_YEAST	764	Intra	0	0
C_Lee_010916_ymitos_BS3_XL_A13_A15_11_Rep1.raw;	10314;	12157	619.505	497139	6+	2126	SPKELATEILPHEPTNVPESTLKELGK(3)-WKQR(2):0	null	0.000614	3.21183	3710.99	-0.00364	-0.980606	sp|P20967|ODO1_YEAST(590)-sp|P20967|ODO1_YEAST(764)	4	sp|P20967|ODO1_YEAST	P20967	ODO1_YEAST	590	sp|P20967|ODO1_YEAST	P20967	ODO1_YEAST	764	Intra	0	0
C_Lee_010916_ymitos_BS3_XL_A13_A15_11_Rep1.raw;	10384;	12231	604.506	118251	6+	2136	TIALEKGISLKDVHGTGPR(6)-KELSTRANEFGIK(1):0	null	0.00209	2.67985	3620.99	0.00524	1.44671	sp|P12695|ODP2_YEAST(187)-sp|P40961|PHB1_YEAST(154)	1	sp|P12695|ODP2_YEAST	P12695	ODP2_YEAST	187	sp|P40961|PHB1_YEAST	P40961	PHB1_YEAST	154	Inter	1	0
C_Lee_010916_ymitos_BS3_XL_A13_A15_11_Rep1.raw;	10568;	12427	927.234	349941	4+	2163	EAIQERIEQIKGSIDITTTNSYEK(11)-EKLQER(2):0	null	4.29e-09	8.36754	3704.91	-0.00553	-1.49221	sp|P19882|HSP60_YEAST(371)-sp|P19882|HSP60_YEAST(386)	1	sp|P19882|HSP60_YEAST	P19882	HSP60_YEAST	371	sp|P19882|HSP60_YEAST	P19882	HSP60_YEAST	386	Intra	0	0
C_Lee_010916_ymitos_BS3_XL_A13_A15_11_Rep1.raw;	10612;	12473	663.37	450989	5+	2170	SIRPLDTEAIIKTVK(12)-GRIPEDTWDFKK(11):0	null	3.48e-15	14.4584	3311.81	0.00083	0.250542	sp|P32473|ODPB_YEAST(287)-sp|P16387|ODPA_YEAST(412)	39	sp|P32473|ODPB_YEAST	P32473	ODPB_YEAST	287	sp|P16387|ODPA_YEAST	P16387	ODPA_YEAST	412	Inter	1	0
C_Lee_010916_ymitos_BS3_XL_A13_A15_11_Rep1.raw;	10620;	12482	552.976	408284	6+	2171	SIRPLDTEAIIKTVK(12)-GRIPEDTWDFKK(11):0	null	3.9e-10	9.40894	3311.81	-0.0029	-0.875388	sp|P32473|ODPB_YEAST(287)-sp|P16387|ODPA_YEAST(412)	39	sp|P32473|ODPB_YEAST	P32473	ODPB_YEAST	287	sp|P16387|ODPA_YEAST	P16387	ODPA_YEAST	412	Inter	1	0
C_Lee_010916_ymitos_BS3_XL_A13_A15_11_Rep1.raw;	10638;	12501	828.961	707452	4+	2173	SIRPLDTEAIIKTVK(12)-GRIPEDTWDFKK(11):0	null	5.93e-19	18.2269	3311.81	0.00331	0.999148	sp|P32473|ODPB_YEAST(287)-sp|P16387|ODPA_YEAST(412)	39	sp|P32473|ODPB_YEAST	P32473	ODPB_YEAST	287	sp|P16387|ODPA_YEAST	P16387	ODPA_YEAST	412	Inter	1	0
C_Lee_010916_ymitos_BS3_XL_A13_A15_11_Rep1.raw;	10646;	12509	806.205	172515	4+	2174	VVDALGNPIDGKGPIDAAGR(12)-AQVKAPGILPR(4):0	null	7.23e-14	13.1409	3220.79	-0.00109	-0.33832	sp|P07251|ATPA_YEAST(155)-sp|P07251|ATPA_YEAST(169)	119	sp|P07251|ATPA_YEAST	P07251	ATPA_YEAST	155	sp|P07251|ATPA_YEAST	P07251	ATPA_YEAST	169	Intra	0	0
C_Lee_010916_ymitos_BS3_XL_A13_A15_11_Rep1.raw;	10705;	12572	663.371	475157	5+	2183	SIRPLDTEAIIKTVK(12)-GRIPEDTWDFKK(11):0	null	1.89e-10	9.72354	3311.81	0.00628	1.89566	sp|P32473|ODPB_YEAST(287)-sp|P16387|ODPA_YEAST(412)	39	sp|P32473|ODPB_YEAST	P32473	ODPB_YEAST	287	sp|P16387|ODPA_YEAST	P16387	ODPA_YEAST	412	Inter	1	0
C_Lee_010916_ymitos_BS3_XL_A13_A15_11_Rep1.raw;	10727;	12595	552.975	199344	6+	2185	SIRPLDTEAIIKTVK(12)-GRIPEDTWDFKK(11):0	null	1.18e-10	9.92812	3311.81	-0.0044	-1.32818	sp|P32473|ODPB_YEAST(287)-sp|P16387|ODPA_YEAST(412)	39	sp|P32473|ODPB_YEAST	P32473	ODPB_YEAST	287	sp|P16387|ODPA_YEAST	P16387	ODPA_YEAST	412	Inter	1	0
C_Lee_010916_ymitos_BS3_XL_A13_A15_11_Rep1.raw;	10738;	12607	806.206	8129086	4+	2187	VVDALGNPIDGKGPIDAAGR(12)-AQVKAPGILPR(4):0	null	1.11e-10	9.95468	3220.79	0.00063	0.195543	sp|P07251|ATPA_YEAST(155)-sp|P07251|ATPA_YEAST(169)	119	sp|P07251|ATPA_YEAST	P07251	ATPA_YEAST	155	sp|P07251|ATPA_YEAST	P07251	ATPA_YEAST	169	Intra	0	0
C_Lee_010916_ymitos_BS3_XL_A13_A15_11_Rep1.raw;	10824;	12698	806.206	527113	4+	2199	VVDALGNPIDGKGPIDAAGR(12)-AQVKAPGILPR(4):0	null	3.21e-11	10.4935	3220.79	0.00111	0.344528	sp|P07251|ATPA_YEAST(155)-sp|P07251|ATPA_YEAST(169)	119	sp|P07251|ATPA_YEAST	P07251	ATPA_YEAST	155	sp|P07251|ATPA_YEAST	P07251	ATPA_YEAST	169	Intra	0	0
C_Lee_010916_ymitos_BS3_XL_A13_A15_11_Rep1.raw;	10930;	12810	626.183	229898	6+	2215	TIALEKGISLKDVHGTGPR(6)-GRITKADIESYLEK(5):0	null	2.95e-13	12.5302	3751.05	0.00059	0.157247	sp|P12695|ODP2_YEAST(187)-sp|P12695|ODP2_YEAST(205)	9	sp|P12695|ODP2_YEAST	P12695	ODP2_YEAST	187	sp|P12695|ODP2_YEAST	P12695	ODP2_YEAST	205	Intra	0	0
C_Lee_010916_ymitos_BS3_XL_A13_A15_11_Rep1.raw;	11013;	12898	926.994	193892	4+	2227	LSEPVHKLGWSLSFDA(7)-AKQPVKDGPLSTNVEAK(2):0	null	5.25e-08	7.27984	3703.95	0.001	0.269909	sp|P04840|VDAC1_YEAST(274)-sp|P04840|VDAC1_YEAST(46)	157	sp|P04840|VDAC1_YEAST	P04840	VDAC1_YEAST	274	sp|P04840|VDAC1_YEAST	P04840	VDAC1_YEAST	46	Intra	0	0
C_Lee_010916_ymitos_BS3_XL_A13_A15_11_Rep1.raw;	1119;	2385	542.125	408716	6+	747	AYSSHKELKFGVEGR(6)-LSDREFATGKFK(10):0	null	0.00273	2.56384	3242.67	4.03443	1242.24	sp|P19882|HSP60_YEAST(25)-sp|P21560|CBP3_YEAST(285)	4	sp|P19882|HSP60_YEAST	P19882	HSP60_YEAST	25	sp|P21560|CBP3_YEAST	P21560	CBP3_YEAST	285	Inter	1	0
C_Lee_010916_ymitos_BS3_XL_A13_A15_11_Rep1.raw;	11262;	13162	675.569	147011	5+	2264	YHDPIKLSELEGDEPKAR(16)-KLINLPWQK(1):0	null	3.05e-13	12.5157	3372.81	-0.00017	-0.050388	sp|P27929|NAM9_YEAST(397)-sp|P27929|NAM9_YEAST(400)	16	sp|P27929|NAM9_YEAST	P27929	NAM9_YEAST	397	sp|P27929|NAM9_YEAST	P27929	NAM9_YEAST	400	Intra	0	0
C_Lee_010916_ymitos_BS3_XL_A13_A15_11_Rep1.raw;	11283;	13185	844.208	160920	4+	2267	YHDPIKLSELEGDEPKAR(16)-KLINLPWQK(1):0	null	1.47e-15	14.8327	3372.81	-0.00338	-1.00183	sp|P27929|NAM9_YEAST(397)-sp|P27929|NAM9_YEAST(400)	16	sp|P27929|NAM9_YEAST	P27929	NAM9_YEAST	397	sp|P27929|NAM9_YEAST	P27929	NAM9_YEAST	400	Intra	0	0
C_Lee_010916_ymitos_BS3_XL_A13_A15_11_Rep1.raw;	1134;	2401	464.823	127652	7+	750	AYSSHKELKFGVEGR(6)-LSDREFATGKFK(10):0	null	0.00105	2.97881	3242.67	4.03583	1242.67	sp|P19882|HSP60_YEAST(25)-sp|P21560|CBP3_YEAST(285)	4	sp|P19882|HSP60_YEAST	P19882	HSP60_YEAST	25	sp|P21560|CBP3_YEAST	P21560	CBP3_YEAST	285	Inter	1	0
C_Lee_010916_ymitos_BS3_XL_A13_A15_11_Rep1.raw;	11409;	13319	563.335	146514	6+	2286	AQGEAKSAELIGEAIKK(6)-ALAKVGDGLLLIRR(4):0	null	2.33e-10	9.63264	3373.97	0.00242	0.717042	sp|P50085|PHB2_YEAST(250)-sp|P40961|PHB1_YEAST(232)	100	sp|P50085|PHB2_YEAST	P50085	PHB2_YEAST	250	sp|P40961|PHB1_YEAST	P40961	PHB1_YEAST	232	Inter	1	0
C_Lee_010916_ymitos_BS3_XL_A13_A15_11_Rep1.raw;	11426;	13337	675.801	208412	5+	2288	AQGEAKSAELIGEAIKK(6)-ALAKVGDGLLLIRR(4):0	null	2.75e-09	8.56067	3373.97	0.00316	0.936303	sp|P50085|PHB2_YEAST(250)-sp|P40961|PHB1_YEAST(232)	100	sp|P50085|PHB2_YEAST	P50085	PHB2_YEAST	250	sp|P40961|PHB1_YEAST	P40961	PHB1_YEAST	232	Inter	1	0
C_Lee_010916_ymitos_BS3_XL_A13_A15_11_Rep1.raw;	11440;	13352	563.335	463977	6+	2290	AQGEAKSAELIGEAIKK(6)-ALAKVGDGLLLIRR(4):0	null	1.25e-11	10.9031	3373.97	-0.00088	-0.260743	sp|P50085|PHB2_YEAST(250)-sp|P40961|PHB1_YEAST(232)	100	sp|P50085|PHB2_YEAST	P50085	PHB2_YEAST	250	sp|P40961|PHB1_YEAST	P40961	PHB1_YEAST	232	Inter	1	0
C_Lee_010916_ymitos_BS3_XL_A13_A15_11_Rep1.raw;	11461;	13374	995.571	68838.5	3+	2293	LVGPNCPGIINPATKVR(15)-NLLLPKDTK(6):0	6,C(Carbamidomethyl[C]);	1.96e-10	9.70774	2983.69	0.0011	0.368547	sp|P53598|SUCA_YEAST(162)-sp|P53598|SUCA_YEAST(35)	161	sp|P53598|SUCA_YEAST	P53598	SUCA_YEAST	162	sp|P53598|SUCA_YEAST	P53598	SUCA_YEAST	35	Intra	0	0
C_Lee_010916_ymitos_BS3_XL_A13_A15_11_Rep1.raw;	11472;	13386	823.194	339068	4+	2295	AEGEAESAEFISKALAK(13)-SAELIGEAIKKSR(10):0	null	5.79e-10	9.23732	3288.75	0.00039	0.11855	sp|P40961|PHB1_YEAST(228)-sp|P50085|PHB2_YEAST(260)	1	sp|P40961|PHB1_YEAST	P40961	PHB1_YEAST	228	sp|P50085|PHB2_YEAST	P50085	PHB2_YEAST	260	Inter	1	0
C_Lee_010916_ymitos_BS3_XL_A13_A15_11_Rep1.raw;	11537;	13455	563.335	365865	6+	2304	AQGEAKSAELIGEAIKK(6)-ALAKVGDGLLLIRR(4):0	null	4.87e-11	10.3125	3373.97	0.00242	0.717042	sp|P50085|PHB2_YEAST(250)-sp|P40961|PHB1_YEAST(232)	100	sp|P50085|PHB2_YEAST	P50085	PHB2_YEAST	250	sp|P40961|PHB1_YEAST	P40961	PHB1_YEAST	232	Inter	1	0
C_Lee_010916_ymitos_BS3_XL_A13_A15_11_Rep1.raw;	11808;	13742	762.922	349475	4+	2343	KPGMTRDDLFAINASIVR(1)-LYDLKGAK(5):0	null	3.88e-09	8.41117	3047.65	0.00929	3.04724	sp|P17505|MDHM_YEAST(100)-sp|P17505|MDHM_YEAST(52)	22	sp|P17505|MDHM_YEAST	P17505	MDHM_YEAST	100	sp|P17505|MDHM_YEAST	P17505	MDHM_YEAST	52	Intra	0	0
C_Lee_010916_ymitos_BS3_XL_A13_A15_11_Rep1.raw;	11854;	13791	879.85	802688	5+	2349	SADGKYHIIDHEYDCVVIGAGGAGLR(5)-AAIAEEQILNKQR(11):0	15,C(Carbamidomethyl[C]);	3.77e-11	10.4237	4393.21	1.00055	227.645	sp|Q00711|SDHA_YEAST(45)-sp|P33421|SDH3_YEAST(70)	167	sp|Q00711|SDHA_YEAST	Q00711	SDHA_YEAST	45	sp|P33421|SDH3_YEAST	P33421	SDH3_YEAST	70	Inter	1	0
C_Lee_010916_ymitos_BS3_XL_A13_A15_11_Rep1.raw;	11858;	13795	733.376	185858	6+	2350	SADGKYHIIDHEYDCVVIGAGGAGLR(5)-AAIAEEQILNKQR(11):0	15,C(Carbamidomethyl[C]);	1.36e-11	10.8665	4393.21	0.99733	226.913	sp|Q00711|SDHA_YEAST(45)-sp|P33421|SDH3_YEAST(70)	167	sp|Q00711|SDHA_YEAST	Q00711	SDHA_YEAST	45	sp|P33421|SDH3_YEAST	P33421	SDH3_YEAST	70	Inter	1	0
C_Lee_010916_ymitos_BS3_XL_A13_A15_11_Rep1.raw;	11870;	13807	1099.81	508654	4+	2351	SADGKYHIIDHEYDCVVIGAGGAGLR(5)-AAIAEEQILNKQR(11):0	15,C(Carbamidomethyl[C]);	2.05e-14	13.6882	4393.21	2.00466	455.996	sp|Q00711|SDHA_YEAST(45)-sp|P33421|SDH3_YEAST(70)	167	sp|Q00711|SDHA_YEAST	Q00711	SDHA_YEAST	45	sp|P33421|SDH3_YEAST	P33421	SDH3_YEAST	70	Inter	1	0
C_Lee_010916_ymitos_BS3_XL_A13_A15_11_Rep1.raw;	11890;	13829	595.944	169960	5+	2353	IFASPLAKTIALEK(8)-GISLKDVHGTGPR(5):0	null	7.07e-13	12.1506	2974.69	-0.00043	-0.144504	sp|P12695|ODP2_YEAST(181)-sp|P12695|ODP2_YEAST(192)	92	sp|P12695|ODP2_YEAST	P12695	ODP2_YEAST	181	sp|P12695|ODP2_YEAST	P12695	ODP2_YEAST	192	Intra	0	0
C_Lee_010916_ymitos_BS3_XL_A13_A15_11_Rep1.raw;	11927;	13868	744.679	573164	4+	2358	IFASPLAKTIALEK(8)-GISLKDVHGTGPR(5):0	null	7.66e-12	11.1158	2974.69	0.00134	0.450315	sp|P12695|ODP2_YEAST(181)-sp|P12695|ODP2_YEAST(192)	92	sp|P12695|ODP2_YEAST	P12695	ODP2_YEAST	181	sp|P12695|ODP2_YEAST	P12695	ODP2_YEAST	192	Intra	0	0
C_Lee_010916_ymitos_BS3_XL_A13_A15_11_Rep1.raw;	11945;	13888	879.65	1.44892e+06	5+	2361	SADGKYHIIDHEYDCVVIGAGGAGLR(5)-AAIAEEQILNKQR(11):0	15,C(Carbamidomethyl[C]);	1.27e-12	11.8962	4393.21	0.00175	0.39825	sp|Q00711|SDHA_YEAST(45)-sp|P33421|SDH3_YEAST(70)	167	sp|Q00711|SDHA_YEAST	Q00711	SDHA_YEAST	45	sp|P33421|SDH3_YEAST	P33421	SDH3_YEAST	70	Inter	1	0
C_Lee_010916_ymitos_BS3_XL_A13_A15_11_Rep1.raw;	11948;	13891	992.569	463790	3+	2361	IFASPLAKTIALEK(8)-GISLKDVHGTGPR(5):0	null	3.9e-20	19.4089	2974.69	0.00116	0.389825	sp|P12695|ODP2_YEAST(181)-sp|P12695|ODP2_YEAST(192)	92	sp|P12695|ODP2_YEAST	P12695	ODP2_YEAST	181	sp|P12695|ODP2_YEAST	P12695	ODP2_YEAST	192	Intra	0	0
C_Lee_010916_ymitos_BS3_XL_A13_A15_11_Rep1.raw;	11961;	13904	540.72	62181.6	5+	2363	KQFVVDVLHPNR(1)-KVISNPLLAR(1):0	null	2.51e-13	12.6003	2698.56	0.0008	0.296343	sp|P0CX31|RS24A_YEAST(21)-sp|P0CX31|RS24A_YEAST(11)	1	sp|P0CX31|RS24A_YEAST	P0CX31	RS24A_YEAST	21	sp|P0CX31|RS24A_YEAST	P0CX31	RS24A_YEAST	11	Intra	0	0
C_Lee_010916_ymitos_BS3_XL_A13_A15_11_Rep1.raw;	11969;	13913	1099.31	206535	4+	2364	SADGKYHIIDHEYDCVVIGAGGAGLR(5)-AAIAEEQILNKQR(11):0	15,C(Carbamidomethyl[C]);	1.16e-10	9.93554	4393.21	0.00566	1.28805	sp|Q00711|SDHA_YEAST(45)-sp|P33421|SDH3_YEAST(70)	167	sp|Q00711|SDHA_YEAST	Q00711	SDHA_YEAST	45	sp|P33421|SDH3_YEAST	P33421	SDH3_YEAST	70	Inter	1	0
C_Lee_010916_ymitos_BS3_XL_A13_A15_11_Rep1.raw;	11980;	13925	595.945	11430265	5+	2366	IFASPLAKTIALEK(8)-GISLKDVHGTGPR(5):0	null	6.49e-13	12.1878	2974.69	0.00507	1.7038	sp|P12695|ODP2_YEAST(181)-sp|P12695|ODP2_YEAST(192)	92	sp|P12695|ODP2_YEAST	P12695	ODP2_YEAST	181	sp|P12695|ODP2_YEAST	P12695	ODP2_YEAST	192	Intra	0	0
C_Lee_010916_ymitos_BS3_XL_A13_A15_11_Rep1.raw;	12011;	13958	744.679	7.56631e+06	4+	2370	IFASPLAKTIALEK(8)-GISLKDVHGTGPR(5):0	null	1.3e-10	9.88606	2974.69	0.00158	0.530969	sp|P12695|ODP2_YEAST(181)-sp|P12695|ODP2_YEAST(192)	92	sp|P12695|ODP2_YEAST	P12695	ODP2_YEAST	181	sp|P12695|ODP2_YEAST	P12695	ODP2_YEAST	192	Intra	0	0
C_Lee_010916_ymitos_BS3_XL_A13_A15_11_Rep1.raw;	12075;	14026	595.945	4587881	5+	2379	IFASPLAKTIALEK(8)-GISLKDVHGTGPR(5):0	null	4.11e-14	13.3862	2974.69	0.00142	0.4772	sp|P12695|ODP2_YEAST(181)-sp|P12695|ODP2_YEAST(192)	92	sp|P12695|ODP2_YEAST	P12695	ODP2_YEAST	181	sp|P12695|ODP2_YEAST	P12695	ODP2_YEAST	192	Intra	0	0
C_Lee_010916_ymitos_BS3_XL_A13_A15_11_Rep1.raw;	12119;	14072	744.679	987958	4+	2385	IFASPLAKTIALEK(8)-GISLKDVHGTGPR(5):0	null	1.89e-14	13.7235	2974.69	0.00106	0.356219	sp|P12695|ODP2_YEAST(181)-sp|P12695|ODP2_YEAST(192)	92	sp|P12695|ODP2_YEAST	P12695	ODP2_YEAST	181	sp|P12695|ODP2_YEAST	P12695	ODP2_YEAST	192	Intra	0	0
C_Lee_010916_ymitos_BS3_XL_A13_A15_11_Rep1.raw;	12202;	14160	595.945	462024	5+	2396	IFASPLAKTIALEK(8)-GISLKDVHGTGPR(5):0	null	5.45e-13	12.2636	2974.69	0.00172	0.578016	sp|P12695|ODP2_YEAST(181)-sp|P12695|ODP2_YEAST(192)	92	sp|P12695|ODP2_YEAST	P12695	ODP2_YEAST	181	sp|P12695|ODP2_YEAST	P12695	ODP2_YEAST	192	Intra	0	0
C_Lee_010916_ymitos_BS3_XL_A13_A15_11_Rep1.raw;	12240;	14200	1101.56	81006.1	4+	2401	SQTDAFYTQYKNGTAASEPTPITK(11)-SSLKTELQTASVLNR(4):0	null	6.16e-22	21.2104	4402.22	-0.0014	-0.317949	sp|P21306|ATP5E_YEAST(49)-sp|P21306|ATP5E_YEAST(27)	27	sp|P21306|ATP5E_YEAST	P21306	ATP5E_YEAST	49	sp|P21306|ATP5E_YEAST	P21306	ATP5E_YEAST	27	Intra	0	0
C_Lee_010916_ymitos_BS3_XL_A13_A15_11_Rep1.raw;	12362;	14330	595.945	275986	5+	2419	IFASPLAKTIALEK(8)-GISLKDVHGTGPR(5):0	null	1.62e-13	12.7905	2974.69	0.00267	0.897269	sp|P12695|ODP2_YEAST(181)-sp|P12695|ODP2_YEAST(192)	92	sp|P12695|ODP2_YEAST	P12695	ODP2_YEAST	181	sp|P12695|ODP2_YEAST	P12695	ODP2_YEAST	192	Intra	0	0
C_Lee_010916_ymitos_BS3_XL_A13_A15_11_Rep1.raw;	12379;	14348	605.69	448175	6+	2421	RSVHEPVQTGLKAVDALVPIGR(12)-AQVKAPGILPR(4):0	null	5.09e-07	6.29328	3628.09	0.00466	1.28406	sp|P07251|ATPA_YEAST(188)-sp|P07251|ATPA_YEAST(169)	165	sp|P07251|ATPA_YEAST	P07251	ATPA_YEAST	188	sp|P07251|ATPA_YEAST	P07251	ATPA_YEAST	169	Intra	0	0
C_Lee_010916_ymitos_BS3_XL_A13_A15_11_Rep1.raw;	12398;	14369	726.627	2.02875e+06	5+	2424	RSVHEPVQTGLKAVDALVPIGR(12)-AQVKAPGILPR(4):0	null	2.8e-09	8.55284	3628.09	0.00296	0.815628	sp|P07251|ATPA_YEAST(188)-sp|P07251|ATPA_YEAST(169)	165	sp|P07251|ATPA_YEAST	P07251	ATPA_YEAST	188	sp|P07251|ATPA_YEAST	P07251	ATPA_YEAST	169	Intra	0	0
C_Lee_010916_ymitos_BS3_XL_A13_A15_11_Rep1.raw;	12432;	14404	904.467	706069	4+	2428	NTLACICKIDQNESK(8)-TCPKGLNPGLAIAEIK(4):0	5,C(Carbamidomethyl[C]);7,C(Carbamidomethyl[C]);17,C(Carbamidomethyl[C]);	2.68e-14	13.5719	3611.84	2.00353	554.25	sp|P21801|SDHB_YEAST(110)-sp|P21801|SDHB_YEAST(248)	95	sp|P21801|SDHB_YEAST	P21801	SDHB_YEAST	110	sp|P21801|SDHB_YEAST	P21801	SDHB_YEAST	248	Intra	0	0
C_Lee_010916_ymitos_BS3_XL_A13_A15_11_Rep1.raw;	12513;	14490	651.945	521341	5+	2440	DLVDQKYWFNGYAK(6)-LSGPHSVKFLQR(8):0	null	5.28e-09	8.27737	3251.68	3.01047	924.678	sp|P48015|GCST_YEAST(292)-sp|P48015|GCST_YEAST(80)	113	sp|P48015|GCST_YEAST	P48015	GCST_YEAST	292	sp|P48015|GCST_YEAST	P48015	GCST_YEAST	80	Intra	0	0
C_Lee_010916_ymitos_BS3_XL_A13_A15_11_Rep1.raw;	12614;	14598	929.263	95999.4	4+	2453	KSQIFSTAAAGQTSVEIR(1)-QATKDAGQIVGLNVLR(4):0	null	5.46e-11	10.2628	3713.01	0.0116	3.12329	sp|P0CS90|HSP77_YEAST(445)-sp|P0CS90|HSP77_YEAST(183)	58	sp|P0CS90|HSP77_YEAST	P0CS90	HSP77_YEAST	445	sp|P0CS90|HSP77_YEAST	P0CS90	HSP77_YEAST	183	Intra	0	0
C_Lee_010916_ymitos_BS3_XL_A13_A15_11_Rep1.raw;	12649;	14635	980.32	155043	5+	2458	AITRPAKQIIENAGEEGSVIIGK(7)-AIFTESVKNVAAGCNPMDLRR(8):0	37,C(Carbamidomethyl[C]);40,M(Oxidation[M]);	8.66e-12	11.0625	4895.56	1.0013	204.448	sp|P19882|HSP60_YEAST(474)-sp|P19882|HSP60_YEAST(126)	91	sp|P19882|HSP60_YEAST	P19882	HSP60_YEAST	474	sp|P19882|HSP60_YEAST	P19882	HSP60_YEAST	126	Intra	0	0
C_Lee_010916_ymitos_BS3_XL_A13_A15_11_Rep1.raw;	12665;	14652	596.145	177025	5+	2461	IFASPLAKTIALEK(8)-GISLKDVHGTGPR(5):0	null	2.68e-15	14.5719	2974.69	1.00242	336.756	sp|P12695|ODP2_YEAST(181)-sp|P12695|ODP2_YEAST(192)	92	sp|P12695|ODP2_YEAST	P12695	ODP2_YEAST	181	sp|P12695|ODP2_YEAST	P12695	ODP2_YEAST	192	Intra	0	0
C_Lee_010916_ymitos_BS3_XL_A13_A15_11_Rep1.raw;	12716;	14706	595.945	172595	5+	2468	IFASPLAKTIALEK(8)-GISLKDVHGTGPR(5):0	null	1.54e-11	10.8125	2974.69	0.00082	0.275566	sp|P12695|ODP2_YEAST(181)-sp|P12695|ODP2_YEAST(192)	92	sp|P12695|ODP2_YEAST	P12695	ODP2_YEAST	181	sp|P12695|ODP2_YEAST	P12695	ODP2_YEAST	192	Intra	0	0
C_Lee_010916_ymitos_BS3_XL_A13_A15_11_Rep1.raw;	12800;	14795	715.055	139183	6+	2481	QASVIRAEGEAESAEFISKALAK(19)-AQGEAKSAELIGEAIKK(6):0	null	7.52e-05	4.12378	4284.29	0.00303	0.707069	sp|P40961|PHB1_YEAST(228)-sp|P50085|PHB2_YEAST(250)	36	sp|P40961|PHB1_YEAST	P40961	PHB1_YEAST	228	sp|P50085|PHB2_YEAST	P50085	PHB2_YEAST	250	Inter	1	0
C_Lee_010916_ymitos_BS3_XL_A13_A15_11_Rep1.raw;	12801;	14796	698.426	474317	4+	2481	ALAKVGDGLLLIRR(4)-SAELIGEAIKK(10):0	null	2.5e-09	8.60206	2789.67	0.00212	0.759671	sp|P40961|PHB1_YEAST(232)-sp|P50085|PHB2_YEAST(260)	23	sp|P40961|PHB1_YEAST	P40961	PHB1_YEAST	232	sp|P50085|PHB2_YEAST	P50085	PHB2_YEAST	260	Inter	1	0
C_Lee_010916_ymitos_BS3_XL_A13_A15_11_Rep1.raw;	12804;	14799	558.943	230682	5+	2481	ALAKVGDGLLLIRR(4)-SAELIGEAIKK(10):0	null	3.54e-09	8.451	2789.67	0.00237	0.849254	sp|P40961|PHB1_YEAST(232)-sp|P50085|PHB2_YEAST(260)	23	sp|P40961|PHB1_YEAST	P40961	PHB1_YEAST	232	sp|P50085|PHB2_YEAST	P50085	PHB2_YEAST	260	Inter	1	0
C_Lee_010916_ymitos_BS3_XL_A13_A15_11_Rep1.raw;	12821;	14817	620.362	209914	6+	2484	SVHEPVQTGLKAVDALVPIGR(11)-SRAQVKAPGILPR(6):0	null	0.000133	3.87615	3715.13	1.00463	270.27	sp|P07251|ATPA_YEAST(188)-sp|P07251|ATPA_YEAST(169)	165	sp|P07251|ATPA_YEAST	P07251	ATPA_YEAST	188	sp|P07251|ATPA_YEAST	P07251	ATPA_YEAST	169	Intra	0	0
C_Lee_010916_ymitos_BS3_XL_A13_A15_11_Rep1.raw;	1295;	2572	523.454	151328	6+	776	IEQIKGSIDITTTNSYEKEK(18)-AKTLLR(2):0	null	1.25e-06	5.90309	3134.71	-0.02676	-8.53401	sp|P19882|HSP60_YEAST(384)-sp|Q02784|GLRX5_YEAST(19)	1	sp|P19882|HSP60_YEAST	P19882	HSP60_YEAST	384	sp|Q02784|GLRX5_YEAST	Q02784	GLRX5_YEAST	19	Inter	1	0
C_Lee_010916_ymitos_BS3_XL_A13_A15_11_Rep1.raw;	13042;	15051	805.224	813171	4+	2516	AAVEEGILPGGGTALVKASR(17)-LAKLSGGVAVIR(3):0	null	3.44e-09	8.46344	3215.86	1.00604	312.641	sp|P19882|HSP60_YEAST(443)-sp|P19882|HSP60_YEAST(393)	2	sp|P19882|HSP60_YEAST	P19882	HSP60_YEAST	443	sp|P19882|HSP60_YEAST	P19882	HSP60_YEAST	393	Intra	0	0
C_Lee_010916_ymitos_BS3_XL_A13_A15_11_Rep1.raw;	13055;	15065	678.774	54774.6	5+	2518	DGKLDPVIGRDEEIAR(3)-AGVGKTALIDGLAQR(5):0	null	1.22e-13	12.9136	3388.83	0.0026	0.766998	sp|P33416|HSP78_YEAST(113)-sp|P33416|HSP78_YEAST(149)	5	sp|P33416|HSP78_YEAST	P33416	HSP78_YEAST	113	sp|P33416|HSP78_YEAST	P33416	HSP78_YEAST	149	Intra	0	0
C_Lee_010916_ymitos_BS3_XL_A13_A15_11_Rep1.raw;	13081;	15093	996.245	159668	4+	2521	TETDAFGEIHVPADKYWGAQTQR(15)-SFQNFKIGGAR(6):0	null	8.16e-09	8.08831	3980.94	0.00647	1.62483	sp|P08417|FUMH_YEAST(44)-sp|P08417|FUMH_YEAST(58)	285	sp|P08417|FUMH_YEAST	P08417	FUMH_YEAST	44	sp|P08417|FUMH_YEAST	P08417	FUMH_YEAST	58	Intra	0	0
C_Lee_010916_ymitos_BS3_XL_A13_A15_11_Rep1.raw;	1311;	2589	970.867	69182	3+	778	IKGVSDEANLNETGR(2)-LVKEGELVKR(9):0	null	5e-13	12.301	2909.58	-0.00268	-0.920777	sp|P07251|ATPA_YEAST(54)-sp|P07251|ATPA_YEAST(126)	169	sp|P07251|ATPA_YEAST	P07251	ATPA_YEAST	54	sp|P07251|ATPA_YEAST	P07251	ATPA_YEAST	126	Intra	0	0
C_Lee_010916_ymitos_BS3_XL_A13_A15_11_Rep1.raw;	13118;	15132	1245.42	187892	4+	2527	LLQEVASKTNEAAGDGTTSATVLGR(8)-NVLIEQPFGPPKITKDGVTVAK(15):0	null	4.99e-13	12.3019	4976.67	0.99977	200.81	sp|P19882|HSP60_YEAST(101)-sp|P19882|HSP60_YEAST(72)	83	sp|P19882|HSP60_YEAST	P19882	HSP60_YEAST	101	sp|P19882|HSP60_YEAST	P19882	HSP60_YEAST	72	Intra	0	0
C_Lee_010916_ymitos_BS3_XL_A13_A15_11_Rep1.raw;	13183;	15200	996.342	777466	5+	2536	LLQEVASKTNEAAGDGTTSATVLGR(8)-NVLIEQPFGPPKITKDGVTVAK(12):0	null	1.57e-13	12.8041	4976.67	0.00082	0.164735	sp|P19882|HSP60_YEAST(101)-sp|P19882|HSP60_YEAST(69)	140	sp|P19882|HSP60_YEAST	P19882	HSP60_YEAST	101	sp|P19882|HSP60_YEAST	P19882	HSP60_YEAST	69	Intra	0	0
C_Lee_010916_ymitos_BS3_XL_A13_A15_11_Rep1.raw;	1322;	2601	728.403	687110	4+	780	IKGVSDEANLNETGR(2)-LVKEGELVKR(9):0	null	4.23e-18	17.3737	2909.58	0.00091	0.312651	sp|P07251|ATPA_YEAST(54)-sp|P07251|ATPA_YEAST(126)	169	sp|P07251|ATPA_YEAST	P07251	ATPA_YEAST	54	sp|P07251|ATPA_YEAST	P07251	ATPA_YEAST	126	Intra	0	0
C_Lee_010916_ymitos_BS3_XL_A13_A15_11_Rep1.raw;	13224;	15244	1245.17	121000	4+	2542	LLQEVASKTNEAAGDGTTSATVLGR(8)-NVLIEQPFGPPKITKDGVTVAK(12):0	null	9.91e-13	12.0039	4976.67	-0.00611	-1.22748	sp|P19882|HSP60_YEAST(101)-sp|P19882|HSP60_YEAST(69)	140	sp|P19882|HSP60_YEAST	P19882	HSP60_YEAST	101	sp|P19882|HSP60_YEAST	P19882	HSP60_YEAST	69	Intra	0	0
C_Lee_010916_ymitos_BS3_XL_A13_A15_11_Rep1.raw;	13561;	15601	864.461	198244	5+	2588	DSKVNQNLLEDHSFINYKQNVETLDIVR(3)-GKIADFAK(2):0	null	2.34e-11	10.6308	4317.23	0.04279	9.90904	sp|P19414|ACON_YEAST(27)-sp|P19414|ACON_YEAST(310)	172	sp|P19414|ACON_YEAST	P19414	ACON_YEAST	27	sp|P19414|ACON_YEAST	P19414	ACON_YEAST	310	Intra	0	0
C_Lee_010916_ymitos_BS3_XL_A13_A15_11_Rep1.raw;	13654;	15700	864.452	149918	5+	2601	DSKVNQNLLEDHSFINYKQNVETLDIVR(3)-GKIADFAK(2):0	null	4.33e-12	11.3635	4317.23	-0.00546	-1.26441	sp|P19414|ACON_YEAST(27)-sp|P19414|ACON_YEAST(310)	172	sp|P19414|ACON_YEAST	P19414	ACON_YEAST	27	sp|P19414|ACON_YEAST	P19414	ACON_YEAST	310	Intra	0	0
C_Lee_010916_ymitos_BS3_XL_A13_A15_11_Rep1.raw;	13662;	15708	621.331	97068.9	6+	2602	FEEAVDRNEKELLSTVMR(10)-AIAIGEFDTAKKR(11):0	null	0.000556	3.25493	3721.93	0.00716	1.92321	sp|P16547|OM45_YEAST(152)-sp|P16547|OM45_YEAST(140)	47	sp|P16547|OM45_YEAST	P16547	OM45_YEAST	152	sp|P16547|OM45_YEAST	P16547	OM45_YEAST	140	Intra	0	0
C_Lee_010916_ymitos_BS3_XL_A13_A15_11_Rep1.raw;	13799;	15854	996.542	338604	5+	2621	LLQEVASKTNEAAGDGTTSATVLGR(8)-NVLIEQPFGPPKITKDGVTVAK(15):0	null	1.57e-11	10.8041	4976.67	1.00367	201.594	sp|P19882|HSP60_YEAST(101)-sp|P19882|HSP60_YEAST(72)	83	sp|P19882|HSP60_YEAST	P19882	HSP60_YEAST	101	sp|P19882|HSP60_YEAST	P19882	HSP60_YEAST	72	Intra	0	0
C_Lee_010916_ymitos_BS3_XL_A13_A15_11_Rep1.raw;	13805;	15860	1245.42	154173	4+	2622	LLQEVASKTNEAAGDGTTSATVLGR(8)-NVLIEQPFGPPKITKDGVTVAK(15):0	null	5.37e-13	12.27	4976.67	0.99389	199.63	sp|P19882|HSP60_YEAST(101)-sp|P19882|HSP60_YEAST(72)	83	sp|P19882|HSP60_YEAST	P19882	HSP60_YEAST	101	sp|P19882|HSP60_YEAST	P19882	HSP60_YEAST	72	Intra	0	0
C_Lee_010916_ymitos_BS3_XL_A13_A15_11_Rep1.raw;	13819;	15875	708.591	160105	5+	2624	TIALEKGISLKDVHGTGPR(6)-ITKADIESYLEK(3):0	null	6.16e-13	12.2104	3537.93	-0.01	-2.82572	sp|P12695|ODP2_YEAST(187)-sp|P12695|ODP2_YEAST(205)	9	sp|P12695|ODP2_YEAST	P12695	ODP2_YEAST	187	sp|P12695|ODP2_YEAST	P12695	ODP2_YEAST	205	Intra	0	0
C_Lee_010916_ymitos_BS3_XL_A13_A15_11_Rep1.raw;	14045;	16114	1078.34	384879	4+	2657	LLQEVASKTNEAAGDGTTSATVLGR(8)-NVLIEQPFGPPKITK(12):0	null	1.25e-08	7.90309	4306.31	3.00778	697.809	sp|P19882|HSP60_YEAST(101)-sp|P19882|HSP60_YEAST(69)	140	sp|P19882|HSP60_YEAST	P19882	HSP60_YEAST	101	sp|P19882|HSP60_YEAST	P19882	HSP60_YEAST	69	Intra	0	0
C_Lee_010916_ymitos_BS3_XL_A13_A15_11_Rep1.raw;	14083;	16155	835.729	320253	4+	2662	LVGPNCPGIINPATKVR(15)-IGIQPPKIFQAGK(7):0	6,C(Carbamidomethyl[C]);	3.59e-08	7.44491	3338.89	-0.00179	-0.535945	sp|P53598|SUCA_YEAST(162)-sp|P53598|SUCA_YEAST(171)	118	sp|P53598|SUCA_YEAST	P53598	SUCA_YEAST	162	sp|P53598|SUCA_YEAST	P53598	SUCA_YEAST	171	Intra	0	0
C_Lee_010916_ymitos_BS3_XL_A13_A15_11_Rep1.raw;	14116;	16190	805.475	251199	4+	2667	AQGEAKSAELIGEAIKK(16)-ALAKVGDGLLLIR(4):0	null	4e-15	14.3979	3217.86	0.00454	1.41043	sp|P50085|PHB2_YEAST(260)-sp|P40961|PHB1_YEAST(232)	3	sp|P50085|PHB2_YEAST	P50085	PHB2_YEAST	260	sp|P40961|PHB1_YEAST	P40961	PHB1_YEAST	232	Inter	1	0
C_Lee_010916_ymitos_BS3_XL_A13_A15_11_Rep1.raw;	14117;	16191	720.184	383007	4+	2667	SAELIGEAIKKSR(11)-ALAKVGDGLLLIR(4):0	null	3.1e-08	7.50864	2876.71	-0.00087	-0.302323	sp|P50085|PHB2_YEAST(261)-sp|P40961|PHB1_YEAST(232)	7	sp|P50085|PHB2_YEAST	P50085	PHB2_YEAST	261	sp|P40961|PHB1_YEAST	P40961	PHB1_YEAST	232	Inter	1	0
C_Lee_010916_ymitos_BS3_XL_A13_A15_11_Rep1.raw;	14148;	16223	1077.58	1095083	4+	2672	LLQEVASKTNEAAGDGTTSATVLGR(8)-NVLIEQPFGPPKITK(12):0	null	8.1e-09	8.09151	4306.31	0.0039	0.905436	sp|P19882|HSP60_YEAST(101)-sp|P19882|HSP60_YEAST(69)	140	sp|P19882|HSP60_YEAST	P19882	HSP60_YEAST	101	sp|P19882|HSP60_YEAST	P19882	HSP60_YEAST	69	Intra	0	0
C_Lee_010916_ymitos_BS3_XL_A13_A15_11_Rep1.raw;	14166;	16242	771.412	518568	4+	2674	SAYVTTEEFLDAVEKR(15)-LQKEIKSIE(6):0	null	1.54e-11	10.8125	3081.61	0.00606	1.96586	sp|P21954|IDHP_YEAST(418)-sp|P21954|IDHP_YEAST(425)	5	sp|P21954|IDHP_YEAST	P21954	IDHP_YEAST	418	sp|P21954|IDHP_YEAST	P21954	IDHP_YEAST	425	Intra	0	0
C_Lee_010916_ymitos_BS3_XL_A13_A15_11_Rep1.raw;	14173;	16250	835.73	987315	4+	2675	LVGPNCPGIINPATKVR(15)-IGIQPPKIFQAGK(7):0	6,C(Carbamidomethyl[C]);	4.79e-09	8.31966	3338.89	0.00113	0.338334	sp|P53598|SUCA_YEAST(162)-sp|P53598|SUCA_YEAST(171)	118	sp|P53598|SUCA_YEAST	P53598	SUCA_YEAST	162	sp|P53598|SUCA_YEAST	P53598	SUCA_YEAST	171	Intra	0	0
C_Lee_010916_ymitos_BS3_XL_A13_A15_11_Rep1.raw;	14243;	16324	805.474	128075	4+	2685	AQGEAKSAELIGEAIKK(6)-ALAKVGDGLLLIR(4):0	null	1.16e-08	7.93554	3217.86	0.00306	0.950643	sp|P50085|PHB2_YEAST(250)-sp|P40961|PHB1_YEAST(232)	100	sp|P50085|PHB2_YEAST	P50085	PHB2_YEAST	250	sp|P40961|PHB1_YEAST	P40961	PHB1_YEAST	232	Inter	1	0
C_Lee_010916_ymitos_BS3_XL_A13_A15_11_Rep1.raw;	14330;	16417	805.474	4903065	4+	2698	AQGEAKSAELIGEAIKK(6)-ALAKVGDGLLLIR(4):0	null	4.76e-15	14.3224	3217.86	0.00186	0.577842	sp|P50085|PHB2_YEAST(250)-sp|P40961|PHB1_YEAST(232)	100	sp|P50085|PHB2_YEAST	P50085	PHB2_YEAST	250	sp|P40961|PHB1_YEAST	P40961	PHB1_YEAST	232	Inter	1	0
C_Lee_010916_ymitos_BS3_XL_A13_A15_11_Rep1.raw;	14338;	16425	1077.83	237565	4+	2698	LLQEVASKTNEAAGDGTTSATVLGR(8)-NVLIEQPFGPPKITK(12):0	null	4.29e-10	9.36754	4306.31	1.0029	232.782	sp|P19882|HSP60_YEAST(101)-sp|P19882|HSP60_YEAST(69)	140	sp|P19882|HSP60_YEAST	P19882	HSP60_YEAST	101	sp|P19882|HSP60_YEAST	P19882	HSP60_YEAST	69	Intra	0	0
C_Lee_010916_ymitos_BS3_XL_A13_A15_11_Rep1.raw;	14354;	16442	1073.63	271542	3+	2701	AQGEAKSAELIGEAIKK(6)-ALAKVGDGLLLIR(4):0	null	1.16e-10	9.93554	3217.86	-0.0043	-1.33587	sp|P50085|PHB2_YEAST(250)-sp|P40961|PHB1_YEAST(232)	100	sp|P50085|PHB2_YEAST	P50085	PHB2_YEAST	250	sp|P40961|PHB1_YEAST	P40961	PHB1_YEAST	232	Inter	1	0
C_Lee_010916_ymitos_BS3_XL_A13_A15_11_Rep1.raw;	14366;	16455	644.581	3.70185e+06	5+	2703	AQGEAKSAELIGEAIKK(6)-ALAKVGDGLLLIR(4):0	null	8.82e-10	9.05453	3217.86	0.00197	0.612015	sp|P50085|PHB2_YEAST(250)-sp|P40961|PHB1_YEAST(232)	100	sp|P50085|PHB2_YEAST	P50085	PHB2_YEAST	250	sp|P40961|PHB1_YEAST	P40961	PHB1_YEAST	232	Inter	1	0
C_Lee_010916_ymitos_BS3_XL_A13_A15_11_Rep1.raw;	14460;	16554	804.21	319145	5+	2716	IGRIEFELYDNVVPKTAENFR(15)-ALCTGEKGWGYK(7):0	24,C(Carbamidomethyl[C]);	5.01e-11	10.3002	4016.01	-0.00126	-0.313665	sp|P25719|CYPC_YEAST(49)-sp|P25719|CYPC_YEAST(62)	182	sp|P25719|CYPC_YEAST	P25719	CYPC_YEAST	49	sp|P25719|CYPC_YEAST	P25719	CYPC_YEAST	62	Intra	0	0
C_Lee_010916_ymitos_BS3_XL_A13_A15_11_Rep1.raw;	14467;	16562	1005.01	244354	4+	2717	IGRIEFELYDNVVPKTAENFR(15)-ALCTGEKGWGYK(7):0	24,C(Carbamidomethyl[C]);	1.18e-13	12.9281	4016.01	-0.0041	-1.02066	sp|P25719|CYPC_YEAST(49)-sp|P25719|CYPC_YEAST(62)	182	sp|P25719|CYPC_YEAST	P25719	CYPC_YEAST	49	sp|P25719|CYPC_YEAST	P25719	CYPC_YEAST	62	Intra	0	0
C_Lee_010916_ymitos_BS3_XL_A13_A15_11_Rep1.raw;	14601;	16704	876.46	636843	4+	2735	AEGEAESAEFISKALAK(13)-AQGEAKSAELIGEAIK(6):0	null	6.99e-11	10.1555	3501.81	0.00288	0.822195	sp|P40961|PHB1_YEAST(228)-sp|P50085|PHB2_YEAST(250)	36	sp|P40961|PHB1_YEAST	P40961	PHB1_YEAST	228	sp|P50085|PHB2_YEAST	P50085	PHB2_YEAST	250	Inter	1	0
C_Lee_010916_ymitos_BS3_XL_A13_A15_11_Rep1.raw;	14605;	16708	949.101	153971	5+	2736	AITRPAKQIIENAGEEGSVIIGK(7)-AIFTESVKNVAAGCNPMDLR(8):0	37,C(Carbamidomethyl[C]);40,M(Oxidation[M]);	1.44e-10	9.84164	4739.46	1.00776	212.541	sp|P19882|HSP60_YEAST(474)-sp|P19882|HSP60_YEAST(126)	91	sp|P19882|HSP60_YEAST	P19882	HSP60_YEAST	474	sp|P19882|HSP60_YEAST	P19882	HSP60_YEAST	126	Intra	0	0
C_Lee_010916_ymitos_BS3_XL_A13_A15_11_Rep1.raw;	1475;	2763	938.229	46356.4	4+	804	ALLNNSHLFHQMHTEAQKR(18)-AKTNQDTEGFVK(2):0	null	3.33e-18	17.4776	3748.87	0.01119	2.98408	sp|P09624|DLDH_YEAST(92)-sp|P09624|DLDH_YEAST(421)	78	sp|P09624|DLDH_YEAST	P09624	DLDH_YEAST	92	sp|P09624|DLDH_YEAST	P09624	DLDH_YEAST	421	Intra	0	0
C_Lee_010916_ymitos_BS3_XL_A13_A15_11_Rep1.raw;	15117;	17252	530.446	106269	7+	2808	VQKDLIEPLDPKDIEIK(12)-PDGLIYLPEIKYR(11):0	null	0.00244	2.61261	3706.05	0.02395	6.46061	sp|P32787|MG101_YEAST(128)-sp|P32787|MG101_YEAST(144)	4	sp|P32787|MG101_YEAST	P32787	MG101_YEAST	128	sp|P32787|MG101_YEAST	P32787	MG101_YEAST	144	Intra	0	0
C_Lee_010916_ymitos_BS3_XL_A13_A15_11_Rep1.raw;	15125;	17261	695.407	408158	5+	2809	SVHEPVQTGLKAVDALVPIGR(11)-AQVKAPGILPR(4):0	null	3.44e-11	10.4634	3471.99	0.00362	1.04232	sp|P07251|ATPA_YEAST(188)-sp|P07251|ATPA_YEAST(169)	165	sp|P07251|ATPA_YEAST	P07251	ATPA_YEAST	188	sp|P07251|ATPA_YEAST	P07251	ATPA_YEAST	169	Intra	0	0
C_Lee_010916_ymitos_BS3_XL_A13_A15_11_Rep1.raw;	15127;	17263	869.006	515629	4+	2809	SVHEPVQTGLKAVDALVPIGR(11)-AQVKAPGILPR(4):0	null	2.14e-15	14.6696	3471.99	0.00106	0.305212	sp|P07251|ATPA_YEAST(188)-sp|P07251|ATPA_YEAST(169)	165	sp|P07251|ATPA_YEAST	P07251	ATPA_YEAST	188	sp|P07251|ATPA_YEAST	P07251	ATPA_YEAST	169	Intra	0	0
C_Lee_010916_ymitos_BS3_XL_A13_A15_11_Rep1.raw;	15226;	17368	883.692	150209	5+	2823	RSVHEPVQTGLKAVDALVPIGR(12)-VVDALGNPIDGKGPIDAAGR(12):0	null	1.1e-16	15.9586	4413.41	0.01128	2.55525	sp|P07251|ATPA_YEAST(188)-sp|P07251|ATPA_YEAST(155)	72	sp|P07251|ATPA_YEAST	P07251	ATPA_YEAST	188	sp|P07251|ATPA_YEAST	P07251	ATPA_YEAST	155	Intra	0	0
C_Lee_010916_ymitos_BS3_XL_A13_A15_11_Rep1.raw;	15568;	17731	827.722	468836	4+	2873	VLDEVVVDNFDQKLGVDIIR(13)-KAITRPAK(1):0	null	2.02e-11	10.6946	3306.85	0.0024	0.725544	sp|P19882|HSP60_YEAST(459)-sp|P19882|HSP60_YEAST(467)	170	sp|P19882|HSP60_YEAST	P19882	HSP60_YEAST	459	sp|P19882|HSP60_YEAST	P19882	HSP60_YEAST	467	Intra	0	0
C_Lee_010916_ymitos_BS3_XL_A13_A15_11_Rep1.raw;	15581;	17744	662.379	631775	5+	2875	VLDEVVVDNFDQKLGVDIIR(13)-KAITRPAK(1):0	null	2.08e-10	9.68194	3306.85	0.00194	0.586481	sp|P19882|HSP60_YEAST(459)-sp|P19882|HSP60_YEAST(467)	170	sp|P19882|HSP60_YEAST	P19882	HSP60_YEAST	459	sp|P19882|HSP60_YEAST	P19882	HSP60_YEAST	467	Intra	0	0
C_Lee_010916_ymitos_BS3_XL_A13_A15_11_Rep1.raw;	15603;	17768	552.15	263382	6+	2878	VLDEVVVDNFDQKLGVDIIR(13)-KAITRPAK(1):0	null	6.27e-08	7.20273	3306.85	0.00149	0.450442	sp|P19882|HSP60_YEAST(459)-sp|P19882|HSP60_YEAST(467)	170	sp|P19882|HSP60_YEAST	P19882	HSP60_YEAST	459	sp|P19882|HSP60_YEAST	P19882	HSP60_YEAST	467	Intra	0	0
C_Lee_010916_ymitos_BS3_XL_A13_A15_11_Rep1.raw;	15618;	17784	714.4	329567	6+	2880	TLKQADEHLAERIGGNELVR(3)-GRNVLIEQPFGPPKITK(14):0	null	0.00212	2.67366	4279.34	1.01218	236.415	sp|P53219|IMO32_YEAST(210)-sp|P19882|HSP60_YEAST(69)	1	sp|P53219|IMO32_YEAST	P53219	IMO32_YEAST	210	sp|P19882|HSP60_YEAST	P19882	HSP60_YEAST	69	Inter	1	0
C_Lee_010916_ymitos_BS3_XL_A13_A15_11_Rep1.raw;	15669;	17838	662.379	6.63958e+06	5+	2888	VLDEVVVDNFDQKLGVDIIR(13)-KAITRPAK(1):0	null	2.01e-09	8.6968	3306.85	0.00319	0.964368	sp|P19882|HSP60_YEAST(459)-sp|P19882|HSP60_YEAST(467)	170	sp|P19882|HSP60_YEAST	P19882	HSP60_YEAST	459	sp|P19882|HSP60_YEAST	P19882	HSP60_YEAST	467	Intra	0	0
C_Lee_010916_ymitos_BS3_XL_A13_A15_11_Rep1.raw;	15727;	17899	552.317	407734	6+	2896	VLDEVVVDNFDQKLGVDIIR(13)-KAITRPAK(1):0	null	6.69e-07	6.17457	3306.85	1.00313	303.164	sp|P19882|HSP60_YEAST(459)-sp|P19882|HSP60_YEAST(467)	170	sp|P19882|HSP60_YEAST	P19882	HSP60_YEAST	459	sp|P19882|HSP60_YEAST	P19882	HSP60_YEAST	467	Intra	0	0
C_Lee_010916_ymitos_BS3_XL_A13_A15_11_Rep1.raw;	15789;	17965	827.721	524316	4+	2905	VLDEVVVDNFDQKLGVDIIR(13)-KAITRPAK(1):0	null	1.42e-10	9.84771	3306.85	0.00044	0.133016	sp|P19882|HSP60_YEAST(459)-sp|P19882|HSP60_YEAST(467)	170	sp|P19882|HSP60_YEAST	P19882	HSP60_YEAST	459	sp|P19882|HSP60_YEAST	P19882	HSP60_YEAST	467	Intra	0	0
C_Lee_010916_ymitos_BS3_XL_A13_A15_11_Rep1.raw;	15923;	18107	662.378	188796	5+	2923	VLDEVVVDNFDQKLGVDIIR(13)-KAITRPAK(1):0	null	4.41e-09	8.35556	3306.85	0.00044	0.133016	sp|P19882|HSP60_YEAST(459)-sp|P19882|HSP60_YEAST(467)	170	sp|P19882|HSP60_YEAST	P19882	HSP60_YEAST	459	sp|P19882|HSP60_YEAST	P19882	HSP60_YEAST	467	Intra	0	0
C_Lee_010916_ymitos_BS3_XL_A13_A15_11_Rep1.raw;	16060;	18252	878.862	220543	3+	2944	ALAKVGDGLLLIR(4)-SAELIGEAIKK(10):0	null	1.62e-17	16.7905	2633.57	-0.00899	-3.41232	sp|P40961|PHB1_YEAST(232)-sp|P50085|PHB2_YEAST(260)	23	sp|P40961|PHB1_YEAST	P40961	PHB1_YEAST	232	sp|P50085|PHB2_YEAST	P50085	PHB2_YEAST	260	Inter	1	0
C_Lee_010916_ymitos_BS3_XL_A13_A15_11_Rep1.raw;	16087;	18281	659.401	629407	4+	2948	ALAKVGDGLLLIR(4)-SAELIGEAIKK(10):0	null	3e-10	9.52288	2633.57	0.00119	0.451685	sp|P40961|PHB1_YEAST(232)-sp|P50085|PHB2_YEAST(260)	23	sp|P40961|PHB1_YEAST	P40961	PHB1_YEAST	232	sp|P50085|PHB2_YEAST	P50085	PHB2_YEAST	260	Inter	1	0
C_Lee_010916_ymitos_BS3_XL_A13_A15_11_Rep1.raw;	16150;	18348	878.865	471210	3+	2956	ALAKVGDGLLLIR(4)-SAELIGEAIKK(10):0	null	3.74e-12	11.4271	2633.57	0.00163	0.618694	sp|P40961|PHB1_YEAST(232)-sp|P50085|PHB2_YEAST(260)	23	sp|P40961|PHB1_YEAST	P40961	PHB1_YEAST	232	sp|P50085|PHB2_YEAST	P50085	PHB2_YEAST	260	Inter	1	0
C_Lee_010916_ymitos_BS3_XL_A13_A15_11_Rep1.raw;	16308;	18516	879.656	161354	5+	2980	GFNIDSLVVCNTEVKDLSR(15)-KQHVLNCLVQNEPGVLSR(1):0	10,C(Carbamidomethyl[C]);26,C(Carbamidomethyl[C]);	2.17e-11	10.6635	4393.25	-0.00844	-1.92069	sp|P25605|ILV6_YEAST(116)-sp|P25605|ILV6_YEAST(76)	53	sp|P25605|ILV6_YEAST	P25605	ILV6_YEAST	116	sp|P25605|ILV6_YEAST	P25605	ILV6_YEAST	76	Intra	0	0
C_Lee_010916_ymitos_BS3_XL_A13_A15_11_Rep1.raw;	1666;	2966	590.347	130737	4+	834	KGKDLSPAINYTK(1)-KIVADLK(1):0	null	1.1e-12	11.9586	2357.36	0.00122	0.517307	sp|P07257|QCR2_YEAST(310)-sp|P07257|QCR2_YEAST(303)	52	sp|P07257|QCR2_YEAST	P07257	QCR2_YEAST	310	sp|P07257|QCR2_YEAST	P07257	QCR2_YEAST	303	Intra	0	0
C_Lee_010916_ymitos_BS3_XL_A13_A15_11_Rep1.raw;	16714;	18946	854.984	122076	4+	3039	AKANSIINAIPGNNILTK(2)-ANLLSSKALYYGK(7):0	null	1.67e-08	7.77728	3415.91	-0.00255	-0.746288	sp|P05626|ATPF_YEAST(49)-sp|Q12233|ATPN_YEAST(22)	27	sp|P05626|ATPF_YEAST	P05626	ATPF_YEAST	49	sp|Q12233|ATPN_YEAST	Q12233	ATPN_YEAST	22	Inter	1	0
C_Lee_010916_ymitos_BS3_XL_A13_A15_11_Rep1.raw;	1673;	2974	786.793	324726	3+	835	KGKDLSPAINYTK(1)-KIVADLK(1):0	null	1.13e-16	15.9469	2357.36	-0.00015	-0.063603	sp|P07257|QCR2_YEAST(310)-sp|P07257|QCR2_YEAST(303)	52	sp|P07257|QCR2_YEAST	P07257	QCR2_YEAST	310	sp|P07257|QCR2_YEAST	P07257	QCR2_YEAST	303	Intra	0	0
C_Lee_010916_ymitos_BS3_XL_A13_A15_11_Rep1.raw;	16827;	19065	981.315	62380	4+	3056	RSVHEPVQTGLKAVDALVPIGR(12)-TAVALDTILNQKR(12):0	null	1.98e-11	10.7033	3921.22	0.01348	3.43681	sp|P07251|ATPA_YEAST(188)-sp|P07251|ATPA_YEAST(224)	41	sp|P07251|ATPA_YEAST	P07251	ATPA_YEAST	188	sp|P07251|ATPA_YEAST	P07251	ATPA_YEAST	224	Intra	0	0
C_Lee_010916_ymitos_BS3_XL_A13_A15_11_Rep1.raw;	16835;	19074	1239.16	132247	4+	3057	KGSVTSVQAVYVPADDLTDPAPATTFAHLDATTVLSR(1)-QLAKSVISR(4):0	null	3.65e-11	10.4377	4952.61	0.00111	0.224078	sp|P00830|ATPB_YEAST(334)-sp|P05626|ATPF_YEAST(209)	372	sp|P00830|ATPB_YEAST	P00830	ATPB_YEAST	334	sp|P05626|ATPF_YEAST	P05626	ATPF_YEAST	209	Inter	1	0
C_Lee_010916_ymitos_BS3_XL_A13_A15_11_Rep1.raw;	16857;	19097	826.445	110077	6+	3060	KGSVTSVQAVYVPADDLTDPAPATTFAHLDATTVLSR(1)-QLAKSVISR(4):0	null	2.95e-08	7.53018	4952.61	0.01084	2.18829	sp|P00830|ATPB_YEAST(334)-sp|P05626|ATPF_YEAST(209)	372	sp|P00830|ATPB_YEAST	P00830	ATPB_YEAST	334	sp|P05626|ATPF_YEAST	P05626	ATPF_YEAST	209	Inter	1	0
C_Lee_010916_ymitos_BS3_XL_A13_A15_11_Rep1.raw;	16899;	19141	849.843	164426	5+	3066	EAPKSIIELEHYGVPFSR(4)-SSFPKDGTEVLQSIEDRK(5):0	null	2.88e-15	14.5406	4244.16	0.01655	3.89853	sp|Q00711|SDHA_YEAST(139)-sp|P21801|SDHB_YEAST(158)	286	sp|Q00711|SDHA_YEAST	Q00711	SDHA_YEAST	139	sp|P21801|SDHB_YEAST	P21801	SDHB_YEAST	158	Inter	1	0
C_Lee_010916_ymitos_BS3_XL_A13_A15_11_Rep1.raw;	16920;	19164	849.84	675886	5+	3069	EAPKSIIELEHYGVPFSR(4)-SSFPKDGTEVLQSIEDRK(5):0	null	3.53e-14	13.4522	4244.16	0.0007	0.164893	sp|Q00711|SDHA_YEAST(139)-sp|P21801|SDHB_YEAST(158)	286	sp|Q00711|SDHA_YEAST	Q00711	SDHA_YEAST	139	sp|P21801|SDHB_YEAST	P21801	SDHB_YEAST	158	Inter	1	0
C_Lee_010916_ymitos_BS3_XL_A13_A15_11_Rep1.raw;	16966;	19212	708.368	425927	6+	3076	EAPKSIIELEHYGVPFSR(4)-SSFPKDGTEVLQSIEDRK(5):0	null	1.4e-15	14.8539	4244.16	0.0032	0.753797	sp|Q00711|SDHA_YEAST(139)-sp|P21801|SDHB_YEAST(158)	286	sp|Q00711|SDHA_YEAST	Q00711	SDHA_YEAST	139	sp|P21801|SDHB_YEAST	P21801	SDHB_YEAST	158	Inter	1	0
C_Lee_010916_ymitos_BS3_XL_A13_A15_11_Rep1.raw;	16968;	19214	1062.8	547526	4+	3076	EAPKSIIELEHYGVPFSR(4)-SSFPKDGTEVLQSIEDRK(5):0	null	2.7e-14	13.5686	4244.16	3.01105	708.785	sp|Q00711|SDHA_YEAST(139)-sp|P21801|SDHB_YEAST(158)	286	sp|Q00711|SDHA_YEAST	Q00711	SDHA_YEAST	139	sp|P21801|SDHB_YEAST	P21801	SDHB_YEAST	158	Inter	1	0
C_Lee_010916_ymitos_BS3_XL_A13_A15_11_Rep1.raw;	1698;	3000	472.679	224206	5+	839	KGKDLSPAINYTK(3)-KIVADLK(1):0	null	4.4e-09	8.35655	2357.36	1.00154	424.495	sp|P07257|QCR2_YEAST(312)-sp|P07257|QCR2_YEAST(303)	147	sp|P07257|QCR2_YEAST	P07257	QCR2_YEAST	312	sp|P07257|QCR2_YEAST	P07257	QCR2_YEAST	303	Intra	0	0
C_Lee_010916_ymitos_BS3_XL_A13_A15_11_Rep1.raw;	17227;	19489	773.45	844162	4+	3113	AQGEAKSAELIGEAIK(6)-ALAKVGDGLLLIR(4):0	null	9.97e-13	12.0013	3089.77	0.00062	0.200597	sp|P50085|PHB2_YEAST(250)-sp|P40961|PHB1_YEAST(232)	100	sp|P50085|PHB2_YEAST	P50085	PHB2_YEAST	250	sp|P40961|PHB1_YEAST	P40961	PHB1_YEAST	232	Inter	1	0
C_Lee_010916_ymitos_BS3_XL_A13_A15_11_Rep1.raw;	17241;	19504	773.45	1.36482e+06	4+	3116	AQGEAKSAELIGEAIK(6)-ALAKVGDGLLLIR(4):0	null	5.66e-14	13.2472	3089.77	0.00086	0.278247	sp|P50085|PHB2_YEAST(250)-sp|P40961|PHB1_YEAST(232)	100	sp|P50085|PHB2_YEAST	P50085	PHB2_YEAST	250	sp|P40961|PHB1_YEAST	P40961	PHB1_YEAST	232	Inter	1	0
C_Lee_010916_ymitos_BS3_XL_A13_A15_11_Rep1.raw;	17725;	20016	582.733	130266	5+	3186	GVETLAEAVAATLGPKGR(16)-ITKDGVTVAK(3):0	null	5.16e-09	8.28735	2907.63	1.00113	344.074	sp|P19882|HSP60_YEAST(55)-sp|P19882|HSP60_YEAST(72)	169	sp|P19882|HSP60_YEAST	P19882	HSP60_YEAST	55	sp|P19882|HSP60_YEAST	P19882	HSP60_YEAST	72	Intra	0	0
C_Lee_010916_ymitos_BS3_XL_A13_A15_11_Rep1.raw;	17750;	20043	727.915	801030	4+	3189	GVETLAEAVAATLGPKGR(16)-ITKDGVTVAK(3):0	null	3.58e-09	8.44612	2907.63	0.00116	0.398812	sp|P19882|HSP60_YEAST(55)-sp|P19882|HSP60_YEAST(72)	169	sp|P19882|HSP60_YEAST	P19882	HSP60_YEAST	55	sp|P19882|HSP60_YEAST	P19882	HSP60_YEAST	72	Intra	0	0
C_Lee_010916_ymitos_BS3_XL_A13_A15_11_Rep1.raw;	17788;	20083	852.469	292883	5+	3194	SVHEPVQTGLKAVDALVPIGR(11)-VVDALGNPIDGKGPIDAAGR(12):0	null	3.13e-09	8.50446	4257.31	-0.00301	-0.706852	sp|P07251|ATPA_YEAST(188)-sp|P07251|ATPA_YEAST(155)	72	sp|P07251|ATPA_YEAST	P07251	ATPA_YEAST	188	sp|P07251|ATPA_YEAST	P07251	ATPA_YEAST	155	Intra	0	0
C_Lee_010916_ymitos_BS3_XL_A13_A15_11_Rep1.raw;	18620;	20964	780.939	123110	4+	3315	KFVELFADVPVKDILAR(1)-SVGKDLNYK(4):0	null	1.18e-08	7.92812	3119.73	0.00105	0.336459	sp|P36525|RM24_YEAST(229)-sp|P36525|RM24_YEAST(223)	16	sp|P36525|RM24_YEAST	P36525	RM24_YEAST	229	sp|P36525|RM24_YEAST	P36525	RM24_YEAST	223	Intra	0	0
C_Lee_010916_ymitos_BS3_XL_A13_A15_11_Rep1.raw;	18685;	21033	953.256	352748	4+	3325	LSILFEDVYVKGTETPTLR(11)-GRIPEDTWDFKK(11):0	null	3.03e-10	9.51856	3808.99	0.00322	0.845144	sp|P16387|ODPA_YEAST(393)-sp|P16387|ODPA_YEAST(412)	6	sp|P16387|ODPA_YEAST	P16387	ODPA_YEAST	393	sp|P16387|ODPA_YEAST	P16387	ODPA_YEAST	412	Intra	0	0
C_Lee_010916_ymitos_BS3_XL_A13_A15_11_Rep1.raw;	18731;	21081	824.421	1320079	5+	3332	EAPKSIIELEHYGVPFSR(4)-SSFPKDGTEVLQSIEDR(5):0	null	1.35e-18	17.8697	4116.07	1.00126	243.138	sp|Q00711|SDHA_YEAST(139)-sp|P21801|SDHB_YEAST(158)	286	sp|Q00711|SDHA_YEAST	Q00711	SDHA_YEAST	139	sp|P21801|SDHB_YEAST	P21801	SDHB_YEAST	158	Inter	1	0
C_Lee_010916_ymitos_BS3_XL_A13_A15_11_Rep1.raw;	18784;	21138	1030.02	3371002	4+	3340	EAPKSIIELEHYGVPFSR(4)-SSFPKDGTEVLQSIEDR(5):0	null	7.87e-24	23.104	4116.07	-0.00143	-0.347334	sp|Q00711|SDHA_YEAST(139)-sp|P21801|SDHB_YEAST(158)	286	sp|Q00711|SDHA_YEAST	Q00711	SDHA_YEAST	139	sp|P21801|SDHB_YEAST	P21801	SDHB_YEAST	158	Inter	1	0
C_Lee_010916_ymitos_BS3_XL_A13_A15_11_Rep1.raw;	18817;	21173	824.221	3.65048e+06	5+	3344	EAPKSIIELEHYGVPFSR(4)-SSFPKDGTEVLQSIEDR(5):0	null	8.66e-22	21.0625	4116.07	0.00211	0.512499	sp|Q00711|SDHA_YEAST(139)-sp|P21801|SDHB_YEAST(158)	286	sp|Q00711|SDHA_YEAST	Q00711	SDHA_YEAST	139	sp|P21801|SDHB_YEAST	P21801	SDHB_YEAST	158	Inter	1	0
C_Lee_010916_ymitos_BS3_XL_A13_A15_11_Rep1.raw;	18822;	21178	953.251	131842	4+	3345	LSILFEDVYVKGTETPTLR(11)-GRIPEDTWDFKK(11):0	null	3.93e-09	8.40561	3808.99	-0.01854	-4.86617	sp|P16387|ODPA_YEAST(393)-sp|P16387|ODPA_YEAST(412)	6	sp|P16387|ODPA_YEAST	P16387	ODPA_YEAST	393	sp|P16387|ODPA_YEAST	P16387	ODPA_YEAST	412	Intra	0	0
C_Lee_010916_ymitos_BS3_XL_A13_A15_11_Rep1.raw;	18890;	21250	1030.02	965083	4+	3355	EAPKSIIELEHYGVPFSR(4)-SSFPKDGTEVLQSIEDR(5):0	null	5.81e-24	23.2358	4116.07	-0.00435	-1.05658	sp|Q00711|SDHA_YEAST(139)-sp|P21801|SDHB_YEAST(158)	286	sp|Q00711|SDHA_YEAST	Q00711	SDHA_YEAST	139	sp|P21801|SDHB_YEAST	P21801	SDHB_YEAST	158	Inter	1	0
C_Lee_010916_ymitos_BS3_XL_A13_A15_11_Rep1.raw;	18921;	21282	824.221	681856	5+	3359	EAPKSIIELEHYGVPFSR(4)-SSFPKDGTEVLQSIEDR(5):0	null	8.92e-15	14.0496	4116.07	0.00181	0.439632	sp|Q00711|SDHA_YEAST(139)-sp|P21801|SDHB_YEAST(158)	286	sp|Q00711|SDHA_YEAST	Q00711	SDHA_YEAST	139	sp|P21801|SDHB_YEAST	P21801	SDHB_YEAST	158	Inter	1	0
C_Lee_010916_ymitos_BS3_XL_A13_A15_11_Rep1.raw;	19202;	21580	877.225	84902.7	4+	3401	ELEDFAFPDTPTIVKAVK(15)-KYGVSAEVINLR(1):0	null	2.6e-15	14.585	3504.88	-0.00294	-0.838591	sp|P32473|ODPB_YEAST(357)-sp|P32473|ODPB_YEAST(264)	27	sp|P32473|ODPB_YEAST	P32473	ODPB_YEAST	357	sp|P32473|ODPB_YEAST	P32473	ODPB_YEAST	264	Intra	0	0
C_Lee_010916_ymitos_BS3_XL_A13_A15_11_Rep1.raw;	19261;	21643	942.285	268539	4+	3410	SVHEPVQTGLKAVDALVPIGR(11)-TAVALDTILNQKR(12):0	null	7.65e-09	8.11634	3765.12	-0.00409	-1.086	sp|P07251|ATPA_YEAST(188)-sp|P07251|ATPA_YEAST(224)	41	sp|P07251|ATPA_YEAST	P07251	ATPA_YEAST	188	sp|P07251|ATPA_YEAST	P07251	ATPA_YEAST	224	Intra	0	0
C_Lee_010916_ymitos_BS3_XL_A13_A15_11_Rep1.raw;	19523;	21921	950.269	124069	4+	3450	GYFIKPTVFGDVKEDMR(5)-IVKEEIFGPVVTVTK(3):0	null	7.45e-09	8.12784	3797.04	0.00873	2.29855	sp|P46367|ALDH4_YEAST(404)-sp|P46367|ALDH4_YEAST(419)	15	sp|P46367|ALDH4_YEAST	P46367	ALDH4_YEAST	404	sp|P46367|ALDH4_YEAST	P46367	ALDH4_YEAST	419	Intra	0	0
C_Lee_010916_ymitos_BS3_XL_A13_A15_11_Rep1.raw;	19729;	22139	885.727	300776	4+	3481	VSLQDIKDFADKVYTK(12)-KGLGNPLLYDGVER(1):0	null	2.44e-12	11.6126	3536.88	2.00383	566.072	sp|P07257|QCR2_YEAST(178)-sp|P07257|QCR2_YEAST(153)	128	sp|P07257|QCR2_YEAST	P07257	QCR2_YEAST	178	sp|P07257|QCR2_YEAST	P07257	QCR2_YEAST	153	Intra	0	0
C_Lee_010916_ymitos_BS3_XL_A13_A15_11_Rep1.raw;	20358;	22806	783.83	140208	5+	3580	FDRGFISPYFITDPKSSK(15)-VEFEKPLLLLSEKK(5):0	null	1.68e-12	11.7747	3914.11	0.00234	0.597683	sp|P19882|HSP60_YEAST(230)-sp|P19882|HSP60_YEAST(238)	72	sp|P19882|HSP60_YEAST	P19882	HSP60_YEAST	230	sp|P19882|HSP60_YEAST	P19882	HSP60_YEAST	238	Intra	0	0
C_Lee_010916_ymitos_BS3_XL_A13_A15_11_Rep1.raw;	20360;	22808	653.36	95843.6	6+	3581	FDRGFISPYFITDPKSSK(15)-VEFEKPLLLLSEKK(5):0	null	3.5e-10	9.45593	3914.11	0.00245	0.625779	sp|P19882|HSP60_YEAST(230)-sp|P19882|HSP60_YEAST(238)	72	sp|P19882|HSP60_YEAST	P19882	HSP60_YEAST	230	sp|P19882|HSP60_YEAST	P19882	HSP60_YEAST	238	Intra	0	0
C_Lee_010916_ymitos_BS3_XL_A13_A15_11_Rep1.raw;	20800;	23274	1112.87	237256	4+	3648	VLDEVVVDNFDQKLGVDIIRK(13)-AAVEEGILPGGGTALVKASR(17):0	null	2.79e-09	8.5544	4446.44	1.00783	226.557	sp|P19882|HSP60_YEAST(459)-sp|P19882|HSP60_YEAST(443)	63	sp|P19882|HSP60_YEAST	P19882	HSP60_YEAST	459	sp|P19882|HSP60_YEAST	P19882	HSP60_YEAST	443	Intra	0	0
C_Lee_010916_ymitos_BS3_XL_A13_A15_11_Rep1.raw;	2091;	3419	790.188	177066	4+	902	TIALEKGISLKDVHGTGPR(11)-KSDVAAPQGR(1):0	null	1.64e-15	14.7852	3156.73	-0.00299	-0.946883	sp|P12695|ODP2_YEAST(192)-sp|P12695|ODP2_YEAST(164)	35	sp|P12695|ODP2_YEAST	P12695	ODP2_YEAST	192	sp|P12695|ODP2_YEAST	P12695	ODP2_YEAST	164	Intra	0	0
C_Lee_010916_ymitos_BS3_XL_A13_A15_11_Rep1.raw;	21060;	23550	878.463	96637.3	4+	3688	AIDLNKEVYDFLASATAK(6)-STVEVKVSPTSDR(6):0	null	6.94e-10	9.15864	3509.81	0.01068	3.04201	sp|P19414|ACON_YEAST(144)-sp|P19414|ACON_YEAST(554)	205	sp|P19414|ACON_YEAST	P19414	ACON_YEAST	144	sp|P19414|ACON_YEAST	P19414	ACON_YEAST	554	Intra	0	0
C_Lee_010916_ymitos_BS3_XL_A13_A15_11_Rep1.raw;	21363;	23871	874.988	147787	4+	3736	GFISPYFITDPKSSK(12)-VEFEKPLLLLSEKK(5):0	null	1.06e-16	15.9747	3495.92	0.0073	2.08754	sp|P19882|HSP60_YEAST(230)-sp|P19882|HSP60_YEAST(238)	72	sp|P19882|HSP60_YEAST	P19882	HSP60_YEAST	230	sp|P19882|HSP60_YEAST	P19882	HSP60_YEAST	238	Intra	0	0
C_Lee_010916_ymitos_BS3_XL_A13_A15_11_Rep1.raw;	21371;	23880	700.191	785836	5+	3738	GFISPYFITDPKSSK(12)-VEFEKPLLLLSEKK(5):0	null	9.2e-14	13.0362	3495.92	0.00085	0.243071	sp|P19882|HSP60_YEAST(230)-sp|P19882|HSP60_YEAST(238)	72	sp|P19882|HSP60_YEAST	P19882	HSP60_YEAST	230	sp|P19882|HSP60_YEAST	P19882	HSP60_YEAST	238	Intra	0	0
C_Lee_010916_ymitos_BS3_XL_A13_A15_11_Rep1.raw;	21476;	23991	700.191	422756	5+	3753	GFISPYFITDPKSSK(12)-VEFEKPLLLLSEKK(5):0	null	6.98e-10	9.15614	3495.92	0.00175	0.50044	sp|P19882|HSP60_YEAST(230)-sp|P19882|HSP60_YEAST(238)	72	sp|P19882|HSP60_YEAST	P19882	HSP60_YEAST	230	sp|P19882|HSP60_YEAST	P19882	HSP60_YEAST	238	Intra	0	0
C_Lee_010916_ymitos_BS3_XL_A13_A15_11_Rep1.raw;	21844;	24381	1127.06	115998	4+	3810	YDYAVAEQCPVKSAEDQLYAITFR(12)-KGLGNPLLYDGVER(1):0	9,C(Carbamidomethyl[C]);	3.94e-13	12.4045	4504.23	-0.00306	-0.679211	sp|P07257|QCR2_YEAST(140)-sp|P07257|QCR2_YEAST(153)	81	sp|P07257|QCR2_YEAST	P07257	QCR2_YEAST	140	sp|P07257|QCR2_YEAST	P07257	QCR2_YEAST	153	Intra	0	0
C_Lee_010916_ymitos_BS3_XL_A13_A15_11_Rep1.raw;	2194;	3528	632.353	52794.6	5+	918	TIALEKGISLKDVHGTGPR(6)-KSDVAAPQGR(1):0	null	3.92e-15	14.4067	3156.73	0.004	1.26673	sp|P12695|ODP2_YEAST(187)-sp|P12695|ODP2_YEAST(164)	9	sp|P12695|ODP2_YEAST	P12695	ODP2_YEAST	187	sp|P12695|ODP2_YEAST	P12695	ODP2_YEAST	164	Intra	0	0
C_Lee_010916_ymitos_BS3_XL_A13_A15_11_Rep1.raw;	21949;	24492	1127.06	124719	4+	3827	YDYAVAEQCPVKSAEDQLYAITFR(12)-KGLGNPLLYDGVER(1):0	9,C(Carbamidomethyl[C]);	6.3e-15	14.2007	4504.23	0.00426	0.945566	sp|P07257|QCR2_YEAST(140)-sp|P07257|QCR2_YEAST(153)	81	sp|P07257|QCR2_YEAST	P07257	QCR2_YEAST	140	sp|P07257|QCR2_YEAST	P07257	QCR2_YEAST	153	Intra	0	0
C_Lee_010916_ymitos_BS3_XL_A13_A15_11_Rep1.raw;	2230;	3567	527.128	163193	6+	924	TIALEKGISLKDVHGTGPR(6)-KSDVAAPQGR(1):0	null	3.67e-12	11.4353	3156.73	0.0015	0.475024	sp|P12695|ODP2_YEAST(187)-sp|P12695|ODP2_YEAST(164)	9	sp|P12695|ODP2_YEAST	P12695	ODP2_YEAST	187	sp|P12695|ODP2_YEAST	P12695	ODP2_YEAST	164	Intra	0	0
C_Lee_010916_ymitos_BS3_XL_A13_A15_11_Rep1.raw;	22352;	24921	1057.84	83788.4	4+	3891	NVLIEQPFGPPKITKDGVTVAK(15)-GVETLAEAVAATLGPKGR(16):0	null	3.26e-08	7.48678	4227.35	-0.01066	-2.52108	sp|P19882|HSP60_YEAST(72)-sp|P19882|HSP60_YEAST(55)	60	sp|P19882|HSP60_YEAST	P19882	HSP60_YEAST	72	sp|P19882|HSP60_YEAST	P19882	HSP60_YEAST	55	Intra	0	0
C_Lee_010916_ymitos_BS3_XL_A13_A15_11_Rep1.raw;	22378;	24948	705.901	480935	6+	3895	NVLIEQPFGPPKITKDGVTVAK(12)-GVETLAEAVAATLGPKGR(16):0	null	2.66e-06	5.57512	4227.35	2.00995	475.124	sp|P19882|HSP60_YEAST(69)-sp|P19882|HSP60_YEAST(55)	12	sp|P19882|HSP60_YEAST	P19882	HSP60_YEAST	69	sp|P19882|HSP60_YEAST	P19882	HSP60_YEAST	55	Intra	0	0
C_Lee_010916_ymitos_BS3_XL_A13_A15_11_Rep1.raw;	2241;	3578	790.189	634091	4+	925	TIALEKGISLKDVHGTGPR(6)-KSDVAAPQGR(1):0	null	1.75e-19	18.757	3156.73	0.00237	0.750538	sp|P12695|ODP2_YEAST(187)-sp|P12695|ODP2_YEAST(164)	9	sp|P12695|ODP2_YEAST	P12695	ODP2_YEAST	187	sp|P12695|ODP2_YEAST	P12695	ODP2_YEAST	164	Intra	0	0
C_Lee_010916_ymitos_BS3_XL_A13_A15_11_Rep1.raw;	22449;	25024	1057.85	1.59133e+06	4+	3907	NVLIEQPFGPPKITKDGVTVAK(15)-GVETLAEAVAATLGPKGR(16):0	null	2.51e-10	9.60033	4227.35	0.00154	0.364207	sp|P19882|HSP60_YEAST(72)-sp|P19882|HSP60_YEAST(55)	60	sp|P19882|HSP60_YEAST	P19882	HSP60_YEAST	72	sp|P19882|HSP60_YEAST	P19882	HSP60_YEAST	55	Intra	0	0
C_Lee_010916_ymitos_BS3_XL_A13_A15_11_Rep1.raw;	22466;	25042	705.567	657436	6+	3909	NVLIEQPFGPPKITKDGVTVAK(15)-GVETLAEAVAATLGPKGR(16):0	null	0.000236	3.62709	4227.35	0.00385	0.910518	sp|P19882|HSP60_YEAST(72)-sp|P19882|HSP60_YEAST(55)	60	sp|P19882|HSP60_YEAST	P19882	HSP60_YEAST	72	sp|P19882|HSP60_YEAST	P19882	HSP60_YEAST	55	Intra	0	0
C_Lee_010916_ymitos_BS3_XL_A13_A15_11_Rep1.raw;	22538;	25118	1057.84	234075	4+	3920	NVLIEQPFGPPKITKDGVTVAK(15)-GVETLAEAVAATLGPKGR(16):0	null	2.27e-09	8.64397	4227.35	-0.00238	-0.562866	sp|P19882|HSP60_YEAST(72)-sp|P19882|HSP60_YEAST(55)	60	sp|P19882|HSP60_YEAST	P19882	HSP60_YEAST	72	sp|P19882|HSP60_YEAST	P19882	HSP60_YEAST	55	Intra	0	0
C_Lee_010916_ymitos_BS3_XL_A13_A15_11_Rep1.raw;	22836;	25434	758.612	336270	5+	3968	FDRGFISPYFITDPKSSK(15)-VEFEKPLLLLSEK(5):0	null	4.29e-15	14.3675	3786.02	2.0075	529.819	sp|P19882|HSP60_YEAST(230)-sp|P19882|HSP60_YEAST(238)	72	sp|P19882|HSP60_YEAST	P19882	HSP60_YEAST	230	sp|P19882|HSP60_YEAST	P19882	HSP60_YEAST	238	Intra	0	0
C_Lee_010916_ymitos_BS3_XL_A13_A15_11_Rep1.raw;	23031;	25642	667.696	42150	6+	4000	VLFDVSKETVELESEAFELKQK(20)-KAMITKLEYAK(6):0	null	0.000492	3.30803	4000.14	-0.00465	-1.16217	sp|P05626|ATPF_YEAST(176)-sp|P40491|FMC1_YEAST(39)	1	sp|P05626|ATPF_YEAST	P05626	ATPF_YEAST	176	sp|P40491|FMC1_YEAST	P40491	FMC1_YEAST	39	Inter	1	0
C_Lee_010916_ymitos_BS3_XL_A13_A15_11_Rep1.raw;	23218;	25841	700.19	107954	5+	4030	GFISPYFITDPKSSK(12)-VEFEKPLLLLSEKK(5):0	null	2.34e-15	14.6308	3495.92	0.00025	0.071491	sp|P19882|HSP60_YEAST(230)-sp|P19882|HSP60_YEAST(238)	72	sp|P19882|HSP60_YEAST	P19882	HSP60_YEAST	230	sp|P19882|HSP60_YEAST	P19882	HSP60_YEAST	238	Intra	0	0
C_Lee_010916_ymitos_BS3_XL_A13_A15_11_Rep1.raw;	23320;	25949	1080.59	24718.2	4+	4046	VLDEVVVDNFDQKLGVDIIR(13)-AAVEEGILPGGGTALVKASR(17):0	null	5.28e-10	9.27737	4318.34	0.00171	0.395893	sp|P19882|HSP60_YEAST(459)-sp|P19882|HSP60_YEAST(443)	63	sp|P19882|HSP60_YEAST	P19882	HSP60_YEAST	459	sp|P19882|HSP60_YEAST	P19882	HSP60_YEAST	443	Intra	0	0
C_Lee_010916_ymitos_BS3_XL_A13_A15_11_Rep1.raw;	23827;	26488	783.699	144000	4+	4127	IFASPLAKTIALEK(8)-KELSTRANEFGIK(1):0	null	2.79e-08	7.5544	3130.76	0.00373	1.19102	sp|P12695|ODP2_YEAST(181)-sp|P40961|PHB1_YEAST(154)	2	sp|P12695|ODP2_YEAST	P12695	ODP2_YEAST	181	sp|P40961|PHB1_YEAST	P40961	PHB1_YEAST	154	Inter	1	0
C_Lee_010916_ymitos_BS3_XL_A13_A15_11_Rep1.raw;	24017;	26691	820.062	73504.3	5+	4159	KISSIQDILPALEISNQSR(1)-SSKVEFEKPLLLLSEK(8):0	null	2.92e-12	11.5346	4095.27	0.00223	0.544396	sp|P19882|HSP60_YEAST(247)-sp|P19882|HSP60_YEAST(238)	30	sp|P19882|HSP60_YEAST	P19882	HSP60_YEAST	247	sp|P19882|HSP60_YEAST	P19882	HSP60_YEAST	238	Intra	0	0
C_Lee_010916_ymitos_BS3_XL_A13_A15_11_Rep1.raw;	24170;	26854	842.962	251700	4+	4184	GFISPYFITDPKSSK(12)-VEFEKPLLLLSEK(5):0	null	1.69e-09	8.77211	3367.82	-0.00174	-0.5165	sp|P19882|HSP60_YEAST(230)-sp|P19882|HSP60_YEAST(238)	72	sp|P19882|HSP60_YEAST	P19882	HSP60_YEAST	230	sp|P19882|HSP60_YEAST	P19882	HSP60_YEAST	238	Intra	0	0
C_Lee_010916_ymitos_BS3_XL_A13_A15_11_Rep1.raw;	24258;	26948	842.963	2.62194e+06	4+	4198	GFISPYFITDPKSSK(12)-VEFEKPLLLLSEK(5):0	null	2.75e-14	13.5607	3367.82	0.00214	0.635235	sp|P19882|HSP60_YEAST(230)-sp|P19882|HSP60_YEAST(238)	72	sp|P19882|HSP60_YEAST	P19882	HSP60_YEAST	230	sp|P19882|HSP60_YEAST	P19882	HSP60_YEAST	238	Intra	0	0
C_Lee_010916_ymitos_BS3_XL_A13_A15_11_Rep1.raw;	24336;	27031	842.963	221651	4+	4211	GFISPYFITDPKSSK(12)-VEFEKPLLLLSEK(5):0	null	2.65e-15	14.5768	3367.82	0.00094	0.279029	sp|P19882|HSP60_YEAST(230)-sp|P19882|HSP60_YEAST(238)	72	sp|P19882|HSP60_YEAST	P19882	HSP60_YEAST	230	sp|P19882|HSP60_YEAST	P19882	HSP60_YEAST	238	Intra	0	0
C_Lee_010916_ymitos_BS3_XL_A13_A15_11_Rep1.raw;	24421;	27121	842.964	128109	4+	4226	GFISPYFITDPKSSK(12)-VEFEKPLLLLSEK(5):0	null	4.07e-13	12.3904	3367.82	0.00726	2.15505	sp|P19882|HSP60_YEAST(230)-sp|P19882|HSP60_YEAST(238)	72	sp|P19882|HSP60_YEAST	P19882	HSP60_YEAST	230	sp|P19882|HSP60_YEAST	P19882	HSP60_YEAST	238	Intra	0	0
C_Lee_010916_ymitos_BS3_XL_A13_A15_11_Rep1.raw;	24426;	27126	790.825	74899	5+	4226	FGLEGLESVVPGIKTLVDR(14)-KPNESIFSEFKGSSAR(1):0	null	4.15e-13	12.382	3949.08	0.00394	0.997444	sp|P20967|ODO1_YEAST(285)-sp|P20967|ODO1_YEAST(318)	42	sp|P20967|ODO1_YEAST	P20967	ODO1_YEAST	285	sp|P20967|ODO1_YEAST	P20967	ODO1_YEAST	318	Intra	0	0
C_Lee_010916_ymitos_BS3_XL_A13_A15_11_Rep1.raw;	2460;	3811	1153.78	94265.9	4+	960	NMAEEFEYDDEPDEQGNPKK(19)-PGKLSDYIPGPYPNEQAAR(3):0	2,M(Oxidation[M]);	6.05e-11	10.2182	4610.07	1.02678	222.627	sp|P07143|CY1_YEAST(145)-sp|P07143|CY1_YEAST(150)	202	sp|P07143|CY1_YEAST	P07143	CY1_YEAST	145	sp|P07143|CY1_YEAST	P07143	CY1_YEAST	150	Intra	0	0
C_Lee_010916_ymitos_BS3_XL_A13_A15_11_Rep1.raw;	2469;	3820	923.226	325633	5+	961	NMAEEFEYDDEPDEQGNPKK(19)-PGKLSDYIPGPYPNEQAAR(3):0	2,M(Oxidation[M]);	2.71e-16	15.567	4610.07	1.02462	222.159	sp|P07143|CY1_YEAST(145)-sp|P07143|CY1_YEAST(150)	202	sp|P07143|CY1_YEAST	P07143	CY1_YEAST	145	sp|P07143|CY1_YEAST	P07143	CY1_YEAST	150	Intra	0	0
C_Lee_010916_ymitos_BS3_XL_A13_A15_11_Rep1.raw;	25055;	27798	967.13	246416	5+	4329	IGVLANHVPTVEQLLPGVVEVMEGSNSKK(28)-SSLKTELQTASVLNR(4):0	null	2.75e-12	11.5607	4827.61	3.01033	623.047	sp|Q12165|ATPD_YEAST(88)-sp|P21306|ATP5E_YEAST(27)	256	sp|Q12165|ATPD_YEAST	Q12165	ATPD_YEAST	88	sp|P21306|ATP5E_YEAST	P21306	ATP5E_YEAST	27	Inter	1	0
C_Lee_010916_ymitos_BS3_XL_A13_A15_11_Rep1.raw;	25133;	27881	942.247	34270.7	4+	4342	EYGIGTPEGFPAFTPEEAFEAAKK(23)-LNTNKLVIK(5):0	null	2.21e-14	13.6556	3764.96	0.00404	1.07277	sp|P53312|SUCB_YEAST(66)-sp|P53312|SUCB_YEAST(72)	32	sp|P53312|SUCB_YEAST	P53312	SUCB_YEAST	66	sp|P53312|SUCB_YEAST	P53312	SUCB_YEAST	72	Intra	0	0
C_Lee_010916_ymitos_BS3_XL_A13_A15_11_Rep1.raw;	25350;	28114	942.496	192812	4+	4379	EYGIGTPEGFPAFTPEEAFEAAKK(23)-LEKSLLVLK(3):0	null	1.7e-19	18.7696	3764.98	0.97622	259.153	sp|P53312|SUCB_YEAST(66)-sp|P36775|LONM_YEAST(471)	5	sp|P53312|SUCB_YEAST	P53312	SUCB_YEAST	66	sp|P36775|LONM_YEAST	P36775	LONM_YEAST	471	Inter	1	0
C_Lee_010916_ymitos_BS3_XL_A13_A15_11_Rep1.raw;	25378;	28144	942.496	145636	4+	4383	EYGIGTPEGFPAFTPEEAFEAAKK(23)-LEKSLLVLK(3):0	null	1.1e-10	9.95861	3764.98	0.97598	259.089	sp|P53312|SUCB_YEAST(66)-sp|P36775|LONM_YEAST(471)	5	sp|P53312|SUCB_YEAST	P53312	SUCB_YEAST	66	sp|P36775|LONM_YEAST	P36775	LONM_YEAST	471	Inter	1	0
C_Lee_010916_ymitos_BS3_XL_A13_A15_11_Rep1.raw;	25404;	28172	856.234	56643.1	4+	4388	FLSQPFAVAEVFTGIPGKLVR(18)-LKDTVASFK(2):0	null	5.33e-16	15.2733	3420.91	-0.00073	-0.213331	sp|P00830|ATPB_YEAST(463)-sp|P00830|ATPB_YEAST(468)	61	sp|P00830|ATPB_YEAST	P00830	ATPB_YEAST	463	sp|P00830|ATPB_YEAST	P00830	ATPB_YEAST	468	Intra	0	0
C_Lee_010916_ymitos_BS3_XL_A13_A15_11_Rep1.raw;	25486;	28260	856.234	617904	4+	4401	FLSQPFAVAEVFTGIPGKLVR(18)-LKDTVASFK(2):0	null	2.37e-16	15.6253	3420.91	0.00075	0.219176	sp|P00830|ATPB_YEAST(463)-sp|P00830|ATPB_YEAST(468)	61	sp|P00830|ATPB_YEAST	P00830	ATPB_YEAST	463	sp|P00830|ATPB_YEAST	P00830	ATPB_YEAST	468	Intra	0	0
C_Lee_010916_ymitos_BS3_XL_A13_A15_11_Rep1.raw;	25577;	28357	856.235	96009.3	4+	4416	FLSQPFAVAEVFTGIPGKLVR(18)-LKDTVASFK(2):0	null	4.43e-17	16.3536	3420.91	0.00367	1.0725	sp|P00830|ATPB_YEAST(463)-sp|P00830|ATPB_YEAST(468)	61	sp|P00830|ATPB_YEAST	P00830	ATPB_YEAST	463	sp|P00830|ATPB_YEAST	P00830	ATPB_YEAST	468	Intra	0	0
C_Lee_010916_ymitos_BS3_XL_A13_A15_11_Rep1.raw;	25695;	28484	954.139	89123.8	5+	4436	TGNIVDVPVGPGLLGRVVDALGNPIDGKGPIDAAGR(28)-AQVKAPGILPR(4):0	null	4.51e-10	9.34582	4765.66	-0.00319	-0.669231	sp|P07251|ATPA_YEAST(155)-sp|P07251|ATPA_YEAST(169)	119	sp|P07251|ATPA_YEAST	P07251	ATPA_YEAST	155	sp|P07251|ATPA_YEAST	P07251	ATPA_YEAST	169	Intra	0	0
C_Lee_010916_ymitos_BS3_XL_A13_A15_11_Rep1.raw;	25766;	28560	843.211	108916	4+	4448	GFISPYFITDPKSSK(12)-VEFEKPLLLLSEK(5):0	null	7.26e-12	11.1391	3367.82	0.99482	295.214	sp|P19882|HSP60_YEAST(230)-sp|P19882|HSP60_YEAST(238)	72	sp|P19882|HSP60_YEAST	P19882	HSP60_YEAST	230	sp|P19882|HSP60_YEAST	P19882	HSP60_YEAST	238	Intra	0	0
C_Lee_010916_ymitos_BS3_XL_A13_A15_11_Rep1.raw;	25841;	28641	842.962	435991	4+	4461	GFISPYFITDPKSSK(12)-VEFEKPLLLLSEK(5):0	null	4.98e-15	14.3028	3367.82	0.00018	0.053431	sp|P19882|HSP60_YEAST(230)-sp|P19882|HSP60_YEAST(238)	72	sp|P19882|HSP60_YEAST	P19882	HSP60_YEAST	230	sp|P19882|HSP60_YEAST	P19882	HSP60_YEAST	238	Intra	0	0
C_Lee_010916_ymitos_BS3_XL_A13_A15_11_Rep1.raw;	26122;	28944	884.248	51930.2	4+	4509	SPGVPDVIVDGFNDALQLSK(20)-MLLPLTKLKPR(7):0	21,M(Oxidation[M]);	4.39e-13	12.3575	3532.96	0.00365	1.03283	sp|P40012|PPOX_YEAST(539)-sp|P40012|PPOX_YEAST(7)	13	sp|P40012|PPOX_YEAST	P40012	PPOX_YEAST	539	sp|P40012|PPOX_YEAST	P40012	PPOX_YEAST	7	Intra	0	0
C_Lee_010916_ymitos_BS3_XL_A13_A15_11_Rep1.raw;	26139;	28962	757.246	41720.4	6+	4512	DAPTFQESALIADKLLSVMKAGTYPK(20)-THPNNIKLSINGIGK(7):0	null	5.36e-08	7.27084	4536.43	1.00435	221.298	sp|P38077|ATPG_YEAST(188)-sp|P38077|ATPG_YEAST(160)	1	sp|P38077|ATPG_YEAST	P38077	ATPG_YEAST	188	sp|P38077|ATPG_YEAST	P38077	ATPG_YEAST	160	Intra	0	0
C_Lee_010916_ymitos_BS3_XL_A13_A15_11_Rep1.raw;	26403;	29245	833.459	196489	4+	4556	FLSQPFAVAEVFTGIPGKLVR(18)-AEKLAAEAN(3):0	null	6.69e-10	9.17457	3328.81	1.00134	300.629	sp|P00830|ATPB_YEAST(463)-sp|P00830|ATPB_YEAST(505)	158	sp|P00830|ATPB_YEAST	P00830	ATPB_YEAST	463	sp|P00830|ATPB_YEAST	P00830	ATPB_YEAST	505	Intra	0	0
C_Lee_010916_ymitos_BS3_XL_A13_A15_11_Rep1.raw;	26489;	29337	833.209	318558	4+	4571	FLSQPFAVAEVFTGIPGKLVR(18)-AEKLAAEAN(3):0	null	2.14e-10	9.66959	3328.81	-0.00038	-0.11412	sp|P00830|ATPB_YEAST(463)-sp|P00830|ATPB_YEAST(505)	158	sp|P00830|ATPB_YEAST	P00830	ATPB_YEAST	463	sp|P00830|ATPB_YEAST	P00830	ATPB_YEAST	505	Intra	0	0
C_Lee_010916_ymitos_BS3_XL_A13_A15_11_Rep1.raw;	2664;	4028	737.408	443366	4+	992	AKFLVEKAEQER(7)-AAFVVDKARQEK(7):0	null	7.9e-13	12.1024	2945.6	0.0037	1.25568	sp|P40961|PHB1_YEAST(204)-sp|P50085|PHB2_YEAST(233)	62	sp|P40961|PHB1_YEAST	P40961	PHB1_YEAST	204	sp|P50085|PHB2_YEAST	P50085	PHB2_YEAST	233	Inter	1	0
C_Lee_010916_ymitos_BS3_XL_A13_A15_11_Rep1.raw;	26680;	29542	947.017	72199.2	4+	4603	LEFANLTPGLKNELITSLTPGVAK(11)-SPPVYSDISR(1):0	null	1.04e-15	14.983	3783.03	1.00551	265.653	sp|P04840|VDAC1_YEAST(95)-sp|P04840|VDAC1_YEAST(2)	489	sp|P04840|VDAC1_YEAST	P04840	VDAC1_YEAST	95	sp|P04840|VDAC1_YEAST	P04840	VDAC1_YEAST	2	Intra	0	0
C_Lee_010916_ymitos_BS3_XL_A13_A15_11_Rep1.raw;	26694;	29558	946.769	43478	4+	4606	LEFANLTPGLKNELITSLTPGVAK(11)-SPPVYSDISR(1):0	null	6.14e-19	18.2118	3783.03	0.01063	2.80916	sp|P04840|VDAC1_YEAST(95)-sp|P04840|VDAC1_YEAST(2)	489	sp|P04840|VDAC1_YEAST	P04840	VDAC1_YEAST	95	sp|P04840|VDAC1_YEAST	P04840	VDAC1_YEAST	2	Intra	0	0
C_Lee_010916_ymitos_BS3_XL_A13_A15_11_Rep1.raw;	26738;	29606	855.997	58015.3	4+	4614	ASLLKGVETLAEAVAATLGPKGR(21)-ITKDGVTVAK(3):0	null	1.12e-12	11.9508	3419.96	-0.00246	-0.719095	sp|P19882|HSP60_YEAST(55)-sp|P19882|HSP60_YEAST(72)	169	sp|P19882|HSP60_YEAST	P19882	HSP60_YEAST	55	sp|P19882|HSP60_YEAST	P19882	HSP60_YEAST	72	Intra	0	0
C_Lee_010916_ymitos_BS3_XL_A13_A15_11_Rep1.raw;	26752;	29621	685	41339.7	5+	4616	ASLLKGVETLAEAVAATLGPKGR(21)-ITKDGVTVAK(3):0	null	4.87e-09	8.31247	3419.96	0.00256	0.748326	sp|P19882|HSP60_YEAST(55)-sp|P19882|HSP60_YEAST(72)	169	sp|P19882|HSP60_YEAST	P19882	HSP60_YEAST	55	sp|P19882|HSP60_YEAST	P19882	HSP60_YEAST	72	Intra	0	0
C_Lee_010916_ymitos_BS3_XL_A13_A15_11_Rep1.raw;	26779;	29650	946.767	49054.8	4+	4620	LEFANLTPGLKNELITSLTPGVAK(11)-SPPVYSDISR(1):0	null	2.96e-15	14.5287	3783.03	0.00551	1.45611	sp|P04840|VDAC1_YEAST(95)-sp|P04840|VDAC1_YEAST(2)	489	sp|P04840|VDAC1_YEAST	P04840	VDAC1_YEAST	95	sp|P04840|VDAC1_YEAST	P04840	VDAC1_YEAST	2	Intra	0	0
C_Lee_010916_ymitos_BS3_XL_A13_A15_11_Rep1.raw;	26808;	29682	855.997	535067	4+	4626	ASLLKGVETLAEAVAATLGPKGR(21)-ITKDGVTVAK(3):0	null	1.64e-12	11.7852	3419.96	-2e-05	-0.005846	sp|P19882|HSP60_YEAST(55)-sp|P19882|HSP60_YEAST(72)	169	sp|P19882|HSP60_YEAST	P19882	HSP60_YEAST	55	sp|P19882|HSP60_YEAST	P19882	HSP60_YEAST	72	Intra	0	0
C_Lee_010916_ymitos_BS3_XL_A13_A15_11_Rep1.raw;	26888;	29768	855.997	160729	4+	4639	ASLLKGVETLAEAVAATLGPKGR(21)-ITKDGVTVAK(3):0	null	1.74e-11	10.7595	3419.96	-0.00026	-0.076002	sp|P19882|HSP60_YEAST(55)-sp|P19882|HSP60_YEAST(72)	169	sp|P19882|HSP60_YEAST	P19882	HSP60_YEAST	55	sp|P19882|HSP60_YEAST	P19882	HSP60_YEAST	72	Intra	0	0
C_Lee_010916_ymitos_BS3_XL_A13_A15_11_Rep1.raw;	27125;	30026	750.403	121050	5+	4680	SGKEGSSVLFICKDELPFVR(13)-ELEDAKNIVIAK(6):0	12,C(Carbamidomethyl[C]);	4.96e-12	11.3045	3746.98	-0.00159	-0.424228	sp|P15424|MS116_YEAST(482)-sp|P15424|MS116_YEAST(495)	2	sp|P15424|MS116_YEAST	P15424	MS116_YEAST	482	sp|P15424|MS116_YEAST	P15424	MS116_YEAST	495	Intra	0	0
C_Lee_010916_ymitos_BS3_XL_A13_A15_11_Rep1.raw;	27601;	30560	981.94	57203.2	5+	4768	KPIHADPPSFAEQSTSAEILETGIKVVDLLAPYAR(1)-QLAKSVISR(4):0	null	4.4e-12	11.3565	4901.65	3.01169	613.92	sp|P00830|ATPB_YEAST(148)-sp|P05626|ATPF_YEAST(209)	224	sp|P00830|ATPB_YEAST	P00830	ATPB_YEAST	148	sp|P05626|ATPF_YEAST	P05626	ATPF_YEAST	209	Inter	1	0
C_Lee_010916_ymitos_BS3_XL_A13_A15_11_Rep1.raw;	27613;	30574	818.284	146378	6+	4770	KPIHADPPSFAEQSTSAEILETGIKVVDLLAPYAR(1)-QLAKSVISR(4):0	null	6.78e-06	5.16877	4901.65	2.00807	409.42	sp|P00830|ATPB_YEAST(148)-sp|P05626|ATPF_YEAST(209)	224	sp|P00830|ATPB_YEAST	P00830	ATPB_YEAST	148	sp|P05626|ATPF_YEAST	P05626	ATPF_YEAST	209	Inter	1	0
C_Lee_010916_ymitos_BS3_XL_A13_A15_11_Rep1.raw;	27684;	30653	818.284	204648	6+	4783	KPIHADPPSFAEQSTSAEILETGIKVVDLLAPYAR(1)-QLAKSVISR(4):0	null	7.57e-08	7.1209	4901.65	2.00879	409.567	sp|P00830|ATPB_YEAST(148)-sp|P05626|ATPF_YEAST(209)	224	sp|P00830|ATPB_YEAST	P00830	ATPB_YEAST	148	sp|P05626|ATPF_YEAST	P05626	ATPF_YEAST	209	Inter	1	0
C_Lee_010916_ymitos_BS3_XL_A13_A15_11_Rep1.raw;	28315;	31355	948.944	117767	5+	4896	NVLIEQPFGPPKITKDGVTVAK(12)-ASLLKGVETLAEAVAATLGPKGR(21):0	null	9.54e-10	9.02045	4739.68	0.00017	0.03586	sp|P19882|HSP60_YEAST(69)-sp|P19882|HSP60_YEAST(55)	12	sp|P19882|HSP60_YEAST	P19882	HSP60_YEAST	69	sp|P19882|HSP60_YEAST	P19882	HSP60_YEAST	55	Intra	0	0
C_Lee_010916_ymitos_BS3_XL_A13_A15_11_Rep1.raw;	28316;	31356	791.289	128906	6+	4897	NVLIEQPFGPPKITKDGVTVAK(15)-ASLLKGVETLAEAVAATLGPKGR(21):0	null	6.43e-05	4.19179	4739.68	2.00753	423.289	sp|P19882|HSP60_YEAST(72)-sp|P19882|HSP60_YEAST(55)	60	sp|P19882|HSP60_YEAST	P19882	HSP60_YEAST	72	sp|P19882|HSP60_YEAST	P19882	HSP60_YEAST	55	Intra	0	0
C_Lee_010916_ymitos_BS3_XL_A13_A15_11_Rep1.raw;	28342;	31386	678.535	60220.4	7+	4902	NVLIEQPFGPPKITKDGVTVAK(12)-ASLLKGVETLAEAVAATLGPKGR(21):0	null	0.000454	3.34294	4739.68	3.00702	633.898	sp|P19882|HSP60_YEAST(69)-sp|P19882|HSP60_YEAST(55)	12	sp|P19882|HSP60_YEAST	P19882	HSP60_YEAST	69	sp|P19882|HSP60_YEAST	P19882	HSP60_YEAST	55	Intra	0	0
C_Lee_010916_ymitos_BS3_XL_A13_A15_11_Rep1.raw;	28371;	31421	948.944	263516	5+	4908	NVLIEQPFGPPKITKDGVTVAK(15)-ASLLKGVETLAEAVAATLGPKGR(21):0	null	6.35e-10	9.19723	4739.68	0.00077	0.162424	sp|P19882|HSP60_YEAST(72)-sp|P19882|HSP60_YEAST(55)	60	sp|P19882|HSP60_YEAST	P19882	HSP60_YEAST	72	sp|P19882|HSP60_YEAST	P19882	HSP60_YEAST	55	Intra	0	0
C_Lee_010916_ymitos_BS3_XL_A13_A15_11_Rep1.raw;	28372;	31422	790.956	70404.7	6+	4908	NVLIEQPFGPPKITKDGVTVAK(15)-ASLLKGVETLAEAVAATLGPKGR(21):0	null	4.33e-05	4.36351	4739.68	0.00659	1.39009	sp|P19882|HSP60_YEAST(72)-sp|P19882|HSP60_YEAST(55)	60	sp|P19882|HSP60_YEAST	P19882	HSP60_YEAST	72	sp|P19882|HSP60_YEAST	P19882	HSP60_YEAST	55	Intra	0	0
C_Lee_010916_ymitos_BS3_XL_A13_A15_11_Rep1.raw;	28427;	31489	948.944	66064.9	5+	4919	NVLIEQPFGPPKITKDGVTVAK(15)-ASLLKGVETLAEAVAATLGPKGR(21):0	null	3.41e-10	9.46725	4739.68	0.00202	0.426098	sp|P19882|HSP60_YEAST(72)-sp|P19882|HSP60_YEAST(55)	60	sp|P19882|HSP60_YEAST	P19882	HSP60_YEAST	72	sp|P19882|HSP60_YEAST	P19882	HSP60_YEAST	55	Intra	0	0
C_Lee_010916_ymitos_BS3_XL_A13_A15_11_Rep1.raw;	28428;	31490	791.289	97904.3	6+	4919	NVLIEQPFGPPKITKDGVTVAK(15)-ASLLKGVETLAEAVAATLGPKGR(21):0	null	1.57e-06	5.8041	4739.68	2.00867	423.529	sp|P19882|HSP60_YEAST(72)-sp|P19882|HSP60_YEAST(55)	60	sp|P19882|HSP60_YEAST	P19882	HSP60_YEAST	72	sp|P19882|HSP60_YEAST	P19882	HSP60_YEAST	55	Intra	0	0
C_Lee_010916_ymitos_BS3_XL_A13_A15_11_Rep1.raw;	3006;	4392	878.48	87917.4	4+	1045	GQSLEHPVTKKPLQLR(11)-YDGTLGPPPVENKR(13):0	null	1.05e-08	7.97881	3509.9	-0.00802	-2.28431	sp|P53292|RT35_YEAST(105)-sp|P53292|RT35_YEAST(123)	4	sp|P53292|RT35_YEAST	P53292	RT35_YEAST	105	sp|P53292|RT35_YEAST	P53292	RT35_YEAST	123	Intra	0	0
C_Lee_010916_ymitos_BS3_XL_A13_A15_11_Rep1.raw;	3022;	4409	585.99	81164.8	6+	1048	GQSLEHPVTKKPLQLR(11)-YDGTLGPPPVENKR(13):0	null	0.000141	3.85078	3509.9	-0.00117	-0.333247	sp|P53292|RT35_YEAST(105)-sp|P53292|RT35_YEAST(123)	4	sp|P53292|RT35_YEAST	P53292	RT35_YEAST	105	sp|P53292|RT35_YEAST	P53292	RT35_YEAST	123	Intra	0	0
C_Lee_010916_ymitos_BS3_XL_A13_A15_11_Rep1.raw;	3070;	4460	829.943	66696.4	4+	1055	LLKNNTGDANTEEAAAR(3)-KAIAIGEFDTAKK(1):0	null	4.17e-24	23.3799	3315.73	0.01123	3.38585	sp|P16547|OM45_YEAST(204)-sp|P16547|OM45_YEAST(129)	86	sp|P16547|OM45_YEAST	P16547	OM45_YEAST	204	sp|P16547|OM45_YEAST	P16547	OM45_YEAST	129	Intra	0	0
C_Lee_010916_ymitos_BS3_XL_A13_A15_11_Rep1.raw;	3086;	4477	664.155	88560.8	5+	1058	LLKNNTGDANTEEAAAR(3)-KAIAIGEFDTAKK(1):0	null	3.21e-11	10.4935	3315.73	0.00786	2.36979	sp|P16547|OM45_YEAST(204)-sp|P16547|OM45_YEAST(129)	86	sp|P16547|OM45_YEAST	P16547	OM45_YEAST	204	sp|P16547|OM45_YEAST	P16547	OM45_YEAST	129	Intra	0	0
C_Lee_010916_ymitos_BS3_XL_A13_A15_11_Rep1.raw;	3114;	4507	621.605	237549	4+	1062	ARPVITDLFKK(10)-IPEQNSSKR(8):0	null	3.96e-09	8.4023	2482.39	-7e-05	-0.028187	sp|P32340|NDI1_YEAST(352)-sp|P32340|NDI1_YEAST(361)	334	sp|P32340|NDI1_YEAST	P32340	NDI1_YEAST	352	sp|P32340|NDI1_YEAST	P32340	NDI1_YEAST	361	Intra	0	0
C_Lee_010916_ymitos_BS3_XL_A13_A15_11_Rep1.raw;	3387;	4797	547.959	201971	6+	1104	MKETAEAYLGKPVK(2)-MKETAEAYLGKPVK(2):0	1,M(Oxidation[M]);	0.000198	3.70333	3281.73	-0.01618	-4.92884	sp|P0CS90|HSP77_YEAST(152)-sp|P0CS90|HSP77_YEAST(152)	3	sp|P0CS90|HSP77_YEAST	P0CS90	HSP77_YEAST	152	sp|P0CS90|HSP77_YEAST	P0CS90	HSP77_YEAST	152	Intra	0	1
C_Lee_010916_ymitos_BS3_XL_A13_A15_11_Rep1.raw;	3404;	4815	468.601	224503	6+	1106	VLSSWPEGFEVHKNLKR(16)-ILKNR(3):0	null	2.51e-06	5.60033	2805.57	-0.0023	-0.819506	sp|P20967|ODO1_YEAST(630)-sp|P20967|ODO1_YEAST(634)	2	sp|P20967|ODO1_YEAST	P20967	ODO1_YEAST	630	sp|P20967|ODO1_YEAST	P20967	ODO1_YEAST	634	Intra	0	0
C_Lee_010916_ymitos_BS3_XL_A13_A15_11_Rep1.raw;	3425;	4837	616.738	232211	5+	1110	KAALDRASIEYER(1)-RKAIAIGEFDTAK(2):0	null	1.11e-14	13.9547	3077.65	1.00331	325.786	sp|P16547|OM45_YEAST(163)-sp|P16547|OM45_YEAST(129)	5	sp|P16547|OM45_YEAST	P16547	OM45_YEAST	163	sp|P16547|OM45_YEAST	P16547	OM45_YEAST	129	Intra	0	0
C_Lee_010916_ymitos_BS3_XL_A13_A15_11_Rep1.raw;	3449;	4863	707.597	52859.7	5+	1114	TSAPEAKKSDVAAPQGR(7)-SIRPLDTEAIIKTVK(12):0	null	1.37e-11	10.8633	3532.95	0.0022	0.622532	sp|P12695|ODP2_YEAST(163)-sp|P32473|ODPB_YEAST(287)	1	sp|P12695|ODP2_YEAST	P12695	ODP2_YEAST	163	sp|P32473|ODPB_YEAST	P32473	ODPB_YEAST	287	Inter	1	0
C_Lee_010916_ymitos_BS3_XL_A13_A15_11_Rep1.raw;	3601;	5024	1015.84	154039	3+	1137	LLKNNTGDANTEEAAAR(3)-SPPVYSDISR(1):0	null	5.47e-21	20.262	3044.5	0.00081	0.265965	sp|P16547|OM45_YEAST(204)-sp|P04840|VDAC1_YEAST(2)	42	sp|P16547|OM45_YEAST	P16547	OM45_YEAST	204	sp|P04840|VDAC1_YEAST	P04840	VDAC1_YEAST	2	Inter	1	0
C_Lee_010916_ymitos_BS3_XL_A13_A15_11_Rep1.raw;	3603;	5027	958.982	138959	4+	1138	EVSKNLMTKLEEQDSR(4)-LLKNNTGDANTEEAAAR(3):0	null	4.24e-09	8.37263	3830.9	1.00531	262.284	sp|P40215|NDH1_YEAST(390)-sp|P16547|OM45_YEAST(204)	4	sp|P40215|NDH1_YEAST	P40215	NDH1_YEAST	390	sp|P16547|OM45_YEAST	P16547	OM45_YEAST	204	Inter	1	0
C_Lee_010916_ymitos_BS3_XL_A13_A15_11_Rep1.raw;	3625;	5050	767.189	68956.5	5+	1141	EVSKNLMTKLEEQDSR(4)-LLKNNTGDANTEEAAAR(3):0	null	3.92e-13	12.4067	3830.9	0.01326	3.46041	sp|P40215|NDH1_YEAST(390)-sp|P16547|OM45_YEAST(204)	4	sp|P40215|NDH1_YEAST	P40215	NDH1_YEAST	390	sp|P16547|OM45_YEAST	P16547	OM45_YEAST	204	Inter	1	0
C_Lee_010916_ymitos_BS3_XL_A13_A15_11_Rep1.raw;	3683;	5112	733.125	1.41811e+06	4+	1150	ARDFNELSDKLDQQER(10)-NSNPLKR(6):0	null	1.31e-08	7.88273	2928.47	0.0008	0.273086	sp|P16547|OM45_YEAST(188)-sp|P16547|OM45_YEAST(200)	87	sp|P16547|OM45_YEAST	P16547	OM45_YEAST	188	sp|P16547|OM45_YEAST	P16547	OM45_YEAST	200	Intra	0	0
C_Lee_010916_ymitos_BS3_XL_A13_A15_11_Rep1.raw;	3757;	5191	584.343	435179	5+	1161	AAVEEGILPGGGTALVKASR(17)-KAITRPAK(1):0	null	3.02e-12	11.52	2916.68	0.00098	0.335883	sp|P19882|HSP60_YEAST(443)-sp|P19882|HSP60_YEAST(467)	16	sp|P19882|HSP60_YEAST	P19882	HSP60_YEAST	443	sp|P19882|HSP60_YEAST	P19882	HSP60_YEAST	467	Intra	0	0
C_Lee_010916_ymitos_BS3_XL_A13_A15_11_Rep1.raw;	3771;	5205	972.979	670902	4+	1163	ARDFNELSDKLDQQER(10)-LLKNNTGDANTEEAAAR(3):0	null	9.19e-17	16.0367	3887.89	0.00042	0.108	sp|P16547|OM45_YEAST(188)-sp|P16547|OM45_YEAST(204)	151	sp|P16547|OM45_YEAST	P16547	OM45_YEAST	188	sp|P16547|OM45_YEAST	P16547	OM45_YEAST	204	Intra	0	0
C_Lee_010916_ymitos_BS3_XL_A13_A15_11_Rep1.raw;	3788;	5224	778.586	3.56591e+06	5+	1166	ARDFNELSDKLDQQER(10)-LLKNNTGDANTEEAAAR(3):0	null	2.65e-17	16.5768	3887.89	0.00273	0.701998	sp|P16547|OM45_YEAST(188)-sp|P16547|OM45_YEAST(204)	151	sp|P16547|OM45_YEAST	P16547	OM45_YEAST	188	sp|P16547|OM45_YEAST	P16547	OM45_YEAST	204	Intra	0	0
C_Lee_010916_ymitos_BS3_XL_A13_A15_11_Rep1.raw;	3797;	5233	687.623	154332	4+	1167	AAFVVDKARQEK(7)-FLVEKAEQER(5):0	null	3.25e-09	8.48812	2746.47	-0.00267	-0.971803	sp|P50085|PHB2_YEAST(233)-sp|P40961|PHB1_YEAST(204)	6	sp|P50085|PHB2_YEAST	P50085	PHB2_YEAST	233	sp|P40961|PHB1_YEAST	P40961	PHB1_YEAST	204	Inter	1	0
C_Lee_010916_ymitos_BS3_XL_A13_A15_11_Rep1.raw;	3874;	5315	972.98	806239	4+	1179	ARDFNELSDKLDQQER(10)-LLKNNTGDANTEEAAAR(3):0	null	8.99e-19	18.0462	3887.89	0.0009	0.231428	sp|P16547|OM45_YEAST(188)-sp|P16547|OM45_YEAST(204)	151	sp|P16547|OM45_YEAST	P16547	OM45_YEAST	188	sp|P16547|OM45_YEAST	P16547	OM45_YEAST	204	Intra	0	0
C_Lee_010916_ymitos_BS3_XL_A13_A15_11_Rep1.raw;	3896;	5338	778.585	458038	5+	1182	ARDFNELSDKLDQQER(10)-LLKNNTGDANTEEAAAR(3):0	null	2.09e-13	12.6799	3887.89	0.00123	0.316285	sp|P16547|OM45_YEAST(188)-sp|P16547|OM45_YEAST(204)	151	sp|P16547|OM45_YEAST	P16547	OM45_YEAST	188	sp|P16547|OM45_YEAST	P16547	OM45_YEAST	204	Intra	0	0
C_Lee_010916_ymitos_BS3_XL_A13_A15_11_Rep1.raw;	4014;	5463	920.428	482288	5+	1200	NMAEEFEYDDEPDEQGNPKK(19)-PGKLSDYIPGPYPNEQAAR(3):0	null	9.77e-15	14.0101	4594.08	3.02963	658.886	sp|P07143|CY1_YEAST(145)-sp|P07143|CY1_YEAST(150)	202	sp|P07143|CY1_YEAST	P07143	CY1_YEAST	145	sp|P07143|CY1_YEAST	P07143	CY1_YEAST	150	Intra	0	0
C_Lee_010916_ymitos_BS3_XL_A13_A15_11_Rep1.raw;	4193;	5654	854.474	242185	3+	1227	AKFLVEKAEQER(7)-AAFVVDKAR(7):0	null	1.32e-12	11.8794	2560.4	-0.00029	-0.113219	sp|P40961|PHB1_YEAST(204)-sp|P50085|PHB2_YEAST(233)	62	sp|P40961|PHB1_YEAST	P40961	PHB1_YEAST	204	sp|P50085|PHB2_YEAST	P50085	PHB2_YEAST	233	Inter	1	0
C_Lee_010916_ymitos_BS3_XL_A13_A15_11_Rep1.raw;	4251;	5716	641.108	587253	4+	1235	AKFLVEKAEQER(7)-AAFVVDKAR(7):0	null	6.42e-10	9.19246	2560.4	-0.00013	-0.050753	sp|P40961|PHB1_YEAST(204)-sp|P50085|PHB2_YEAST(233)	62	sp|P40961|PHB1_YEAST	P40961	PHB1_YEAST	204	sp|P50085|PHB2_YEAST	P50085	PHB2_YEAST	233	Inter	1	0
C_Lee_010916_ymitos_BS3_XL_A13_A15_11_Rep1.raw;	4300;	5768	914.536	456434	3+	1242	NLSLQTGTKPVLKK(13)-KAAFLGSEVR(1):0	null	8.95e-38	37.0482	2740.58	0.00033	0.120368	sp|P07256|QCR1_YEAST(239)-sp|P07256|QCR1_YEAST(241)	263	sp|P07256|QCR1_YEAST	P07256	QCR1_YEAST	239	sp|P07256|QCR1_YEAST	P07256	QCR1_YEAST	241	Intra	0	0
C_Lee_010916_ymitos_BS3_XL_A13_A15_11_Rep1.raw;	4307;	5775	725.568	227875	5+	1243	ARDFNELSDKLDQQER(10)-KAALDRASIEYER(1):0	null	5.19e-17	16.2848	3621.8	1.00323	276.844	sp|P16547|OM45_YEAST(188)-sp|P16547|OM45_YEAST(163)	17	sp|P16547|OM45_YEAST	P16547	OM45_YEAST	188	sp|P16547|OM45_YEAST	P16547	OM45_YEAST	163	Intra	0	0
C_Lee_010916_ymitos_BS3_XL_A13_A15_11_Rep1.raw;	4316;	5785	686.153	5.56153e+06	4+	1245	NLSLQTGTKPVLKK(13)-KAAFLGSEVR(1):0	null	2.2e-10	9.65758	2740.58	-0.00176	-0.641963	sp|P07256|QCR1_YEAST(239)-sp|P07256|QCR1_YEAST(241)	263	sp|P07256|QCR1_YEAST	P07256	QCR1_YEAST	239	sp|P07256|QCR1_YEAST	P07256	QCR1_YEAST	241	Intra	0	0
C_Lee_010916_ymitos_BS3_XL_A13_A15_11_Rep1.raw;	434;	1657	670.87	265124	4+	637	MKKVSDVLNASR(3)-NKHVEAVKDR(2):0	null	1.23e-15	14.9101	2679.45	0.00123	0.458877	sp|P05626|ATPF_YEAST(122)-sp|P05626|ATPF_YEAST(133)	247	sp|P05626|ATPF_YEAST	P05626	ATPF_YEAST	122	sp|P05626|ATPF_YEAST	P05626	ATPF_YEAST	133	Intra	0	0
C_Lee_010916_ymitos_BS3_XL_A13_A15_11_Rep1.raw;	4459;	5937	1118.56	162220	4+	1266	DFNELSDKLDQQERNSNPLK(8)-RLLKNNTGDANTEEAAAR(4):0	null	1.59e-11	10.7986	4470.2	-0.0089	-1.99052	sp|P16547|OM45_YEAST(188)-sp|P16547|OM45_YEAST(204)	151	sp|P16547|OM45_YEAST	P16547	OM45_YEAST	188	sp|P16547|OM45_YEAST	P16547	OM45_YEAST	204	Intra	0	0
C_Lee_010916_ymitos_BS3_XL_A13_A15_11_Rep1.raw;	4490;	5970	778.781	108121	5+	1270	ARDFNELSDKLDQQER(10)-LLKNNTGDANTEEAAAR(3):0	null	8.9e-13	12.0506	3887.89	0.97898	251.674	sp|P16547|OM45_YEAST(188)-sp|P16547|OM45_YEAST(204)	151	sp|P16547|OM45_YEAST	P16547	OM45_YEAST	188	sp|P16547|OM45_YEAST	P16547	OM45_YEAST	204	Intra	0	0
C_Lee_010916_ymitos_BS3_XL_A13_A15_11_Rep1.raw;	4505;	5986	973.231	106787	4+	1272	ARDFNELSDKLDQQER(10)-LLKNNTGDANTEEAAAR(3):0	null	3.19e-13	12.4962	3887.89	1.00702	258.881	sp|P16547|OM45_YEAST(188)-sp|P16547|OM45_YEAST(204)	151	sp|P16547|OM45_YEAST	P16547	OM45_YEAST	188	sp|P16547|OM45_YEAST	P16547	OM45_YEAST	204	Intra	0	0
C_Lee_010916_ymitos_BS3_XL_A13_A15_11_Rep1.raw;	4513;	5994	746.041	552395	6+	1274	DFNELSDKLDQQERNSNPLK(8)-RLLKNNTGDANTEEAAAR(4):0	null	0.00058	3.23657	4470.2	0.00291	0.65083	sp|P16547|OM45_YEAST(188)-sp|P16547|OM45_YEAST(204)	151	sp|P16547|OM45_YEAST	P16547	OM45_YEAST	188	sp|P16547|OM45_YEAST	P16547	OM45_YEAST	204	Intra	0	0
C_Lee_010916_ymitos_BS3_XL_A13_A15_11_Rep1.raw;	4600;	6087	713.157	326316	4+	1286	SIRPLDTEAIIKTVK(12)-KSDVAAPQGR(1):0	null	1.32e-17	16.8794	2848.6	-0.0013	-0.456203	sp|P32473|ODPB_YEAST(287)-sp|P12695|ODP2_YEAST(164)	17	sp|P32473|ODPB_YEAST	P32473	ODPB_YEAST	287	sp|P12695|ODP2_YEAST	P12695	ODP2_YEAST	164	Inter	1	0
C_Lee_010916_ymitos_BS3_XL_A13_A15_11_Rep1.raw;	4615;	6103	778.781	163991	5+	1289	ARDFNELSDKLDQQER(10)-LLKNNTGDANTEEAAAR(3):0	null	5.66e-15	14.2472	3887.89	0.97898	251.674	sp|P16547|OM45_YEAST(188)-sp|P16547|OM45_YEAST(204)	151	sp|P16547|OM45_YEAST	P16547	OM45_YEAST	188	sp|P16547|OM45_YEAST	P16547	OM45_YEAST	204	Intra	0	0
C_Lee_010916_ymitos_BS3_XL_A13_A15_11_Rep1.raw;	4623;	6111	973.225	147985	4+	1290	ARDFNELSDKLDQQER(10)-LLKNNTGDANTEEAAAR(3):0	null	1.63e-14	13.7878	3887.89	0.9809	252.167	sp|P16547|OM45_YEAST(188)-sp|P16547|OM45_YEAST(204)	151	sp|P16547|OM45_YEAST	P16547	OM45_YEAST	188	sp|P16547|OM45_YEAST	P16547	OM45_YEAST	204	Intra	0	0
C_Lee_010916_ymitos_BS3_XL_A13_A15_11_Rep1.raw;	4631;	6120	570.728	333849	5+	1291	SIRPLDTEAIIKTVK(12)-KSDVAAPQGR(1):0	null	1.38e-17	16.8601	2848.6	0.00109	0.382508	sp|P32473|ODPB_YEAST(287)-sp|P12695|ODP2_YEAST(164)	17	sp|P32473|ODPB_YEAST	P32473	ODPB_YEAST	287	sp|P12695|ODP2_YEAST	P12695	ODP2_YEAST	164	Inter	1	0
C_Lee_010916_ymitos_BS3_XL_A13_A15_11_Rep1.raw;	4694;	6187	713.158	216600	4+	1300	SIRPLDTEAIIKTVK(12)-KSDVAAPQGR(1):0	null	4.44e-12	11.3526	2848.6	0.00066	0.231611	sp|P32473|ODPB_YEAST(287)-sp|P12695|ODP2_YEAST(164)	17	sp|P32473|ODPB_YEAST	P32473	ODPB_YEAST	287	sp|P12695|ODP2_YEAST	P12695	ODP2_YEAST	164	Inter	1	0
C_Lee_010916_ymitos_BS3_XL_A13_A15_11_Rep1.raw;	4886;	6391	972.745	115870	4+	1328	NVASLTGTKDLQMVNITCR(9)-AVEQKQIAQQDAER(5):0	13,M(Oxidation[M]);18,C(Carbamidomethyl[C]);	6.48e-18	17.1884	3886.95	0.00075	0.192903	sp|P50085|PHB2_YEAST(114)-sp|P40961|PHB1_YEAST(188)	17	sp|P50085|PHB2_YEAST	P50085	PHB2_YEAST	114	sp|P40961|PHB1_YEAST	P40961	PHB1_YEAST	188	Inter	1	0
C_Lee_010916_ymitos_BS3_XL_A13_A15_11_Rep1.raw;	4897;	6403	578.492	84416.2	6+	1330	TIALEKGISLKDVHGTGPR(6)-GISLKDVHGTGPR(5):0	null	9.74e-08	7.01144	3464.91	-0.00185	-0.533769	sp|P12695|ODP2_YEAST(187)-sp|P12695|ODP2_YEAST(192)	24	sp|P12695|ODP2_YEAST	P12695	ODP2_YEAST	187	sp|P12695|ODP2_YEAST	P12695	ODP2_YEAST	192	Intra	0	0
C_Lee_010916_ymitos_BS3_XL_A13_A15_11_Rep1.raw;	4908;	6414	694.391	292515	5+	1331	TIALEKGISLKDVHGTGPR(6)-GISLKDVHGTGPR(5):0	null	5.33e-10	9.27327	3464.91	2.00687	578.695	sp|P12695|ODP2_YEAST(187)-sp|P12695|ODP2_YEAST(192)	24	sp|P12695|ODP2_YEAST	P12695	ODP2_YEAST	187	sp|P12695|ODP2_YEAST	P12695	ODP2_YEAST	192	Intra	0	0
C_Lee_010916_ymitos_BS3_XL_A13_A15_11_Rep1.raw;	4915;	6422	495.994	204475	7+	1332	TIALEKGISLKDVHGTGPR(6)-GISLKDVHGTGPR(5):0	null	1.75e-05	4.75696	3464.91	-0.00047	-0.135606	sp|P12695|ODP2_YEAST(187)-sp|P12695|ODP2_YEAST(192)	24	sp|P12695|ODP2_YEAST	P12695	ODP2_YEAST	187	sp|P12695|ODP2_YEAST	P12695	ODP2_YEAST	192	Intra	0	0
C_Lee_010916_ymitos_BS3_XL_A13_A15_11_Rep1.raw;	4932;	6440	867.234	194762	4+	1335	TIALEKGISLKDVHGTGPR(6)-GISLKDVHGTGPR(5):0	null	2.93e-12	11.5331	3464.91	-0.00206	-0.59436	sp|P12695|ODP2_YEAST(187)-sp|P12695|ODP2_YEAST(192)	24	sp|P12695|ODP2_YEAST	P12695	ODP2_YEAST	187	sp|P12695|ODP2_YEAST	P12695	ODP2_YEAST	192	Intra	0	0
C_Lee_010916_ymitos_BS3_XL_A13_A15_11_Rep1.raw;	4953;	6462	674.968	145525	5+	1338	AIFTESVKNVAAGCNPMDLRR(8)-KAITRPAK(1):0	14,C(Carbamidomethyl[C]);	3.13e-09	8.50446	3369.8	0.00156	0.462797	sp|P19882|HSP60_YEAST(126)-sp|P19882|HSP60_YEAST(467)	5	sp|P19882|HSP60_YEAST	P19882	HSP60_YEAST	126	sp|P19882|HSP60_YEAST	P19882	HSP60_YEAST	467	Intra	0	0
C_Lee_010916_ymitos_BS3_XL_A13_A15_11_Rep1.raw;	4967;	6477	1063.89	84819.1	3+	1340	LLKNNTGDANTEEAAAR(3)-KAIAIGEFDTAK(1):0	null	4.4e-16	15.3565	3187.64	1.00494	315.063	sp|P16547|OM45_YEAST(204)-sp|P16547|OM45_YEAST(129)	86	sp|P16547|OM45_YEAST	P16547	OM45_YEAST	204	sp|P16547|OM45_YEAST	P16547	OM45_YEAST	129	Intra	0	0
C_Lee_010916_ymitos_BS3_XL_A13_A15_11_Rep1.raw;	4977;	6488	797.916	251053	4+	1342	LLKNNTGDANTEEAAAR(3)-KAIAIGEFDTAK(1):0	null	1.44e-24	23.8416	3187.64	0.00047	0.147398	sp|P16547|OM45_YEAST(204)-sp|P16547|OM45_YEAST(129)	86	sp|P16547|OM45_YEAST	P16547	OM45_YEAST	204	sp|P16547|OM45_YEAST	P16547	OM45_YEAST	129	Intra	0	0
C_Lee_010916_ymitos_BS3_XL_A13_A15_11_Rep1.raw;	4993;	6505	693.99	455859	5+	1344	TIALEKGISLKDVHGTGPR(6)-GISLKDVHGTGPR(5):0	null	9.85e-11	10.0066	3464.91	0.00277	0.799211	sp|P12695|ODP2_YEAST(187)-sp|P12695|ODP2_YEAST(192)	24	sp|P12695|ODP2_YEAST	P12695	ODP2_YEAST	187	sp|P12695|ODP2_YEAST	P12695	ODP2_YEAST	192	Intra	0	0
C_Lee_010916_ymitos_BS3_XL_A13_A15_11_Rep1.raw;	4996;	6508	746.883	201028	4+	1344	KPNESIFSEFKGSSAR(11)-AKDYVPSQR(2):0	null	5.52e-10	9.25806	2983.5	-0.0007	-0.234544	sp|P20967|ODO1_YEAST(328)-sp|P20967|ODO1_YEAST(569)	136	sp|P20967|ODO1_YEAST	P20967	ODO1_YEAST	328	sp|P20967|ODO1_YEAST	P20967	ODO1_YEAST	569	Intra	0	0
C_Lee_010916_ymitos_BS3_XL_A13_A15_11_Rep1.raw;	5009;	6521	578.492	540550	6+	1346	TIALEKGISLKDVHGTGPR(6)-GISLKDVHGTGPR(5):0	null	9.16e-11	10.0381	3464.91	0.00037	0.106754	sp|P12695|ODP2_YEAST(187)-sp|P12695|ODP2_YEAST(192)	24	sp|P12695|ODP2_YEAST	P12695	ODP2_YEAST	187	sp|P12695|ODP2_YEAST	P12695	ODP2_YEAST	192	Intra	0	0
C_Lee_010916_ymitos_BS3_XL_A13_A15_11_Rep1.raw;	5023;	6536	495.995	216474	7+	1348	TIALEKGISLKDVHGTGPR(6)-GISLKDVHGTGPR(5):0	null	2.59e-07	6.5867	3464.91	0.00065	0.18754	sp|P12695|ODP2_YEAST(187)-sp|P12695|ODP2_YEAST(192)	24	sp|P12695|ODP2_YEAST	P12695	ODP2_YEAST	187	sp|P12695|ODP2_YEAST	P12695	ODP2_YEAST	192	Intra	0	0
C_Lee_010916_ymitos_BS3_XL_A13_A15_11_Rep1.raw;	5054;	6569	1014.49	285848	4+	1353	GWFGYNKGEQSEQQIAER(7)-LLKNNTGDANTEEAAAR(3):0	null	5.45e-10	9.2636	4050.93	3.0061	741.342	sp|P16547|OM45_YEAST(269)-sp|P16547|OM45_YEAST(204)	15	sp|P16547|OM45_YEAST	P16547	OM45_YEAST	269	sp|P16547|OM45_YEAST	P16547	OM45_YEAST	204	Intra	0	0
C_Lee_010916_ymitos_BS3_XL_A13_A15_11_Rep1.raw;	5069;	6585	585.318	116321	5+	1355	KAALDRASIEYER(1)-KAIAIGEFDTAK(1):0	null	7.95e-10	9.09963	2921.55	0.00602	2.05984	sp|P16547|OM45_YEAST(163)-sp|P16547|OM45_YEAST(129)	5	sp|P16547|OM45_YEAST	P16547	OM45_YEAST	163	sp|P16547|OM45_YEAST	P16547	OM45_YEAST	129	Intra	0	0
C_Lee_010916_ymitos_BS3_XL_A13_A15_11_Rep1.raw;	5808;	7371	786.656	287373	4+	1467	HLNDQPNADIVTIGDKIK(16)-AKEDYYAR(2):0	null	1.68e-14	13.7747	3142.59	0.00205	0.652118	sp|P38077|ATPG_YEAST(146)-sp|P01098|STF1_YEAST(47)	16	sp|P38077|ATPG_YEAST	P38077	ATPG_YEAST	146	sp|P01098|STF1_YEAST	P01098	STF1_YEAST	47	Inter	1	0
C_Lee_010916_ymitos_BS3_XL_A13_A15_11_Rep1.raw;	6061;	7641	978.19	233492	3+	1505	GLKQINFGGTVETVYER(3)-KLRPENQ(1):0	null	2.89e-11	10.5391	2931.55	0.0014	0.4774	sp|P06168|ILV5_YEAST(49)-sp|P06168|ILV5_YEAST(389)	189	sp|P06168|ILV5_YEAST	P06168	ILV5_YEAST	49	sp|P06168|ILV5_YEAST	P06168	ILV5_YEAST	389	Intra	0	0
C_Lee_010916_ymitos_BS3_XL_A13_A15_11_Rep1.raw;	6767;	8392	628.921	160167	5+	1610	AKDSSSQSIFNWGFSEAERR(2)-KQLGQK(1):0	null	4.34e-11	10.3625	3139.57	-0.00075	-0.23881	sp|P16547|OM45_YEAST(110)-sp|P16547|OM45_YEAST(103)	70	sp|P16547|OM45_YEAST	P16547	OM45_YEAST	110	sp|P16547|OM45_YEAST	P16547	OM45_YEAST	103	Intra	0	0
C_Lee_010916_ymitos_BS3_XL_A13_A15_11_Rep1.raw;	6899;	8532	870.696	231506	4+	1629	DGNEFMLKPPHGDGLPQR(8)-FNPLTDKLKDK(9):0	6,M(Oxidation[M]);	1.78e-08	7.74958	3478.76	0.00119	0.341977	sp|P19414|ACON_YEAST(522)-sp|P19414|ACON_YEAST(512)	2	sp|P19414|ACON_YEAST	P19414	ACON_YEAST	522	sp|P19414|ACON_YEAST	P19414	ACON_YEAST	512	Intra	0	0
C_Lee_010916_ymitos_BS3_XL_A13_A15_11_Rep1.raw;	6988;	8626	916.447	37360.9	4+	1642	LLKNNTGDANTEEAAAR(3)-DFNELSDKLDQQER(8):0	null	6.13e-18	17.2125	3660.75	1.009	275.475	sp|P16547|OM45_YEAST(204)-sp|P16547|OM45_YEAST(188)	220	sp|P16547|OM45_YEAST	P16547	OM45_YEAST	204	sp|P16547|OM45_YEAST	P16547	OM45_YEAST	188	Intra	0	0
C_Lee_010916_ymitos_BS3_XL_A13_A15_11_Rep1.raw;	6990;	8628	711.626	258315	4+	1642	ADIESYLEKSSK(9)-GISLKDVHGTGPR(5):0	null	4.27e-08	7.36957	2842.47	0.00221	0.777216	sp|P12695|ODP2_YEAST(214)-sp|P12695|ODP2_YEAST(192)	12	sp|P12695|ODP2_YEAST	P12695	ODP2_YEAST	214	sp|P12695|ODP2_YEAST	P12695	ODP2_YEAST	192	Intra	0	0
C_Lee_010916_ymitos_BS3_XL_A13_A15_11_Rep1.raw;	7022;	8662	1221.59	93471.5	3+	1646	LLKNNTGDANTEEAAAR(3)-DFNELSDKLDQQER(8):0	null	3.09e-16	15.51	3660.75	0.99859	272.633	sp|P16547|OM45_YEAST(204)-sp|P16547|OM45_YEAST(188)	220	sp|P16547|OM45_YEAST	P16547	OM45_YEAST	204	sp|P16547|OM45_YEAST	P16547	OM45_YEAST	188	Intra	0	0
C_Lee_010916_ymitos_BS3_XL_A13_A15_11_Rep1.raw;	7026;	8666	881.228	927647	4+	1647	IKGVSDEANLNETGRVLAVGDGIAR(2)-EGELVKR(6):0	null	1.24e-11	10.9066	3520.88	-0.00079	-0.224311	sp|P07251|ATPA_YEAST(54)-sp|P07251|ATPA_YEAST(126)	169	sp|P07251|ATPA_YEAST	P07251	ATPA_YEAST	54	sp|P07251|ATPA_YEAST	P07251	ATPA_YEAST	126	Intra	0	0
C_Lee_010916_ymitos_BS3_XL_A13_A15_11_Rep1.raw;	7076;	8720	916.195	1.70965e+06	4+	1654	LLKNNTGDANTEEAAAR(3)-DFNELSDKLDQQER(8):0	null	6.21e-23	22.2069	3660.75	0.00144	0.393254	sp|P16547|OM45_YEAST(204)-sp|P16547|OM45_YEAST(188)	220	sp|P16547|OM45_YEAST	P16547	OM45_YEAST	204	sp|P16547|OM45_YEAST	P16547	OM45_YEAST	188	Intra	0	0
C_Lee_010916_ymitos_BS3_XL_A13_A15_11_Rep1.raw;	7197;	8848	916.193	142177	4+	1672	LLKNNTGDANTEEAAAR(3)-DFNELSDKLDQQER(8):0	null	2.82e-18	17.5498	3660.75	-0.00832	-2.27214	sp|P16547|OM45_YEAST(204)-sp|P16547|OM45_YEAST(188)	220	sp|P16547|OM45_YEAST	P16547	OM45_YEAST	204	sp|P16547|OM45_YEAST	P16547	OM45_YEAST	188	Intra	0	0
C_Lee_010916_ymitos_BS3_XL_A13_A15_11_Rep1.raw;	7326;	8985	530.11	88101.2	5+	1692	GISLKDVHGTGPR(5)-TIALEKGISLK(6):0	null	3.64e-12	11.4389	2645.51	-0.00035	-0.132249	sp|P12695|ODP2_YEAST(192)-sp|P12695|ODP2_YEAST(187)	4	sp|P12695|ODP2_YEAST	P12695	ODP2_YEAST	192	sp|P12695|ODP2_YEAST	P12695	ODP2_YEAST	187	Intra	0	0
C_Lee_010916_ymitos_BS3_XL_A13_A15_11_Rep1.raw;	7479;	9147	883.985	125737	4+	1714	GSIDITTTNSYEKEKLQER(15)-LAKLSGGVAVIR(3):0	null	5.29e-12	11.2765	3531.91	-0.0046	-1.30204	sp|P19882|HSP60_YEAST(386)-sp|P19882|HSP60_YEAST(393)	10	sp|P19882|HSP60_YEAST	P19882	HSP60_YEAST	386	sp|P19882|HSP60_YEAST	P19882	HSP60_YEAST	393	Intra	0	0
C_Lee_010916_ymitos_BS3_XL_A13_A15_11_Rep1.raw;	7529;	9201	647.571	481814	5+	1722	LQGTKVEEGRDIINK(5)-IGIQPPKIFQAGK(7):0	null	4.61e-09	8.3363	3232.82	0.00276	0.853478	sp|P53312|SUCB_YEAST(393)-sp|P53598|SUCA_YEAST(171)	162	sp|P53312|SUCB_YEAST	P53312	SUCB_YEAST	393	sp|P53598|SUCA_YEAST	P53598	SUCA_YEAST	171	Inter	1	0
C_Lee_010916_ymitos_BS3_XL_A13_A15_11_Rep1.raw;	7530;	9202	809.212	602056	4+	1722	LQGTKVEEGRDIINK(5)-IGIQPPKIFQAGK(7):0	null	5e-09	8.30103	3232.82	0.00157	0.485493	sp|P53312|SUCB_YEAST(393)-sp|P53598|SUCA_YEAST(171)	162	sp|P53312|SUCB_YEAST	P53312	SUCB_YEAST	393	sp|P53598|SUCA_YEAST	P53598	SUCA_YEAST	171	Inter	1	0
C_Lee_010916_ymitos_BS3_XL_A13_A15_11_Rep1.raw;	7581;	9256	665.129	441971	4+	1729	AQFETLTAPLVKR(12)-MPKVVETVK(3):0	14,M(Oxidation[M]);	1.38e-08	7.86012	2656.49	0.0015	0.564441	sp|P0CS90|HSP77_YEAST(337)-sp|P0CS90|HSP77_YEAST(371)	190	sp|P0CS90|HSP77_YEAST	P0CS90	HSP77_YEAST	337	sp|P0CS90|HSP77_YEAST	P0CS90	HSP77_YEAST	371	Intra	0	0
C_Lee_010916_ymitos_BS3_XL_A13_A15_11_Rep1.raw;	7623;	9300	582.972	71591.1	6+	1735	ARDFNELSDKLDQQER(10)-KAIAIGEFDTAKK(1):0	null	4.68e-08	7.32975	3491.79	-0.00012	-0.034356	sp|P16547|OM45_YEAST(188)-sp|P16547|OM45_YEAST(129)	31	sp|P16547|OM45_YEAST	P16547	OM45_YEAST	188	sp|P16547|OM45_YEAST	P16547	OM45_YEAST	129	Intra	0	0
C_Lee_010916_ymitos_BS3_XL_A13_A15_11_Rep1.raw;	7641;	9319	919.481	150453	4+	1738	VVDALGNPIDGKGPIDAAGR(12)-IKGVSDEANLNETGR(2):0	null	1.58e-15	14.8013	3673.89	0.00449	1.2218	sp|P07251|ATPA_YEAST(155)-sp|P07251|ATPA_YEAST(54)	42	sp|P07251|ATPA_YEAST	P07251	ATPA_YEAST	155	sp|P07251|ATPA_YEAST	P07251	ATPA_YEAST	54	Intra	0	0
C_Lee_010916_ymitos_BS3_XL_A13_A15_11_Rep1.raw;	7644;	9322	672.942	111427	5+	1738	SVQGWGDTAQEFGREELEEAKR(21)-KQLGQK(1):0	null	6.11e-09	8.21396	3359.67	-0.00015	-0.044634	sp|P16547|OM45_YEAST(239)-sp|P16547|OM45_YEAST(103)	1	sp|P16547|OM45_YEAST	P16547	OM45_YEAST	239	sp|P16547|OM45_YEAST	P16547	OM45_YEAST	103	Intra	0	0
C_Lee_010916_ymitos_BS3_XL_A13_A15_11_Rep1.raw;	7662;	9342	665.129	1.5462e+06	4+	1741	AQFETLTAPLVKR(12)-MPKVVETVK(3):0	14,M(Oxidation[M]);	4.2e-12	11.3768	2656.49	0.00122	0.459079	sp|P0CS90|HSP77_YEAST(337)-sp|P0CS90|HSP77_YEAST(371)	190	sp|P0CS90|HSP77_YEAST	P0CS90	HSP77_YEAST	337	sp|P0CS90|HSP77_YEAST	P0CS90	HSP77_YEAST	371	Intra	0	0
C_Lee_010916_ymitos_BS3_XL_A13_A15_11_Rep1.raw;	7665;	9345	637.947	202275	5+	1742	ITKADIESYLEKSSK(12)-GISLKDVHGTGPR(5):0	null	9.57e-12	11.0191	3184.7	0.00304	0.954262	sp|P12695|ODP2_YEAST(214)-sp|P12695|ODP2_YEAST(192)	12	sp|P12695|ODP2_YEAST	P12695	ODP2_YEAST	214	sp|P12695|ODP2_YEAST	P12695	ODP2_YEAST	192	Intra	0	0
C_Lee_010916_ymitos_BS3_XL_A13_A15_11_Rep1.raw;	7669;	9349	531.79	148299	6+	1742	ITKADIESYLEKSSK(12)-GISLKDVHGTGPR(5):0	null	4.68e-08	7.32975	3184.7	-0.00382	-1.19911	sp|P12695|ODP2_YEAST(214)-sp|P12695|ODP2_YEAST(192)	12	sp|P12695|ODP2_YEAST	P12695	ODP2_YEAST	214	sp|P12695|ODP2_YEAST	P12695	ODP2_YEAST	192	Intra	0	0
C_Lee_010916_ymitos_BS3_XL_A13_A15_11_Rep1.raw;	7676;	9356	1021.02	89003.2	4+	1743	SQTDAFYTQYKNGTAASEPTPITK(11)-LLSVMKAGTYPK(6):0	29,M(Oxidation[M]);	1.16e-12	11.9355	4079.04	0.99814	244.579	sp|P21306|ATP5E_YEAST(49)-sp|P38077|ATPG_YEAST(188)	738	sp|P21306|ATP5E_YEAST	P21306	ATP5E_YEAST	49	sp|P38077|ATPG_YEAST	P38077	ATPG_YEAST	188	Inter	1	0
C_Lee_010916_ymitos_BS3_XL_A13_A15_11_Rep1.raw;	7727;	9410	1021.02	629234	4+	1751	SQTDAFYTQYKNGTAASEPTPITK(11)-LLSVMKAGTYPK(6):0	29,M(Oxidation[M]);	5.87e-12	11.2314	4079.04	1.00082	245.236	sp|P21306|ATP5E_YEAST(49)-sp|P38077|ATPG_YEAST(188)	738	sp|P21306|ATP5E_YEAST	P21306	ATP5E_YEAST	49	sp|P38077|ATPG_YEAST	P38077	ATPG_YEAST	188	Inter	1	0
C_Lee_010916_ymitos_BS3_XL_A13_A15_11_Rep1.raw;	7750;	9435	782.548	173885	6+	1754	DDIEGSGDVKYHLGMNYQRPTTSGK(10)-KPNESIFSEFKGSSAR(11):0	null	8.58e-06	5.06651	4688.25	1.00122	213.468	sp|P20967|ODO1_YEAST(343)-sp|P20967|ODO1_YEAST(328)	13	sp|P20967|ODO1_YEAST	P20967	ODO1_YEAST	343	sp|P20967|ODO1_YEAST	P20967	ODO1_YEAST	328	Intra	0	0
C_Lee_010916_ymitos_BS3_XL_A13_A15_11_Rep1.raw;	7790;	9477	968.75	147915	4+	1760	NVASLTGTKDLQMVNITCR(9)-AVEQKQIAQQDAER(5):0	18,C(Carbamidomethyl[C]);	5.63e-12	11.2495	3870.96	0.01274	3.29031	sp|P50085|PHB2_YEAST(114)-sp|P40961|PHB1_YEAST(188)	17	sp|P50085|PHB2_YEAST	P50085	PHB2_YEAST	114	sp|P40961|PHB1_YEAST	P40961	PHB1_YEAST	188	Inter	1	0
C_Lee_010916_ymitos_BS3_XL_A13_A15_11_Rep1.raw;	783;	2028	942.223	38568.2	4+	694	ALLNNSHLFHQMHTEAQKR(18)-AKTNQDTEGFVK(2):0	12,M(Oxidation[M]);	6.82e-13	12.1662	3764.87	-0.00472	-1.25336	sp|P09624|DLDH_YEAST(92)-sp|P09624|DLDH_YEAST(421)	78	sp|P09624|DLDH_YEAST	P09624	DLDH_YEAST	92	sp|P09624|DLDH_YEAST	P09624	DLDH_YEAST	421	Intra	0	0
C_Lee_010916_ymitos_BS3_XL_A13_A15_11_Rep1.raw;	7857;	9549	665.13	213298	4+	1770	AQFETLTAPLVKR(12)-MPKVVETVK(3):0	14,M(Oxidation[M]);	6.63e-13	12.1785	2656.49	0.0027	1.01599	sp|P0CS90|HSP77_YEAST(337)-sp|P0CS90|HSP77_YEAST(371)	190	sp|P0CS90|HSP77_YEAST	P0CS90	HSP77_YEAST	337	sp|P0CS90|HSP77_YEAST	P0CS90	HSP77_YEAST	371	Intra	0	0
C_Lee_010916_ymitos_BS3_XL_A13_A15_11_Rep1.raw;	7875;	9568	1021.02	60574.2	4+	1772	SQTDAFYTQYKNGTAASEPTPITK(11)-LLSVMKAGTYPK(6):0	29,M(Oxidation[M]);	1.33e-10	9.87615	4079.04	0.99814	244.579	sp|P21306|ATP5E_YEAST(49)-sp|P38077|ATPG_YEAST(188)	738	sp|P21306|ATP5E_YEAST	P21306	ATP5E_YEAST	49	sp|P38077|ATPG_YEAST	P38077	ATPG_YEAST	188	Inter	1	0
C_Lee_010916_ymitos_BS3_XL_A13_A15_11_Rep1.raw;	7889;	9583	695.365	174047	6+	1774	LKHEHLNDITNLTNNFGGR(2)-EKQFHPANLPASEVLR(2):0	null	0.00115	2.9393	4165.15	1.00364	240.845	sp|P25605|ILV6_YEAST(218)-sp|P25605|ILV6_YEAST(202)	189	sp|P25605|ILV6_YEAST	P25605	ILV6_YEAST	218	sp|P25605|ILV6_YEAST	P25605	ILV6_YEAST	202	Intra	0	0
C_Lee_010916_ymitos_BS3_XL_A13_A15_11_Rep1.raw;	7914;	9609	691.721	584338	6+	1778	IEQIKGSIDITTTNSYEKEK(18)-LQERLAKLSGGVAVIR(7):0	null	0.000474	3.32422	4143.28	1.00526	242.506	sp|P19882|HSP60_YEAST(384)-sp|P19882|HSP60_YEAST(393)	19	sp|P19882|HSP60_YEAST	P19882	HSP60_YEAST	384	sp|P19882|HSP60_YEAST	P19882	HSP60_YEAST	393	Intra	0	0
C_Lee_010916_ymitos_BS3_XL_A13_A15_11_Rep1.raw;	7924;	9620	1036.83	95785.7	4+	1779	IEQIKGSIDITTTNSYEKEK(18)-LQERLAKLSGGVAVIR(7):0	null	1.43e-08	7.84466	4143.28	-0.00677	-1.63358	sp|P19882|HSP60_YEAST(384)-sp|P19882|HSP60_YEAST(393)	19	sp|P19882|HSP60_YEAST	P19882	HSP60_YEAST	384	sp|P19882|HSP60_YEAST	P19882	HSP60_YEAST	393	Intra	0	0
C_Lee_010916_ymitos_BS3_XL_A13_A15_11_Rep1.raw;	804;	2050	626.341	76073.4	4+	697	GISLKDVHGTGPR(5)-KSDVAAPQGR(1):0	null	1.7e-10	9.76955	2501.33	-1e-05	-0.003996	sp|P12695|ODP2_YEAST(192)-sp|P12695|ODP2_YEAST(164)	35	sp|P12695|ODP2_YEAST	P12695	ODP2_YEAST	192	sp|P12695|ODP2_YEAST	P12695	ODP2_YEAST	164	Intra	0	0
C_Lee_010916_ymitos_BS3_XL_A13_A15_11_Rep1.raw;	827;	2075	918.477	1.14794e+06	3+	701	LLKNNTGDANTEEAAAR(3)-NSNPLKR(6):0	null	7.03e-14	13.153	2752.41	-0.00095	-0.345026	sp|P16547|OM45_YEAST(204)-sp|P16547|OM45_YEAST(200)	224	sp|P16547|OM45_YEAST	P16547	OM45_YEAST	204	sp|P16547|OM45_YEAST	P16547	OM45_YEAST	200	Intra	0	0
C_Lee_010916_ymitos_BS3_XL_A13_A15_11_Rep1.raw;	8358;	10081	1028.55	203549	4+	1842	NTLACICKIDQNESKQLK(8)-TCPKGLNPGLAIAEIKK(4):0	5,C(Carbamidomethyl[C]);7,C(Carbamidomethyl[C]);20,C(Carbamidomethyl[C]);	3.86e-09	8.41341	4109.17	1.00105	243.495	sp|P21801|SDHB_YEAST(110)-sp|P21801|SDHB_YEAST(248)	95	sp|P21801|SDHB_YEAST	P21801	SDHB_YEAST	110	sp|P21801|SDHB_YEAST	P21801	SDHB_YEAST	248	Intra	0	0
C_Lee_010916_ymitos_BS3_XL_A13_A15_11_Rep1.raw;	8372;	10096	685.869	80479.1	6+	1844	NTLACICKIDQNESKQLK(8)-TCPKGLNPGLAIAEIKK(4):0	5,C(Carbamidomethyl[C]);7,C(Carbamidomethyl[C]);20,C(Carbamidomethyl[C]);	1.73e-14	13.762	4109.17	0.0037	0.900204	sp|P21801|SDHB_YEAST(110)-sp|P21801|SDHB_YEAST(248)	95	sp|P21801|SDHB_YEAST	P21801	SDHB_YEAST	110	sp|P21801|SDHB_YEAST	P21801	SDHB_YEAST	248	Intra	0	0
C_Lee_010916_ymitos_BS3_XL_A13_A15_11_Rep1.raw;	8396;	10121	823.042	1.33003e+06	5+	1848	NTLACICKIDQNESKQLK(8)-TCPKGLNPGLAIAEIKK(4):0	5,C(Carbamidomethyl[C]);7,C(Carbamidomethyl[C]);20,C(Carbamidomethyl[C]);	4.19e-12	11.3778	4109.17	1.0032	244.018	sp|P21801|SDHB_YEAST(110)-sp|P21801|SDHB_YEAST(248)	95	sp|P21801|SDHB_YEAST	P21801	SDHB_YEAST	110	sp|P21801|SDHB_YEAST	P21801	SDHB_YEAST	248	Intra	0	0
C_Lee_010916_ymitos_BS3_XL_A13_A15_11_Rep1.raw;	8539;	10273	846.413	323572	5+	1869	AKDSSSQSIFNWGFSEAERR(2)-LLKNNTGDANTEEAAAR(3):0	null	2.81e-13	12.5513	4226.03	1.00149	236.869	sp|P16547|OM45_YEAST(110)-sp|P16547|OM45_YEAST(204)	19	sp|P16547|OM45_YEAST	P16547	OM45_YEAST	110	sp|P16547|OM45_YEAST	P16547	OM45_YEAST	204	Intra	0	0
C_Lee_010916_ymitos_BS3_XL_A13_A15_11_Rep1.raw;	8643;	10384	617.656	221791	6+	1885	FEEAVDRNEKELLSTVMR(10)-AASLSPKDPERAR(7):0	null	2.46e-06	5.60906	3699.89	0.0031	0.837634	sp|P16547|OM45_YEAST(152)-sp|P40215|NDH1_YEAST(267)	93	sp|P16547|OM45_YEAST	P16547	OM45_YEAST	152	sp|P40215|NDH1_YEAST	P40215	NDH1_YEAST	267	Inter	1	0
C_Lee_010916_ymitos_BS3_XL_A13_A15_11_Rep1.raw;	8821;	10572	792.894	467578	4+	1911	CALTEDVPSGKYTPR(11)-FFKNGLEYYR(3):0	1,C(Carbamidomethyl[C]);	1.64e-14	13.7852	3166.54	1.00356	316.725	sp|P48527|SYYM_YEAST(185)-sp|P48527|SYYM_YEAST(165)	9	sp|P48527|SYYM_YEAST	P48527	SYYM_YEAST	185	sp|P48527|SYYM_YEAST	P48527	SYYM_YEAST	165	Intra	0	0
C_Lee_010916_ymitos_BS3_XL_A13_A15_11_Rep1.raw;	8841;	10594	571.32	148974	5+	1914	KTGTKFGFMGLFSK(1)-LYKDEIIKK(3):0	9,M(Oxidation[M]);	6.07e-11	10.2168	2850.56	1.00507	352.338	sp|P19262|ODO2_YEAST(286)-sp|P19262|ODO2_YEAST(280)	5	sp|P19262|ODO2_YEAST	P19262	ODO2_YEAST	286	sp|P19262|ODO2_YEAST	P19262	ODO2_YEAST	280	Intra	0	0
C_Lee_010916_ymitos_BS3_XL_A13_A15_11_Rep1.raw;	8909;	10666	571.12	219024	5+	1924	KTGTKFGFMGLFSK(1)-LYKDEIIKK(3):0	9,M(Oxidation[M]);	1.56e-09	8.80688	2850.56	0.00077	0.270027	sp|P19262|ODO2_YEAST(286)-sp|P19262|ODO2_YEAST(280)	5	sp|P19262|ODO2_YEAST	P19262	ODO2_YEAST	286	sp|P19262|ODO2_YEAST	P19262	ODO2_YEAST	280	Intra	0	0
C_Lee_010916_ymitos_BS3_XL_A13_A15_11_Rep1.raw;	8953;	10713	599.828	337550	6+	1931	VKLLIQNQDEMLKQGTLDR(13)-CLKSIYFKR(3):0	20,C(Carbamidomethyl[C]);	0.00248	2.60555	3592.95	-0.02287	-6.3635	sp|P18239|ADT2_YEAST(59)-sp|P07275|PUT2_YEAST(8)	4	sp|P18239|ADT2_YEAST	P18239	ADT2_YEAST	59	sp|P07275|PUT2_YEAST	P07275	PUT2_YEAST	8	Inter	1	0
C_Lee_010916_ymitos_BS3_XL_A13_A15_11_Rep1.raw;	8970;	10731	605.691	98785.6	6+	1934	SVHEPVQTGLKAVDALVPIGR(11)-AQVKAPGILPRR(4):0	null	1.39e-06	5.85699	3628.09	0.00574	1.58166	sp|P07251|ATPA_YEAST(188)-sp|P07251|ATPA_YEAST(169)	165	sp|P07251|ATPA_YEAST	P07251	ATPA_YEAST	188	sp|P07251|ATPA_YEAST	P07251	ATPA_YEAST	169	Intra	0	0
C_Lee_010916_ymitos_BS3_XL_A13_A15_11_Rep1.raw;	9007;	10770	1112.79	131680	4+	1940	SVQGWGDTAQEFGREELEEAKR(21)-LLKNNTGDANTEEAAAR(3):0	null	7.3e-14	13.1367	4446.13	0.99931	224.658	sp|P16547|OM45_YEAST(239)-sp|P16547|OM45_YEAST(204)	61	sp|P16547|OM45_YEAST	P16547	OM45_YEAST	239	sp|P16547|OM45_YEAST	P16547	OM45_YEAST	204	Intra	0	0
C_Lee_010916_ymitos_BS3_XL_A13_A15_11_Rep1.raw;	902;	2154	928.964	177179	4+	713	LLKNNTGDANTEEAAAR(3)-LLKNNTGDANTEEAAAR(3):0	null	1.01e-18	17.9957	3711.83	-0.00324	-0.872649	sp|P16547|OM45_YEAST(204)-sp|P16547|OM45_YEAST(204)	27	sp|P16547|OM45_YEAST	P16547	OM45_YEAST	204	sp|P16547|OM45_YEAST	P16547	OM45_YEAST	204	Intra	0	1
C_Lee_010916_ymitos_BS3_XL_A13_A15_11_Rep1.raw;	9052;	10817	1112.54	354152	4+	1946	SVQGWGDTAQEFGREELEEAKR(21)-LLKNNTGDANTEEAAAR(3):0	null	6.99e-12	11.1555	4446.13	-0.00653	-1.46836	sp|P16547|OM45_YEAST(239)-sp|P16547|OM45_YEAST(204)	61	sp|P16547|OM45_YEAST	P16547	OM45_YEAST	239	sp|P16547|OM45_YEAST	P16547	OM45_YEAST	204	Intra	0	0
C_Lee_010916_ymitos_BS3_XL_A13_A15_11_Rep1.raw;	9253;	11031	605.69	147073	6+	1975	RSVHEPVQTGLKAVDALVPIGR(12)-AQVKAPGILPR(4):0	null	1.8e-05	4.74473	3628.09	0.00064	0.176352	sp|P07251|ATPA_YEAST(188)-sp|P07251|ATPA_YEAST(169)	165	sp|P07251|ATPA_YEAST	P07251	ATPA_YEAST	188	sp|P07251|ATPA_YEAST	P07251	ATPA_YEAST	169	Intra	0	0
C_Lee_010916_ymitos_BS3_XL_A13_A15_11_Rep1.raw;	9294;	11074	952.265	893972	4+	1981	KPIHADPPSFAEQSTSAEILETGIK(1)-QLAKSVISR(4):0	null	3.61e-13	12.4425	3804.03	1.00188	263.234	sp|P00830|ATPB_YEAST(148)-sp|P05626|ATPF_YEAST(209)	224	sp|P00830|ATPB_YEAST	P00830	ATPB_YEAST	148	sp|P05626|ATPF_YEAST	P05626	ATPF_YEAST	209	Inter	1	0
C_Lee_010916_ymitos_BS3_XL_A13_A15_11_Rep1.raw;	9307;	11088	761.814	733339	5+	1982	KPIHADPPSFAEQSTSAEILETGIK(1)-QLAKSVISR(4):0	null	2.57e-09	8.59007	3804.03	0.00359	0.943485	sp|P00830|ATPB_YEAST(148)-sp|P05626|ATPF_YEAST(209)	224	sp|P00830|ATPB_YEAST	P00830	ATPB_YEAST	148	sp|P05626|ATPF_YEAST	P05626	ATPF_YEAST	209	Inter	1	0
C_Lee_010916_ymitos_BS3_XL_A13_A15_11_Rep1.raw;	9406;	11193	952.516	763119	4+	1997	KPIHADPPSFAEQSTSAEILETGIK(1)-QLAKSVISR(4):0	null	3.39e-08	7.4698	3804.03	2.0058	526.865	sp|P00830|ATPB_YEAST(148)-sp|P05626|ATPF_YEAST(209)	224	sp|P00830|ATPB_YEAST	P00830	ATPB_YEAST	148	sp|P05626|ATPF_YEAST	P05626	ATPF_YEAST	209	Inter	1	0
C_Lee_010916_ymitos_BS3_XL_A13_A15_11_Rep1.raw;	9555;	11351	935.989	267895	4+	2018	TCPKGLNPGLAIAEIKK(4)-NTLACICKIDQNESK(8):0	2,C(Carbamidomethyl[C]);22,C(Carbamidomethyl[C]);24,C(Carbamidomethyl[C]);	4.33e-18	17.3635	3739.93	-0.00499	-1.33389	sp|P21801|SDHB_YEAST(248)-sp|P21801|SDHB_YEAST(110)	75	sp|P21801|SDHB_YEAST	P21801	SDHB_YEAST	248	sp|P21801|SDHB_YEAST	P21801	SDHB_YEAST	110	Intra	0	0
C_Lee_010916_ymitos_BS3_XL_A13_A15_11_Rep1.raw;	9619;	11419	748.994	3428873	5+	2026	TCPKGLNPGLAIAEIKK(4)-NTLACICKIDQNESK(8):0	2,C(Carbamidomethyl[C]);22,C(Carbamidomethyl[C]);24,C(Carbamidomethyl[C]);	2.3e-10	9.63827	3739.93	0.00275	0.735109	sp|P21801|SDHB_YEAST(248)-sp|P21801|SDHB_YEAST(110)	75	sp|P21801|SDHB_YEAST	P21801	SDHB_YEAST	248	sp|P21801|SDHB_YEAST	P21801	SDHB_YEAST	110	Intra	0	0
C_Lee_010916_ymitos_BS3_XL_A13_A15_11_Rep1.raw;	9628;	11429	743.911	329867	4+	2028	GTVTSAEPLDPKSFKR(15)-RIEKALSASK(4):0	null	8.63e-12	11.064	2971.63	-0.01745	-5.87024	sp|P09457|ATPO_YEAST(152)-sp|P09457|ATPO_YEAST(156)	68	sp|P09457|ATPO_YEAST	P09457	ATPO_YEAST	152	sp|P09457|ATPO_YEAST	P09457	ATPO_YEAST	156	Intra	0	0
C_Lee_010916_ymitos_BS3_XL_A13_A15_11_Rep1.raw;	9651;	11453	532.811	367352	6+	2031	GISLKDVHGTGPRGR(5)-IFASPLAKTIALEK(8):0	null	5.95e-07	6.22548	3187.81	3.01312	944.011	sp|P12695|ODP2_YEAST(192)-sp|P12695|ODP2_YEAST(181)	2	sp|P12695|ODP2_YEAST	P12695	ODP2_YEAST	192	sp|P12695|ODP2_YEAST	P12695	ODP2_YEAST	181	Intra	0	0
C_Lee_010916_ymitos_BS3_XL_A13_A15_11_Rep1.raw;	9667;	11470	935.99	855988	4+	2033	TCPKGLNPGLAIAEIKK(4)-NTLACICKIDQNESK(8):0	2,C(Carbamidomethyl[C]);22,C(Carbamidomethyl[C]);24,C(Carbamidomethyl[C]);	4.93e-19	18.3072	3739.93	0.00113	0.302063	sp|P21801|SDHB_YEAST(248)-sp|P21801|SDHB_YEAST(110)	75	sp|P21801|SDHB_YEAST	P21801	SDHB_YEAST	248	sp|P21801|SDHB_YEAST	P21801	SDHB_YEAST	110	Intra	0	0
C_Lee_010916_ymitos_BS3_XL_A13_A15_11_Rep1.raw;	9763;	11573	892.241	239225	4+	2047	ANLLSSSNFEATKKSVLK(13)-NIFLSKENSAVAAK(6):0	null	8.71e-09	8.05998	3564.94	-0.00421	-1.18061	sp|P07256|QCR1_YEAST(141)-sp|P07256|QCR1_YEAST(80)	2	sp|P07256|QCR1_YEAST	P07256	QCR1_YEAST	141	sp|P07256|QCR1_YEAST	P07256	QCR1_YEAST	80	Intra	0	0
C_Lee_010916_ymitos_BS3_XL_A13_A15_11_Rep1.raw;	9773;	11583	472.944	51982.5	6+	2048	DLKLPSPHFEPTVR(3)-KFIGVALRR(1):0	null	2.11e-05	4.67572	2831.62	0.00104	0.367151	sp|P12687|RM02_YEAST(116)-sp|P12687|RM02_YEAST(105)	1	sp|P12687|RM02_YEAST	P12687	RM02_YEAST	116	sp|P12687|RM02_YEAST	P12687	RM02_YEAST	105	Intra	0	0
C_Lee_010916_ymitos_BS3_XL_A13_A15_11_Rep1.raw;	9996;	11819	1016.77	175222	4+	2080	SQTDAFYTQYKNGTAASEPTPITK(11)-LLSVMKAGTYPK(6):0	null	1.34e-09	8.8729	4063.05	0.00133	0.327259	sp|P21306|ATP5E_YEAST(49)-sp|P38077|ATPG_YEAST(188)	738	sp|P21306|ATP5E_YEAST	P21306	ATP5E_YEAST	49	sp|P38077|ATPG_YEAST	P38077	ATPG_YEAST	188	Inter	1	0
C_Lee_010916_ymitos_BS3_XL_A13_A15_12_Rep1.raw;	10004;	12110	916.495	396809	3+	2215	AAFVVDKARQEK(7)-FLVEKAEQER(5):0	null	2.36e-13	12.6271	2746.47	-0.00153	-0.556876	sp|P50085|PHB2_YEAST(233)-sp|P40961|PHB1_YEAST(204)	6	sp|P50085|PHB2_YEAST	P50085	PHB2_YEAST	233	sp|P40961|PHB1_YEAST	P40961	PHB1_YEAST	204	Inter	1	0
C_Lee_010916_ymitos_BS3_XL_A13_A15_12_Rep1.raw;	10016;	12123	972.98	1.0124e+06	4+	2217	ARDFNELSDKLDQQER(10)-LLKNNTGDANTEEAAAR(3):0	null	1.32e-16	15.8794	3887.89	0.00118	0.303428	sp|P16547|OM45_YEAST(188)-sp|P16547|OM45_YEAST(204)	151	sp|P16547|OM45_YEAST	P16547	OM45_YEAST	188	sp|P16547|OM45_YEAST	P16547	OM45_YEAST	204	Intra	0	0
C_Lee_010916_ymitos_BS3_XL_A13_A15_12_Rep1.raw;	10115;	12228	609.342	921442	4+	2230	YDGTLGPPPVENKR(13)-KPLQLR(1):0	null	8.7e-15	14.0605	2433.34	-0.0003	-0.123236	sp|P53292|RT35_YEAST(123)-sp|P53292|RT35_YEAST(105)	24	sp|P53292|RT35_YEAST	P53292	RT35_YEAST	123	sp|P53292|RT35_YEAST	P53292	RT35_YEAST	105	Intra	0	0
C_Lee_010916_ymitos_BS3_XL_A13_A15_12_Rep1.raw;	10116;	12229	972.98	307121	4+	2230	ARDFNELSDKLDQQER(10)-LLKNNTGDANTEEAAAR(3):0	null	4.51e-18	17.3458	3887.89	0.00166	0.426856	sp|P16547|OM45_YEAST(188)-sp|P16547|OM45_YEAST(204)	151	sp|P16547|OM45_YEAST	P16547	OM45_YEAST	188	sp|P16547|OM45_YEAST	P16547	OM45_YEAST	204	Intra	0	0
C_Lee_010916_ymitos_BS3_XL_A13_A15_12_Rep1.raw;	10179;	12296	723.15	380268	4+	2239	IKGVSDEANLNETGR(2)-AQVKAPGILPR(4):0	null	4.57e-15	14.3401	2888.57	-0.00182	-0.62985	sp|P07251|ATPA_YEAST(54)-sp|P07251|ATPA_YEAST(169)	48	sp|P07251|ATPA_YEAST	P07251	ATPA_YEAST	54	sp|P07251|ATPA_YEAST	P07251	ATPA_YEAST	169	Intra	0	0
C_Lee_010916_ymitos_BS3_XL_A13_A15_12_Rep1.raw;	10200;	12318	963.868	78778.2	3+	2242	IKGVSDEANLNETGR(2)-AQVKAPGILPR(4):0	null	9.53e-08	7.02091	2888.57	0.01121	3.87944	sp|P07251|ATPA_YEAST(54)-sp|P07251|ATPA_YEAST(169)	48	sp|P07251|ATPA_YEAST	P07251	ATPA_YEAST	54	sp|P07251|ATPA_YEAST	P07251	ATPA_YEAST	169	Intra	0	0
C_Lee_010916_ymitos_BS3_XL_A13_A15_12_Rep1.raw;	10326;	12452	676.364	227744	4+	2259	TKNDNVESLNSSVR(2)-SKGDLTILR(2):0	null	9.18e-13	12.0372	2701.42	0.0012	0.444044	sp|Q06090|RM51_YEAST(114)-sp|P40858|RN49_YEAST(147)	4	sp|Q06090|RM51_YEAST	Q06090	RM51_YEAST	114	sp|P40858|RN49_YEAST	P40858	RN49_YEAST	147	Inter	1	0
C_Lee_010916_ymitos_BS3_XL_A13_A15_12_Rep1.raw;	10341;	12468	854.475	360820	3+	2262	AKFLVEKAEQER(7)-AAFVVDKAR(7):0	null	9.96e-17	16.0017	2560.4	0.00172	0.671505	sp|P40961|PHB1_YEAST(204)-sp|P50085|PHB2_YEAST(233)	62	sp|P40961|PHB1_YEAST	P40961	PHB1_YEAST	204	sp|P50085|PHB2_YEAST	P50085	PHB2_YEAST	233	Inter	1	0
C_Lee_010916_ymitos_BS3_XL_A13_A15_12_Rep1.raw;	10356;	12484	720.135	153184	4+	2264	ITKADIESYLEKSSK(12)-KSDVAAPQGR(1):0	null	1.5e-15	14.8239	2876.51	-0.00034	-0.118157	sp|P12695|ODP2_YEAST(214)-sp|P12695|ODP2_YEAST(164)	13	sp|P12695|ODP2_YEAST	P12695	ODP2_YEAST	214	sp|P12695|ODP2_YEAST	P12695	ODP2_YEAST	164	Intra	0	0
C_Lee_010916_ymitos_BS3_XL_A13_A15_12_Rep1.raw;	10412;	12544	576.31	305870	5+	2271	ITKADIESYLEKSSK(12)-KSDVAAPQGR(1):0	null	6.21e-08	7.20691	2876.51	0.00032	0.111207	sp|P12695|ODP2_YEAST(214)-sp|P12695|ODP2_YEAST(164)	13	sp|P12695|ODP2_YEAST	P12695	ODP2_YEAST	214	sp|P12695|ODP2_YEAST	P12695	ODP2_YEAST	164	Intra	0	0
C_Lee_010916_ymitos_BS3_XL_A13_A15_12_Rep1.raw;	10427;	12560	686.153	1.2695e+06	4+	2273	NLSLQTGTKPVLKK(13)-KAAFLGSEVR(1):0	null	1.55e-12	11.8097	2740.58	-0.0008	-0.291801	sp|P07256|QCR1_YEAST(239)-sp|P07256|QCR1_YEAST(241)	263	sp|P07256|QCR1_YEAST	P07256	QCR1_YEAST	239	sp|P07256|QCR1_YEAST	P07256	QCR1_YEAST	241	Intra	0	0
C_Lee_010916_ymitos_BS3_XL_A13_A15_12_Rep1.raw;	10447;	12581	914.535	353408	3+	2276	NLSLQTGTKPVLKK(13)-KAAFLGSEVR(1):0	null	3.56e-37	36.4486	2740.58	-0.00207	-0.755036	sp|P07256|QCR1_YEAST(239)-sp|P07256|QCR1_YEAST(241)	263	sp|P07256|QCR1_YEAST	P07256	QCR1_YEAST	239	sp|P07256|QCR1_YEAST	P07256	QCR1_YEAST	241	Intra	0	0
C_Lee_010916_ymitos_BS3_XL_A13_A15_12_Rep1.raw;	10555;	12695	914.535	336738	3+	2290	NLSLQTGTKPVLKK(13)-KAAFLGSEVR(1):0	null	3.31e-10	9.48017	2740.58	-0.0015	-0.547128	sp|P07256|QCR1_YEAST(239)-sp|P07256|QCR1_YEAST(241)	263	sp|P07256|QCR1_YEAST	P07256	QCR1_YEAST	239	sp|P07256|QCR1_YEAST	P07256	QCR1_YEAST	241	Intra	0	0
C_Lee_010916_ymitos_BS3_XL_A13_A15_12_Rep1.raw;	10709;	12859	713.158	67843.5	4+	2312	SIRPLDTEAIIKTVK(12)-KSDVAAPQGR(1):0	null	2.98e-12	11.5258	2848.6	0.0009	0.315833	sp|P32473|ODPB_YEAST(287)-sp|P12695|ODP2_YEAST(164)	17	sp|P32473|ODPB_YEAST	P32473	ODPB_YEAST	287	sp|P12695|ODP2_YEAST	P12695	ODP2_YEAST	164	Inter	1	0
C_Lee_010916_ymitos_BS3_XL_A13_A15_12_Rep1.raw;	10766;	12920	570.728	583727	5+	2320	SIRPLDTEAIIKTVK(12)-KSDVAAPQGR(1):0	null	3.76e-17	16.4248	2848.6	0.00044	0.154407	sp|P32473|ODPB_YEAST(287)-sp|P12695|ODP2_YEAST(164)	17	sp|P32473|ODPB_YEAST	P32473	ODPB_YEAST	287	sp|P12695|ODP2_YEAST	P12695	ODP2_YEAST	164	Inter	1	0
C_Lee_010916_ymitos_BS3_XL_A13_A15_12_Rep1.raw;	10791;	12947	713.158	1.43749e+06	4+	2324	SIRPLDTEAIIKTVK(12)-KSDVAAPQGR(1):0	null	3.8e-19	18.4202	2848.6	0.00018	0.063167	sp|P32473|ODPB_YEAST(287)-sp|P12695|ODP2_YEAST(164)	17	sp|P32473|ODPB_YEAST	P32473	ODPB_YEAST	287	sp|P12695|ODP2_YEAST	P12695	ODP2_YEAST	164	Inter	1	0
C_Lee_010916_ymitos_BS3_XL_A13_A15_12_Rep1.raw;	10853;	13012	973.225	113789	4+	2332	ARDFNELSDKLDQQER(10)-LLKNNTGDANTEEAAAR(3):0	null	4.41e-13	12.3556	3887.89	0.98286	252.671	sp|P16547|OM45_YEAST(188)-sp|P16547|OM45_YEAST(204)	151	sp|P16547|OM45_YEAST	P16547	OM45_YEAST	188	sp|P16547|OM45_YEAST	P16547	OM45_YEAST	204	Intra	0	0
C_Lee_010916_ymitos_BS3_XL_A13_A15_12_Rep1.raw;	11057;	13229	797.917	90591.3	4+	2360	LLKNNTGDANTEEAAAR(3)-KAIAIGEFDTAK(1):0	null	1.81e-23	22.7423	3187.64	0.00415	1.30149	sp|P16547|OM45_YEAST(204)-sp|P16547|OM45_YEAST(129)	86	sp|P16547|OM45_YEAST	P16547	OM45_YEAST	204	sp|P16547|OM45_YEAST	P16547	OM45_YEAST	129	Intra	0	0
C_Lee_010916_ymitos_BS3_XL_A13_A15_12_Rep1.raw;	11073;	13246	597.707	285796	5+	2362	KPNESIFSEFKGSSAR(11)-AKDYVPSQR(2):0	null	6.86e-11	10.1637	2983.5	-0.00322	-1.07891	sp|P20967|ODO1_YEAST(328)-sp|P20967|ODO1_YEAST(569)	136	sp|P20967|ODO1_YEAST	P20967	ODO1_YEAST	328	sp|P20967|ODO1_YEAST	P20967	ODO1_YEAST	569	Intra	0	0
C_Lee_010916_ymitos_BS3_XL_A13_A15_12_Rep1.raw;	11299;	13486	454.051	70226.8	5+	2394	IAYPFYPFKK(9)-KHDTNLK(1):0	null	5.99e-08	7.22257	2265.22	0.00015	0.066189	sp|P53292|RT35_YEAST(40)-sp|P53292|RT35_YEAST(49)	5	sp|P53292|RT35_YEAST	P53292	RT35_YEAST	40	sp|P53292|RT35_YEAST	P53292	RT35_YEAST	49	Intra	0	0
C_Lee_010916_ymitos_BS3_XL_A13_A15_12_Rep1.raw;	11977;	14208	879.78	276273	3+	2489	DLSQEDPDEVKAK(11)-KYDLNFVK(1):0	null	2.4e-15	14.6198	2636.32	-0.00302	-1.1451	sp|P53312|SUCB_YEAST(284)-sp|P53312|SUCB_YEAST(287)	187	sp|P53312|SUCB_YEAST	P53312	SUCB_YEAST	284	sp|P53312|SUCB_YEAST	P53312	SUCB_YEAST	287	Intra	0	0
C_Lee_010916_ymitos_BS3_XL_A13_A15_12_Rep1.raw;	12119;	14359	788.777	834990	3+	2510	FLVEKAEQER(5)-AAFVVDKAR(7):0	null	2.13e-07	6.67162	2361.27	2.03907	862.436	sp|P40961|PHB1_YEAST(204)-sp|P50085|PHB2_YEAST(233)	62	sp|P40961|PHB1_YEAST	P40961	PHB1_YEAST	204	sp|P50085|PHB2_YEAST	P50085	PHB2_YEAST	233	Inter	1	0
C_Lee_010916_ymitos_BS3_XL_A13_A15_12_Rep1.raw;	12159;	14402	978.189	1.1997e+06	3+	2516	GLKQINFGGTVETVYER(3)-KLRPENQ(1):0	null	4.61e-12	11.3363	2931.55	-0.00025	-0.08525	sp|P06168|ILV5_YEAST(49)-sp|P06168|ILV5_YEAST(389)	189	sp|P06168|ILV5_YEAST	P06168	ILV5_YEAST	49	sp|P06168|ILV5_YEAST	P06168	ILV5_YEAST	389	Intra	0	0
C_Lee_010916_ymitos_BS3_XL_A13_A15_12_Rep1.raw;	12217;	14463	788.097	622501	3+	2524	FLVEKAEQER(5)-AAFVVDKAR(7):0	null	6.37e-12	11.1959	2361.27	-0.00054	-0.228593	sp|P40961|PHB1_YEAST(204)-sp|P50085|PHB2_YEAST(233)	62	sp|P40961|PHB1_YEAST	P40961	PHB1_YEAST	204	sp|P50085|PHB2_YEAST	P50085	PHB2_YEAST	233	Inter	1	0
C_Lee_010916_ymitos_BS3_XL_A13_A15_12_Rep1.raw;	12807;	15091	628.921	1.07648e+06	5+	2607	AKDSSSQSIFNWGFSEAERR(2)-KQLGQK(1):0	null	1.06e-10	9.97469	3139.57	-0.00015	-0.047762	sp|P16547|OM45_YEAST(110)-sp|P16547|OM45_YEAST(103)	70	sp|P16547|OM45_YEAST	P16547	OM45_YEAST	110	sp|P16547|OM45_YEAST	P16547	OM45_YEAST	103	Intra	0	0
C_Lee_010916_ymitos_BS3_XL_A13_A15_12_Rep1.raw;	13012;	15309	916.195	566096	4+	2635	LLKNNTGDANTEEAAAR(3)-DFNELSDKLDQQER(8):0	null	6.9e-18	17.1612	3660.75	0.00192	0.524338	sp|P16547|OM45_YEAST(204)-sp|P16547|OM45_YEAST(188)	220	sp|P16547|OM45_YEAST	P16547	OM45_YEAST	204	sp|P16547|OM45_YEAST	P16547	OM45_YEAST	188	Intra	0	0
C_Lee_010916_ymitos_BS3_XL_A13_A15_12_Rep1.raw;	13026;	15324	901.45	745344	3+	2637	DFNELSDKLDQQER(8)-NSNPLKR(6):0	null	1.74e-07	6.75945	2701.33	-0.00114	-0.421857	sp|P16547|OM45_YEAST(188)-sp|P16547|OM45_YEAST(200)	87	sp|P16547|OM45_YEAST	P16547	OM45_YEAST	188	sp|P16547|OM45_YEAST	P16547	OM45_YEAST	200	Intra	0	0
C_Lee_010916_ymitos_BS3_XL_A13_A15_12_Rep1.raw;	13097;	15399	1221.26	298549	3+	2646	LLKNNTGDANTEEAAAR(3)-DFNELSDKLDQQER(8):0	null	2.83e-24	23.5482	3660.75	-0.00116	-0.316788	sp|P16547|OM45_YEAST(204)-sp|P16547|OM45_YEAST(188)	220	sp|P16547|OM45_YEAST	P16547	OM45_YEAST	204	sp|P16547|OM45_YEAST	P16547	OM45_YEAST	188	Intra	0	0
C_Lee_010916_ymitos_BS3_XL_A13_A15_12_Rep1.raw;	13109;	15412	916.195	2.56453e+06	4+	2647	LLKNNTGDANTEEAAAR(3)-DFNELSDKLDQQER(8):0	null	3.16e-18	17.5003	3660.75	-4e-05	-0.010924	sp|P16547|OM45_YEAST(204)-sp|P16547|OM45_YEAST(188)	220	sp|P16547|OM45_YEAST	P16547	OM45_YEAST	204	sp|P16547|OM45_YEAST	P16547	OM45_YEAST	188	Intra	0	0
C_Lee_010916_ymitos_BS3_XL_A13_A15_12_Rep1.raw;	13201;	15510	916.195	196318	4+	2660	LLKNNTGDANTEEAAAR(3)-DFNELSDKLDQQER(8):0	null	2.95e-15	14.5302	3660.75	-0.00124	-0.338635	sp|P16547|OM45_YEAST(204)-sp|P16547|OM45_YEAST(188)	220	sp|P16547|OM45_YEAST	P16547	OM45_YEAST	204	sp|P16547|OM45_YEAST	P16547	OM45_YEAST	188	Intra	0	0
C_Lee_010916_ymitos_BS3_XL_A13_A15_12_Rep1.raw;	13441;	15766	665.13	807265	4+	2692	AQFETLTAPLVKR(12)-MPKVVETVK(3):0	14,M(Oxidation[M]);	2.43e-14	13.6144	2656.49	0.0027	1.01599	sp|P0CS90|HSP77_YEAST(337)-sp|P0CS90|HSP77_YEAST(371)	190	sp|P0CS90|HSP77_YEAST	P0CS90	HSP77_YEAST	337	sp|P0CS90|HSP77_YEAST	P0CS90	HSP77_YEAST	371	Intra	0	0
C_Lee_010916_ymitos_BS3_XL_A13_A15_12_Rep1.raw;	13448;	15773	886.503	411714	3+	2693	AQFETLTAPLVKR(12)-MPKVVETVK(3):0	14,M(Oxidation[M]);	1.65e-12	11.7825	2656.49	-0.00027	-0.101599	sp|P0CS90|HSP77_YEAST(337)-sp|P0CS90|HSP77_YEAST(371)	190	sp|P0CS90|HSP77_YEAST	P0CS90	HSP77_YEAST	337	sp|P0CS90|HSP77_YEAST	P0CS90	HSP77_YEAST	371	Intra	0	0
C_Lee_010916_ymitos_BS3_XL_A13_A15_12_Rep1.raw;	13536;	15867	665.129	5217020	4+	2705	AQFETLTAPLVKR(12)-MPKVVETVK(3):0	14,M(Oxidation[M]);	2.48e-16	15.6055	2656.49	0.00074	0.278458	sp|P0CS90|HSP77_YEAST(337)-sp|P0CS90|HSP77_YEAST(371)	190	sp|P0CS90|HSP77_YEAST	P0CS90	HSP77_YEAST	337	sp|P0CS90|HSP77_YEAST	P0CS90	HSP77_YEAST	371	Intra	0	0
C_Lee_010916_ymitos_BS3_XL_A13_A15_12_Rep1.raw;	13645;	15983	665.129	990492	4+	2719	AQFETLTAPLVKR(12)-MPKVVETVK(3):0	14,M(Oxidation[M]);	2.86e-15	14.5436	2656.49	0.00074	0.278458	sp|P0CS90|HSP77_YEAST(337)-sp|P0CS90|HSP77_YEAST(371)	190	sp|P0CS90|HSP77_YEAST	P0CS90	HSP77_YEAST	337	sp|P0CS90|HSP77_YEAST	P0CS90	HSP77_YEAST	371	Intra	0	0
C_Lee_010916_ymitos_BS3_XL_A13_A15_12_Rep1.raw;	13777;	16123	838.142	1.49438e+06	3+	2737	TTPSVVAFTKEGER(10)-LVGIPAKR(7):0	null	3.64e-08	7.4389	2511.41	-0.00039	-0.155229	sp|P0CS90|HSP77_YEAST(72)-sp|P0CS90|HSP77_YEAST(83)	110	sp|P0CS90|HSP77_YEAST	P0CS90	HSP77_YEAST	72	sp|P0CS90|HSP77_YEAST	P0CS90	HSP77_YEAST	83	Intra	0	0
C_Lee_010916_ymitos_BS3_XL_A13_A15_12_Rep1.raw;	13867;	16219	838.142	1.9929e+06	3+	2750	TTPSVVAFTKEGER(10)-LVGIPAKR(7):0	null	3.75e-11	10.426	2511.41	-0.00114	-0.453747	sp|P0CS90|HSP77_YEAST(72)-sp|P0CS90|HSP77_YEAST(83)	110	sp|P0CS90|HSP77_YEAST	P0CS90	HSP77_YEAST	72	sp|P0CS90|HSP77_YEAST	P0CS90	HSP77_YEAST	83	Intra	0	0
C_Lee_010916_ymitos_BS3_XL_A13_A15_12_Rep1.raw;	14164;	16534	695.637	192744	4+	2789	AGVGKTALIDGLAQR(5)-TKNNPCLIGR(2):0	21,C(Carbamidomethyl[C]);	1.46e-14	13.8356	2778.52	0.00191	0.687167	sp|P33416|HSP78_YEAST(149)-sp|P33416|HSP78_YEAST(136)	19	sp|P33416|HSP78_YEAST	P33416	HSP78_YEAST	149	sp|P33416|HSP78_YEAST	P33416	HSP78_YEAST	136	Intra	0	0
C_Lee_010916_ymitos_BS3_XL_A13_A15_12_Rep1.raw;	14447;	16836	792.644	678483	4+	2829	CALTEDVPSGKYTPR(11)-FFKNGLEYYR(3):0	1,C(Carbamidomethyl[C]);	4.94e-13	12.3063	3166.54	0.00184	0.58089	sp|P48527|SYYM_YEAST(185)-sp|P48527|SYYM_YEAST(165)	9	sp|P48527|SYYM_YEAST	P48527	SYYM_YEAST	185	sp|P48527|SYYM_YEAST	P48527	SYYM_YEAST	165	Intra	0	0
C_Lee_010916_ymitos_BS3_XL_A13_A15_12_Rep1.raw;	14589;	16987	667.633	260799	4+	2849	IFASPLAKTIALEK(8)-KSDVAAPQGR(1):0	null	2.14e-20	19.6696	2666.5	0.00329	1.23336	sp|P12695|ODP2_YEAST(181)-sp|P12695|ODP2_YEAST(164)	9	sp|P12695|ODP2_YEAST	P12695	ODP2_YEAST	181	sp|P12695|ODP2_YEAST	P12695	ODP2_YEAST	164	Intra	0	0
C_Lee_010916_ymitos_BS3_XL_A13_A15_12_Rep1.raw;	14681;	17085	667.632	980605	4+	2861	IFASPLAKTIALEK(8)-KSDVAAPQGR(1):0	null	9.04e-19	18.0438	2666.5	-0.00087	-0.326147	sp|P12695|ODP2_YEAST(181)-sp|P12695|ODP2_YEAST(164)	9	sp|P12695|ODP2_YEAST	P12695	ODP2_YEAST	181	sp|P12695|ODP2_YEAST	P12695	ODP2_YEAST	164	Intra	0	0
C_Lee_010916_ymitos_BS3_XL_A13_A15_12_Rep1.raw;	14697;	17102	746.874	1.66963e+06	4+	2864	AKDSSSQSIFNWGFSEAER(2)-KQLGQK(1):0	null	1.51e-12	11.821	2983.47	-0.00024	-0.080416	sp|P16547|OM45_YEAST(110)-sp|P16547|OM45_YEAST(103)	70	sp|P16547|OM45_YEAST	P16547	OM45_YEAST	110	sp|P16547|OM45_YEAST	P16547	OM45_YEAST	103	Intra	0	0
C_Lee_010916_ymitos_BS3_XL_A13_A15_12_Rep1.raw;	15024;	17450	935.99	1.00713e+06	4+	2908	TCPKGLNPGLAIAEIKK(4)-NTLACICKIDQNESK(8):0	2,C(Carbamidomethyl[C]);22,C(Carbamidomethyl[C]);24,C(Carbamidomethyl[C]);	2.52e-20	19.5986	3739.93	0.00185	0.494528	sp|P21801|SDHB_YEAST(248)-sp|P21801|SDHB_YEAST(110)	75	sp|P21801|SDHB_YEAST	P21801	SDHB_YEAST	248	sp|P21801|SDHB_YEAST	P21801	SDHB_YEAST	110	Intra	0	0
C_Lee_010916_ymitos_BS3_XL_A13_A15_12_Rep1.raw;	1510;	3055	713.862	209678	4+	922	QEAPAEETKTSAPEAK(9)-KSDVAAPQGR(1):0	null	6.66e-21	20.1765	2851.42	4e-05	0.014023	sp|P12695|ODP2_YEAST(156)-sp|P12695|ODP2_YEAST(164)	76	sp|P12695|ODP2_YEAST	P12695	ODP2_YEAST	156	sp|P12695|ODP2_YEAST	P12695	ODP2_YEAST	164	Intra	0	0
C_Lee_010916_ymitos_BS3_XL_A13_A15_12_Rep1.raw;	15111;	17542	743.91	378545	4+	2919	GTVTSAEPLDPKSFKR(15)-RIEKALSASK(4):0	null	1.44e-18	17.8416	2971.63	-0.02185	-7.35042	sp|P09457|ATPO_YEAST(152)-sp|P09457|ATPO_YEAST(156)	68	sp|P09457|ATPO_YEAST	P09457	ATPO_YEAST	152	sp|P09457|ATPO_YEAST	P09457	ATPO_YEAST	156	Intra	0	0
C_Lee_010916_ymitos_BS3_XL_A13_A15_12_Rep1.raw;	1525;	3071	951.48	110764	3+	925	QEAPAEETKTSAPEAK(9)-KSDVAAPQGR(1):0	null	1.62e-07	6.79048	2851.42	-0.00041	-0.143737	sp|P12695|ODP2_YEAST(156)-sp|P12695|ODP2_YEAST(164)	76	sp|P12695|ODP2_YEAST	P12695	ODP2_YEAST	156	sp|P12695|ODP2_YEAST	P12695	ODP2_YEAST	164	Intra	0	0
C_Lee_010916_ymitos_BS3_XL_A13_A15_12_Rep1.raw;	15445;	17897	661.13	573146	4+	2964	AQFETLTAPLVKR(12)-MPKVVETVK(3):0	null	1.74e-17	16.7595	2640.49	5e-05	0.018929	sp|P0CS90|HSP77_YEAST(337)-sp|P0CS90|HSP77_YEAST(371)	190	sp|P0CS90|HSP77_YEAST	P0CS90	HSP77_YEAST	337	sp|P0CS90|HSP77_YEAST	P0CS90	HSP77_YEAST	371	Intra	0	0
C_Lee_010916_ymitos_BS3_XL_A13_A15_12_Rep1.raw;	15454;	17907	881.172	506956	3+	2965	AQFETLTAPLVKR(12)-MPKVVETVK(3):0	null	2.71e-14	13.567	2640.49	0.0011	0.41643	sp|P0CS90|HSP77_YEAST(337)-sp|P0CS90|HSP77_YEAST(371)	190	sp|P0CS90|HSP77_YEAST	P0CS90	HSP77_YEAST	337	sp|P0CS90|HSP77_YEAST	P0CS90	HSP77_YEAST	371	Intra	0	0
C_Lee_010916_ymitos_BS3_XL_A13_A15_12_Rep1.raw;	15591;	18053	893.517	625953	3+	2984	QAVVNPENTLFATKR(14)-LVGIPAKR(7):0	null	1.91e-15	14.719	2677.53	0.00147	0.548807	sp|P0CS90|HSP77_YEAST(98)-sp|P0CS90|HSP77_YEAST(83)	48	sp|P0CS90|HSP77_YEAST	P0CS90	HSP77_YEAST	98	sp|P0CS90|HSP77_YEAST	P0CS90	HSP77_YEAST	83	Intra	0	0
C_Lee_010916_ymitos_BS3_XL_A13_A15_12_Rep1.raw;	15937;	18421	1074.6	210672	3+	3031	VVDALGNPIDGKGPIDAAGR(12)-AQVKAPGILPR(4):0	null	8.06e-09	8.09366	3220.79	-0.00687	-2.13235	sp|P07251|ATPA_YEAST(155)-sp|P07251|ATPA_YEAST(169)	119	sp|P07251|ATPA_YEAST	P07251	ATPA_YEAST	155	sp|P07251|ATPA_YEAST	P07251	ATPA_YEAST	169	Intra	0	0
C_Lee_010916_ymitos_BS3_XL_A13_A15_12_Rep1.raw;	16584;	19109	995.904	793898	3+	3123	LVGPNCPGIINPATKVR(15)-NLLLPKDTK(6):0	6,C(Carbamidomethyl[C]);	1.21e-11	10.9172	2983.69	1.00139	335.396	sp|P53598|SUCA_YEAST(162)-sp|P53598|SUCA_YEAST(35)	161	sp|P53598|SUCA_YEAST	P53598	SUCA_YEAST	162	sp|P53598|SUCA_YEAST	P53598	SUCA_YEAST	35	Intra	0	0
C_Lee_010916_ymitos_BS3_XL_A13_A15_12_Rep1.raw;	16822;	19363	595.945	365417	5+	3156	IFASPLAKTIALEK(8)-GISLKDVHGTGPR(5):0	null	3.2e-12	11.4949	2974.69	0.00082	0.275566	sp|P12695|ODP2_YEAST(181)-sp|P12695|ODP2_YEAST(192)	92	sp|P12695|ODP2_YEAST	P12695	ODP2_YEAST	181	sp|P12695|ODP2_YEAST	P12695	ODP2_YEAST	192	Intra	0	0
C_Lee_010916_ymitos_BS3_XL_A13_A15_12_Rep1.raw;	16848;	19391	744.679	1.18073e+06	4+	3159	IFASPLAKTIALEK(8)-GISLKDVHGTGPR(5):0	null	1.26e-13	12.8996	2974.69	-0.00014	-0.047048	sp|P12695|ODP2_YEAST(181)-sp|P12695|ODP2_YEAST(192)	92	sp|P12695|ODP2_YEAST	P12695	ODP2_YEAST	181	sp|P12695|ODP2_YEAST	P12695	ODP2_YEAST	192	Intra	0	0
C_Lee_010916_ymitos_BS3_XL_A13_A15_12_Rep1.raw;	16904;	19450	992.569	283663	3+	3167	IFASPLAKTIALEK(8)-GISLKDVHGTGPR(5):0	null	2.89e-13	12.5391	2974.69	-0.00142	-0.4772	sp|P12695|ODP2_YEAST(181)-sp|P12695|ODP2_YEAST(192)	92	sp|P12695|ODP2_YEAST	P12695	ODP2_YEAST	181	sp|P12695|ODP2_YEAST	P12695	ODP2_YEAST	192	Intra	0	0
C_Lee_010916_ymitos_BS3_XL_A13_A15_12_Rep1.raw;	16911;	19458	595.945	8915769	5+	3168	IFASPLAKTIALEK(8)-GISLKDVHGTGPR(5):0	null	6.31e-12	11.2	2974.69	0.00267	0.897269	sp|P12695|ODP2_YEAST(181)-sp|P12695|ODP2_YEAST(192)	92	sp|P12695|ODP2_YEAST	P12695	ODP2_YEAST	181	sp|P12695|ODP2_YEAST	P12695	ODP2_YEAST	192	Intra	0	0
C_Lee_010916_ymitos_BS3_XL_A13_A15_12_Rep1.raw;	17005;	19558	595.944	739858	5+	3181	IFASPLAKTIALEK(8)-GISLKDVHGTGPR(5):0	null	1.62e-12	11.7905	2974.69	-8e-05	-0.026884	sp|P12695|ODP2_YEAST(181)-sp|P12695|ODP2_YEAST(192)	92	sp|P12695|ODP2_YEAST	P12695	ODP2_YEAST	181	sp|P12695|ODP2_YEAST	P12695	ODP2_YEAST	192	Intra	0	0
C_Lee_010916_ymitos_BS3_XL_A13_A15_12_Rep1.raw;	17131;	19692	595.945	204300	5+	3198	IFASPLAKTIALEK(8)-GISLKDVHGTGPR(5):0	null	4.14e-09	8.383	2974.69	0.00142	0.4772	sp|P12695|ODP2_YEAST(181)-sp|P12695|ODP2_YEAST(192)	92	sp|P12695|ODP2_YEAST	P12695	ODP2_YEAST	181	sp|P12695|ODP2_YEAST	P12695	ODP2_YEAST	192	Intra	0	0
C_Lee_010916_ymitos_BS3_XL_A13_A15_12_Rep1.raw;	17404;	19982	892.483	90050.7	3+	3238	NSSIDAAFQSLQKVESTVK(13)-KNPK(1):0	null	5.04e-07	6.29757	2674.42	0.00853	3.18827	sp|P09457|ATPO_YEAST(59)-sp|P09457|ATPO_YEAST(66)	19	sp|P09457|ATPO_YEAST	P09457	ATPO_YEAST	59	sp|P09457|ATPO_YEAST	P09457	ATPO_YEAST	66	Intra	0	0
C_Lee_010916_ymitos_BS3_XL_A13_A15_12_Rep1.raw;	18151;	20777	936.496	1.6121e+06	3+	3343	SGVKIYSFDELDPAAK(4)-KVVELTQN(1):0	null	4.15e-09	8.38195	2806.46	0.00127	0.452364	sp|P53312|SUCB_YEAST(407)-sp|P53312|SUCB_YEAST(420)	83	sp|P53312|SUCB_YEAST	P53312	SUCB_YEAST	407	sp|P53312|SUCB_YEAST	P53312	SUCB_YEAST	420	Intra	0	0
C_Lee_010916_ymitos_BS3_XL_A13_A15_12_Rep1.raw;	18250;	20882	936.496	3.0624e+06	3+	3357	SGVKIYSFDELDPAAK(4)-KVVELTQN(1):0	null	1.54e-09	8.81248	2806.46	0.00088	0.313449	sp|P53312|SUCB_YEAST(407)-sp|P53312|SUCB_YEAST(420)	83	sp|P53312|SUCB_YEAST	P53312	SUCB_YEAST	407	sp|P53312|SUCB_YEAST	P53312	SUCB_YEAST	420	Intra	0	0
C_Lee_010916_ymitos_BS3_XL_A13_A15_12_Rep1.raw;	1835;	3402	674.868	49590.4	4+	975	MKKVSDVLNASR(3)-NKHVEAVKDR(2):0	1,M(Oxidation[M]);	7.53e-20	19.1232	2695.44	-0.00272	-1.00873	sp|P05626|ATPF_YEAST(122)-sp|P05626|ATPF_YEAST(133)	247	sp|P05626|ATPF_YEAST	P05626	ATPF_YEAST	122	sp|P05626|ATPF_YEAST	P05626	ATPF_YEAST	133	Intra	0	0
C_Lee_010916_ymitos_BS3_XL_A13_A15_12_Rep1.raw;	1836;	3403	540.096	33976.1	5+	975	MKKVSDVLNASR(3)-NKHVEAVKDR(2):0	1,M(Oxidation[M]);	3.07e-17	16.5129	2695.44	-0.0026	-0.964231	sp|P05626|ATPF_YEAST(122)-sp|P05626|ATPF_YEAST(133)	247	sp|P05626|ATPF_YEAST	P05626	ATPF_YEAST	122	sp|P05626|ATPF_YEAST	P05626	ATPF_YEAST	133	Intra	0	0
C_Lee_010916_ymitos_BS3_XL_A13_A15_12_Rep1.raw;	18553;	21204	720.183	564116	4+	3400	SAELIGEAIKKSR(11)-ALAKVGDGLLLIR(4):0	null	2.68e-12	11.5719	2876.71	-0.00159	-0.552522	sp|P50085|PHB2_YEAST(261)-sp|P40961|PHB1_YEAST(232)	7	sp|P50085|PHB2_YEAST	P50085	PHB2_YEAST	261	sp|P40961|PHB1_YEAST	P40961	PHB1_YEAST	232	Inter	1	0
C_Lee_010916_ymitos_BS3_XL_A13_A15_12_Rep1.raw;	18560;	21211	1028.55	207539	3+	3401	SAYVTTEEFLDAVEKR(15)-LQKEIKSIE(6):0	null	2.88e-08	7.54061	3081.61	1.00201	324.946	sp|P21954|IDHP_YEAST(418)-sp|P21954|IDHP_YEAST(425)	5	sp|P21954|IDHP_YEAST	P21954	IDHP_YEAST	418	sp|P21954|IDHP_YEAST	P21954	IDHP_YEAST	425	Intra	0	0
C_Lee_010916_ymitos_BS3_XL_A13_A15_12_Rep1.raw;	18574;	21226	959.908	161667	3+	3403	SAELIGEAIKKSR(11)-ALAKVGDGLLLIR(4):0	null	4.94e-08	7.30627	2876.71	-0.00389	-1.35177	sp|P50085|PHB2_YEAST(261)-sp|P40961|PHB1_YEAST(232)	7	sp|P50085|PHB2_YEAST	P50085	PHB2_YEAST	261	sp|P40961|PHB1_YEAST	P40961	PHB1_YEAST	232	Inter	1	0
C_Lee_010916_ymitos_BS3_XL_A13_A15_12_Rep1.raw;	18944;	21619	1052.87	159973	3+	3455	SNDPVKDLSLVFGNHEST(6)-QIKALDSER(3):0	null	1.48e-07	6.82974	3154.58	1.00127	317.2	sp|P16622|HEMH_YEAST(381)-sp|P16622|HEMH_YEAST(183)	13	sp|P16622|HEMH_YEAST	P16622	HEMH_YEAST	381	sp|P16622|HEMH_YEAST	P16622	HEMH_YEAST	183	Intra	0	0
C_Lee_010916_ymitos_BS3_XL_A13_A15_12_Rep1.raw;	19245;	21939	695.406	298447	5+	3498	SVHEPVQTGLKAVDALVPIGR(11)-AQVKAPGILPR(4):0	null	2.63e-08	7.58004	3471.99	-0.00068	-0.195796	sp|P07251|ATPA_YEAST(188)-sp|P07251|ATPA_YEAST(169)	165	sp|P07251|ATPA_YEAST	P07251	ATPA_YEAST	188	sp|P07251|ATPA_YEAST	P07251	ATPA_YEAST	169	Intra	0	0
C_Lee_010916_ymitos_BS3_XL_A13_A15_12_Rep1.raw;	19627;	22345	662.379	283659	5+	3553	VLDEVVVDNFDQKLGVDIIR(13)-KAITRPAK(1):0	null	3.56e-10	9.44855	3306.85	0.00194	0.586481	sp|P19882|HSP60_YEAST(459)-sp|P19882|HSP60_YEAST(467)	170	sp|P19882|HSP60_YEAST	P19882	HSP60_YEAST	459	sp|P19882|HSP60_YEAST	P19882	HSP60_YEAST	467	Intra	0	0
C_Lee_010916_ymitos_BS3_XL_A13_A15_12_Rep1.raw;	19666;	22386	552.15	159381	6+	3558	VLDEVVVDNFDQKLGVDIIR(13)-KAITRPAK(1):0	null	5.55e-07	6.25571	3306.85	0.00191	0.577412	sp|P19882|HSP60_YEAST(459)-sp|P19882|HSP60_YEAST(467)	170	sp|P19882|HSP60_YEAST	P19882	HSP60_YEAST	459	sp|P19882|HSP60_YEAST	P19882	HSP60_YEAST	467	Intra	0	0
C_Lee_010916_ymitos_BS3_XL_A13_A15_12_Rep1.raw;	19719;	22443	662.378	967841	5+	3566	VLDEVVVDNFDQKLGVDIIR(13)-KAITRPAK(1):0	null	1.13e-10	9.94692	3306.85	0.00104	0.314402	sp|P19882|HSP60_YEAST(459)-sp|P19882|HSP60_YEAST(467)	170	sp|P19882|HSP60_YEAST	P19882	HSP60_YEAST	459	sp|P19882|HSP60_YEAST	P19882	HSP60_YEAST	467	Intra	0	0
C_Lee_010916_ymitos_BS3_XL_A13_A15_12_Rep1.raw;	20000;	22741	932.508	186740	3+	3605	NLNIDNVENKLK(10)-LLKDSDGDILR(3):0	null	1.55e-07	6.80967	2794.51	-0.00444	-1.58826	sp|Q06090|RM51_YEAST(97)-sp|Q06090|RM51_YEAST(102)	2	sp|Q06090|RM51_YEAST	Q06090	RM51_YEAST	97	sp|Q06090|RM51_YEAST	Q06090	RM51_YEAST	102	Intra	0	0
C_Lee_010916_ymitos_BS3_XL_A13_A15_12_Rep1.raw;	20045;	22789	659.401	271087	4+	3612	ALAKVGDGLLLIR(4)-SAELIGEAIKK(10):0	null	8.22e-12	11.0851	2633.57	0.00339	1.28673	sp|P40961|PHB1_YEAST(232)-sp|P50085|PHB2_YEAST(260)	23	sp|P40961|PHB1_YEAST	P40961	PHB1_YEAST	232	sp|P50085|PHB2_YEAST	P50085	PHB2_YEAST	260	Inter	1	0
C_Lee_010916_ymitos_BS3_XL_A13_A15_12_Rep1.raw;	20068;	22814	878.866	795135	3+	3616	ALAKVGDGLLLIR(4)-SAELIGEAIKK(10):0	null	2.81e-19	18.5513	2633.57	0.00181	0.687016	sp|P40961|PHB1_YEAST(232)-sp|P50085|PHB2_YEAST(260)	23	sp|P40961|PHB1_YEAST	P40961	PHB1_YEAST	232	sp|P50085|PHB2_YEAST	P50085	PHB2_YEAST	260	Inter	1	0
C_Lee_010916_ymitos_BS3_XL_A13_A15_12_Rep1.raw;	20170;	22922	878.865	267553	3+	3630	ALAKVGDGLLLIR(4)-SAELIGEAIKK(10):0	null	7.7e-14	13.1135	2633.57	-2e-05	-0.007591	sp|P40961|PHB1_YEAST(232)-sp|P50085|PHB2_YEAST(260)	23	sp|P40961|PHB1_YEAST	P40961	PHB1_YEAST	232	sp|P50085|PHB2_YEAST	P50085	PHB2_YEAST	260	Inter	1	0
C_Lee_010916_ymitos_BS3_XL_A13_A15_12_Rep1.raw;	20860;	23657	1030.93	152066	3+	3729	AQGEAKSAELIGEAIK(6)-ALAKVGDGLLLIR(4):0	null	1.13e-07	6.94692	3089.77	0.00143	0.462667	sp|P50085|PHB2_YEAST(250)-sp|P40961|PHB1_YEAST(232)	100	sp|P50085|PHB2_YEAST	P50085	PHB2_YEAST	250	sp|P40961|PHB1_YEAST	P40961	PHB1_YEAST	232	Inter	1	0
C_Lee_010916_ymitos_BS3_XL_A13_A15_12_Rep1.raw;	2111;	3698	630.335	85754	4+	1022	AKTNQDTEGFVK(2)-KNKVTYYK(1):0	null	1.46e-17	16.8356	2517.31	-0.00091	-0.361352	sp|P09624|DLDH_YEAST(421)-sp|P09624|DLDH_YEAST(129)	2	sp|P09624|DLDH_YEAST	P09624	DLDH_YEAST	421	sp|P09624|DLDH_YEAST	P09624	DLDH_YEAST	129	Intra	0	0
C_Lee_010916_ymitos_BS3_XL_A13_A15_12_Rep1.raw;	21265;	24087	970.216	165236	3+	3791	GVETLAEAVAATLGPKGR(16)-ITKDGVTVAK(3):0	null	3.8e-13	12.4202	2907.63	-0.00029	-0.099703	sp|P19882|HSP60_YEAST(55)-sp|P19882|HSP60_YEAST(72)	169	sp|P19882|HSP60_YEAST	P19882	HSP60_YEAST	55	sp|P19882|HSP60_YEAST	P19882	HSP60_YEAST	72	Intra	0	0
C_Lee_010916_ymitos_BS3_XL_A13_A15_12_Rep1.raw;	21282;	24105	582.533	248021	5+	3794	GVETLAEAVAATLGPKGR(16)-ITKDGVTVAK(3):0	null	1.42e-09	8.84771	2907.63	-0.00042	-0.144398	sp|P19882|HSP60_YEAST(55)-sp|P19882|HSP60_YEAST(72)	169	sp|P19882|HSP60_YEAST	P19882	HSP60_YEAST	55	sp|P19882|HSP60_YEAST	P19882	HSP60_YEAST	72	Intra	0	0
C_Lee_010916_ymitos_BS3_XL_A13_A15_12_Rep1.raw;	21862;	24721	824.421	236167	5+	3879	EAPKSIIELEHYGVPFSR(4)-SSFPKDGTEVLQSIEDR(5):0	null	3.78e-13	12.4225	4116.07	1.00091	243.053	sp|Q00711|SDHA_YEAST(139)-sp|P21801|SDHB_YEAST(158)	286	sp|Q00711|SDHA_YEAST	Q00711	SDHA_YEAST	139	sp|P21801|SDHB_YEAST	P21801	SDHB_YEAST	158	Inter	1	0
C_Lee_010916_ymitos_BS3_XL_A13_A15_12_Rep1.raw;	23855;	26842	700.191	146635	5+	4190	GFISPYFITDPKSSK(12)-VEFEKPLLLLSEKK(5):0	null	6.05e-15	14.2182	3495.92	0.0021	0.600528	sp|P19882|HSP60_YEAST(230)-sp|P19882|HSP60_YEAST(238)	72	sp|P19882|HSP60_YEAST	P19882	HSP60_YEAST	230	sp|P19882|HSP60_YEAST	P19882	HSP60_YEAST	238	Intra	0	0
C_Lee_010916_ymitos_BS3_XL_A13_A15_12_Rep1.raw;	25823;	28941	842.963	56115.7	4+	4516	GFISPYFITDPKSSK(12)-VEFEKPLLLLSEK(5):0	null	3.11e-16	15.5072	3367.82	0.00314	0.932074	sp|P19882|HSP60_YEAST(230)-sp|P19882|HSP60_YEAST(238)	72	sp|P19882|HSP60_YEAST	P19882	HSP60_YEAST	230	sp|P19882|HSP60_YEAST	P19882	HSP60_YEAST	238	Intra	0	0
C_Lee_010916_ymitos_BS3_XL_A13_A15_12_Rep1.raw;	26491;	29655	862.13	32538.9	3+	4628	ESELLGGTFKSTLDR(10)-TGKFTLK(3):0	null	7.55e-08	7.12205	2583.38	-0.01036	-4.0087	sp|P07257|QCR2_YEAST(79)-sp|P40215|NDH1_YEAST(69)	7	sp|P07257|QCR2_YEAST	P07257	QCR2_YEAST	79	sp|P40215|NDH1_YEAST	P40215	NDH1_YEAST	69	Inter	1	0
C_Lee_010916_ymitos_BS3_XL_A13_A15_12_Rep1.raw;	2660;	4287	876.131	149848	3+	1113	LLKNNTGDANTEEAAAR(3)-KQLGQK(1):0	null	9.6e-08	7.01773	2625.37	-0.00152	-0.578744	sp|P16547|OM45_YEAST(204)-sp|P16547|OM45_YEAST(103)	56	sp|P16547|OM45_YEAST	P16547	OM45_YEAST	204	sp|P16547|OM45_YEAST	P16547	OM45_YEAST	103	Intra	0	0
C_Lee_010916_ymitos_BS3_XL_A13_A15_12_Rep1.raw;	2668;	4295	657.35	209160	4+	1114	LLKNNTGDANTEEAAAR(3)-KQLGQK(1):0	null	1.39e-12	11.857	2625.37	-0.00204	-0.776735	sp|P16547|OM45_YEAST(204)-sp|P16547|OM45_YEAST(103)	56	sp|P16547|OM45_YEAST	P16547	OM45_YEAST	204	sp|P16547|OM45_YEAST	P16547	OM45_YEAST	103	Intra	0	0
C_Lee_010916_ymitos_BS3_XL_A13_A15_12_Rep1.raw;	26744;	29927	856.484	76431.7	4+	4671	FLSQPFAVAEVFTGIPGKLVR(18)-LKDTVASFK(2):0	null	3.77e-17	16.4237	3420.91	1.00219	292.788	sp|P00830|ATPB_YEAST(463)-sp|P00830|ATPB_YEAST(468)	61	sp|P00830|ATPB_YEAST	P00830	ATPB_YEAST	463	sp|P00830|ATPB_YEAST	P00830	ATPB_YEAST	468	Intra	0	0
C_Lee_010916_ymitos_BS3_XL_A13_A15_12_Rep1.raw;	2734;	4366	612.089	94642.7	4+	1124	KLDESFEPVRQTK(1)-KAAAATAK(1):0	null	2.34e-15	14.6308	2444.33	-0.00099	-0.404853	sp|Q01852|TIM44_YEAST(142)-sp|Q01852|TIM44_YEAST(134)	33	sp|Q01852|TIM44_YEAST	Q01852	TIM44_YEAST	142	sp|Q01852|TIM44_YEAST	Q01852	TIM44_YEAST	134	Intra	0	0
C_Lee_010916_ymitos_BS3_XL_A13_A15_12_Rep1.raw;	27464;	30720	1110.61	229352	3+	4799	FLSQPFAVAEVFTGIPGKLVR(18)-AEKLAAEAN(3):0	null	5.58e-09	8.25337	3328.81	-0.00064	-0.192203	sp|P00830|ATPB_YEAST(463)-sp|P00830|ATPB_YEAST(505)	158	sp|P00830|ATPB_YEAST	P00830	ATPB_YEAST	463	sp|P00830|ATPB_YEAST	P00830	ATPB_YEAST	505	Intra	0	0
C_Lee_010916_ymitos_BS3_XL_A13_A15_12_Rep1.raw;	2761;	4395	489.873	138762	5+	1129	KLDESFEPVRQTK(1)-KAAAATAK(1):0	null	1.06e-13	12.9747	2444.33	-0.00035	-0.14313	sp|Q01852|TIM44_YEAST(142)-sp|Q01852|TIM44_YEAST(134)	33	sp|Q01852|TIM44_YEAST	Q01852	TIM44_YEAST	142	sp|Q01852|TIM44_YEAST	Q01852	TIM44_YEAST	134	Intra	0	0
C_Lee_010916_ymitos_BS3_XL_A13_A15_12_Rep1.raw;	27646;	30924	685	34808.2	5+	4833	ASLLKGVETLAEAVAATLGPKGR(21)-ITKDGVTVAK(3):0	null	9.05e-08	7.04335	3419.96	0.00226	0.660631	sp|P19882|HSP60_YEAST(55)-sp|P19882|HSP60_YEAST(72)	169	sp|P19882|HSP60_YEAST	P19882	HSP60_YEAST	55	sp|P19882|HSP60_YEAST	P19882	HSP60_YEAST	72	Intra	0	0
C_Lee_010916_ymitos_BS3_XL_A13_A15_12_Rep1.raw;	3125;	4785	670.87	176159	4+	1188	MKKVSDVLNASR(3)-NKHVEAVKDR(2):0	null	7.13e-20	19.1469	2679.45	0.00051	0.190266	sp|P05626|ATPF_YEAST(122)-sp|P05626|ATPF_YEAST(133)	247	sp|P05626|ATPF_YEAST	P05626	ATPF_YEAST	122	sp|P05626|ATPF_YEAST	P05626	ATPF_YEAST	133	Intra	0	0
C_Lee_010916_ymitos_BS3_XL_A13_A15_12_Rep1.raw;	3232;	4899	866.787	116552	3+	1206	LLKNNTGDANTEEAAAR(3)-KAALDR(1):0	null	9.17e-10	9.03763	2597.34	-0.00239	-0.919816	sp|P16547|OM45_YEAST(204)-sp|P16547|OM45_YEAST(163)	111	sp|P16547|OM45_YEAST	P16547	OM45_YEAST	204	sp|P16547|OM45_YEAST	P16547	OM45_YEAST	163	Intra	0	0
C_Lee_010916_ymitos_BS3_XL_A13_A15_12_Rep1.raw;	4226;	5961	638.143	65986.7	5+	1364	TSAPEAKKSDVAAPQGR(7)-GISLKDVHGTGPR(5):0	null	1.02e-10	9.9914	3185.68	-0.00018	-0.056485	sp|P12695|ODP2_YEAST(163)-sp|P12695|ODP2_YEAST(192)	2	sp|P12695|ODP2_YEAST	P12695	ODP2_YEAST	163	sp|P12695|ODP2_YEAST	P12695	ODP2_YEAST	192	Intra	0	0
C_Lee_010916_ymitos_BS3_XL_A13_A15_12_Rep1.raw;	4316;	6057	918.477	102683	3+	1379	LLKNNTGDANTEEAAAR(3)-NSNPLKR(6):0	null	3.65e-11	10.4377	2752.41	-0.00149	-0.541146	sp|P16547|OM45_YEAST(204)-sp|P16547|OM45_YEAST(200)	224	sp|P16547|OM45_YEAST	P16547	OM45_YEAST	204	sp|P16547|OM45_YEAST	P16547	OM45_YEAST	200	Intra	0	0
C_Lee_010916_ymitos_BS3_XL_A13_A15_12_Rep1.raw;	4330;	6072	626.341	382637	4+	1381	GISLKDVHGTGPR(5)-KSDVAAPQGR(1):0	null	4.96e-15	14.3045	2501.33	-0.00049	-0.195817	sp|P12695|ODP2_YEAST(192)-sp|P12695|ODP2_YEAST(164)	35	sp|P12695|ODP2_YEAST	P12695	ODP2_YEAST	192	sp|P12695|ODP2_YEAST	P12695	ODP2_YEAST	164	Intra	0	0
C_Lee_010916_ymitos_BS3_XL_A13_A15_12_Rep1.raw;	4331;	6073	501.274	387485	5+	1381	GISLKDVHGTGPR(5)-KSDVAAPQGR(1):0	null	4.29e-14	13.3675	2501.33	-0.00089	-0.355667	sp|P12695|ODP2_YEAST(192)-sp|P12695|ODP2_YEAST(164)	35	sp|P12695|ODP2_YEAST	P12695	ODP2_YEAST	192	sp|P12695|ODP2_YEAST	P12695	ODP2_YEAST	164	Intra	0	0
C_Lee_010916_ymitos_BS3_XL_A13_A15_12_Rep1.raw;	4354;	6097	834.786	108059	3+	1385	GISLKDVHGTGPR(5)-KSDVAAPQGR(1):0	null	2.74e-15	14.5622	2501.33	0.00019	0.075929	sp|P12695|ODP2_YEAST(192)-sp|P12695|ODP2_YEAST(164)	35	sp|P12695|ODP2_YEAST	P12695	ODP2_YEAST	192	sp|P12695|ODP2_YEAST	P12695	ODP2_YEAST	164	Intra	0	0
C_Lee_010916_ymitos_BS3_XL_A13_A15_12_Rep1.raw;	4412;	6159	918.477	21859686	3+	1394	LLKNNTGDANTEEAAAR(3)-NSNPLKR(6):0	null	1.58e-10	9.80134	2752.41	0.00016	0.05811	sp|P16547|OM45_YEAST(204)-sp|P16547|OM45_YEAST(200)	224	sp|P16547|OM45_YEAST	P16547	OM45_YEAST	204	sp|P16547|OM45_YEAST	P16547	OM45_YEAST	200	Intra	0	0
C_Lee_010916_ymitos_BS3_XL_A13_A15_12_Rep1.raw;	4414;	6161	626.341	1.00374e+06	4+	1394	GISLKDVHGTGPR(5)-KSDVAAPQGR(1):0	null	2.54e-14	13.5952	2501.33	-1e-05	-0.003996	sp|P12695|ODP2_YEAST(192)-sp|P12695|ODP2_YEAST(164)	35	sp|P12695|ODP2_YEAST	P12695	ODP2_YEAST	192	sp|P12695|ODP2_YEAST	P12695	ODP2_YEAST	164	Intra	0	0
C_Lee_010916_ymitos_BS3_XL_A13_A15_12_Rep1.raw;	4415;	6162	501.274	917635	5+	1394	GISLKDVHGTGPR(5)-KSDVAAPQGR(1):0	null	2.69e-14	13.5702	2501.33	0.00016	0.06394	sp|P12695|ODP2_YEAST(192)-sp|P12695|ODP2_YEAST(164)	35	sp|P12695|ODP2_YEAST	P12695	ODP2_YEAST	192	sp|P12695|ODP2_YEAST	P12695	ODP2_YEAST	164	Intra	0	0
C_Lee_010916_ymitos_BS3_XL_A13_A15_12_Rep1.raw;	4493;	6245	918.477	1.01798e+06	3+	1407	LLKNNTGDANTEEAAAR(3)-NSNPLKR(6):0	null	9.84e-12	11.007	2752.41	-0.00095	-0.345026	sp|P16547|OM45_YEAST(204)-sp|P16547|OM45_YEAST(200)	224	sp|P16547|OM45_YEAST	P16547	OM45_YEAST	204	sp|P16547|OM45_YEAST	P16547	OM45_YEAST	200	Intra	0	0
C_Lee_010916_ymitos_BS3_XL_A13_A15_12_Rep1.raw;	4899;	6677	918.81	226382	3+	1468	LLKNNTGDANTEEAAAR(3)-NSNPLKR(6):0	null	1.11e-07	6.95468	2752.41	0.99715	362.019	sp|P16547|OM45_YEAST(204)-sp|P16547|OM45_YEAST(200)	224	sp|P16547|OM45_YEAST	P16547	OM45_YEAST	204	sp|P16547|OM45_YEAST	P16547	OM45_YEAST	200	Intra	0	0
C_Lee_010916_ymitos_BS3_XL_A13_A15_12_Rep1.raw;	494;	1908	628.031	50196.8	3+	730	SLKQYPKAK(7)-MLKYK(1):0	null	3.35e-08	7.47496	1881.08	-0.0083	-4.41002	sp|P05030|PMA1_YEAST(435)-sp|P00175|CYB2_YEAST(1)	4	sp|P05030|PMA1_YEAST	P05030	PMA1_YEAST	435	sp|P00175|CYB2_YEAST	P00175	CYB2_YEAST	1	Inter	1	0
C_Lee_010916_ymitos_BS3_XL_A13_A15_12_Rep1.raw;	5003;	6788	438.04	83399.9	4+	1484	VLAKLPEKK(8)-KAIVR(1):0	null	3.84e-12	11.4157	1748.13	0.0008	0.457368	sp|P32611|RML2_YEAST(282)-sp|P32611|RML2_YEAST(284)	5	sp|P32611|RML2_YEAST	P32611	RML2_YEAST	282	sp|P32611|RML2_YEAST	P32611	RML2_YEAST	284	Intra	0	0
C_Lee_010916_ymitos_BS3_XL_A13_A15_12_Rep1.raw;	5044;	6832	438.039	292500	4+	1490	VLAKLPEKK(8)-KAIVR(1):0	null	1.04e-13	12.983	1748.13	-0.00028	-0.160079	sp|P32611|RML2_YEAST(282)-sp|P32611|RML2_YEAST(284)	5	sp|P32611|RML2_YEAST	P32611	RML2_YEAST	282	sp|P32611|RML2_YEAST	P32611	RML2_YEAST	284	Intra	0	0
C_Lee_010916_ymitos_BS3_XL_A13_A15_12_Rep1.raw;	5178;	6975	918.806	651857	3+	1511	LLKNNTGDANTEEAAAR(3)-NSNPLKR(6):0	null	4.73e-08	7.32514	2752.41	0.98581	357.903	sp|P16547|OM45_YEAST(204)-sp|P16547|OM45_YEAST(200)	224	sp|P16547|OM45_YEAST	P16547	OM45_YEAST	204	sp|P16547|OM45_YEAST	P16547	OM45_YEAST	200	Intra	0	0
C_Lee_010916_ymitos_BS3_XL_A13_A15_12_Rep1.raw;	5516;	7335	760.087	289955	3+	1562	LHTTLKETDK(6)-YKDFKVR(2):0	null	1.9e-07	6.72125	2277.24	0.00177	0.776914	sp|P20967|ODO1_YEAST(970)-sp|P20967|ODO1_YEAST(976)	20	sp|P20967|ODO1_YEAST	P20967	ODO1_YEAST	970	sp|P20967|ODO1_YEAST	P20967	ODO1_YEAST	976	Intra	0	0
C_Lee_010916_ymitos_BS3_XL_A13_A15_12_Rep1.raw;	5552;	7373	842.788	249023	3+	1568	NMEIWKVGKEVR(6)-KLRPENQ(1):0	2,M(Oxidation[M]);	2.16e-07	6.66555	2525.34	0.00013	0.051458	sp|P06168|ILV5_YEAST(382)-sp|P06168|ILV5_YEAST(389)	190	sp|P06168|ILV5_YEAST	P06168	ILV5_YEAST	382	sp|P06168|ILV5_YEAST	P06168	ILV5_YEAST	389	Intra	0	0
C_Lee_010916_ymitos_BS3_XL_A13_A15_12_Rep1.raw;	5673;	7502	464.823	75580.8	7+	1586	AYSSHKELKFGVEGR(6)-LSDREFATGKFK(10):0	null	0.398	0.400117	3242.67	4.03625	1242.8	sp|P19882|HSP60_YEAST(25)-sp|P21560|CBP3_YEAST(285)	4	sp|P19882|HSP60_YEAST	P19882	HSP60_YEAST	25	sp|P21560|CBP3_YEAST	P21560	CBP3_YEAST	285	Inter	1	0
C_Lee_010916_ymitos_BS3_XL_A13_A15_12_Rep1.raw;	6159;	8020	744.396	145051	4+	1661	TKNDNVESLNSSVR(2)-KSNPGFIVEKR(1):0	null	1.59e-23	22.7986	2973.55	0.00132	0.443763	sp|Q06090|RM51_YEAST(114)-sp|P20084|RM33_YEAST(73)	4	sp|Q06090|RM51_YEAST	Q06090	RM51_YEAST	114	sp|P20084|RM33_YEAST	P20084	RM33_YEAST	73	Inter	1	0
C_Lee_010916_ymitos_BS3_XL_A13_A15_12_Rep1.raw;	6173;	8035	595.718	214678	5+	1663	TKNDNVESLNSSVR(2)-KSNPGFIVEKR(1):0	null	2.31e-12	11.6364	2973.55	0.00216	0.726158	sp|Q06090|RM51_YEAST(114)-sp|P20084|RM33_YEAST(73)	4	sp|Q06090|RM51_YEAST	Q06090	RM51_YEAST	114	sp|P20084|RM33_YEAST	P20084	RM33_YEAST	73	Inter	1	0
C_Lee_010916_ymitos_BS3_XL_A13_A15_12_Rep1.raw;	6188;	8051	732.4	199671	4+	1665	AVEQKQIAQQDAERAK(5)-AAFVVDKAR(7):0	null	7.96e-12	11.0991	2925.57	0.00269	0.919163	sp|P40961|PHB1_YEAST(188)-sp|P50085|PHB2_YEAST(233)	14	sp|P40961|PHB1_YEAST	P40961	PHB1_YEAST	188	sp|P50085|PHB2_YEAST	P50085	PHB2_YEAST	233	Inter	1	0
C_Lee_010916_ymitos_BS3_XL_A13_A15_12_Rep1.raw;	6204;	8068	800.423	187042	4+	1668	AVEQKQIAQQDAER(5)-AKFLVEKAEQER(2):0	null	4.18e-17	16.3788	3197.67	-0.00367	-1.14735	sp|P40961|PHB1_YEAST(188)-sp|P40961|PHB1_YEAST(199)	20	sp|P40961|PHB1_YEAST	P40961	PHB1_YEAST	188	sp|P40961|PHB1_YEAST	P40961	PHB1_YEAST	199	Intra	0	0
C_Lee_010916_ymitos_BS3_XL_A13_A15_12_Rep1.raw;	6259;	8127	970.867	315154	3+	1676	IKGVSDEANLNETGR(2)-LVKEGELVKR(9):0	null	4.38e-18	17.3585	2909.58	-0.00142	-0.487874	sp|P07251|ATPA_YEAST(54)-sp|P07251|ATPA_YEAST(126)	169	sp|P07251|ATPA_YEAST	P07251	ATPA_YEAST	54	sp|P07251|ATPA_YEAST	P07251	ATPA_YEAST	126	Intra	0	0
C_Lee_010916_ymitos_BS3_XL_A13_A15_12_Rep1.raw;	6295;	8165	857.452	463924	3+	1681	IKGVSDEANLNETGR(2)-EGELVKR(6):0	null	3.66e-11	10.4365	2569.33	0.00089	0.346257	sp|P07251|ATPA_YEAST(54)-sp|P07251|ATPA_YEAST(126)	169	sp|P07251|ATPA_YEAST	P07251	ATPA_YEAST	54	sp|P07251|ATPA_YEAST	P07251	ATPA_YEAST	126	Intra	0	0
C_Lee_010916_ymitos_BS3_XL_A13_A15_12_Rep1.raw;	6461;	8341	728.653	105395	4+	1706	IKGVSDEANLNETGR(2)-LVKEGELVKR(3):0	null	3.25e-12	11.4881	2909.58	1.00235	344.262	sp|P07251|ATPA_YEAST(54)-sp|P07251|ATPA_YEAST(120)	66	sp|P07251|ATPA_YEAST	P07251	ATPA_YEAST	54	sp|P07251|ATPA_YEAST	P07251	ATPA_YEAST	120	Intra	0	0
C_Lee_010916_ymitos_BS3_XL_A13_A15_12_Rep1.raw;	6809;	8711	472.479	120999	5+	1757	KGKDLSPAINYTK(1)-KIVADLK(1):0	null	2.52e-11	10.5986	2357.36	-0.00051	-0.216252	sp|P07257|QCR2_YEAST(310)-sp|P07257|QCR2_YEAST(303)	52	sp|P07257|QCR2_YEAST	P07257	QCR2_YEAST	310	sp|P07257|QCR2_YEAST	P07257	QCR2_YEAST	303	Intra	0	0
C_Lee_010916_ymitos_BS3_XL_A13_A15_12_Rep1.raw;	6820;	8723	786.793	173423	3+	1759	KGKDLSPAINYTK(1)-KIVADLK(1):0	null	1.54e-11	10.8125	2357.36	0.00021	0.089045	sp|P07257|QCR2_YEAST(310)-sp|P07257|QCR2_YEAST(303)	52	sp|P07257|QCR2_YEAST	P07257	QCR2_YEAST	310	sp|P07257|QCR2_YEAST	P07257	QCR2_YEAST	303	Intra	0	0
C_Lee_010916_ymitos_BS3_XL_A13_A15_12_Rep1.raw;	6890;	8798	472.479	781449	5+	1769	KGKDLSPAINYTK(1)-KIVADLK(1):0	null	3.55e-09	8.44977	2357.36	-6e-05	-0.025441	sp|P07257|QCR2_YEAST(310)-sp|P07257|QCR2_YEAST(303)	52	sp|P07257|QCR2_YEAST	P07257	QCR2_YEAST	310	sp|P07257|QCR2_YEAST	P07257	QCR2_YEAST	303	Intra	0	0
C_Lee_010916_ymitos_BS3_XL_A13_A15_12_Rep1.raw;	6989;	8903	724.714	218537	3+	1784	KMDEAEQLFYK(1)-AKISAK(2):0	2,M(Oxidation[M]);	1.84e-08	7.73518	2171.12	0.00149	0.685964	sp|P38077|ATPG_YEAST(76)-sp|P38077|ATPG_YEAST(71)	69	sp|P38077|ATPG_YEAST	P38077	ATPG_YEAST	76	sp|P38077|ATPG_YEAST	P38077	ATPG_YEAST	71	Intra	0	0
C_Lee_010916_ymitos_BS3_XL_A13_A15_12_Rep1.raw;	7023;	8939	551.317	134490	4+	1789	KAIAIGEFDTAKK(12)-KAALDR(1):0	null	7.95e-14	13.0996	2201.24	-0.00166	-0.753775	sp|P16547|OM45_YEAST(140)-sp|P16547|OM45_YEAST(163)	67	sp|P16547|OM45_YEAST	P16547	OM45_YEAST	140	sp|P16547|OM45_YEAST	P16547	OM45_YEAST	163	Intra	0	0
C_Lee_010916_ymitos_BS3_XL_A13_A15_12_Rep1.raw;	7603;	9556	594.925	237951	5+	1871	AQGEAKSAELIGEAIKK(6)-QEKQGMVVR(3):0	23,M(Oxidation[M]);	1.63e-08	7.78781	2969.59	0.00188	0.63287	sp|P50085|PHB2_YEAST(250)-sp|P50085|PHB2_YEAST(238)	7	sp|P50085|PHB2_YEAST	P50085	PHB2_YEAST	250	sp|P50085|PHB2_YEAST	P50085	PHB2_YEAST	238	Intra	0	0
C_Lee_010916_ymitos_BS3_XL_A13_A15_12_Rep1.raw;	7649;	9605	441.256	214439	5+	1878	KAIAIGEFDTAKK(1)-KAALDR(1):0	null	8.33e-09	8.07935	2201.24	0.00093	0.422295	sp|P16547|OM45_YEAST(129)-sp|P16547|OM45_YEAST(163)	194	sp|P16547|OM45_YEAST	P16547	OM45_YEAST	129	sp|P16547|OM45_YEAST	P16547	OM45_YEAST	163	Intra	0	0
C_Lee_010916_ymitos_BS3_XL_A13_A15_12_Rep1.raw;	7656;	9612	886.795	81158.1	3+	1879	GRIPEDTWDFKK(11)-KSDVAAPQGR(1):0	null	1.72e-08	7.76447	2656.36	1.00326	377.396	sp|P16387|ODPA_YEAST(412)-sp|P12695|ODP2_YEAST(164)	6	sp|P16387|ODPA_YEAST	P16387	ODPA_YEAST	412	sp|P12695|ODP2_YEAST	P12695	ODP2_YEAST	164	Inter	1	0
C_Lee_010916_ymitos_BS3_XL_A13_A15_12_Rep1.raw;	7677;	9635	532.279	614824	5+	1883	GRIPEDTWDFKK(11)-KSDVAAPQGR(1):0	null	2.97e-11	10.5272	2656.36	-0.00402	-1.51278	sp|P16387|ODPA_YEAST(412)-sp|P12695|ODP2_YEAST(164)	6	sp|P16387|ODPA_YEAST	P16387	ODPA_YEAST	412	sp|P12695|ODP2_YEAST	P12695	ODP2_YEAST	164	Inter	1	0
C_Lee_010916_ymitos_BS3_XL_A13_A15_12_Rep1.raw;	7679;	9637	554.511	230486	5+	1883	AQGEAKSAELIGEAIKK(16)-QVVTTGKR(7):0	null	8.15e-13	12.0888	2767.54	-0.02721	-9.82834	sp|P50085|PHB2_YEAST(260)-sp|P10507|MPPB_YEAST(407)	1	sp|P50085|PHB2_YEAST	P50085	PHB2_YEAST	260	sp|P10507|MPPB_YEAST	P10507	MPPB_YEAST	407	Inter	1	0
C_Lee_010916_ymitos_BS3_XL_A13_A15_12_Rep1.raw;	7692;	9651	665.097	869225	4+	1885	GRIPEDTWDFKK(11)-KSDVAAPQGR(1):0	null	3.04e-13	12.5171	2656.36	-0.00341	-1.28323	sp|P16387|ODPA_YEAST(412)-sp|P12695|ODP2_YEAST(164)	6	sp|P16387|ODPA_YEAST	P16387	ODPA_YEAST	412	sp|P12695|ODP2_YEAST	P12695	ODP2_YEAST	164	Inter	1	0
C_Lee_010916_ymitos_BS3_XL_A13_A15_12_Rep1.raw;	7750;	9712	632.352	301635	5+	1893	TIALEKGISLKDVHGTGPR(11)-KSDVAAPQGR(1):0	null	8.55e-08	7.06803	3156.73	-0.00365	-1.15589	sp|P12695|ODP2_YEAST(192)-sp|P12695|ODP2_YEAST(164)	35	sp|P12695|ODP2_YEAST	P12695	ODP2_YEAST	192	sp|P12695|ODP2_YEAST	P12695	ODP2_YEAST	164	Intra	0	0
C_Lee_010916_ymitos_BS3_XL_A13_A15_12_Rep1.raw;	7752;	9714	527.295	226265	6+	1893	TIALEKGISLKDVHGTGPR(11)-KSDVAAPQGR(1):0	null	1.18e-08	7.92812	3156.73	1.0038	317.785	sp|P12695|ODP2_YEAST(192)-sp|P12695|ODP2_YEAST(164)	35	sp|P12695|ODP2_YEAST	P12695	ODP2_YEAST	192	sp|P12695|ODP2_YEAST	P12695	ODP2_YEAST	164	Intra	0	0
C_Lee_010916_ymitos_BS3_XL_A13_A15_12_Rep1.raw;	7821;	9788	558.319	396885	4+	1904	RKAIAIGEFDTAK(2)-KAALDR(1):0	null	4.1e-12	11.3872	2229.25	-1e-05	-0.004484	sp|P16547|OM45_YEAST(129)-sp|P16547|OM45_YEAST(163)	194	sp|P16547|OM45_YEAST	P16547	OM45_YEAST	129	sp|P16547|OM45_YEAST	P16547	OM45_YEAST	163	Intra	0	0
C_Lee_010916_ymitos_BS3_XL_A13_A15_12_Rep1.raw;	7894;	9865	472.479	404347	5+	1914	GKDLSPAINYTK(2)-KIVADLKK(1):0	null	5.54e-13	12.2565	2357.36	9e-05	0.038162	sp|P07257|QCR2_YEAST(312)-sp|P07257|QCR2_YEAST(303)	147	sp|P07257|QCR2_YEAST	P07257	QCR2_YEAST	312	sp|P07257|QCR2_YEAST	P07257	QCR2_YEAST	303	Intra	0	0
C_Lee_010916_ymitos_BS3_XL_A13_A15_12_Rep1.raw;	8179;	10169	467.064	182580	5+	1956	AIAIGEFDTAKK(11)-EKKAALDR(3):0	null	2.08e-08	7.68194	2330.28	0.00129	0.553341	sp|P16547|OM45_YEAST(140)-sp|P16547|OM45_YEAST(163)	67	sp|P16547|OM45_YEAST	P16547	OM45_YEAST	140	sp|P16547|OM45_YEAST	P16547	OM45_YEAST	163	Intra	0	0
C_Lee_010916_ymitos_BS3_XL_A13_A15_12_Rep1.raw;	8244;	10238	701.365	522992	4+	1965	ARDFNELSDKLDQQER(10)-KQLGQK(1):0	null	1.99e-12	11.7011	2801.43	0.0019	0.677981	sp|P16547|OM45_YEAST(188)-sp|P16547|OM45_YEAST(103)	23	sp|P16547|OM45_YEAST	P16547	OM45_YEAST	188	sp|P16547|OM45_YEAST	P16547	OM45_YEAST	103	Intra	0	0
C_Lee_010916_ymitos_BS3_XL_A13_A15_12_Rep1.raw;	843;	2323	745.886	35655.5	4+	803	KQEAPAEETKTSAPEAK(10)-KSDVAAPQGR(1):0	null	1.99e-12	11.7011	2979.51	-0.00016	-0.053682	sp|P12695|ODP2_YEAST(156)-sp|P12695|ODP2_YEAST(164)	76	sp|P12695|ODP2_YEAST	P12695	ODP2_YEAST	156	sp|P12695|ODP2_YEAST	P12695	ODP2_YEAST	164	Intra	0	0
C_Lee_010916_ymitos_BS3_XL_A13_A15_12_Rep1.raw;	8482;	10490	472.478	60995.4	5+	1999	KGKDLSPAINYTK(3)-KIVADLK(1):0	null	6.95e-09	8.15802	2357.36	-0.00191	-0.809884	sp|P07257|QCR2_YEAST(312)-sp|P07257|QCR2_YEAST(303)	147	sp|P07257|QCR2_YEAST	P07257	QCR2_YEAST	312	sp|P07257|QCR2_YEAST	P07257	QCR2_YEAST	303	Intra	0	0
C_Lee_010916_ymitos_BS3_XL_A13_A15_12_Rep1.raw;	865;	2347	596.91	49447.2	5+	807	KQEAPAEETKTSAPEAK(10)-KSDVAAPQGR(1):0	null	7.93e-13	12.1007	2979.51	-0.00161	-0.540174	sp|P12695|ODP2_YEAST(156)-sp|P12695|ODP2_YEAST(164)	76	sp|P12695|ODP2_YEAST	P12695	ODP2_YEAST	156	sp|P12695|ODP2_YEAST	P12695	ODP2_YEAST	164	Intra	0	0
C_Lee_010916_ymitos_BS3_XL_A13_A15_12_Rep1.raw;	8923;	10960	828.471	369823	3+	2061	ARPVITDLFKK(10)-IPEQNSSKR(8):0	null	2.33e-13	12.6326	2482.39	0.00185	0.744947	sp|P32340|NDI1_YEAST(352)-sp|P32340|NDI1_YEAST(361)	334	sp|P32340|NDI1_YEAST	P32340	NDI1_YEAST	352	sp|P32340|NDI1_YEAST	P32340	NDI1_YEAST	361	Intra	0	0
C_Lee_010916_ymitos_BS3_XL_A13_A15_12_Rep1.raw;	8950;	10989	637.34	344899	4+	2065	GKWDVPGYKDR(9)-KVSDVLNASR(1):0	null	3.5e-16	15.4559	2545.33	0.00029	0.113889	sp|P30902|ATP7_YEAST(165)-sp|P05626|ATPF_YEAST(122)	127	sp|P30902|ATP7_YEAST	P30902	ATP7_YEAST	165	sp|P05626|ATPF_YEAST	P05626	ATPF_YEAST	122	Inter	1	0
C_Lee_010916_ymitos_BS3_XL_A13_A15_12_Rep1.raw;	8951;	10990	865.8	397170	3+	2065	ESLGDKTTAFLK(6)-SIGTKEETKR(9):0	null	2.18e-12	11.6615	2594.38	-0.00097	-0.37374	sp|P20967|ODO1_YEAST(914)-sp|P20967|ODO1_YEAST(891)	3	sp|P20967|ODO1_YEAST	P20967	ODO1_YEAST	914	sp|P20967|ODO1_YEAST	P20967	ODO1_YEAST	891	Intra	0	0
C_Lee_010916_ymitos_BS3_XL_A13_A15_12_Rep1.raw;	8963;	11003	621.605	5246797	4+	2067	ARPVITDLFKK(10)-IPEQNSSKR(8):0	null	6.94e-13	12.1586	2482.39	0.00189	0.761053	sp|P32340|NDI1_YEAST(352)-sp|P32340|NDI1_YEAST(361)	334	sp|P32340|NDI1_YEAST	P32340	NDI1_YEAST	352	sp|P32340|NDI1_YEAST	P32340	NDI1_YEAST	361	Intra	0	0
C_Lee_010916_ymitos_BS3_XL_A13_A15_12_Rep1.raw;	9014;	11057	828.471	527963	3+	2074	ARPVITDLFKK(10)-IPEQNSSKR(8):0	null	5.98e-14	13.2233	2482.39	0.00074	0.297979	sp|P32340|NDI1_YEAST(352)-sp|P32340|NDI1_YEAST(361)	334	sp|P32340|NDI1_YEAST	P32340	NDI1_YEAST	352	sp|P32340|NDI1_YEAST	P32340	NDI1_YEAST	361	Intra	0	0
C_Lee_010916_ymitos_BS3_XL_A13_A15_12_Rep1.raw;	9025;	11069	786.794	166650	3+	2076	GKDLSPAINYTK(2)-KIVADLKK(7):0	null	6.23e-14	13.2055	2357.36	0.00186	0.788682	sp|P07257|QCR2_YEAST(312)-sp|P07257|QCR2_YEAST(309)	19	sp|P07257|QCR2_YEAST	P07257	QCR2_YEAST	312	sp|P07257|QCR2_YEAST	P07257	QCR2_YEAST	309	Intra	0	0
C_Lee_010916_ymitos_BS3_XL_A13_A15_12_Rep1.raw;	9612;	11693	560.506	339342	5+	2159	AASLSPKDPERAR(7)-AIAIGEFDTAKK(11):0	null	1.43e-07	6.84466	2797.5	-0.0013	-0.464534	sp|P40215|NDH1_YEAST(267)-sp|P16547|OM45_YEAST(140)	5	sp|P40215|NDH1_YEAST	P40215	NDH1_YEAST	267	sp|P16547|OM45_YEAST	P16547	OM45_YEAST	140	Inter	1	0
C_Lee_010916_ymitos_BS3_XL_A13_A15_12_Rep1.raw;	9635;	11717	964.834	158878	3+	2162	NVASLTGTKDLQMVNITCR(9)-EKVSR(2):0	13,M(Oxidation[M]);18,C(Carbamidomethyl[C]);	8.29e-08	7.08145	2891.48	-0.00387	-1.33795	sp|P50085|PHB2_YEAST(114)-sp|P50085|PHB2_YEAST(176)	14	sp|P50085|PHB2_YEAST	P50085	PHB2_YEAST	114	sp|P50085|PHB2_YEAST	P50085	PHB2_YEAST	176	Intra	0	0
C_Lee_010916_ymitos_BS3_XL_A13_A15_12_Rep1.raw;	9652;	11736	1015.84	705258	3+	2164	LLKNNTGDANTEEAAAR(3)-SPPVYSDISR(1):0	null	1.4e-18	17.8539	3044.5	0.00027	0.088655	sp|P16547|OM45_YEAST(204)-sp|P04840|VDAC1_YEAST(2)	42	sp|P16547|OM45_YEAST	P16547	OM45_YEAST	204	sp|P04840|VDAC1_YEAST	P04840	VDAC1_YEAST	2	Inter	1	0
C_Lee_010916_ymitos_BS3_XL_A13_A15_12_Rep1.raw;	9820;	11914	910.454	206018	3+	2187	KLEDAEGQENAASSE(1)-DINLLKNGK(6):0	null	6.13e-10	9.21254	2728.34	-0.00078	-0.285783	sp|P32445|RIM1_YEAST(121)-sp|P32445|RIM1_YEAST(117)	30	sp|P32445|RIM1_YEAST	P32445	RIM1_YEAST	121	sp|P32445|RIM1_YEAST	P32445	RIM1_YEAST	117	Intra	0	0
C_Lee_010916_ymitos_BS3_XL_A13_A15_12_Rep1.raw;	9828;	11923	910.454	249782	3+	2188	KLEDAEGQENAASSE(1)-DINLLKNGK(6):0	null	3.42e-09	8.46597	2728.34	-0.0006	-0.219833	sp|P32445|RIM1_YEAST(121)-sp|P32445|RIM1_YEAST(117)	30	sp|P32445|RIM1_YEAST	P32445	RIM1_YEAST	121	sp|P32445|RIM1_YEAST	P32445	RIM1_YEAST	117	Intra	0	0
C_Lee_010916_ymitos_BS3_XL_A13_A15_12_Rep1.raw;	9924;	12025	910.454	895402	3+	2203	KLEDAEGQENAASSE(1)-DINLLKNGK(6):0	null	7.01e-11	10.1543	2728.34	0.00048	0.175866	sp|P32445|RIM1_YEAST(121)-sp|P32445|RIM1_YEAST(117)	30	sp|P32445|RIM1_YEAST	P32445	RIM1_YEAST	121	sp|P32445|RIM1_YEAST	P32445	RIM1_YEAST	117	Intra	0	0
C_Lee_010916_ymitos_BS3_XL_A13_A15_12_Rep1.raw;	9940;	12042	584.343	454126	5+	2205	AAVEEGILPGGGTALVKASR(17)-KAITRPAK(1):0	null	9.71e-11	10.0128	2916.68	0.00128	0.438704	sp|P19882|HSP60_YEAST(443)-sp|P19882|HSP60_YEAST(467)	16	sp|P19882|HSP60_YEAST	P19882	HSP60_YEAST	443	sp|P19882|HSP60_YEAST	P19882	HSP60_YEAST	467	Intra	0	0
C_Lee_010916_ymitos_BS3_XL_A13_A15_12_Rep1.raw;	9985;	12090	778.584	164819	5+	2212	ARDFNELSDKLDQQER(10)-LLKNNTGDANTEEAAAR(3):0	null	3.41e-14	13.4672	3887.89	-0.00427	-1.098	sp|P16547|OM45_YEAST(188)-sp|P16547|OM45_YEAST(204)	151	sp|P16547|OM45_YEAST	P16547	OM45_YEAST	188	sp|P16547|OM45_YEAST	P16547	OM45_YEAST	204	Intra	0	0
C_Lee_010916_ymitos_BS3_XL_A13_A15_13_Rep1.raw;	10008;	12011	692.056	397948	3+	2158	AIAIGEFDTAKK(11)-KAALDR(1):0	null	1.59e-08	7.7986	2073.15	0.00032	0.15428	sp|P16547|OM45_YEAST(140)-sp|P16547|OM45_YEAST(163)	67	sp|P16547|OM45_YEAST	P16547	OM45_YEAST	140	sp|P16547|OM45_YEAST	P16547	OM45_YEAST	163	Intra	0	0
C_Lee_010916_ymitos_BS3_XL_A13_A15_13_Rep1.raw;	10026;	12030	624.012	302768	3+	2161	SDEYLKSK(6)-LFDKLK(4):0	null	2.5e-15	14.6021	1869.01	0.00156	0.834215	sp|P00424|COX5A_YEAST(137)-sp|P00127|QCR6_YEAST(145)	28	sp|P00424|COX5A_YEAST	P00424	COX5A_YEAST	137	sp|P00127|QCR6_YEAST	P00127	QCR6_YEAST	145	Inter	1	0
C_Lee_010916_ymitos_BS3_XL_A13_A15_13_Rep1.raw;	10098;	12107	692.057	798705	3+	2171	KAIAIGEFDTAK(1)-KAALDR(1):0	null	2.54e-12	11.5952	2073.15	0.00104	0.501409	sp|P16547|OM45_YEAST(129)-sp|P16547|OM45_YEAST(163)	194	sp|P16547|OM45_YEAST	P16547	OM45_YEAST	129	sp|P16547|OM45_YEAST	P16547	OM45_YEAST	163	Intra	0	0
C_Lee_010916_ymitos_BS3_XL_A13_A15_13_Rep1.raw;	10136;	12148	733.125	6.99794e+06	4+	2177	ARDFNELSDKLDQQER(10)-NSNPLKR(6):0	null	4.24e-11	10.3726	2928.47	0.00108	0.368666	sp|P16547|OM45_YEAST(188)-sp|P16547|OM45_YEAST(200)	87	sp|P16547|OM45_YEAST	P16547	OM45_YEAST	188	sp|P16547|OM45_YEAST	P16547	OM45_YEAST	200	Intra	0	0
C_Lee_010916_ymitos_BS3_XL_A13_A15_13_Rep1.raw;	10137;	12149	586.701	1.00843e+06	5+	2177	ARDFNELSDKLDQQER(10)-NSNPLKR(6):0	null	0.0216	1.66555	2928.47	0.00091	0.310636	sp|P16547|OM45_YEAST(188)-sp|P16547|OM45_YEAST(200)	87	sp|P16547|OM45_YEAST	P16547	OM45_YEAST	188	sp|P16547|OM45_YEAST	P16547	OM45_YEAST	200	Intra	0	0
C_Lee_010916_ymitos_BS3_XL_A13_A15_13_Rep1.raw;	10157;	12170	910.454	192095	3+	2180	KLEDAEGQENAASSE(1)-DINLLKNGK(6):0	null	1.63e-09	8.78781	2728.34	-0.00135	-0.494624	sp|P32445|RIM1_YEAST(121)-sp|P32445|RIM1_YEAST(117)	30	sp|P32445|RIM1_YEAST	P32445	RIM1_YEAST	121	sp|P32445|RIM1_YEAST	P32445	RIM1_YEAST	117	Intra	0	0
C_Lee_010916_ymitos_BS3_XL_A13_A15_13_Rep1.raw;	10241;	12260	910.454	660775	3+	2192	KLEDAEGQENAASSE(1)-DINLLKNGK(6):0	null	1.77e-09	8.75203	2728.34	-0.00024	-0.087933	sp|P32445|RIM1_YEAST(121)-sp|P32445|RIM1_YEAST(117)	30	sp|P32445|RIM1_YEAST	P32445	RIM1_YEAST	121	sp|P32445|RIM1_YEAST	P32445	RIM1_YEAST	117	Intra	0	0
C_Lee_010916_ymitos_BS3_XL_A13_A15_13_Rep1.raw;	10363;	12391	609.342	708227	4+	2209	YDGTLGPPPVENKR(13)-KPLQLR(1):0	null	8.52e-19	18.0696	2433.34	0.00142	0.583319	sp|P53292|RT35_YEAST(123)-sp|P53292|RT35_YEAST(105)	24	sp|P53292|RT35_YEAST	P53292	RT35_YEAST	123	sp|P53292|RT35_YEAST	P53292	RT35_YEAST	105	Intra	0	0
C_Lee_010916_ymitos_BS3_XL_A13_A15_13_Rep1.raw;	10622;	12667	864.743	156816	3+	2245	SSAMTEYFKR(9)-SSAMTEYFKR(9):0	4,M(Oxidation[M]);	3.71e-13	12.4306	2591.2	0.00452	1.74368	sp|P16387|ODPA_YEAST(264)-sp|P16387|ODPA_YEAST(264)	8	sp|P16387|ODPA_YEAST	P16387	ODPA_YEAST	264	sp|P16387|ODPA_YEAST	P16387	ODPA_YEAST	264	Intra	0	1
C_Lee_010916_ymitos_BS3_XL_A13_A15_13_Rep1.raw;	10624;	12669	854.474	99608.7	3+	2245	AKFLVEKAEQER(7)-AAFVVDKAR(7):0	null	8.42e-11	10.0747	2560.4	-0.0023	-0.897944	sp|P40961|PHB1_YEAST(204)-sp|P50085|PHB2_YEAST(233)	62	sp|P40961|PHB1_YEAST	P40961	PHB1_YEAST	204	sp|P50085|PHB2_YEAST	P50085	PHB2_YEAST	233	Inter	1	0
C_Lee_010916_ymitos_BS3_XL_A13_A15_13_Rep1.raw;	10659;	12707	513.088	291394	5+	2250	AKFLVEKAEQER(7)-AAFVVDKAR(7):0	null	0.000101	3.99568	2560.4	0.00188	0.733971	sp|P40961|PHB1_YEAST(204)-sp|P50085|PHB2_YEAST(233)	62	sp|P40961|PHB1_YEAST	P40961	PHB1_YEAST	204	sp|P50085|PHB2_YEAST	P50085	PHB2_YEAST	233	Inter	1	0
C_Lee_010916_ymitos_BS3_XL_A13_A15_13_Rep1.raw;	11539;	13646	752.758	201447	3+	2374	PVITDLFKK(8)-IPEQNSSKR(8):0	null	6.99e-08	7.15552	2255.25	-0.00046	-0.203877	sp|P32340|NDI1_YEAST(352)-sp|P32340|NDI1_YEAST(361)	334	sp|P32340|NDI1_YEAST	P32340	NDI1_YEAST	352	sp|P32340|NDI1_YEAST	P32340	NDI1_YEAST	361	Intra	0	0
C_Lee_010916_ymitos_BS3_XL_A13_A15_13_Rep1.raw;	11717;	13836	859.106	278723	3+	2401	DFNELSDKLDQQER(8)-KQLGQK(1):0	null	1.03e-07	6.98716	2574.29	0.00231	0.896982	sp|P16547|OM45_YEAST(188)-sp|P16547|OM45_YEAST(103)	23	sp|P16547|OM45_YEAST	P16547	OM45_YEAST	188	sp|P16547|OM45_YEAST	P16547	OM45_YEAST	103	Intra	0	0
C_Lee_010916_ymitos_BS3_XL_A13_A15_13_Rep1.raw;	1209;	2608	570.329	132963	3+	825	KLRPENQ(1)-VGKEVR(3):0	null	6.36e-08	7.19654	1707.96	0.00076	0.444712	sp|P06168|ILV5_YEAST(389)-sp|P06168|ILV5_YEAST(385)	116	sp|P06168|ILV5_YEAST	P06168	ILV5_YEAST	389	sp|P06168|ILV5_YEAST	P06168	ILV5_YEAST	385	Intra	0	0
C_Lee_010916_ymitos_BS3_XL_A13_A15_13_Rep1.raw;	12407;	14572	788.098	635114	3+	2497	FLVEKAEQER(5)-AAFVVDKAR(7):0	null	3.68e-13	12.4342	2361.27	0.00186	0.787375	sp|P40961|PHB1_YEAST(204)-sp|P50085|PHB2_YEAST(233)	62	sp|P40961|PHB1_YEAST	P40961	PHB1_YEAST	204	sp|P50085|PHB2_YEAST	P50085	PHB2_YEAST	233	Inter	1	0
C_Lee_010916_ymitos_BS3_XL_A13_A15_13_Rep1.raw;	12460;	14628	978.19	318390	3+	2505	GLKQINFGGTVETVYER(3)-KLRPENQ(1):0	null	1.42e-09	8.84771	2931.55	0.0014	0.4774	sp|P06168|ILV5_YEAST(49)-sp|P06168|ILV5_YEAST(389)	189	sp|P06168|ILV5_YEAST	P06168	ILV5_YEAST	49	sp|P06168|ILV5_YEAST	P06168	ILV5_YEAST	389	Intra	0	0
C_Lee_010916_ymitos_BS3_XL_A13_A15_13_Rep1.raw;	12498;	14669	788.097	707015	3+	2510	FLVEKAEQER(5)-AAFVVDKAR(7):0	null	7.26e-11	10.1391	2361.27	-0.00018	-0.076198	sp|P40961|PHB1_YEAST(204)-sp|P50085|PHB2_YEAST(233)	62	sp|P40961|PHB1_YEAST	P40961	PHB1_YEAST	204	sp|P50085|PHB2_YEAST	P50085	PHB2_YEAST	233	Inter	1	0
C_Lee_010916_ymitos_BS3_XL_A13_A15_13_Rep1.raw;	1285;	2690	570.328	678244	3+	838	KLRPENQ(1)-VGKEVR(3):0	null	1.21e-07	6.91721	1707.96	0.00058	0.339386	sp|P06168|ILV5_YEAST(389)-sp|P06168|ILV5_YEAST(385)	116	sp|P06168|ILV5_YEAST	P06168	ILV5_YEAST	389	sp|P06168|ILV5_YEAST	P06168	ILV5_YEAST	385	Intra	0	0
C_Lee_010916_ymitos_BS3_XL_A13_A15_13_Rep1.raw;	12897;	15095	889.45	230755	3+	2565	TKNDNVESLNSSVR(2)-GVTGGVYKW(8):0	null	5.23e-08	7.2815	2665.33	-0.00699	-2.62158	sp|Q06090|RM51_YEAST(114)-sp|P53881|RM22_YEAST(308)	1	sp|Q06090|RM51_YEAST	Q06090	RM51_YEAST	114	sp|P53881|RM22_YEAST	P53881	RM22_YEAST	308	Inter	1	0
C_Lee_010916_ymitos_BS3_XL_A13_A15_13_Rep1.raw;	13227;	15447	862.093	539685	3+	2612	SSAGFADKIDGR(8)-SSAGFADKIDGR(8):0	null	1.24e-10	9.90658	2583.26	-0.00061	-0.236044	sp|P46367|ALDH4_YEAST(161)-sp|P46367|ALDH4_YEAST(161)	42	sp|P46367|ALDH4_YEAST	P46367	ALDH4_YEAST	161	sp|P46367|ALDH4_YEAST	P46367	ALDH4_YEAST	161	Intra	0	1
C_Lee_010916_ymitos_BS3_XL_A13_A15_13_Rep1.raw;	13243;	15464	901.452	344285	3+	2614	DFNELSDKLDQQER(8)-NSNPLKR(6):0	null	6.22e-08	7.20621	2701.33	0.00324	1.19896	sp|P16547|OM45_YEAST(188)-sp|P16547|OM45_YEAST(200)	87	sp|P16547|OM45_YEAST	P16547	OM45_YEAST	188	sp|P16547|OM45_YEAST	P16547	OM45_YEAST	200	Intra	0	0
C_Lee_010916_ymitos_BS3_XL_A13_A15_13_Rep1.raw;	13322;	15548	916.195	198338	4+	2625	LLKNNTGDANTEEAAAR(3)-DFNELSDKLDQQER(8):0	null	1.02e-20	19.9914	3660.75	0.00024	0.065542	sp|P16547|OM45_YEAST(204)-sp|P16547|OM45_YEAST(188)	220	sp|P16547|OM45_YEAST	P16547	OM45_YEAST	204	sp|P16547|OM45_YEAST	P16547	OM45_YEAST	188	Intra	0	0
C_Lee_010916_ymitos_BS3_XL_A13_A15_13_Rep1.raw;	13340;	15568	901.451	3294225	3+	2628	DFNELSDKLDQQER(8)-NSNPLKR(6):0	null	1.49e-09	8.82681	2701.33	-3e-05	-0.011101	sp|P16547|OM45_YEAST(188)-sp|P16547|OM45_YEAST(200)	87	sp|P16547|OM45_YEAST	P16547	OM45_YEAST	188	sp|P16547|OM45_YEAST	P16547	OM45_YEAST	200	Intra	0	0
C_Lee_010916_ymitos_BS3_XL_A13_A15_13_Rep1.raw;	13728;	15982	665.129	342490	4+	2683	AQFETLTAPLVKR(12)-MPKVVETVK(3):0	14,M(Oxidation[M]);	6.37e-16	15.1959	2656.49	-0.0007	-0.263406	sp|P0CS90|HSP77_YEAST(337)-sp|P0CS90|HSP77_YEAST(371)	190	sp|P0CS90|HSP77_YEAST	P0CS90	HSP77_YEAST	337	sp|P0CS90|HSP77_YEAST	P0CS90	HSP77_YEAST	371	Intra	0	0
C_Lee_010916_ymitos_BS3_XL_A13_A15_13_Rep1.raw;	14014;	16288	838.143	488017	3+	2723	TTPSVVAFTKEGER(10)-LVGIPAKR(7):0	null	7.39e-10	9.13136	2511.41	-3e-05	-0.011941	sp|P0CS90|HSP77_YEAST(72)-sp|P0CS90|HSP77_YEAST(83)	110	sp|P0CS90|HSP77_YEAST	P0CS90	HSP77_YEAST	72	sp|P0CS90|HSP77_YEAST	P0CS90	HSP77_YEAST	83	Intra	0	0
C_Lee_010916_ymitos_BS3_XL_A13_A15_13_Rep1.raw;	14116;	16397	838.142	416602	3+	2737	TTPSVVAFTKEGER(10)-LVGIPAKR(7):0	null	1.84e-09	8.73518	2511.41	-0.00096	-0.382103	sp|P0CS90|HSP77_YEAST(72)-sp|P0CS90|HSP77_YEAST(83)	110	sp|P0CS90|HSP77_YEAST	P0CS90	HSP77_YEAST	72	sp|P0CS90|HSP77_YEAST	P0CS90	HSP77_YEAST	83	Intra	0	0
C_Lee_010916_ymitos_BS3_XL_A13_A15_13_Rep1.raw;	14416;	16717	695.636	167422	4+	2779	AGVGKTALIDGLAQR(5)-TKNNPCLIGR(2):0	21,C(Carbamidomethyl[C]);	2.17e-10	9.66354	2778.52	-0.00221	-0.795101	sp|P33416|HSP78_YEAST(149)-sp|P33416|HSP78_YEAST(136)	19	sp|P33416|HSP78_YEAST	P33416	HSP78_YEAST	149	sp|P33416|HSP78_YEAST	P33416	HSP78_YEAST	136	Intra	0	0
C_Lee_010916_ymitos_BS3_XL_A13_A15_13_Rep1.raw;	14670;	16987	516.562	210514	4+	2816	VRYAPYLKK(8)-TISNLLK(1):0	null	1.24e-11	10.9066	2062.22	0.00047	0.227799	sp|P32316|ACH1_YEAST(18)-sp|P32316|ACH1_YEAST(2)	47	sp|P32316|ACH1_YEAST	P32316	ACH1_YEAST	18	sp|P32316|ACH1_YEAST	P32316	ACH1_YEAST	2	Intra	0	0
C_Lee_010916_ymitos_BS3_XL_A13_A15_13_Rep1.raw;	14868;	17199	746.873	169448	4+	2845	AKDSSSQSIFNWGFSEAER(2)-KQLGQK(1):0	null	5.59e-10	9.25259	2983.47	-0.00388	-1.30006	sp|P16547|OM45_YEAST(110)-sp|P16547|OM45_YEAST(103)	70	sp|P16547|OM45_YEAST	P16547	OM45_YEAST	110	sp|P16547|OM45_YEAST	P16547	OM45_YEAST	103	Intra	0	0
C_Lee_010916_ymitos_BS3_XL_A13_A15_13_Rep1.raw;	14915;	17249	818.783	422998	3+	2851	NLNIDNVENKLK(10)-EKVICVR(2):0	17,C(Carbamidomethyl[C]);	2.33e-14	13.6326	2453.33	-0.00256	-1.04305	sp|Q06090|RM51_YEAST(97)-sp|Q06090|RM51_YEAST(82)	10	sp|Q06090|RM51_YEAST	Q06090	RM51_YEAST	97	sp|Q06090|RM51_YEAST	Q06090	RM51_YEAST	82	Intra	0	0
C_Lee_010916_ymitos_BS3_XL_A13_A15_13_Rep1.raw;	14946;	17282	800.12	104654	3+	2856	DIAKILASSPNR(4)-AAFVVDKAR(7):0	null	5.04e-12	11.2976	2397.34	0.0001	0.041695	sp|P50085|PHB2_YEAST(279)-sp|P50085|PHB2_YEAST(233)	11	sp|P50085|PHB2_YEAST	P50085	PHB2_YEAST	279	sp|P50085|PHB2_YEAST	P50085	PHB2_YEAST	233	Intra	0	0
C_Lee_010916_ymitos_BS3_XL_A13_A15_13_Rep1.raw;	15697;	18085	661.13	760652	4+	2960	AQFETLTAPLVKR(12)-MPKVVETVK(3):0	null	1.52e-12	11.8182	2640.49	-0.00043	-0.162786	sp|P0CS90|HSP77_YEAST(337)-sp|P0CS90|HSP77_YEAST(371)	190	sp|P0CS90|HSP77_YEAST	P0CS90	HSP77_YEAST	337	sp|P0CS90|HSP77_YEAST	P0CS90	HSP77_YEAST	371	Intra	0	0
C_Lee_010916_ymitos_BS3_XL_A13_A15_13_Rep1.raw;	15824;	18221	893.516	195343	3+	2979	QAVVNPENTLFATKR(14)-LVGIPAKR(7):0	null	7.12e-14	13.1475	2677.53	-0.00018	-0.067201	sp|P0CS90|HSP77_YEAST(98)-sp|P0CS90|HSP77_YEAST(83)	48	sp|P0CS90|HSP77_YEAST	P0CS90	HSP77_YEAST	98	sp|P0CS90|HSP77_YEAST	P0CS90	HSP77_YEAST	83	Intra	0	0
C_Lee_010916_ymitos_BS3_XL_A13_A15_13_Rep1.raw;	16489;	18929	603.357	234243	3+	3077	YAPYLKK(6)-TISNLLK(1):0	null	1.88e-08	7.72584	1807.05	-0.00082	-0.453526	sp|P32316|ACH1_YEAST(18)-sp|P32316|ACH1_YEAST(2)	47	sp|P32316|ACH1_YEAST	P32316	ACH1_YEAST	18	sp|P32316|ACH1_YEAST	P32316	ACH1_YEAST	2	Intra	0	0
C_Lee_010916_ymitos_BS3_XL_A13_A15_13_Rep1.raw;	18215;	20772	936.495	557068	3+	3334	SGVKIYSFDELDPAAK(4)-KVVELTQN(1):0	null	6.39e-10	9.1945	2806.46	-0.00038	-0.135353	sp|P53312|SUCB_YEAST(407)-sp|P53312|SUCB_YEAST(420)	83	sp|P53312|SUCB_YEAST	P53312	SUCB_YEAST	407	sp|P53312|SUCB_YEAST	P53312	SUCB_YEAST	420	Intra	0	0
C_Lee_010916_ymitos_BS3_XL_A13_A15_13_Rep1.raw;	18305;	20868	936.495	826267	3+	3348	SGVKIYSFDELDPAAK(4)-KVVELTQN(1):0	null	3.52e-09	8.45346	2806.46	0.00052	0.18522	sp|P53312|SUCB_YEAST(407)-sp|P53312|SUCB_YEAST(420)	83	sp|P53312|SUCB_YEAST	P53312	SUCB_YEAST	407	sp|P53312|SUCB_YEAST	P53312	SUCB_YEAST	420	Intra	0	0
C_Lee_010916_ymitos_BS3_XL_A13_A15_13_Rep1.raw;	2900;	4420	657.35	260850	4+	1102	LLKNNTGDANTEEAAAR(3)-KQLGQK(1):0	null	2.39e-10	9.6216	2625.37	0.00064	0.243681	sp|P16547|OM45_YEAST(204)-sp|P16547|OM45_YEAST(103)	56	sp|P16547|OM45_YEAST	P16547	OM45_YEAST	204	sp|P16547|OM45_YEAST	P16547	OM45_YEAST	103	Intra	0	0
C_Lee_010916_ymitos_BS3_XL_A13_A15_13_Rep1.raw;	2912;	4433	876.131	175871	3+	1104	LLKNNTGDANTEEAAAR(3)-KQLGQK(1):0	null	6.58e-11	10.1818	2625.37	-0.00227	-0.864308	sp|P16547|OM45_YEAST(204)-sp|P16547|OM45_YEAST(103)	56	sp|P16547|OM45_YEAST	P16547	OM45_YEAST	204	sp|P16547|OM45_YEAST	P16547	OM45_YEAST	103	Intra	0	0
C_Lee_010916_ymitos_BS3_XL_A13_A15_13_Rep1.raw;	3439;	4996	538.304	393863	4+	1186	KVSDVLNASR(1)-NKHVEAVK(2):0	null	4.31e-10	9.36552	2149.19	0.00081	0.37671	sp|P05626|ATPF_YEAST(122)-sp|P05626|ATPF_YEAST(133)	247	sp|P05626|ATPF_YEAST	P05626	ATPF_YEAST	122	sp|P05626|ATPF_YEAST	P05626	ATPF_YEAST	133	Intra	0	0
C_Lee_010916_ymitos_BS3_XL_A13_A15_13_Rep1.raw;	3515;	5078	866.788	286608	3+	1198	LLKNNTGDANTEEAAAR(3)-KAALDR(1):0	null	7.81e-10	9.10735	2597.34	0.00109	0.419497	sp|P16547|OM45_YEAST(204)-sp|P16547|OM45_YEAST(163)	111	sp|P16547|OM45_YEAST	P16547	OM45_YEAST	204	sp|P16547|OM45_YEAST	P16547	OM45_YEAST	163	Intra	0	0
C_Lee_010916_ymitos_BS3_XL_A13_A15_13_Rep1.raw;	4525;	6158	620.011	231533	3+	1357	KLRPENQ(1)-SLFKEGR(4):0	null	1.96e-09	8.70774	1857.01	0.0004	0.215283	sp|P06168|ILV5_YEAST(389)-sp|P06168|ILV5_YEAST(208)	38	sp|P06168|ILV5_YEAST	P06168	ILV5_YEAST	389	sp|P06168|ILV5_YEAST	P06168	ILV5_YEAST	208	Intra	0	0
C_Lee_010916_ymitos_BS3_XL_A13_A15_13_Rep1.raw;	4590;	6227	918.478	150642	3+	1366	LLKNNTGDANTEEAAAR(3)-NSNPLKR(6):0	null	1.87e-11	10.7282	2752.41	0.00307	1.11498	sp|P16547|OM45_YEAST(204)-sp|P16547|OM45_YEAST(200)	224	sp|P16547|OM45_YEAST	P16547	OM45_YEAST	204	sp|P16547|OM45_YEAST	P16547	OM45_YEAST	200	Intra	0	0
C_Lee_010916_ymitos_BS3_XL_A13_A15_13_Rep1.raw;	4600;	6238	626.341	283267	4+	1368	GISLKDVHGTGPR(5)-KSDVAAPQGR(1):0	null	7.47e-15	14.1267	2501.33	-0.00145	-0.579457	sp|P12695|ODP2_YEAST(192)-sp|P12695|ODP2_YEAST(164)	35	sp|P12695|ODP2_YEAST	P12695	ODP2_YEAST	192	sp|P12695|ODP2_YEAST	P12695	ODP2_YEAST	164	Intra	0	0
C_Lee_010916_ymitos_BS3_XL_A13_A15_13_Rep1.raw;	4603;	6241	501.274	229384	5+	1368	GISLKDVHGTGPR(5)-KSDVAAPQGR(1):0	null	2.51e-13	12.6003	2501.33	-0.00104	-0.415611	sp|P12695|ODP2_YEAST(192)-sp|P12695|ODP2_YEAST(164)	35	sp|P12695|ODP2_YEAST	P12695	ODP2_YEAST	192	sp|P12695|ODP2_YEAST	P12695	ODP2_YEAST	164	Intra	0	0
C_Lee_010916_ymitos_BS3_XL_A13_A15_13_Rep1.raw;	4664;	6307	918.477	18667348	3+	1378	LLKNNTGDANTEEAAAR(3)-NSNPLKR(6):0	null	2.5e-12	11.6021	2752.41	-0.00077	-0.279653	sp|P16547|OM45_YEAST(204)-sp|P16547|OM45_YEAST(200)	224	sp|P16547|OM45_YEAST	P16547	OM45_YEAST	204	sp|P16547|OM45_YEAST	P16547	OM45_YEAST	200	Intra	0	0
C_Lee_010916_ymitos_BS3_XL_A13_A15_13_Rep1.raw;	4681;	6325	501.274	484824	5+	1381	GISLKDVHGTGPR(5)-KSDVAAPQGR(1):0	null	6.73e-11	10.172	2501.33	0.00031	0.123884	sp|P12695|ODP2_YEAST(192)-sp|P12695|ODP2_YEAST(164)	35	sp|P12695|ODP2_YEAST	P12695	ODP2_YEAST	192	sp|P12695|ODP2_YEAST	P12695	ODP2_YEAST	164	Intra	0	0
C_Lee_010916_ymitos_BS3_XL_A13_A15_13_Rep1.raw;	4853;	6508	918.476	271878	3+	1407	LLKNNTGDANTEEAAAR(3)-NSNPLKR(6):0	null	1.9e-09	8.72125	2752.41	-0.00332	-1.20578	sp|P16547|OM45_YEAST(204)-sp|P16547|OM45_YEAST(200)	224	sp|P16547|OM45_YEAST	P16547	OM45_YEAST	204	sp|P16547|OM45_YEAST	P16547	OM45_YEAST	200	Intra	0	0
C_Lee_010916_ymitos_BS3_XL_A13_A15_13_Rep1.raw;	5111;	6784	456.455	518311	5+	1445	LHTTLKETDK(6)-YKDFKVR(2):0	null	0.00461	2.3363	2277.24	-6e-05	-0.026336	sp|P20967|ODO1_YEAST(970)-sp|P20967|ODO1_YEAST(976)	20	sp|P20967|ODO1_YEAST	P20967	ODO1_YEAST	970	sp|P20967|ODO1_YEAST	P20967	ODO1_YEAST	976	Intra	0	0
C_Lee_010916_ymitos_BS3_XL_A13_A15_13_Rep1.raw;	5118;	6791	774.374	145634	3+	1447	GSGSEDSFVKR(10)-AKEDYYAR(2):0	null	6.58e-08	7.18177	2320.1	0.00229	0.986598	sp|P01097|ATIF_YEAST(41)-sp|P01098|STF1_YEAST(47)	32	sp|P01097|ATIF_YEAST	P01097	ATIF_YEAST	41	sp|P01098|STF1_YEAST	P01098	STF1_YEAST	47	Inter	1	0
C_Lee_010916_ymitos_BS3_XL_A13_A15_13_Rep1.raw;	5139;	6814	581.032	424783	4+	1450	GSGSEDSFVKR(10)-AKEDYYAR(2):0	null	1.07e-09	8.97062	2320.1	9e-05	0.038775	sp|P01097|ATIF_YEAST(41)-sp|P01098|STF1_YEAST(47)	32	sp|P01097|ATIF_YEAST	P01097	ATIF_YEAST	41	sp|P01098|STF1_YEAST	P01098	STF1_YEAST	47	Inter	1	0
C_Lee_010916_ymitos_BS3_XL_A13_A15_13_Rep1.raw;	5296;	6981	438.039	106053	4+	1474	VLAKLPEKK(8)-KAIVR(1):0	null	5.56e-12	11.2549	1748.13	-0.00152	-0.869001	sp|P32611|RML2_YEAST(282)-sp|P32611|RML2_YEAST(284)	5	sp|P32611|RML2_YEAST	P32611	RML2_YEAST	282	sp|P32611|RML2_YEAST	P32611	RML2_YEAST	284	Intra	0	0
C_Lee_010916_ymitos_BS3_XL_A13_A15_13_Rep1.raw;	5588;	7293	918.806	291956	3+	1518	LLKNNTGDANTEEAAAR(3)-NSNPLKR(6):0	null	3.39e-08	7.4698	2752.41	0.98488	357.566	sp|P16547|OM45_YEAST(204)-sp|P16547|OM45_YEAST(200)	224	sp|P16547|OM45_YEAST	P16547	OM45_YEAST	204	sp|P16547|OM45_YEAST	P16547	OM45_YEAST	200	Intra	0	0
C_Lee_010916_ymitos_BS3_XL_A13_A15_13_Rep1.raw;	5732;	7447	456.455	247131	5+	1540	LHTTLKETDK(6)-YKDFKVR(2):0	null	0.00364	2.4389	2277.24	0.00069	0.302865	sp|P20967|ODO1_YEAST(970)-sp|P20967|ODO1_YEAST(976)	20	sp|P20967|ODO1_YEAST	P20967	ODO1_YEAST	970	sp|P20967|ODO1_YEAST	P20967	ODO1_YEAST	976	Intra	0	0
C_Lee_010916_ymitos_BS3_XL_A13_A15_13_Rep1.raw;	5825;	7546	456.455	1.27832e+06	5+	1553	LHTTLKETDK(6)-YKDFKVR(2):0	null	0.0036	2.4437	2277.24	-0.00036	-0.158016	sp|P20967|ODO1_YEAST(970)-sp|P20967|ODO1_YEAST(976)	20	sp|P20967|ODO1_YEAST	P20967	ODO1_YEAST	970	sp|P20967|ODO1_YEAST	P20967	ODO1_YEAST	976	Intra	0	0
C_Lee_010916_ymitos_BS3_XL_A13_A15_13_Rep1.raw;	5856;	7579	380.714	187944	6+	1557	LHTTLKETDK(6)-YKDFKVR(2):0	null	0.0149	1.82681	2277.24	1.00423	440.597	sp|P20967|ODO1_YEAST(970)-sp|P20967|ODO1_YEAST(976)	20	sp|P20967|ODO1_YEAST	P20967	ODO1_YEAST	970	sp|P20967|ODO1_YEAST	P20967	ODO1_YEAST	976	Intra	0	0
C_Lee_010916_ymitos_BS3_XL_A13_A15_13_Rep1.raw;	5973;	7704	456.454	70242.8	5+	1575	LHTTLKETDK(6)-YKDFKVR(2):0	null	0.00147	2.83268	2277.24	-0.00221	-0.970046	sp|P20967|ODO1_YEAST(970)-sp|P20967|ODO1_YEAST(976)	20	sp|P20967|ODO1_YEAST	P20967	ODO1_YEAST	970	sp|P20967|ODO1_YEAST	P20967	ODO1_YEAST	976	Intra	0	0
C_Lee_010916_ymitos_BS3_XL_A13_A15_13_Rep1.raw;	613;	1969	628.031	187218	3+	724	SLKQYPKAK(7)-MLKYK(1):0	null	7.58e-08	7.12033	1881.08	-0.00758	-4.02746	sp|P05030|PMA1_YEAST(435)-sp|P00175|CYB2_YEAST(1)	4	sp|P05030|PMA1_YEAST	P05030	PMA1_YEAST	435	sp|P00175|CYB2_YEAST	P00175	CYB2_YEAST	1	Inter	1	0
C_Lee_010916_ymitos_BS3_XL_A13_A15_13_Rep1.raw;	6261;	8012	619.698	822256	3+	1618	EIISQKIR(6)-KELSTR(1):0	null	4.39e-09	8.35754	1856.07	6e-05	0.032309	sp|P40961|PHB1_YEAST(151)-sp|P40961|PHB1_YEAST(154)	48	sp|P40961|PHB1_YEAST	P40961	PHB1_YEAST	151	sp|P40961|PHB1_YEAST	P40961	PHB1_YEAST	154	Intra	0	0
C_Lee_010916_ymitos_BS3_XL_A13_A15_13_Rep1.raw;	6377;	8136	456.455	247747	5+	1636	LHTTLKETDK(6)-YKDFKVR(2):0	null	0.0017	2.76955	2277.24	0.00024	0.105344	sp|P20967|ODO1_YEAST(970)-sp|P20967|ODO1_YEAST(976)	20	sp|P20967|ODO1_YEAST	P20967	ODO1_YEAST	970	sp|P20967|ODO1_YEAST	P20967	ODO1_YEAST	976	Intra	0	0
C_Lee_010916_ymitos_BS3_XL_A13_A15_13_Rep1.raw;	6401;	8162	714.717	332342	3+	1640	NMEIWKVGK(6)-KLRPENQ(1):0	2,M(Oxidation[M]);	1.17e-08	7.93181	2141.13	-0.00016	-0.074692	sp|P06168|ILV5_YEAST(382)-sp|P06168|ILV5_YEAST(389)	190	sp|P06168|ILV5_YEAST	P06168	ILV5_YEAST	382	sp|P06168|ILV5_YEAST	P06168	ILV5_YEAST	389	Intra	0	0
C_Lee_010916_ymitos_BS3_XL_A13_A15_13_Rep1.raw;	6575;	8348	857.452	156143	3+	1665	IKGVSDEANLNETGR(2)-EGELVKR(6):0	null	5.98e-12	11.2233	2569.33	0.00053	0.206198	sp|P07251|ATPA_YEAST(54)-sp|P07251|ATPA_YEAST(126)	169	sp|P07251|ATPA_YEAST	P07251	ATPA_YEAST	54	sp|P07251|ATPA_YEAST	P07251	ATPA_YEAST	126	Intra	0	0
C_Lee_010916_ymitos_BS3_XL_A13_A15_13_Rep1.raw;	6657;	8436	857.452	688238	3+	1678	IKGVSDEANLNETGR(2)-EGELVKR(6):0	null	2.06e-08	7.68613	2569.33	-0.00055	-0.213979	sp|P07251|ATPA_YEAST(54)-sp|P07251|ATPA_YEAST(126)	169	sp|P07251|ATPA_YEAST	P07251	ATPA_YEAST	54	sp|P07251|ATPA_YEAST	P07251	ATPA_YEAST	126	Intra	0	0
C_Lee_010916_ymitos_BS3_XL_A13_A15_13_Rep1.raw;	7144;	8955	472.479	195070	5+	1749	KGKDLSPAINYTK(1)-KIVADLK(1):0	null	3.21e-10	9.49349	2357.36	-0.00036	-0.152648	sp|P07257|QCR2_YEAST(310)-sp|P07257|QCR2_YEAST(303)	52	sp|P07257|QCR2_YEAST	P07257	QCR2_YEAST	310	sp|P07257|QCR2_YEAST	P07257	QCR2_YEAST	303	Intra	0	0
C_Lee_010916_ymitos_BS3_XL_A13_A15_13_Rep1.raw;	7315;	9137	647.104	292844	4+	1774	AVEQKQIAQQDAER(5)-AKFLVEK(2):0	null	5.1e-10	9.29243	2584.39	-0.00025	-0.096697	sp|P40961|PHB1_YEAST(188)-sp|P40961|PHB1_YEAST(199)	20	sp|P40961|PHB1_YEAST	P40961	PHB1_YEAST	188	sp|P40961|PHB1_YEAST	P40961	PHB1_YEAST	199	Intra	0	0
C_Lee_010916_ymitos_BS3_XL_A13_A15_13_Rep1.raw;	7329;	9152	724.714	128673	3+	1776	KMDEAEQLFYK(1)-AKISAK(2):0	2,M(Oxidation[M]);	7.46e-08	7.12726	2171.12	0.00221	1.01744	sp|P38077|ATPG_YEAST(76)-sp|P38077|ATPG_YEAST(71)	69	sp|P38077|ATPG_YEAST	P38077	ATPG_YEAST	76	sp|P38077|ATPG_YEAST	P38077	ATPG_YEAST	71	Intra	0	0
C_Lee_010916_ymitos_BS3_XL_A13_A15_13_Rep1.raw;	7472;	9304	724.714	49204.9	3+	1796	KMDEAEQLFYK(1)-AKISAK(2):0	2,M(Oxidation[M]);	3.09e-08	7.51004	2171.12	0.00167	0.768832	sp|P38077|ATPG_YEAST(76)-sp|P38077|ATPG_YEAST(71)	69	sp|P38077|ATPG_YEAST	P38077	ATPG_YEAST	76	sp|P38077|ATPG_YEAST	P38077	ATPG_YEAST	71	Intra	0	0
C_Lee_010916_ymitos_BS3_XL_A13_A15_13_Rep1.raw;	7690;	9537	585.077	373973	4+	1829	AKQCPNVLVGK(2)-EGLEKPVSK(5):0	4,C(Carbamidomethyl[C]);	1.03e-10	9.98716	2336.28	5e-05	0.021392	sp|P22354|RM20_YEAST(95)-sp|P36516|RM03_YEAST(318)	3	sp|P22354|RM20_YEAST	P22354	RM20_YEAST	95	sp|P36516|RM03_YEAST	P36516	RM03_YEAST	318	Inter	1	0
C_Lee_010916_ymitos_BS3_XL_A13_A15_13_Rep1.raw;	7772;	9624	827.748	421309	3+	1840	EGDYTKASELR(6)-IELEKCQR(5):0	17,C(Carbamidomethyl[C]);	2.02e-08	7.69465	2480.22	-2e-05	-0.008061	sp|P33416|HSP78_YEAST(432)-sp|P33416|HSP78_YEAST(423)	59	sp|P33416|HSP78_YEAST	P33416	HSP78_YEAST	432	sp|P33416|HSP78_YEAST	P33416	HSP78_YEAST	423	Intra	0	0
C_Lee_010916_ymitos_BS3_XL_A13_A15_13_Rep1.raw;	8148;	10026	558.319	113363	4+	1893	RKAIAIGEFDTAK(2)-KAALDR(1):0	null	1.71e-10	9.767	2229.25	0.00075	0.336284	sp|P16547|OM45_YEAST(129)-sp|P16547|OM45_YEAST(163)	194	sp|P16547|OM45_YEAST	P16547	OM45_YEAST	129	sp|P16547|OM45_YEAST	P16547	OM45_YEAST	163	Intra	0	0
C_Lee_010916_ymitos_BS3_XL_A13_A15_13_Rep1.raw;	8520;	10422	701.365	279613	4+	1946	ARDFNELSDKLDQQER(10)-KQLGQK(1):0	null	7.36e-12	11.1331	2801.43	0.00018	0.06423	sp|P16547|OM45_YEAST(188)-sp|P16547|OM45_YEAST(103)	23	sp|P16547|OM45_YEAST	P16547	OM45_YEAST	188	sp|P16547|OM45_YEAST	P16547	OM45_YEAST	103	Intra	0	0
C_Lee_010916_ymitos_BS3_XL_A13_A15_13_Rep1.raw;	8849;	10773	708.367	124011	3+	1992	TTPSVVAFTKDGER(10)-MLSK(1):0	null	1.94e-10	9.7122	2122.1	-0.01762	-8.29923	sp|P39987|HSP7E_YEAST(69)-sp|P32340|NDI1_YEAST(1)	1	sp|P39987|HSP7E_YEAST	P39987	HSP7E_YEAST	69	sp|P32340|NDI1_YEAST	P32340	NDI1_YEAST	1	Inter	1	0
C_Lee_010916_ymitos_BS3_XL_A13_A15_13_Rep1.raw;	9216;	11166	621.605	558378	4+	2043	ARPVITDLFKK(10)-IPEQNSSKR(8):0	null	3.31e-12	11.4802	2482.39	0.00089	0.35838	sp|P32340|NDI1_YEAST(352)-sp|P32340|NDI1_YEAST(361)	334	sp|P32340|NDI1_YEAST	P32340	NDI1_YEAST	352	sp|P32340|NDI1_YEAST	P32340	NDI1_YEAST	361	Intra	0	0
C_Lee_010916_ymitos_BS3_XL_A13_A15_13_Rep1.raw;	9309;	11265	621.605	1.37197e+06	4+	2057	ARPVITDLFKK(10)-IPEQNSSKR(8):0	null	5.36e-11	10.2708	2482.39	0.00141	0.56777	sp|P32340|NDI1_YEAST(352)-sp|P32340|NDI1_YEAST(361)	334	sp|P32340|NDI1_YEAST	P32340	NDI1_YEAST	352	sp|P32340|NDI1_YEAST	P32340	NDI1_YEAST	361	Intra	0	0
C_Lee_010916_ymitos_BS3_XL_A13_A15_13_Rep1.raw;	9604;	11580	845.769	256362	3+	2100	ADIESYLEKSSK(9)-KSDVAAPQGR(1):0	null	2.18e-13	12.6615	2534.29	-0.00154	-0.607425	sp|P12695|ODP2_YEAST(214)-sp|P12695|ODP2_YEAST(164)	13	sp|P12695|ODP2_YEAST	P12695	ODP2_YEAST	214	sp|P12695|ODP2_YEAST	P12695	ODP2_YEAST	164	Intra	0	0
C_Lee_010916_ymitos_BS3_XL_A13_A15_13_Rep1.raw;	9955;	11954	1015.84	165560	3+	2150	LLKNNTGDANTEEAAAR(3)-SPPVYSDISR(1):0	null	1.37e-22	21.8633	3044.5	-0.00285	-0.935804	sp|P16547|OM45_YEAST(204)-sp|P04840|VDAC1_YEAST(2)	42	sp|P16547|OM45_YEAST	P16547	OM45_YEAST	204	sp|P04840|VDAC1_YEAST	P04840	VDAC1_YEAST	2	Inter	1	0
C_Lee_010916_ymitos_BS3_XL_A13_A15_13_Rep1.raw;	9995;	11997	519.294	484407	4+	2156	AIAIGEFDTAKK(11)-KAALDR(1):0	null	2.72e-10	9.56543	2073.15	0.0003	0.144637	sp|P16547|OM45_YEAST(140)-sp|P16547|OM45_YEAST(163)	67	sp|P16547|OM45_YEAST	P16547	OM45_YEAST	140	sp|P16547|OM45_YEAST	P16547	OM45_YEAST	163	Intra	0	0
C_Lee_010916_ymitos_BS3_XL_A13_A15_14_Rep1.raw;	10066;	12045	733.125	109462	4+	2164	ARDFNELSDKLDQQER(10)-NSNPLKR(6):0	null	4.79e-05	4.31966	2928.47	0.004	1.36543	sp|P16547|OM45_YEAST(188)-sp|P16547|OM45_YEAST(200)	87	sp|P16547|OM45_YEAST	P16547	OM45_YEAST	188	sp|P16547|OM45_YEAST	P16547	OM45_YEAST	200	Intra	0	0
C_Lee_010916_ymitos_BS3_XL_A13_A15_14_Rep1.raw;	12511;	14660	531.976	114519	3+	2526	YGFKGLR(4)-TVGIAR(1):0	null	6.56e-10	9.1831	1592.9	0.00155	0.97245	sp|P31334|RM09_YEAST(187)-sp|P22353|RM08_YEAST(2)	5	sp|P31334|RM09_YEAST	P31334	RM09_YEAST	187	sp|P22353|RM08_YEAST	P22353	RM08_YEAST	2	Inter	1	0
C_Lee_010916_ymitos_BS3_XL_A13_A15_14_Rep1.raw;	1268;	2630	570.328	381820	3+	819	KLRPENQ(1)-VGKEVR(3):0	null	1.53e-08	7.81531	1707.96	-0.00089	-0.520782	sp|P06168|ILV5_YEAST(389)-sp|P06168|ILV5_YEAST(385)	116	sp|P06168|ILV5_YEAST	P06168	ILV5_YEAST	389	sp|P06168|ILV5_YEAST	P06168	ILV5_YEAST	385	Intra	0	0
C_Lee_010916_ymitos_BS3_XL_A13_A15_14_Rep1.raw;	1349;	2717	570.328	3.78528e+06	3+	832	KLRPENQ(1)-VGKEVR(3):0	null	2.07e-10	9.68403	1707.96	-0.00014	-0.081921	sp|P06168|ILV5_YEAST(389)-sp|P06168|ILV5_YEAST(385)	116	sp|P06168|ILV5_YEAST	P06168	ILV5_YEAST	389	sp|P06168|ILV5_YEAST	P06168	ILV5_YEAST	385	Intra	0	0
C_Lee_010916_ymitos_BS3_XL_A13_A15_14_Rep1.raw;	1350;	2718	427.998	1.80633e+06	4+	832	KLRPENQ(1)-VGKEVR(3):0	null	4.52e-05	4.34486	1707.96	0.00075	0.438861	sp|P06168|ILV5_YEAST(389)-sp|P06168|ILV5_YEAST(385)	116	sp|P06168|ILV5_YEAST	P06168	ILV5_YEAST	389	sp|P06168|ILV5_YEAST	P06168	ILV5_YEAST	385	Intra	0	0
C_Lee_010916_ymitos_BS3_XL_A13_A15_14_Rep1.raw;	16101;	18497	603.357	318275	3+	3073	YAPYLKK(6)-TISNLLK(1):0	null	3.08e-08	7.51145	1807.05	-0.00028	-0.154862	sp|P32316|ACH1_YEAST(18)-sp|P32316|ACH1_YEAST(2)	47	sp|P32316|ACH1_YEAST	P32316	ACH1_YEAST	18	sp|P32316|ACH1_YEAST	P32316	ACH1_YEAST	2	Intra	0	0
C_Lee_010916_ymitos_BS3_XL_A13_A15_14_Rep1.raw;	2254;	3686	556.325	44103.9	3+	980	NSNPLKR(6)-KQLGQK(1):0	null	2.19e-09	8.65956	1665.95	0.00033	0.197965	sp|P16547|OM45_YEAST(200)-sp|P16547|OM45_YEAST(103)	15	sp|P16547|OM45_YEAST	P16547	OM45_YEAST	200	sp|P16547|OM45_YEAST	P16547	OM45_YEAST	103	Intra	0	0
C_Lee_010916_ymitos_BS3_XL_A13_A15_14_Rep1.raw;	2263;	3696	417.496	113755	4+	981	NSNPLKR(6)-KQLGQK(1):0	null	6.5e-05	4.18709	1665.95	0.00054	0.323943	sp|P16547|OM45_YEAST(200)-sp|P16547|OM45_YEAST(103)	15	sp|P16547|OM45_YEAST	P16547	OM45_YEAST	200	sp|P16547|OM45_YEAST	P16547	OM45_YEAST	103	Intra	0	0
C_Lee_010916_ymitos_BS3_XL_A13_A15_14_Rep1.raw;	2590;	4046	442.011	914962	4+	1034	ALLHAKNDLK(6)-KETK(1):0	null	4.39e-05	4.35754	1764.01	0.00067	0.379599	sp|P20967|ODO1_YEAST(389)-sp|Q08179|MDM38_YEAST(378)	3	sp|P20967|ODO1_YEAST	P20967	ODO1_YEAST	389	sp|Q08179|MDM38_YEAST	Q08179	MDM38_YEAST	378	Inter	1	0
C_Lee_010916_ymitos_BS3_XL_A13_A15_14_Rep1.raw;	3936;	5487	423.253	117529	4+	1245	LKDTVASFK(2)-KIQR(1):0	null	0.000307	3.51286	1688.98	0.00093	0.550299	sp|P00830|ATPB_YEAST(468)-sp|P00830|ATPB_YEAST(442)	4	sp|P00830|ATPB_YEAST	P00830	ATPB_YEAST	468	sp|P00830|ATPB_YEAST	P00830	ATPB_YEAST	442	Intra	0	0
C_Lee_010916_ymitos_BS3_XL_A13_A15_14_Rep1.raw;	3972;	5526	703.36	106640	3+	1251	GSGSEDSFVKR(10)-EKEQLR(2):0	null	1.51e-14	13.821	2107.05	0.00369	1.75042	sp|P01097|ATIF_YEAST(41)-sp|P01097|ATIF_YEAST(56)	101	sp|P01097|ATIF_YEAST	P01097	ATIF_YEAST	41	sp|P01097|ATIF_YEAST	P01097	ATIF_YEAST	56	Intra	0	0
C_Lee_010916_ymitos_BS3_XL_A13_A15_14_Rep1.raw;	3988;	5543	527.771	246040	4+	1253	GSGSEDSFVKR(10)-EKEQLR(2):0	null	2.88e-07	6.54061	2107.05	-0.00032	-0.151798	sp|P01097|ATIF_YEAST(41)-sp|P01097|ATIF_YEAST(56)	101	sp|P01097|ATIF_YEAST	P01097	ATIF_YEAST	41	sp|P01097|ATIF_YEAST	P01097	ATIF_YEAST	56	Intra	0	0
C_Lee_010916_ymitos_BS3_XL_A13_A15_14_Rep1.raw;	402;	1700	600.015	159812	3+	676	KLNKIDR(1)-NNAKTAR(4):0	null	5.12e-09	8.29073	1797.02	-0.00022	-0.122356	sp|P53937|SWS2_YEAST(113)-sp|P53937|SWS2_YEAST(109)	2	sp|P53937|SWS2_YEAST	P53937	SWS2_YEAST	113	sp|P53937|SWS2_YEAST	P53937	SWS2_YEAST	109	Intra	0	0
C_Lee_010916_ymitos_BS3_XL_A13_A15_14_Rep1.raw;	4574;	6170	620.012	131013	3+	1346	KLRPENQ(1)-SLFKEGR(4):0	null	2.8e-10	9.55284	1857.01	0.00223	1.2002	sp|P06168|ILV5_YEAST(389)-sp|P06168|ILV5_YEAST(208)	38	sp|P06168|ILV5_YEAST	P06168	ILV5_YEAST	389	sp|P06168|ILV5_YEAST	P06168	ILV5_YEAST	208	Intra	0	0
C_Lee_010916_ymitos_BS3_XL_A13_A15_14_Rep1.raw;	4601;	6199	465.26	511563	4+	1350	KLRPENQ(1)-SLFKEGR(4):0	null	0.00117	2.93181	1857.01	7e-05	0.037675	sp|P06168|ILV5_YEAST(389)-sp|P06168|ILV5_YEAST(208)	38	sp|P06168|ILV5_YEAST	P06168	ILV5_YEAST	389	sp|P06168|ILV5_YEAST	P06168	ILV5_YEAST	208	Intra	0	0
C_Lee_010916_ymitos_BS3_XL_A13_A15_14_Rep1.raw;	5188;	6828	774.373	122588	3+	1442	GSGSEDSFVKR(10)-AKEDYYAR(2):0	null	5.19e-12	11.2848	2320.1	0.0001	0.043083	sp|P01097|ATIF_YEAST(41)-sp|P01098|STF1_YEAST(47)	32	sp|P01097|ATIF_YEAST	P01097	ATIF_YEAST	41	sp|P01098|STF1_YEAST	P01098	STF1_YEAST	47	Inter	1	0
C_Lee_010916_ymitos_BS3_XL_A13_A15_14_Rep1.raw;	5217;	6859	581.032	281554	4+	1446	GSGSEDSFVKR(10)-AKEDYYAR(2):0	null	1.11e-08	7.95468	2320.1	0.00129	0.55577	sp|P01097|ATIF_YEAST(41)-sp|P01098|STF1_YEAST(47)	32	sp|P01097|ATIF_YEAST	P01097	ATIF_YEAST	41	sp|P01098|STF1_YEAST	P01098	STF1_YEAST	47	Inter	1	0
C_Lee_010916_ymitos_BS3_XL_A13_A15_14_Rep1.raw;	5717;	7394	477.019	827337	4+	1522	TLKSDGVAGLYR(3)-KGGAR(1):0	null	0.00135	2.86967	1904.05	-0.00115	-0.603657	sp|P18239|ADT2_YEAST(182)-sp|P18239|ADT2_YEAST(164)	8	sp|P18239|ADT2_YEAST	P18239	ADT2_YEAST	182	sp|P18239|ADT2_YEAST	P18239	ADT2_YEAST	164	Intra	0	0
C_Lee_010916_ymitos_BS3_XL_A13_A15_14_Rep1.raw;	6048;	7748	434.246	143571	4+	1572	LYDLKGAK(5)-KPGMTR(1):0	null	0.000557	3.25414	1732.95	6e-05	0.034603	sp|P17505|MDHM_YEAST(52)-sp|P17505|MDHM_YEAST(100)	467	sp|P17505|MDHM_YEAST	P17505	MDHM_YEAST	52	sp|P17505|MDHM_YEAST	P17505	MDHM_YEAST	100	Intra	0	0
C_Lee_010916_ymitos_BS3_XL_A13_A15_14_Rep1.raw;	6270;	7985	465.026	176575	4+	1606	EIISQKIR(6)-KELSTR(1):0	null	5.4e-05	4.26761	1856.07	0.00016	0.086157	sp|P40961|PHB1_YEAST(151)-sp|P40961|PHB1_YEAST(154)	48	sp|P40961|PHB1_YEAST	P40961	PHB1_YEAST	151	sp|P40961|PHB1_YEAST	P40961	PHB1_YEAST	154	Intra	0	0
C_Lee_010916_ymitos_BS3_XL_A13_A15_14_Rep1.raw;	6277;	7993	619.698	327846	3+	1607	EIISQKIR(6)-KELSTR(1):0	null	1.31e-09	8.88273	1856.07	0.00045	0.242316	sp|P40961|PHB1_YEAST(151)-sp|P40961|PHB1_YEAST(154)	48	sp|P40961|PHB1_YEAST	P40961	PHB1_YEAST	151	sp|P40961|PHB1_YEAST	P40961	PHB1_YEAST	154	Intra	0	0
C_Lee_010916_ymitos_BS3_XL_A13_A15_14_Rep1.raw;	6421;	8147	714.717	160508	3+	1629	NMEIWKVGK(6)-KLRPENQ(1):0	2,M(Oxidation[M]);	1.31e-10	9.88273	2141.13	-0.00037	-0.172725	sp|P06168|ILV5_YEAST(382)-sp|P06168|ILV5_YEAST(389)	190	sp|P06168|ILV5_YEAST	P06168	ILV5_YEAST	382	sp|P06168|ILV5_YEAST	P06168	ILV5_YEAST	389	Intra	0	0
C_Lee_010916_ymitos_BS3_XL_A13_A15_14_Rep1.raw;	8212;	10063	417.496	412109	4+	1895	TSIGKSIAR(5)-KFFR(1):0	null	2.1e-07	6.67778	1665.96	-0.00039	-0.233958	sp|P36775|LONM_YEAST(643)-sp|P36775|LONM_YEAST(652)	33	sp|P36775|LONM_YEAST	P36775	LONM_YEAST	643	sp|P36775|LONM_YEAST	P36775	LONM_YEAST	652	Intra	0	0
C_Lee_010916_ymitos_BS3_XL_A13_A15_14_Rep1.raw;	9927;	11896	624.012	178455	3+	2144	SDEYLKSK(6)-LFDKLK(4):0	null	2.22e-13	12.6536	1869.01	0.00099	0.529406	sp|P00424|COX5A_YEAST(137)-sp|P00127|QCR6_YEAST(145)	28	sp|P00424|COX5A_YEAST	P00424	COX5A_YEAST	137	sp|P00127|QCR6_YEAST	P00127	QCR6_YEAST	145	Inter	1	0
C_Lee_010916_ymitos_BS3_XL_A13_A15_15_Rep1.raw;	10607;	12918	593.323	92649.5	6+	2398	YGATKVISESQNNDKTFAK(15)-IARFAFDFAKK(10):0	null	0.00157	2.8041	3550.85	3.05104	858.262	sp|P38071|ETR1_YEAST(238)-sp|P28834|IDH1_YEAST(182)	1	sp|P38071|ETR1_YEAST	P38071	ETR1_YEAST	238	sp|P28834|IDH1_YEAST	P28834	IDH1_YEAST	182	Inter	1	0
C_Lee_010916_ymitos_BS3_XL_A13_A15_15_Rep1.raw;	1082;	2514	570.328	328958	3+	823	KLRPENQ(1)-VGKEVR(3):0	null	4.38e-09	8.35853	1707.96	-0.0005	-0.292574	sp|P06168|ILV5_YEAST(389)-sp|P06168|ILV5_YEAST(385)	116	sp|P06168|ILV5_YEAST	P06168	ILV5_YEAST	389	sp|P06168|ILV5_YEAST	P06168	ILV5_YEAST	385	Intra	0	0
C_Lee_010916_ymitos_BS3_XL_A13_A15_15_Rep1.raw;	1093;	2526	427.998	476476	4+	825	KLRPENQ(1)-VGKEVR(3):0	null	2.37e-07	6.62525	1707.96	-9e-05	-0.052663	sp|P06168|ILV5_YEAST(389)-sp|P06168|ILV5_YEAST(385)	116	sp|P06168|ILV5_YEAST	P06168	ILV5_YEAST	389	sp|P06168|ILV5_YEAST	P06168	ILV5_YEAST	385	Intra	0	0
C_Lee_010916_ymitos_BS3_XL_A13_A15_15_Rep1.raw;	11438;	13833	531.975	53088.5	3+	2536	YGFKGLR(4)-TVGIAR(1):0	null	9.59e-06	5.01818	1592.9	-0.00028	-0.175669	sp|P31334|RM09_YEAST(187)-sp|P22353|RM08_YEAST(2)	5	sp|P31334|RM09_YEAST	P31334	RM09_YEAST	187	sp|P22353|RM08_YEAST	P22353	RM08_YEAST	2	Inter	1	0
C_Lee_010916_ymitos_BS3_XL_A13_A15_15_Rep1.raw;	15181;	18398	673.04	61706.3	3+	3308	QTNPESFKGR(8)-QKSILK(2):0	null	4.89e-06	5.31069	2016.1	-0.00236	-1.16999	sp|P38988|GGC1_YEAST(154)-sp|P32785|FMT_YEAST(78)	1	sp|P38988|GGC1_YEAST	P38988	GGC1_YEAST	154	sp|P32785|FMT_YEAST	P32785	FMT_YEAST	78	Inter	1	0
C_Lee_010916_ymitos_BS3_XL_A13_A15_15_Rep1.raw;	15607;	19027	514.483	158050	6+	3432	GPITLEGLKSLAALR(9)-MMLRLVTKGLPK(1):0	17,M(Oxidation[M]);	0.173	0.761954	3077.81	3.04741	988.821	sp|P32335|MSS51_YEAST(216)-sp|P40452|COA1_YEAST(1)	1	sp|P32335|MSS51_YEAST	P32335	MSS51_YEAST	216	sp|P40452|COA1_YEAST	P40452	COA1_YEAST	1	Inter	1	0
C_Lee_010916_ymitos_BS3_XL_A13_A15_15_Rep1.raw;	2065;	3584	556.325	288139	3+	988	NSNPLKR(6)-KQLGQK(1):0	null	7.38e-09	8.13194	1665.95	0.00015	0.089984	sp|P16547|OM45_YEAST(200)-sp|P16547|OM45_YEAST(103)	15	sp|P16547|OM45_YEAST	P16547	OM45_YEAST	200	sp|P16547|OM45_YEAST	P16547	OM45_YEAST	103	Intra	0	0
C_Lee_010916_ymitos_BS3_XL_A13_A15_15_Rep1.raw;	2073;	3592	417.496	247118	4+	989	NSNPLKR(6)-KQLGQK(1):0	null	0.000874	3.05849	1665.95	0.00066	0.39593	sp|P16547|OM45_YEAST(200)-sp|P16547|OM45_YEAST(103)	15	sp|P16547|OM45_YEAST	P16547	OM45_YEAST	200	sp|P16547|OM45_YEAST	P16547	OM45_YEAST	103	Intra	0	0
C_Lee_010916_ymitos_BS3_XL_A13_A15_15_Rep1.raw;	59;	1350	767.691	39575.8	3+	632	SNDKNNYSSR(4)-GNKNYNNR(3):0	null	5.51e-08	7.25885	2300.05	-0.00053	-0.230329	sp|P15424|MS116_YEAST(653)-sp|P15424|MS116_YEAST(621)	8	sp|P15424|MS116_YEAST	P15424	MS116_YEAST	653	sp|P15424|MS116_YEAST	P15424	MS116_YEAST	621	Intra	0	0
C_Lee_010916_ymitos_BS3_XL_A13_A15_16_Rep1.raw;	23682;	28477	645.681	71541.9	6+	5079	VVDALGNPIDGKGPIDAAGR(12)-MVNWQTLFMVSLRR(1):0	29,M(Oxidation[M]);	0.121	0.917215	3868.01	0.03061	7.9115	sp|P07251|ATPA_YEAST(155)-sp|P03874|CBP2_YEAST(1)	2	sp|P07251|ATPA_YEAST	P07251	ATPA_YEAST	155	sp|P03874|CBP2_YEAST	P03874	CBP2_YEAST	1	Inter	1	0
C_Lee_010916_ymitos_BS3_XL_A13_A15_16_Rep1.raw;	4421;	6623	584.781	439034	2+	1578	TEFK(1)-KACE(1):0	7,C(Carbamidomethyl[C]);	5.94e-05	4.22621	1167.55	0.00034	0.290957	sp|P00044|CYC1_YEAST(2)-sp|P00044|CYC1_YEAST(106)	2	sp|P00044|CYC1_YEAST	P00044	CYC1_YEAST	2	sp|P00044|CYC1_YEAST	P00044	CYC1_YEAST	106	Intra	0	0
C_Lee_010916_ymitos_BS3_XL_A13_A15_17to19_Rep1.raw;	7111;	9527	689.11	52841.3	4+	1974	LLKNNTGDANTEEAAAR(3)-NSNPLKR(6):0	null	0.0332	1.47886	2752.41	-0.00066	-0.239702	sp|P16547|OM45_YEAST(204)-sp|P16547|OM45_YEAST(200)	224	sp|P16547|OM45_YEAST	P16547	OM45_YEAST	204	sp|P16547|OM45_YEAST	P16547	OM45_YEAST	200	Intra	0	0
C_Lee_010916_ymitos_BS3_XL_A13_A15_7to9_Rep1.raw;	10500;	16848	846.478	36945.7	5+	3900	NVLIEQPFGPPKITKDGVTVAK(15)-GVETLAEAVAATLGPKGR(16):0	null	1.34e-05	4.8729	4227.35	-0.00036	-0.085139	sp|P19882|HSP60_YEAST(72)-sp|P19882|HSP60_YEAST(55)	60	sp|P19882|HSP60_YEAST	P19882	HSP60_YEAST	72	sp|P19882|HSP60_YEAST	P19882	HSP60_YEAST	55	Intra	0	0
C_Lee_010916_ymitos_BS3_XL_A13_A15_7to9_Rep1.raw;	10517;	16882	1057.84	38229.5	4+	3909	NVLIEQPFGPPKITKDGVTVAK(15)-GVETLAEAVAATLGPKGR(16):0	null	3.96e-08	7.4023	4227.35	-0.00286	-0.676386	sp|P19882|HSP60_YEAST(72)-sp|P19882|HSP60_YEAST(55)	60	sp|P19882|HSP60_YEAST	P19882	HSP60_YEAST	72	sp|P19882|HSP60_YEAST	P19882	HSP60_YEAST	55	Intra	0	0
C_Lee_010916_ymitos_BS3_XL_A13_A15_7to9_Rep1.raw;	10520;	16889	846.478	112391	5+	3910	NVLIEQPFGPPKITKDGVTVAK(15)-GVETLAEAVAATLGPKGR(16):0	null	2.35e-07	6.62893	4227.35	0.00114	0.269608	sp|P19882|HSP60_YEAST(72)-sp|P19882|HSP60_YEAST(55)	60	sp|P19882|HSP60_YEAST	P19882	HSP60_YEAST	72	sp|P19882|HSP60_YEAST	P19882	HSP60_YEAST	55	Intra	0	0
C_Lee_010916_ymitos_BS3_XL_A13_A15_7to9_Rep1.raw;	10540;	16930	846.478	59857.4	5+	3921	NVLIEQPFGPPKITKDGVTVAK(15)-GVETLAEAVAATLGPKGR(16):0	null	0.000103	3.98716	4227.35	0.00389	0.919978	sp|P19882|HSP60_YEAST(72)-sp|P19882|HSP60_YEAST(55)	60	sp|P19882|HSP60_YEAST	P19882	HSP60_YEAST	72	sp|P19882|HSP60_YEAST	P19882	HSP60_YEAST	55	Intra	0	0
C_Lee_010916_ymitos_BS3_XL_A13_A15_7to9_Rep1.raw;	11361;	18768	954.54	69594.2	5+	4432	TGNIVDVPVGPGLLGRVVDALGNPIDGKGPIDAAGR(28)-AQVKAPGILPR(4):0	null	4.16e-06	5.38091	4765.66	2.00366	420.172	sp|P07251|ATPA_YEAST(155)-sp|P07251|ATPA_YEAST(169)	119	sp|P07251|ATPA_YEAST	P07251	ATPA_YEAST	155	sp|P07251|ATPA_YEAST	P07251	ATPA_YEAST	169	Intra	0	0
C_Lee_010916_ymitos_BS3_XL_A13_A15_7to9_Rep1.raw;	11365;	18777	954.339	73178.1	5+	4435	TGNIVDVPVGPGLLGRVVDALGNPIDGKGPIDAAGR(28)-AQVKAPGILPR(4):0	null	1.59e-10	9.7986	4765.66	0.99656	209.025	sp|P07251|ATPA_YEAST(155)-sp|P07251|ATPA_YEAST(169)	119	sp|P07251|ATPA_YEAST	P07251	ATPA_YEAST	155	sp|P07251|ATPA_YEAST	P07251	ATPA_YEAST	169	Intra	0	0
C_Lee_010916_ymitos_BS3_XL_A13_A15_7to9_Rep1.raw;	11609;	19736	818.452	51843.8	6+	4775	KPIHADPPSFAEQSTSAEILETGIKVVDLLAPYAR(1)-QLAKSVISR(4):0	null	1.72e-06	5.76447	4901.65	3.01223	614.03	sp|P00830|ATPB_YEAST(148)-sp|P05626|ATPF_YEAST(209)	224	sp|P00830|ATPB_YEAST	P00830	ATPB_YEAST	148	sp|P05626|ATPF_YEAST	P05626	ATPF_YEAST	209	Inter	1	0
C_Lee_010916_ymitos_BS3_XL_A13_A15_7to9_Rep1.raw;	11612;	19758	981.339	46727	5+	4783	KPIHADPPSFAEQSTSAEILETGIKVVDLLAPYAR(1)-QLAKSVISR(4):0	null	2.35e-05	4.62893	4901.65	0.00329	0.671064	sp|P00830|ATPB_YEAST(148)-sp|P05626|ATPF_YEAST(209)	224	sp|P00830|ATPB_YEAST	P00830	ATPB_YEAST	148	sp|P05626|ATPF_YEAST	P05626	ATPF_YEAST	209	Inter	1	0
C_Lee_010916_ymitos_BS3_XL_A13_A15_7to9_Rep1.raw;	11614;	19763	817.95	54526.9	6+	4785	KPIHADPPSFAEQSTSAEILETGIKVVDLLAPYAR(1)-QLAKSVISR(4):0	null	3.96e-07	6.4023	4901.65	0.00269	0.548681	sp|P00830|ATPB_YEAST(148)-sp|P05626|ATPF_YEAST(209)	224	sp|P00830|ATPB_YEAST	P00830	ATPB_YEAST	148	sp|P05626|ATPF_YEAST	P05626	ATPF_YEAST	209	Inter	1	0
C_Lee_010916_ymitos_BS3_XL_A13_A15_7to9_Rep1.raw;	11618;	19786	981.338	47335.1	5+	4794	KPIHADPPSFAEQSTSAEILETGIKVVDLLAPYAR(1)-QLAKSVISR(4):0	null	3.11e-07	6.50724	4901.65	-0.00011	-0.022437	sp|P00830|ATPB_YEAST(148)-sp|P05626|ATPF_YEAST(209)	224	sp|P00830|ATPB_YEAST	P00830	ATPB_YEAST	148	sp|P05626|ATPF_YEAST	P05626	ATPF_YEAST	209	Inter	1	0
C_Lee_010916_ymitos_BS3_XL_A13_A15_7to9_Rep1.raw;	11620;	19791	818.451	117647	6+	4795	KPIHADPPSFAEQSTSAEILETGIKVVDLLAPYAR(1)-QLAKSVISR(4):0	null	2e-08	7.69897	4901.65	3.01001	613.578	sp|P00830|ATPB_YEAST(148)-sp|P05626|ATPF_YEAST(209)	224	sp|P00830|ATPB_YEAST	P00830	ATPB_YEAST	148	sp|P05626|ATPF_YEAST	P05626	ATPF_YEAST	209	Inter	1	0
C_Lee_010916_ymitos_BS3_XL_A13_A15_7to9_Rep1.raw;	11800;	20167	949.345	53217.9	5+	4901	NVLIEQPFGPPKITKDGVTVAK(15)-ASLLKGVETLAEAVAATLGPKGR(21):0	null	1.2e-07	6.92082	4739.68	2.00457	422.665	sp|P19882|HSP60_YEAST(72)-sp|P19882|HSP60_YEAST(55)	60	sp|P19882|HSP60_YEAST	P19882	HSP60_YEAST	72	sp|P19882|HSP60_YEAST	P19882	HSP60_YEAST	55	Intra	0	0
C_Lee_010916_ymitos_BS3_XL_A13_A15_7to9_Rep1.raw;	1908;	5702	962.113	199448	5+	1880	SLFKEGRGINSSYAVWNDVTGK(4)-GEKVLDTGGPISVPVGRETLGR(3):0	null	0.000149	3.82681	4801.5	4.02384	837.16	sp|P06168|ILV5_YEAST(208)-sp|P00830|ATPB_YEAST(108)	2	sp|P06168|ILV5_YEAST	P06168	ILV5_YEAST	208	sp|P00830|ATPB_YEAST	P00830	ATPB_YEAST	108	Inter	1	0
C_Lee_010916_ymitos_BS3_XL_A13_A15_7to9_Rep1.raw;	3796;	8283	880.052	143078	5+	2362	SADGKYHIIDHEYDCVVIGAGGAGLR(5)-AAIAEEQILNKQR(11):0	15,C(Carbamidomethyl[C]);	7.71e-11	10.1129	4393.21	2.0116	457.574	sp|Q00711|SDHA_YEAST(45)-sp|P33421|SDH3_YEAST(70)	167	sp|Q00711|SDHA_YEAST	Q00711	SDHA_YEAST	45	sp|P33421|SDH3_YEAST	P33421	SDH3_YEAST	70	Inter	1	0
C_Lee_010916_ymitos_BS3_XL_A13_A15_7to9_Rep1.raw;	4191;	8782	736.912	61628.3	6+	2449	RSVHEPVQTGLKAVDALVPIGR(12)-VVDALGNPIDGKGPIDAAGR(12):0	null	1.63e-09	8.78781	4413.41	2.01633	456.551	sp|P07251|ATPA_YEAST(188)-sp|P07251|ATPA_YEAST(155)	72	sp|P07251|ATPA_YEAST	P07251	ATPA_YEAST	188	sp|P07251|ATPA_YEAST	P07251	ATPA_YEAST	155	Intra	0	0
C_Lee_010916_ymitos_BS3_XL_A13_A15_7to9_Rep1.raw;	4192;	8783	884.292	59064.2	5+	2449	RSVHEPVQTGLKAVDALVPIGR(12)-VVDALGNPIDGKGPIDAAGR(12):0	null	1.46e-05	4.83565	4413.41	3.00808	680.957	sp|P07251|ATPA_YEAST(188)-sp|P07251|ATPA_YEAST(155)	72	sp|P07251|ATPA_YEAST	P07251	ATPA_YEAST	188	sp|P07251|ATPA_YEAST	P07251	ATPA_YEAST	155	Intra	0	0
C_Lee_010916_ymitos_BS3_XL_A13_A15_7to9_Rep1.raw;	4204;	8799	883.692	20890.2	5+	2452	RSVHEPVQTGLKAVDALVPIGR(12)-VVDALGNPIDGKGPIDAAGR(12):0	null	8.14e-08	7.08938	4413.41	0.00823	1.86434	sp|P07251|ATPA_YEAST(188)-sp|P07251|ATPA_YEAST(155)	72	sp|P07251|ATPA_YEAST	P07251	ATPA_YEAST	188	sp|P07251|ATPA_YEAST	P07251	ATPA_YEAST	155	Intra	0	0
C_Lee_010916_ymitos_BS3_XL_A13_A15_7to9_Rep1.raw;	4248;	8852	736.744	91149.5	6+	2460	RSVHEPVQTGLKAVDALVPIGR(12)-VVDALGNPIDGKGPIDAAGR(12):0	null	3.22e-07	6.49214	4413.41	1.00593	227.822	sp|P07251|ATPA_YEAST(188)-sp|P07251|ATPA_YEAST(155)	72	sp|P07251|ATPA_YEAST	P07251	ATPA_YEAST	188	sp|P07251|ATPA_YEAST	P07251	ATPA_YEAST	155	Intra	0	0
C_Lee_010916_ymitos_BS3_XL_A13_A15_7to9_Rep1.raw;	4252;	8857	737.245	86532.3	6+	2461	RSVHEPVQTGLKAVDALVPIGR(12)-VVDALGNPIDGKGPIDAAGR(12):0	null	1.45e-06	5.83863	4413.41	4.01253	908.134	sp|P07251|ATPA_YEAST(188)-sp|P07251|ATPA_YEAST(155)	72	sp|P07251|ATPA_YEAST	P07251	ATPA_YEAST	188	sp|P07251|ATPA_YEAST	P07251	ATPA_YEAST	155	Intra	0	0
C_Lee_010916_ymitos_BS3_XL_A13_A15_7to9_Rep1.raw;	4648;	9332	1245.93	59245.2	4+	2540	LLQEVASKTNEAAGDGTTSATVLGR(8)-NVLIEQPFGPPKITKDGVTVAK(15):0	null	1.67e-08	7.77728	4976.67	3.01197	604.729	sp|P19882|HSP60_YEAST(101)-sp|P19882|HSP60_YEAST(72)	83	sp|P19882|HSP60_YEAST	P19882	HSP60_YEAST	101	sp|P19882|HSP60_YEAST	P19882	HSP60_YEAST	72	Intra	0	0
C_Lee_010916_ymitos_BS3_XL_A13_A15_7to9_Rep1.raw;	4651;	9336	996.944	167580	5+	2541	LLQEVASKTNEAAGDGTTSATVLGR(8)-NVLIEQPFGPPKITKDGVTVAK(15):0	null	1.1e-09	8.95861	4976.67	3.01172	604.679	sp|P19882|HSP60_YEAST(101)-sp|P19882|HSP60_YEAST(72)	83	sp|P19882|HSP60_YEAST	P19882	HSP60_YEAST	101	sp|P19882|HSP60_YEAST	P19882	HSP60_YEAST	72	Intra	0	0
C_Lee_010916_ymitos_BS3_XL_A13_A15_7to9_Rep1.raw;	4703;	9397	1245.93	314649	4+	2551	LLQEVASKTNEAAGDGTTSATVLGR(8)-NVLIEQPFGPPKITKDGVTVAK(15):0	null	5.84e-08	7.23359	4976.67	3.00417	603.164	sp|P19882|HSP60_YEAST(101)-sp|P19882|HSP60_YEAST(72)	83	sp|P19882|HSP60_YEAST	P19882	HSP60_YEAST	101	sp|P19882|HSP60_YEAST	P19882	HSP60_YEAST	72	Intra	0	0
C_Lee_010916_ymitos_BS3_XL_A13_A15_7to9_Rep1.raw;	4705;	9400	996.344	128874	5+	2551	LLQEVASKTNEAAGDGTTSATVLGR(8)-NVLIEQPFGPPKITKDGVTVAK(15):0	null	9.19e-08	7.03668	4976.67	0.01212	2.43486	sp|P19882|HSP60_YEAST(101)-sp|P19882|HSP60_YEAST(72)	83	sp|P19882|HSP60_YEAST	P19882	HSP60_YEAST	101	sp|P19882|HSP60_YEAST	P19882	HSP60_YEAST	72	Intra	0	0
C_Lee_010916_ymitos_BS3_XL_A13_A15_7to9_Rep1.raw;	4866;	9589	786.24	67310.9	6+	2583	IGRIEFELYDNVVPKTAENFR(15)-ALCTGEKGWGYKGVPFHR(7):0	24,C(Carbamidomethyl[C]);	1.77e-05	4.75203	4709.39	2.00893	426.307	sp|P25719|CYPC_YEAST(49)-sp|P25719|CYPC_YEAST(62)	182	sp|P25719|CYPC_YEAST	P25719	CYPC_YEAST	49	sp|P25719|CYPC_YEAST	P25719	CYPC_YEAST	62	Intra	0	0
C_Lee_010916_ymitos_BS3_XL_A13_A15_7to9_Rep1.raw;	4879;	9604	673.919	72542.5	7+	2585	IGRIEFELYDNVVPKTAENFR(15)-ALCTGEKGWGYKGVPFHR(7):0	24,C(Carbamidomethyl[C]);	1.97e-06	5.70553	4709.39	0.9991	212.06	sp|P25719|CYPC_YEAST(49)-sp|P25719|CYPC_YEAST(62)	182	sp|P25719|CYPC_YEAST	P25719	CYPC_YEAST	49	sp|P25719|CYPC_YEAST	P25719	CYPC_YEAST	62	Intra	0	0
C_Lee_010916_ymitos_BS3_XL_A13_A15_7to9_Rep1.raw;	4997;	9738	864.654	82009.5	5+	2607	DSKVNQNLLEDHSFINYKQNVETLDIVR(3)-GKIADFAK(2):0	null	1.57e-09	8.8041	4317.23	1.00774	233.314	sp|P19414|ACON_YEAST(27)-sp|P19414|ACON_YEAST(310)	172	sp|P19414|ACON_YEAST	P19414	ACON_YEAST	27	sp|P19414|ACON_YEAST	P19414	ACON_YEAST	310	Intra	0	0
C_Lee_010916_ymitos_BS3_XL_A13_A15_7to9_Rep1.raw;	5193;	9957	996.743	427865	5+	2643	LLQEVASKTNEAAGDGTTSATVLGR(8)-NVLIEQPFGPPKITKDGVTVAK(15):0	null	3.42e-06	5.46597	4976.67	2.00647	402.931	sp|P19882|HSP60_YEAST(101)-sp|P19882|HSP60_YEAST(72)	83	sp|P19882|HSP60_YEAST	P19882	HSP60_YEAST	101	sp|P19882|HSP60_YEAST	P19882	HSP60_YEAST	72	Intra	0	0
C_Lee_010916_ymitos_BS3_XL_A13_A15_7to9_Rep1.raw;	5220;	9990	997.142	142558	5+	2648	LLQEVASKTNEAAGDGTTSATVLGR(8)-NVLIEQPFGPPKITKDGVTVAK(12):0	null	4.07e-05	4.39041	4976.67	4.00507	803.959	sp|P19882|HSP60_YEAST(101)-sp|P19882|HSP60_YEAST(69)	140	sp|P19882|HSP60_YEAST	P19882	HSP60_YEAST	101	sp|P19882|HSP60_YEAST	P19882	HSP60_YEAST	69	Intra	0	0
C_Lee_010916_ymitos_BS3_XL_A13_A15_7to9_Rep1.raw;	5636;	10504	986.154	97189.9	5+	2738	AITRPAKQIIENAGEEGSVIIGK(7)-AITRPAKQIIENAGEEGSVIIGK(7):0	null	1.31e-07	6.88273	4924.72	1.01063	205.132	sp|P19882|HSP60_YEAST(474)-sp|P19882|HSP60_YEAST(474)	101	sp|P19882|HSP60_YEAST	P19882	HSP60_YEAST	474	sp|P19882|HSP60_YEAST	P19882	HSP60_YEAST	474	Intra	0	1
C_Lee_010916_ymitos_BS3_XL_A13_A15_7to9_Rep1.raw;	5667;	10540	822.13	73281.6	6+	2744	AITRPAKQIIENAGEEGSVIIGK(7)-AITRPAKQIIENAGEEGSVIIGK(7):0	null	7.49e-06	5.12552	4924.72	2.01359	408.623	sp|P19882|HSP60_YEAST(474)-sp|P19882|HSP60_YEAST(474)	101	sp|P19882|HSP60_YEAST	P19882	HSP60_YEAST	474	sp|P19882|HSP60_YEAST	P19882	HSP60_YEAST	474	Intra	0	1
C_Lee_010916_ymitos_BS3_XL_A13_A15_7to9_Rep1.raw;	5681;	10558	821.962	80193.2	6+	2747	AITRPAKQIIENAGEEGSVIIGK(7)-AITRPAKQIIENAGEEGSVIIGK(7):0	null	3.1e-05	4.50864	4924.72	1.00391	203.768	sp|P19882|HSP60_YEAST(474)-sp|P19882|HSP60_YEAST(474)	101	sp|P19882|HSP60_YEAST	P19882	HSP60_YEAST	474	sp|P19882|HSP60_YEAST	P19882	HSP60_YEAST	474	Intra	0	1
C_Lee_010916_ymitos_BS3_XL_A13_A15_7to9_Rep1.raw;	5689;	10568	985.952	28855.8	5+	2749	AITRPAKQIIENAGEEGSVIIGK(7)-AITRPAKQIIENAGEEGSVIIGK(7):0	null	1.12e-08	7.95078	4924.72	-0.00162	-0.328885	sp|P19882|HSP60_YEAST(474)-sp|P19882|HSP60_YEAST(474)	101	sp|P19882|HSP60_YEAST	P19882	HSP60_YEAST	474	sp|P19882|HSP60_YEAST	P19882	HSP60_YEAST	474	Intra	0	1
C_Lee_010916_ymitos_BS3_XL_A13_A15_7to9_Rep1.raw;	7244;	12418	992.13	80123.3	5+	3058	KGSVTSVQAVYVPADDLTDPAPATTFAHLDATTVLSR(1)-QLAKSVISR(4):0	null	1.71e-10	9.767	4952.61	3.00182	605.618	sp|P00830|ATPB_YEAST(334)-sp|P05626|ATPF_YEAST(209)	372	sp|P00830|ATPB_YEAST	P00830	ATPB_YEAST	334	sp|P05626|ATPF_YEAST	P05626	ATPF_YEAST	209	Inter	1	0
C_Lee_010916_ymitos_BS3_XL_A13_A15_7to9_Rep1.raw;	7250;	12425	992.332	209749	5+	3059	KGSVTSVQAVYVPADDLTDPAPATTFAHLDATTVLSR(1)-QLAKSVISR(4):0	null	3.14e-08	7.50307	4952.61	4.01072	808.999	sp|P00830|ATPB_YEAST(334)-sp|P05626|ATPF_YEAST(209)	372	sp|P00830|ATPB_YEAST	P00830	ATPB_YEAST	334	sp|P05626|ATPF_YEAST	P05626	ATPF_YEAST	209	Inter	1	0
C_Lee_010916_ymitos_BS3_XL_A13_A15_7to9_Rep1.raw;	7263;	12439	1240.16	64248.2	4+	3061	KGSVTSVQAVYVPADDLTDPAPATTFAHLDATTVLSR(1)-QLAKSVISR(4):0	null	4.24e-08	7.37263	4952.61	4.01671	810.207	sp|P00830|ATPB_YEAST(334)-sp|P05626|ATPF_YEAST(209)	372	sp|P00830|ATPB_YEAST	P00830	ATPB_YEAST	334	sp|P05626|ATPF_YEAST	P05626	ATPF_YEAST	209	Inter	1	0
C_Lee_010916_ymitos_BS3_XL_A13_A15_7to9_Rep1.raw;	7273;	12451	826.777	213473	6+	3063	KGSVTSVQAVYVPADDLTDPAPATTFAHLDATTVLSR(1)-QLAKSVISR(4):0	null	3.05e-08	7.5157	4952.61	2.00782	405.16	sp|P00830|ATPB_YEAST(334)-sp|P05626|ATPF_YEAST(209)	372	sp|P00830|ATPB_YEAST	P00830	ATPB_YEAST	334	sp|P05626|ATPF_YEAST	P05626	ATPF_YEAST	209	Inter	1	0
C_Lee_010916_ymitos_BS3_XL_A13_A15_7to9_Rep1.raw;	7294;	12474	708.667	81893.1	7+	3067	KGSVTSVQAVYVPADDLTDPAPATTFAHLDATTVLSR(1)-QLAKSVISR(4):0	null	7.7e-09	8.11351	4952.61	1.00255	202.346	sp|P00830|ATPB_YEAST(334)-sp|P05626|ATPF_YEAST(209)	372	sp|P00830|ATPB_YEAST	P00830	ATPB_YEAST	334	sp|P05626|ATPF_YEAST	P05626	ATPF_YEAST	209	Inter	1	0
C_Lee_010916_ymitos_BS3_XL_A13_A15_7to9_Rep1.raw;	7298;	12479	708.81	93320.1	7+	3068	KGSVTSVQAVYVPADDLTDPAPATTFAHLDATTVLSR(1)-QLAKSVISR(4):0	null	1.34e-07	6.8729	4952.61	2.00271	404.129	sp|P00830|ATPB_YEAST(334)-sp|P05626|ATPF_YEAST(209)	372	sp|P00830|ATPB_YEAST	P00830	ATPB_YEAST	334	sp|P05626|ATPF_YEAST	P05626	ATPF_YEAST	209	Inter	1	0
C_Lee_010916_ymitos_BS3_XL_A13_A15_7to9_Rep1.raw;	7314;	12497	991.53	1.36639e+06	5+	3071	KGSVTSVQAVYVPADDLTDPAPATTFAHLDATTVLSR(1)-QLAKSVISR(4):0	null	4.71e-11	10.327	4952.61	0.00192	0.387595	sp|P00830|ATPB_YEAST(334)-sp|P05626|ATPF_YEAST(209)	372	sp|P00830|ATPB_YEAST	P00830	ATPB_YEAST	334	sp|P05626|ATPF_YEAST	P05626	ATPF_YEAST	209	Inter	1	0
C_Lee_010916_ymitos_BS3_XL_A13_A15_7to9_Rep1.raw;	7324;	12508	1239.16	252979	4+	3073	KGSVTSVQAVYVPADDLTDPAPATTFAHLDATTVLSR(1)-QLAKSVISR(4):0	null	1.68e-13	12.7747	4952.61	-0.00329	-0.664161	sp|P00830|ATPB_YEAST(334)-sp|P05626|ATPF_YEAST(209)	372	sp|P00830|ATPB_YEAST	P00830	ATPB_YEAST	334	sp|P05626|ATPF_YEAST	P05626	ATPF_YEAST	209	Inter	1	0
C_Lee_010916_ymitos_BS3_XL_A13_A15_7to9_Rep1.raw;	7338;	12524	826.446	76565.6	6+	3075	KGSVTSVQAVYVPADDLTDPAPATTFAHLDATTVLSR(1)-QLAKSVISR(4):0	null	6.59e-08	7.18111	4952.61	0.01744	3.52065	sp|P00830|ATPB_YEAST(334)-sp|P05626|ATPF_YEAST(209)	372	sp|P00830|ATPB_YEAST	P00830	ATPB_YEAST	334	sp|P05626|ATPF_YEAST	P05626	ATPF_YEAST	209	Inter	1	0
C_Lee_010916_ymitos_BS3_XL_A13_A15_7to9_Rep1.raw;	7376;	12568	991.53	129839	5+	3083	KGSVTSVQAVYVPADDLTDPAPATTFAHLDATTVLSR(1)-QLAKSVISR(4):0	null	7.1e-10	9.14874	4952.61	-0.00048	-0.096899	sp|P00830|ATPB_YEAST(334)-sp|P05626|ATPF_YEAST(209)	372	sp|P00830|ATPB_YEAST	P00830	ATPB_YEAST	334	sp|P05626|ATPF_YEAST	P05626	ATPF_YEAST	209	Inter	1	0
C_Lee_010916_ymitos_BS3_XL_A13_A15_7to9_Rep1.raw;	7451;	12653	991.93	130751	5+	3096	KGSVTSVQAVYVPADDLTDPAPATTFAHLDATTVLSR(1)-QLAKSVISR(4):0	null	1.48e-09	8.82974	4952.61	2.00267	404.121	sp|P00830|ATPB_YEAST(334)-sp|P05626|ATPF_YEAST(209)	372	sp|P00830|ATPB_YEAST	P00830	ATPB_YEAST	334	sp|P05626|ATPF_YEAST	P05626	ATPF_YEAST	209	Inter	1	0
C_Lee_010916_ymitos_BS3_XL_A13_A15_7to9_Rep1.raw;	7553;	12770	992.135	57158.7	5+	3116	KGSVTSVQAVYVPADDLTDPAPATTFAHLDATTVLSR(1)-QLAKSVISR(4):0	null	5.22e-05	4.28233	4952.61	3.02562	610.417	sp|P00830|ATPB_YEAST(334)-sp|P05626|ATPF_YEAST(209)	372	sp|P00830|ATPB_YEAST	P00830	ATPB_YEAST	334	sp|P05626|ATPF_YEAST	P05626	ATPF_YEAST	209	Inter	1	0
C_Lee_010916_ymitos_BS3_XL_A13_A15_7to9_Rep1.raw;	7701;	12945	621.833	79406.3	8+	3145	NDLQEQLPFIPKKSWSVVMQSK(12)-PMTELAIRLNDKDGIAYYK(12):0	24,M(Oxidation[M]);	0.0169	1.77211	4965.57	1.03606	208.563	sp|P25642|IMG2_YEAST(116)-sp|P38351|PAF1_YEAST(295)	1	sp|P25642|IMG2_YEAST	P25642	IMG2_YEAST	116	sp|P38351|PAF1_YEAST	P38351	PAF1_YEAST	295	Inter	1	0
C_Lee_010916_ymitos_BS3_XL_A13_A15_10_Rep2.raw;	1000;	2305	657.035	375370	7+	750	GSSARDDIEGSGDVKYHLGMNYQR(15)-KPNESIFSEFKGSSAR(11):0	20,M(Oxidation[M]);	2.62e-05	4.5817	4591.17	1.02878	223.979	sp|P20967|ODO1_YEAST(343)-sp|P20967|ODO1_YEAST(328)	13	sp|P20967|ODO1_YEAST	P20967	ODO1_YEAST	343	sp|P20967|ODO1_YEAST	P20967	ODO1_YEAST	328	Intra	0	0
C_Lee_010916_ymitos_BS3_XL_A13_A15_10_Rep2.raw;	10002;	11954	751.418	195352	5+	2222	TIALEKGISLKDVHGTGPR(6)-GRITKADIESYLEK(5):0	null	8.76e-09	8.0575	3751.05	1.00343	267.363	sp|P12695|ODP2_YEAST(187)-sp|P12695|ODP2_YEAST(205)	9	sp|P12695|ODP2_YEAST	P12695	ODP2_YEAST	187	sp|P12695|ODP2_YEAST	P12695	ODP2_YEAST	205	Intra	0	0
C_Lee_010916_ymitos_BS3_XL_A13_A15_10_Rep2.raw;	1002;	2307	575.032	230286	8+	750	GSSARDDIEGSGDVKYHLGMNYQR(15)-KPNESIFSEFKGSSAR(11):0	20,M(Oxidation[M]);	0.000344	3.46344	4591.17	1.02894	224.014	sp|P20967|ODO1_YEAST(343)-sp|P20967|ODO1_YEAST(328)	13	sp|P20967|ODO1_YEAST	P20967	ODO1_YEAST	343	sp|P20967|ODO1_YEAST	P20967	ODO1_YEAST	328	Intra	0	0
C_Lee_010916_ymitos_BS3_XL_A13_A15_10_Rep2.raw;	10415;	12394	904.896	36944	5+	2285	LLQEVASKTNEAAGDGTTSATVLGR(8)-GRNVLIEQPFGPPKITK(14):0	null	7.02e-09	8.15366	4519.43	0.01392	3.07934	sp|P19882|HSP60_YEAST(101)-sp|P19882|HSP60_YEAST(69)	140	sp|P19882|HSP60_YEAST	P19882	HSP60_YEAST	101	sp|P19882|HSP60_YEAST	P19882	HSP60_YEAST	69	Intra	0	0
C_Lee_010916_ymitos_BS3_XL_A13_A15_10_Rep2.raw;	10423;	12402	1131.12	151589	4+	2287	LLQEVASKTNEAAGDGTTSATVLGR(8)-GRNVLIEQPFGPPKITK(14):0	null	4.74e-11	10.3242	4519.43	1.00389	222.029	sp|P19882|HSP60_YEAST(101)-sp|P19882|HSP60_YEAST(69)	140	sp|P19882|HSP60_YEAST	P19882	HSP60_YEAST	101	sp|P19882|HSP60_YEAST	P19882	HSP60_YEAST	69	Intra	0	0
C_Lee_010916_ymitos_BS3_XL_A13_A15_10_Rep2.raw;	10472;	12455	563.335	60559	6+	2294	AQGEAKSAELIGEAIKK(6)-ALAKVGDGLLLIRR(4):0	null	3.75e-09	8.42597	3373.97	-0.00202	-0.598524	sp|P50085|PHB2_YEAST(250)-sp|P40961|PHB1_YEAST(232)	100	sp|P50085|PHB2_YEAST	P50085	PHB2_YEAST	250	sp|P40961|PHB1_YEAST	P40961	PHB1_YEAST	232	Inter	1	0
C_Lee_010916_ymitos_BS3_XL_A13_A15_10_Rep2.raw;	10486;	12470	676.001	259462	5+	2297	AQGEAKSAELIGEAIKK(6)-ALAKVGDGLLLIRR(4):0	null	4.12e-09	8.3851	3373.97	1.00321	297.161	sp|P50085|PHB2_YEAST(250)-sp|P40961|PHB1_YEAST(232)	100	sp|P50085|PHB2_YEAST	P50085	PHB2_YEAST	250	sp|P40961|PHB1_YEAST	P40961	PHB1_YEAST	232	Inter	1	0
C_Lee_010916_ymitos_BS3_XL_A13_A15_10_Rep2.raw;	10566;	12555	563.335	132124	6+	2309	AQGEAKSAELIGEAIKK(6)-ALAKVGDGLLLIRR(4):0	null	2.22e-10	9.65365	3373.97	-0.00052	-0.154075	sp|P50085|PHB2_YEAST(250)-sp|P40961|PHB1_YEAST(232)	100	sp|P50085|PHB2_YEAST	P50085	PHB2_YEAST	250	sp|P40961|PHB1_YEAST	P40961	PHB1_YEAST	232	Inter	1	0
C_Lee_010916_ymitos_BS3_XL_A13_A15_10_Rep2.raw;	10841;	12848	880.252	192214	5+	2350	SADGKYHIIDHEYDCVVIGAGGAGLR(5)-AAIAEEQILNKQR(11):0	15,C(Carbamidomethyl[C]);	5.01e-16	15.3002	4393.21	3.0135	685.317	sp|Q00711|SDHA_YEAST(45)-sp|P33421|SDH3_YEAST(70)	167	sp|Q00711|SDHA_YEAST	Q00711	SDHA_YEAST	45	sp|P33421|SDH3_YEAST	P33421	SDH3_YEAST	70	Inter	1	0
C_Lee_010916_ymitos_BS3_XL_A13_A15_10_Rep2.raw;	10851;	12859	879.649	307902	5+	2352	SADGKYHIIDHEYDCVVIGAGGAGLR(5)-AAIAEEQILNKQR(11):0	15,C(Carbamidomethyl[C]);	2.99e-13	12.5243	4393.21	-0.0047	-1.06959	sp|Q00711|SDHA_YEAST(45)-sp|P33421|SDH3_YEAST(70)	167	sp|Q00711|SDHA_YEAST	Q00711	SDHA_YEAST	45	sp|P33421|SDH3_YEAST	P33421	SDH3_YEAST	70	Inter	1	0
C_Lee_010916_ymitos_BS3_XL_A13_A15_10_Rep2.raw;	10860;	12869	1099.31	140691	4+	2353	SADGKYHIIDHEYDCVVIGAGGAGLR(5)-AAIAEEQILNKQR(11):0	15,C(Carbamidomethyl[C]);	1.81e-13	12.7423	4393.21	-0.00266	-0.605341	sp|Q00711|SDHA_YEAST(45)-sp|P33421|SDH3_YEAST(70)	167	sp|Q00711|SDHA_YEAST	Q00711	SDHA_YEAST	45	sp|P33421|SDH3_YEAST	P33421	SDH3_YEAST	70	Inter	1	0
C_Lee_010916_ymitos_BS3_XL_A13_A15_10_Rep2.raw;	10944;	12959	595.945	145518	5+	2365	IFASPLAKTIALEK(8)-GISLKDVHGTGPR(5):0	null	2.3e-13	12.6383	2974.69	0.00112	0.376383	sp|P12695|ODP2_YEAST(181)-sp|P12695|ODP2_YEAST(192)	92	sp|P12695|ODP2_YEAST	P12695	ODP2_YEAST	181	sp|P12695|ODP2_YEAST	P12695	ODP2_YEAST	192	Intra	0	0
C_Lee_010916_ymitos_BS3_XL_A13_A15_10_Rep2.raw;	10953;	12968	879.65	1341967	5+	2367	SADGKYHIIDHEYDCVVIGAGGAGLR(5)-AAIAEEQILNKQR(11):0	15,C(Carbamidomethyl[C]);	3.56e-14	13.4486	4393.21	0.00265	0.603065	sp|Q00711|SDHA_YEAST(45)-sp|P33421|SDH3_YEAST(70)	167	sp|Q00711|SDHA_YEAST	Q00711	SDHA_YEAST	45	sp|P33421|SDH3_YEAST	P33421	SDH3_YEAST	70	Inter	1	0
C_Lee_010916_ymitos_BS3_XL_A13_A15_10_Rep2.raw;	10954;	12969	1099.31	349272	4+	2367	SADGKYHIIDHEYDCVVIGAGGAGLR(5)-AAIAEEQILNKQR(11):0	15,C(Carbamidomethyl[C]);	2.04e-14	13.6904	4393.21	0.00078	0.177506	sp|Q00711|SDHA_YEAST(45)-sp|P33421|SDH3_YEAST(70)	167	sp|Q00711|SDHA_YEAST	Q00711	SDHA_YEAST	45	sp|P33421|SDH3_YEAST	P33421	SDH3_YEAST	70	Inter	1	0
C_Lee_010916_ymitos_BS3_XL_A13_A15_10_Rep2.raw;	10986;	13003	726.99	78175.3	5+	2371	AEGEAESAEFISKALAK(13)-AQGEAKSAELIGEAIKK(6):0	null	9.78e-08	7.00966	3629.9	0.01005	2.76789	sp|P40961|PHB1_YEAST(228)-sp|P50085|PHB2_YEAST(250)	36	sp|P40961|PHB1_YEAST	P40961	PHB1_YEAST	228	sp|P50085|PHB2_YEAST	P50085	PHB2_YEAST	250	Inter	1	0
C_Lee_010916_ymitos_BS3_XL_A13_A15_10_Rep2.raw;	11038;	13059	595.945	602508	5+	2379	IFASPLAKTIALEK(8)-GISLKDVHGTGPR(5):0	null	2.71e-11	10.567	2974.69	0.00172	0.578016	sp|P12695|ODP2_YEAST(181)-sp|P12695|ODP2_YEAST(192)	92	sp|P12695|ODP2_YEAST	P12695	ODP2_YEAST	181	sp|P12695|ODP2_YEAST	P12695	ODP2_YEAST	192	Intra	0	0
C_Lee_010916_ymitos_BS3_XL_A13_A15_10_Rep2.raw;	11358;	13400	726.626	1.14995e+06	5+	2426	RSVHEPVQTGLKAVDALVPIGR(12)-AQVKAPGILPR(4):0	null	1.1e-10	9.95861	3628.09	0.00141	0.388526	sp|P07251|ATPA_YEAST(188)-sp|P07251|ATPA_YEAST(169)	165	sp|P07251|ATPA_YEAST	P07251	ATPA_YEAST	188	sp|P07251|ATPA_YEAST	P07251	ATPA_YEAST	169	Intra	0	0
C_Lee_010916_ymitos_BS3_XL_A13_A15_10_Rep2.raw;	11359;	13401	908.03	274869	4+	2426	RSVHEPVQTGLKAVDALVPIGR(12)-AQVKAPGILPR(4):0	null	6.13e-10	9.21254	3628.09	-0.00313	-0.862473	sp|P07251|ATPA_YEAST(188)-sp|P07251|ATPA_YEAST(169)	165	sp|P07251|ATPA_YEAST	P07251	ATPA_YEAST	188	sp|P07251|ATPA_YEAST	P07251	ATPA_YEAST	169	Intra	0	0
C_Lee_010916_ymitos_BS3_XL_A13_A15_10_Rep2.raw;	11384;	13427	605.689	128935	6+	2429	RSVHEPVQTGLKAVDALVPIGR(12)-AQVKAPGILPR(4):0	null	1.8e-11	10.7447	3628.09	-0.00338	-0.931361	sp|P07251|ATPA_YEAST(188)-sp|P07251|ATPA_YEAST(169)	165	sp|P07251|ATPA_YEAST	P07251	ATPA_YEAST	188	sp|P07251|ATPA_YEAST	P07251	ATPA_YEAST	169	Intra	0	0
C_Lee_010916_ymitos_BS3_XL_A13_A15_10_Rep2.raw;	11397;	13441	736.577	100398	6+	2431	RSVHEPVQTGLKAVDALVPIGR(12)-VVDALGNPIDGKGPIDAAGR(12):0	null	2.73e-12	11.5638	4413.41	0.00255	0.577652	sp|P07251|ATPA_YEAST(188)-sp|P07251|ATPA_YEAST(155)	72	sp|P07251|ATPA_YEAST	P07251	ATPA_YEAST	188	sp|P07251|ATPA_YEAST	P07251	ATPA_YEAST	155	Intra	0	0
C_Lee_010916_ymitos_BS3_XL_A13_A15_10_Rep2.raw;	11398;	13442	883.89	284297	5+	2431	RSVHEPVQTGLKAVDALVPIGR(12)-VVDALGNPIDGKGPIDAAGR(12):0	null	5.2e-11	10.284	4413.41	0.99883	226.214	sp|P07251|ATPA_YEAST(188)-sp|P07251|ATPA_YEAST(155)	72	sp|P07251|ATPA_YEAST	P07251	ATPA_YEAST	188	sp|P07251|ATPA_YEAST	P07251	ATPA_YEAST	155	Intra	0	0
C_Lee_010916_ymitos_BS3_XL_A13_A15_10_Rep2.raw;	11444;	13491	631.782	232761	7+	2438	RSVHEPVQTGLKAVDALVPIGR(12)-VVDALGNPIDGKGPIDAAGR(12):0	null	3.43e-10	9.46471	4413.41	2.00695	454.428	sp|P07251|ATPA_YEAST(188)-sp|P07251|ATPA_YEAST(155)	72	sp|P07251|ATPA_YEAST	P07251	ATPA_YEAST	188	sp|P07251|ATPA_YEAST	P07251	ATPA_YEAST	155	Intra	0	0
C_Lee_010916_ymitos_BS3_XL_A13_A15_10_Rep2.raw;	11499;	13550	736.911	531841	6+	2446	RSVHEPVQTGLKAVDALVPIGR(12)-VVDALGNPIDGKGPIDAAGR(12):0	null	4.87e-07	6.31247	4413.41	2.00865	454.813	sp|P07251|ATPA_YEAST(188)-sp|P07251|ATPA_YEAST(155)	72	sp|P07251|ATPA_YEAST	P07251	ATPA_YEAST	188	sp|P07251|ATPA_YEAST	P07251	ATPA_YEAST	155	Intra	0	0
C_Lee_010916_ymitos_BS3_XL_A13_A15_10_Rep2.raw;	11565;	13621	980.119	72306.6	5+	2456	AITRPAKQIIENAGEEGSVIIGK(7)-AIFTESVKNVAAGCNPMDLRR(8):0	37,C(Carbamidomethyl[C]);40,M(Oxidation[M]);	1.07e-10	9.97062	4895.56	-0.00395	-0.806688	sp|P19882|HSP60_YEAST(474)-sp|P19882|HSP60_YEAST(126)	91	sp|P19882|HSP60_YEAST	P19882	HSP60_YEAST	474	sp|P19882|HSP60_YEAST	P19882	HSP60_YEAST	126	Intra	0	0
C_Lee_010916_ymitos_BS3_XL_A13_A15_10_Rep2.raw;	11585;	13642	816.934	88305.4	6+	2459	AITRPAKQIIENAGEEGSVIIGK(7)-AIFTESVKNVAAGCNPMDLRR(8):0	37,C(Carbamidomethyl[C]);40,M(Oxidation[M]);	3.05e-08	7.5157	4895.56	-0.00088	-0.179718	sp|P19882|HSP60_YEAST(474)-sp|P19882|HSP60_YEAST(126)	91	sp|P19882|HSP60_YEAST	P19882	HSP60_YEAST	474	sp|P19882|HSP60_YEAST	P19882	HSP60_YEAST	126	Intra	0	0
C_Lee_010916_ymitos_BS3_XL_A13_A15_10_Rep2.raw;	11588;	13645	926.097	80060.7	5+	2459	IKGVSDEANLNETGRVLAVGDGIAR(2)-VVDALGNPIDGKGPIDAAGR(12):0	null	3.98e-11	10.4001	4625.44	0.00532	1.14991	sp|P07251|ATPA_YEAST(54)-sp|P07251|ATPA_YEAST(155)	1	sp|P07251|ATPA_YEAST	P07251	ATPA_YEAST	54	sp|P07251|ATPA_YEAST	P07251	ATPA_YEAST	155	Intra	0	0
C_Lee_010916_ymitos_BS3_XL_A13_A15_10_Rep2.raw;	11660;	13722	980.521	1.2213e+06	5+	2470	AITRPAKQIIENAGEEGSVIIGK(7)-AIFTESVKNVAAGCNPMDLRR(8):0	37,C(Carbamidomethyl[C]);40,M(Oxidation[M]);	1.05e-11	10.9788	4895.56	2.00715	409.741	sp|P19882|HSP60_YEAST(474)-sp|P19882|HSP60_YEAST(126)	91	sp|P19882|HSP60_YEAST	P19882	HSP60_YEAST	474	sp|P19882|HSP60_YEAST	P19882	HSP60_YEAST	126	Intra	0	0
C_Lee_010916_ymitos_BS3_XL_A13_A15_10_Rep2.raw;	11721;	13787	857.866	170228	5+	2479	QASVIRAEGEAESAEFISKALAK(19)-AQGEAKSAELIGEAIKK(6):0	null	3.04e-06	5.51713	4284.29	0.0068	1.58682	sp|P40961|PHB1_YEAST(228)-sp|P50085|PHB2_YEAST(250)	36	sp|P40961|PHB1_YEAST	P40961	PHB1_YEAST	228	sp|P50085|PHB2_YEAST	P50085	PHB2_YEAST	250	Inter	1	0
C_Lee_010916_ymitos_BS3_XL_A13_A15_10_Rep2.raw;	11753;	13821	980.519	282603	5+	2484	AITRPAKQIIENAGEEGSVIIGK(7)-AIFTESVKNVAAGCNPMDLRR(8):0	37,C(Carbamidomethyl[C]);40,M(Oxidation[M]);	5.85e-07	6.23284	4895.56	1.99435	407.129	sp|P19882|HSP60_YEAST(474)-sp|P19882|HSP60_YEAST(126)	91	sp|P19882|HSP60_YEAST	P19882	HSP60_YEAST	474	sp|P19882|HSP60_YEAST	P19882	HSP60_YEAST	126	Intra	0	0
C_Lee_010916_ymitos_BS3_XL_A13_A15_10_Rep2.raw;	11981;	14064	1118.36	118524	4+	2518	NTTIPTKKSQIFSTAAAGQTSVEIR(7)-QATKDAGQIVGLNVLR(4):0	null	1.51e-10	9.82102	4468.43	0.99277	222.075	sp|P0CS90|HSP77_YEAST(444)-sp|P0CS90|HSP77_YEAST(183)	2	sp|P0CS90|HSP77_YEAST	P0CS90	HSP77_YEAST	444	sp|P0CS90|HSP77_YEAST	P0CS90	HSP77_YEAST	183	Intra	0	0
C_Lee_010916_ymitos_BS3_XL_A13_A15_10_Rep2.raw;	12013;	14098	996.343	153494	5+	2523	LLQEVASKTNEAAGDGTTSATVLGR(8)-NVLIEQPFGPPKITKDGVTVAK(12):0	null	6.74e-11	10.1713	4976.67	0.00602	1.2094	sp|P19882|HSP60_YEAST(101)-sp|P19882|HSP60_YEAST(69)	140	sp|P19882|HSP60_YEAST	P19882	HSP60_YEAST	101	sp|P19882|HSP60_YEAST	P19882	HSP60_YEAST	69	Intra	0	0
C_Lee_010916_ymitos_BS3_XL_A13_A15_10_Rep2.raw;	12047;	14134	1246.18	607398	4+	2528	LLQEVASKTNEAAGDGTTSATVLGR(8)-NVLIEQPFGPPKITKDGVTVAK(12):0	null	2.18e-14	13.6615	4976.67	4.01197	805.343	sp|P19882|HSP60_YEAST(101)-sp|P19882|HSP60_YEAST(69)	140	sp|P19882|HSP60_YEAST	P19882	HSP60_YEAST	101	sp|P19882|HSP60_YEAST	P19882	HSP60_YEAST	69	Intra	0	0
C_Lee_010916_ymitos_BS3_XL_A13_A15_10_Rep2.raw;	12099;	14190	996.342	1.81908e+06	5+	2535	LLQEVASKTNEAAGDGTTSATVLGR(8)-NVLIEQPFGPPKITKDGVTVAK(12):0	null	9.41e-15	14.0264	4976.67	0.00452	0.908053	sp|P19882|HSP60_YEAST(101)-sp|P19882|HSP60_YEAST(69)	140	sp|P19882|HSP60_YEAST	P19882	HSP60_YEAST	101	sp|P19882|HSP60_YEAST	P19882	HSP60_YEAST	69	Intra	0	0
C_Lee_010916_ymitos_BS3_XL_A13_A15_10_Rep2.raw;	12120;	14212	720.57	105001	5+	2538	ANEFGIKLEDVSITHMTFGPEFTK(7)-KELSTR(1):0	16,M(Oxidation[M]);	7.33e-11	10.1349	3596.81	1.00595	279.522	sp|P40961|PHB1_YEAST(166)-sp|P40961|PHB1_YEAST(154)	29	sp|P40961|PHB1_YEAST	P40961	PHB1_YEAST	166	sp|P40961|PHB1_YEAST	P40961	PHB1_YEAST	154	Intra	0	0
C_Lee_010916_ymitos_BS3_XL_A13_A15_10_Rep2.raw;	12129;	14222	1245.43	697290	4+	2540	LLQEVASKTNEAAGDGTTSATVLGR(8)-NVLIEQPFGPPKITKDGVTVAK(15):0	null	2.72e-14	13.5654	4976.67	1.00269	201.397	sp|P19882|HSP60_YEAST(101)-sp|P19882|HSP60_YEAST(72)	83	sp|P19882|HSP60_YEAST	P19882	HSP60_YEAST	101	sp|P19882|HSP60_YEAST	P19882	HSP60_YEAST	72	Intra	0	0
C_Lee_010916_ymitos_BS3_XL_A13_A15_10_Rep2.raw;	12204;	14302	619.833	430771	6+	2552	FEEAVDRNEKELLSTVMR(10)-KAIAIGEFDTAKK(12):0	17,M(Oxidation[M]);	1.93e-06	5.71444	3709.92	3.03304	816.658	sp|P16547|OM45_YEAST(152)-sp|P16547|OM45_YEAST(140)	47	sp|P16547|OM45_YEAST	P16547	OM45_YEAST	152	sp|P16547|OM45_YEAST	P16547	OM45_YEAST	140	Intra	0	0
C_Lee_010916_ymitos_BS3_XL_A13_A15_10_Rep2.raw;	12225;	14324	1245.43	252061	4+	2555	LLQEVASKTNEAAGDGTTSATVLGR(8)-NVLIEQPFGPPKITKDGVTVAK(15):0	null	1.99e-09	8.70115	4976.67	1.00025	200.907	sp|P19882|HSP60_YEAST(101)-sp|P19882|HSP60_YEAST(72)	83	sp|P19882|HSP60_YEAST	P19882	HSP60_YEAST	101	sp|P19882|HSP60_YEAST	P19882	HSP60_YEAST	72	Intra	0	0
C_Lee_010916_ymitos_BS3_XL_A13_A15_10_Rep2.raw;	12260;	14361	943.287	438470	5+	2560	IGRIEFELYDNVVPKTAENFR(15)-ALCTGEKGWGYKGVPFHR(7):0	24,C(Carbamidomethyl[C]);	2.46e-06	5.60906	4709.39	2.01158	426.869	sp|P25719|CYPC_YEAST(49)-sp|P25719|CYPC_YEAST(62)	182	sp|P25719|CYPC_YEAST	P25719	CYPC_YEAST	49	sp|P25719|CYPC_YEAST	P25719	CYPC_YEAST	62	Intra	0	0
C_Lee_010916_ymitos_BS3_XL_A13_A15_10_Rep2.raw;	12269;	14371	674.207	678531	7+	2562	IGRIEFELYDNVVPKTAENFR(15)-ALCTGEKGWGYKGVPFHR(7):0	24,C(Carbamidomethyl[C]);	3.05e-16	15.5157	4709.39	3.00971	638.543	sp|P25719|CYPC_YEAST(49)-sp|P25719|CYPC_YEAST(62)	182	sp|P25719|CYPC_YEAST	P25719	CYPC_YEAST	49	sp|P25719|CYPC_YEAST	P25719	CYPC_YEAST	62	Intra	0	0
C_Lee_010916_ymitos_BS3_XL_A13_A15_10_Rep2.raw;	12291;	14395	619.332	135358	6+	2565	FEEAVDRNEKELLSTVMR(10)-KAIAIGEFDTAKK(12):0	17,M(Oxidation[M]);	1.14e-08	7.9431	3709.92	0.0232	6.25176	sp|P16547|OM45_YEAST(152)-sp|P16547|OM45_YEAST(140)	47	sp|P16547|OM45_YEAST	P16547	OM45_YEAST	152	sp|P16547|OM45_YEAST	P16547	OM45_YEAST	140	Intra	0	0
C_Lee_010916_ymitos_BS3_XL_A13_A15_10_Rep2.raw;	12308;	14413	996.342	119092	5+	2567	LLQEVASKTNEAAGDGTTSATVLGR(8)-NVLIEQPFGPPKITKDGVTVAK(15):0	null	6.03e-07	6.21968	4976.67	0.00357	0.717201	sp|P19882|HSP60_YEAST(101)-sp|P19882|HSP60_YEAST(72)	83	sp|P19882|HSP60_YEAST	P19882	HSP60_YEAST	101	sp|P19882|HSP60_YEAST	P19882	HSP60_YEAST	72	Intra	0	0
C_Lee_010916_ymitos_BS3_XL_A13_A15_10_Rep2.raw;	12336;	14443	619.498	108579	6+	2572	FEEAVDRNEKELLSTVMR(10)-KAIAIGEFDTAKK(12):0	17,M(Oxidation[M]);	5.02e-07	6.2993	3709.92	1.02364	275.768	sp|P16547|OM45_YEAST(152)-sp|P16547|OM45_YEAST(140)	47	sp|P16547|OM45_YEAST	P16547	OM45_YEAST	152	sp|P16547|OM45_YEAST	P16547	OM45_YEAST	140	Intra	0	0
C_Lee_010916_ymitos_BS3_XL_A13_A15_10_Rep2.raw;	12369;	14477	785.903	223443	6+	2576	IGRIEFELYDNVVPKTAENFR(15)-ALCTGEKGWGYKGVPFHR(7):0	24,C(Carbamidomethyl[C]);	1.67e-10	9.77728	4709.39	-0.01067	-2.26521	sp|P25719|CYPC_YEAST(49)-sp|P25719|CYPC_YEAST(62)	182	sp|P25719|CYPC_YEAST	P25719	CYPC_YEAST	49	sp|P25719|CYPC_YEAST	P25719	CYPC_YEAST	62	Intra	0	0
C_Lee_010916_ymitos_BS3_XL_A13_A15_10_Rep2.raw;	12370;	14478	673.777	125975	7+	2576	IGRIEFELYDNVVPKTAENFR(15)-ALCTGEKGWGYKGVPFHR(7):0	24,C(Carbamidomethyl[C]);	1.05e-09	8.97881	4709.39	0.00321	0.681471	sp|P25719|CYPC_YEAST(49)-sp|P25719|CYPC_YEAST(62)	182	sp|P25719|CYPC_YEAST	P25719	CYPC_YEAST	49	sp|P25719|CYPC_YEAST	P25719	CYPC_YEAST	62	Intra	0	0
C_Lee_010916_ymitos_BS3_XL_A13_A15_10_Rep2.raw;	12399;	14509	933.886	694515	5+	2580	MDPNQQPEKPALEQFGTNLTKLAR(21)-DGKLDPVIGRDEEIAR(3):0	1,M(Oxidation[M]);	5.45e-08	7.2636	4661.38	3.01991	647.299	sp|P33416|HSP78_YEAST(107)-sp|P33416|HSP78_YEAST(113)	27	sp|P33416|HSP78_YEAST	P33416	HSP78_YEAST	107	sp|P33416|HSP78_YEAST	P33416	HSP78_YEAST	113	Intra	0	0
C_Lee_010916_ymitos_BS3_XL_A13_A15_10_Rep2.raw;	12416;	14527	864.457	798794	5+	2582	DSKVNQNLLEDHSFINYKQNVETLDIVR(3)-GKIADFAK(2):0	null	1.15e-07	6.9393	4317.23	0.02169	5.02286	sp|P19414|ACON_YEAST(27)-sp|P19414|ACON_YEAST(310)	172	sp|P19414|ACON_YEAST	P19414	ACON_YEAST	27	sp|P19414|ACON_YEAST	P19414	ACON_YEAST	310	Intra	0	0
C_Lee_010916_ymitos_BS3_XL_A13_A15_10_Rep2.raw;	12482;	14597	864.455	831108	5+	2592	DSKVNQNLLEDHSFINYKQNVETLDIVR(3)-GKIADFAK(2):0	null	1.94e-08	7.7122	4317.23	0.00949	2.19765	sp|P19414|ACON_YEAST(27)-sp|P19414|ACON_YEAST(310)	172	sp|P19414|ACON_YEAST	P19414	ACON_YEAST	27	sp|P19414|ACON_YEAST	P19414	ACON_YEAST	310	Intra	0	0
C_Lee_010916_ymitos_BS3_XL_A13_A15_10_Rep2.raw;	12510;	14627	720.88	893086	6+	2596	DSKVNQNLLEDHSFINYKQNVETLDIVR(3)-GKIADFAK(2):0	null	2.66e-09	8.57512	4317.23	2.00693	464.541	sp|P19414|ACON_YEAST(27)-sp|P19414|ACON_YEAST(310)	172	sp|P19414|ACON_YEAST	P19414	ACON_YEAST	27	sp|P19414|ACON_YEAST	P19414	ACON_YEAST	310	Intra	0	0
C_Lee_010916_ymitos_BS3_XL_A13_A15_10_Rep2.raw;	12564;	14685	996.34	76059.2	5+	2604	LLQEVASKTNEAAGDGTTSATVLGR(8)-NVLIEQPFGPPKITKDGVTVAK(15):0	null	1.22e-07	6.91364	4976.67	-0.00708	-1.42235	sp|P19882|HSP60_YEAST(101)-sp|P19882|HSP60_YEAST(72)	83	sp|P19882|HSP60_YEAST	P19882	HSP60_YEAST	101	sp|P19882|HSP60_YEAST	P19882	HSP60_YEAST	72	Intra	0	0
C_Lee_010916_ymitos_BS3_XL_A13_A15_10_Rep2.raw;	12582;	14704	864.854	268516	5+	2606	DSKVNQNLLEDHSFINYKQNVETLDIVR(3)-GKIADFAK(2):0	null	2.11e-07	6.67572	4317.23	2.00779	464.74	sp|P19414|ACON_YEAST(27)-sp|P19414|ACON_YEAST(310)	172	sp|P19414|ACON_YEAST	P19414	ACON_YEAST	27	sp|P19414|ACON_YEAST	P19414	ACON_YEAST	310	Intra	0	0
C_Lee_010916_ymitos_BS3_XL_A13_A15_10_Rep2.raw;	12658;	14786	1245.68	108199	4+	2618	LLQEVASKTNEAAGDGTTSATVLGR(8)-NVLIEQPFGPPKITKDGVTVAK(15):0	null	2.8e-13	12.5528	4976.67	2.00661	402.959	sp|P19882|HSP60_YEAST(101)-sp|P19882|HSP60_YEAST(72)	83	sp|P19882|HSP60_YEAST	P19882	HSP60_YEAST	101	sp|P19882|HSP60_YEAST	P19882	HSP60_YEAST	72	Intra	0	0
C_Lee_010916_ymitos_BS3_XL_A13_A15_10_Rep2.raw;	12667;	14795	996.942	273928	5+	2619	LLQEVASKTNEAAGDGTTSATVLGR(8)-NVLIEQPFGPPKITKDGVTVAK(15):0	null	1.74e-10	9.75945	4976.67	3.00467	603.265	sp|P19882|HSP60_YEAST(101)-sp|P19882|HSP60_YEAST(72)	83	sp|P19882|HSP60_YEAST	P19882	HSP60_YEAST	101	sp|P19882|HSP60_YEAST	P19882	HSP60_YEAST	72	Intra	0	0
C_Lee_010916_ymitos_BS3_XL_A13_A15_10_Rep2.raw;	12750;	14884	996.342	750585	5+	2632	LLQEVASKTNEAAGDGTTSATVLGR(8)-NVLIEQPFGPPKITKDGVTVAK(15):0	null	4.25e-10	9.37161	4976.67	0.00512	1.02859	sp|P19882|HSP60_YEAST(101)-sp|P19882|HSP60_YEAST(72)	83	sp|P19882|HSP60_YEAST	P19882	HSP60_YEAST	101	sp|P19882|HSP60_YEAST	P19882	HSP60_YEAST	72	Intra	0	0
C_Lee_010916_ymitos_BS3_XL_A13_A15_10_Rep2.raw;	12751;	14885	1245.18	351042	4+	2632	LLQEVASKTNEAAGDGTTSATVLGR(8)-NVLIEQPFGPPKITKDGVTVAK(15):0	null	2.06e-13	12.6861	4976.67	0.00317	0.636843	sp|P19882|HSP60_YEAST(101)-sp|P19882|HSP60_YEAST(72)	83	sp|P19882|HSP60_YEAST	P19882	HSP60_YEAST	101	sp|P19882|HSP60_YEAST	P19882	HSP60_YEAST	72	Intra	0	0
C_Lee_010916_ymitos_BS3_XL_A13_A15_10_Rep2.raw;	12801;	14938	775.907	252400	6+	2639	MDPNQQPEKPALEQFGTNLTKLAR(21)-DGKLDPVIGRDEEIAR(3):0	null	7.17e-09	8.14448	4645.38	4.01486	863.336	sp|P33416|HSP78_YEAST(107)-sp|P33416|HSP78_YEAST(113)	27	sp|P33416|HSP78_YEAST	P33416	HSP78_YEAST	107	sp|P33416|HSP78_YEAST	P33416	HSP78_YEAST	113	Intra	0	0
C_Lee_010916_ymitos_BS3_XL_A13_A15_10_Rep2.raw;	12830;	14969	930.081	127978	5+	2644	MDPNQQPEKPALEQFGTNLTKLAR(21)-DGKLDPVIGRDEEIAR(3):0	null	2.5e-07	6.60206	4645.38	-0.01288	-2.77205	sp|P33416|HSP78_YEAST(107)-sp|P33416|HSP78_YEAST(113)	27	sp|P33416|HSP78_YEAST	P33416	HSP78_YEAST	107	sp|P33416|HSP78_YEAST	P33416	HSP78_YEAST	113	Intra	0	0
C_Lee_010916_ymitos_BS3_XL_A13_A15_10_Rep2.raw;	12841;	14981	996.943	566211	5+	2646	LLQEVASKTNEAAGDGTTSATVLGR(8)-NVLIEQPFGPPKITKDGVTVAK(15):0	null	6.84e-07	6.16494	4976.67	3.00652	603.636	sp|P19882|HSP60_YEAST(101)-sp|P19882|HSP60_YEAST(72)	83	sp|P19882|HSP60_YEAST	P19882	HSP60_YEAST	101	sp|P19882|HSP60_YEAST	P19882	HSP60_YEAST	72	Intra	0	0
C_Lee_010916_ymitos_BS3_XL_A13_A15_10_Rep2.raw;	12842;	14982	775.571	393897	6+	2646	MDPNQQPEKPALEQFGTNLTKLAR(21)-DGKLDPVIGRDEEIAR(3):0	null	4.85e-10	9.31426	4645.38	2.00174	430.631	sp|P33416|HSP78_YEAST(107)-sp|P33416|HSP78_YEAST(113)	27	sp|P33416|HSP78_YEAST	P33416	HSP78_YEAST	107	sp|P33416|HSP78_YEAST	P33416	HSP78_YEAST	113	Intra	0	0
C_Lee_010916_ymitos_BS3_XL_A13_A15_10_Rep2.raw;	12863;	15005	1245.43	74466.9	4+	2649	LLQEVASKTNEAAGDGTTSATVLGR(8)-NVLIEQPFGPPKITKDGVTVAK(15):0	null	3.18e-11	10.4976	4976.67	1.01049	202.963	sp|P19882|HSP60_YEAST(101)-sp|P19882|HSP60_YEAST(72)	83	sp|P19882|HSP60_YEAST	P19882	HSP60_YEAST	101	sp|P19882|HSP60_YEAST	P19882	HSP60_YEAST	72	Intra	0	0
C_Lee_010916_ymitos_BS3_XL_A13_A15_10_Rep2.raw;	12885;	15028	878.244	283972	5+	2653	IEFELYDNVVPKTAENFR(12)-ALCTGEKGWGYKGVPFHR(7):0	21,C(Carbamidomethyl[C]);	1.37e-11	10.8633	4383.18	3.00521	684.996	sp|P25719|CYPC_YEAST(49)-sp|P25719|CYPC_YEAST(62)	182	sp|P25719|CYPC_YEAST	P25719	CYPC_YEAST	49	sp|P25719|CYPC_YEAST	P25719	CYPC_YEAST	62	Intra	0	0
C_Lee_010916_ymitos_BS3_XL_A13_A15_10_Rep2.raw;	12992;	15142	1077.58	651645	4+	2669	LLQEVASKTNEAAGDGTTSATVLGR(8)-NVLIEQPFGPPKITK(12):0	null	4.35e-13	12.3615	4306.31	0.00094	0.218233	sp|P19882|HSP60_YEAST(101)-sp|P19882|HSP60_YEAST(69)	140	sp|P19882|HSP60_YEAST	P19882	HSP60_YEAST	101	sp|P19882|HSP60_YEAST	P19882	HSP60_YEAST	69	Intra	0	0
C_Lee_010916_ymitos_BS3_XL_A13_A15_10_Rep2.raw;	13085;	15242	1077.83	119007	4+	2684	LLQEVASKTNEAAGDGTTSATVLGR(8)-NVLIEQPFGPPKITK(12):0	null	2.91e-08	7.53611	4306.31	0.9985	231.761	sp|P19882|HSP60_YEAST(101)-sp|P19882|HSP60_YEAST(69)	140	sp|P19882|HSP60_YEAST	P19882	HSP60_YEAST	101	sp|P19882|HSP60_YEAST	P19882	HSP60_YEAST	69	Intra	0	0
C_Lee_010916_ymitos_BS3_XL_A13_A15_10_Rep2.raw;	13112;	15271	805.475	193510	4+	2688	AQGEAKSAELIGEAIKK(6)-ALAKVGDGLLLIR(4):0	null	1.18e-13	12.9281	3217.86	0.00502	1.55955	sp|P50085|PHB2_YEAST(250)-sp|P40961|PHB1_YEAST(232)	100	sp|P50085|PHB2_YEAST	P50085	PHB2_YEAST	250	sp|P40961|PHB1_YEAST	P40961	PHB1_YEAST	232	Inter	1	0
C_Lee_010916_ymitos_BS3_XL_A13_A15_10_Rep2.raw;	13118;	15277	644.581	110762	5+	2689	AQGEAKSAELIGEAIKK(6)-ALAKVGDGLLLIR(4):0	null	5.64e-09	8.24872	3217.86	0.00257	0.798416	sp|P50085|PHB2_YEAST(250)-sp|P40961|PHB1_YEAST(232)	100	sp|P50085|PHB2_YEAST	P50085	PHB2_YEAST	250	sp|P40961|PHB1_YEAST	P40961	PHB1_YEAST	232	Inter	1	0
C_Lee_010916_ymitos_BS3_XL_A13_A15_10_Rep2.raw;	13194;	15358	644.58	837567	5+	2701	AQGEAKSAELIGEAIKK(6)-ALAKVGDGLLLIR(4):0	null	6.27e-13	12.2027	3217.86	-0.00018	-0.05592	sp|P50085|PHB2_YEAST(250)-sp|P40961|PHB1_YEAST(232)	100	sp|P50085|PHB2_YEAST	P50085	PHB2_YEAST	250	sp|P40961|PHB1_YEAST	P40961	PHB1_YEAST	232	Inter	1	0
C_Lee_010916_ymitos_BS3_XL_A13_A15_10_Rep2.raw;	13195;	15359	805.474	751931	4+	2701	AQGEAKSAELIGEAIKK(6)-ALAKVGDGLLLIR(4):0	null	9.94e-13	12.0026	3217.86	0.00062	0.192614	sp|P50085|PHB2_YEAST(250)-sp|P40961|PHB1_YEAST(232)	100	sp|P50085|PHB2_YEAST	P50085	PHB2_YEAST	250	sp|P40961|PHB1_YEAST	P40961	PHB1_YEAST	232	Inter	1	0
C_Lee_010916_ymitos_BS3_XL_A13_A15_10_Rep2.raw;	13297;	15467	804.812	400276	5+	2717	IGRIEFELYDNVVPKTAENFR(15)-ALCTGEKGWGYK(7):0	24,C(Carbamidomethyl[C]);	1.06e-06	5.97469	4016.01	3.00959	748.648	sp|P25719|CYPC_YEAST(49)-sp|P25719|CYPC_YEAST(62)	182	sp|P25719|CYPC_YEAST	P25719	CYPC_YEAST	49	sp|P25719|CYPC_YEAST	P25719	CYPC_YEAST	62	Intra	0	0
C_Lee_010916_ymitos_BS3_XL_A13_A15_10_Rep2.raw;	1336;	2666	938.228	65336.3	4+	807	ALLNNSHLFHQMHTEAQKR(18)-AKTNQDTEGFVK(2):0	null	2.08e-22	21.6819	3748.87	0.01019	2.71741	sp|P09624|DLDH_YEAST(92)-sp|P09624|DLDH_YEAST(421)	78	sp|P09624|DLDH_YEAST	P09624	DLDH_YEAST	92	sp|P09624|DLDH_YEAST	P09624	DLDH_YEAST	421	Intra	0	0
C_Lee_010916_ymitos_BS3_XL_A13_A15_10_Rep2.raw;	1338;	2668	751.385	169683	5+	807	ALLNNSHLFHQMHTEAQKR(18)-AKTNQDTEGFVK(2):0	null	5.35e-09	8.27165	3748.87	3.01195	802.567	sp|P09624|DLDH_YEAST(92)-sp|P09624|DLDH_YEAST(421)	78	sp|P09624|DLDH_YEAST	P09624	DLDH_YEAST	92	sp|P09624|DLDH_YEAST	P09624	DLDH_YEAST	421	Intra	0	0
C_Lee_010916_ymitos_BS3_XL_A13_A15_10_Rep2.raw;	13394;	15571	852.469	87340.4	5+	2732	SVHEPVQTGLKAVDALVPIGR(11)-VVDALGNPIDGKGPIDAAGR(12):0	null	1.12e-08	7.95078	4257.31	-0.00366	-0.859495	sp|P07251|ATPA_YEAST(188)-sp|P07251|ATPA_YEAST(155)	72	sp|P07251|ATPA_YEAST	P07251	ATPA_YEAST	188	sp|P07251|ATPA_YEAST	P07251	ATPA_YEAST	155	Intra	0	0
C_Lee_010916_ymitos_BS3_XL_A13_A15_10_Rep2.raw;	13397;	15574	949.702	217877	5+	2732	AITRPAKQIIENAGEEGSVIIGK(7)-AIFTESVKNVAAGCNPMDLR(8):0	37,C(Carbamidomethyl[C]);40,M(Oxidation[M]);	2.47e-10	9.6073	4739.46	4.01036	845.269	sp|P19882|HSP60_YEAST(474)-sp|P19882|HSP60_YEAST(126)	91	sp|P19882|HSP60_YEAST	P19882	HSP60_YEAST	474	sp|P19882|HSP60_YEAST	P19882	HSP60_YEAST	126	Intra	0	0
C_Lee_010916_ymitos_BS3_XL_A13_A15_10_Rep2.raw;	13401;	15579	985.952	475441	5+	2733	AITRPAKQIIENAGEEGSVIIGK(7)-AITRPAKQIIENAGEEGSVIIGK(7):0	null	1.7e-10	9.76955	4924.72	0.00113	0.229408	sp|P19882|HSP60_YEAST(474)-sp|P19882|HSP60_YEAST(474)	101	sp|P19882|HSP60_YEAST	P19882	HSP60_YEAST	474	sp|P19882|HSP60_YEAST	P19882	HSP60_YEAST	474	Intra	0	1
C_Lee_010916_ymitos_BS3_XL_A13_A15_10_Rep2.raw;	13409;	15587	977.522	289059	5+	2734	AITRPAKQIIENAGEEGSVIIGK(7)-AIFTESVKNVAAGCNPMDLRR(8):0	37,C(Carbamidomethyl[C]);	5.85e-11	10.2328	4879.57	3.00606	615.544	sp|P19882|HSP60_YEAST(474)-sp|P19882|HSP60_YEAST(126)	91	sp|P19882|HSP60_YEAST	P19882	HSP60_YEAST	474	sp|P19882|HSP60_YEAST	P19882	HSP60_YEAST	126	Intra	0	0
C_Lee_010916_ymitos_BS3_XL_A13_A15_10_Rep2.raw;	13411;	15589	814.437	213537	6+	2734	AITRPAKQIIENAGEEGSVIIGK(7)-AIFTESVKNVAAGCNPMDLRR(8):0	37,C(Carbamidomethyl[C]);	3.75e-11	10.426	4879.57	1.00795	206.48	sp|P19882|HSP60_YEAST(474)-sp|P19882|HSP60_YEAST(126)	91	sp|P19882|HSP60_YEAST	P19882	HSP60_YEAST	474	sp|P19882|HSP60_YEAST	P19882	HSP60_YEAST	126	Intra	0	0
C_Lee_010916_ymitos_BS3_XL_A13_A15_10_Rep2.raw;	13425;	15604	710.726	270358	6+	2736	SVHEPVQTGLKAVDALVPIGR(11)-VVDALGNPIDGKGPIDAAGR(12):0	null	4.71e-12	11.327	4257.31	1.00162	235.16	sp|P07251|ATPA_YEAST(188)-sp|P07251|ATPA_YEAST(155)	72	sp|P07251|ATPA_YEAST	P07251	ATPA_YEAST	188	sp|P07251|ATPA_YEAST	P07251	ATPA_YEAST	155	Intra	0	0
C_Lee_010916_ymitos_BS3_XL_A13_A15_10_Rep2.raw;	13592;	15782	886.697	335633	5+	2762	AITRPAKQIIENAGEEGSVIIGK(7)-AAVEEGILPGGGTALVKASR(17):0	null	4.78e-06	5.32057	4426.44	2.00628	452.94	sp|P19882|HSP60_YEAST(474)-sp|P19882|HSP60_YEAST(443)	6	sp|P19882|HSP60_YEAST	P19882	HSP60_YEAST	474	sp|P19882|HSP60_YEAST	P19882	HSP60_YEAST	443	Intra	0	0
C_Lee_010916_ymitos_BS3_XL_A13_A15_10_Rep2.raw;	13924;	16136	695.406	102990	5+	2810	SVHEPVQTGLKAVDALVPIGR(11)-AQVKAPGILPR(4):0	null	2.33e-11	10.6326	3471.99	-0.00128	-0.368558	sp|P07251|ATPA_YEAST(188)-sp|P07251|ATPA_YEAST(169)	165	sp|P07251|ATPA_YEAST	P07251	ATPA_YEAST	188	sp|P07251|ATPA_YEAST	P07251	ATPA_YEAST	169	Intra	0	0
C_Lee_010916_ymitos_BS3_XL_A13_A15_10_Rep2.raw;	13972;	16187	530.589	442461	7+	2817	VQKDLIEPLDPKDIEIK(12)-PDGLIYLPEIKYR(11):0	null	0.00088	3.05552	3706.05	1.02285	275.844	sp|P32787|MG101_YEAST(128)-sp|P32787|MG101_YEAST(144)	4	sp|P32787|MG101_YEAST	P32787	MG101_YEAST	128	sp|P32787|MG101_YEAST	P32787	MG101_YEAST	144	Intra	0	0
C_Lee_010916_ymitos_BS3_XL_A13_A15_10_Rep2.raw;	14013;	16231	736.743	383802	6+	2823	RSVHEPVQTGLKAVDALVPIGR(12)-VVDALGNPIDGKGPIDAAGR(12):0	null	1.17e-11	10.9318	4413.41	1.00377	227.333	sp|P07251|ATPA_YEAST(188)-sp|P07251|ATPA_YEAST(155)	72	sp|P07251|ATPA_YEAST	P07251	ATPA_YEAST	188	sp|P07251|ATPA_YEAST	P07251	ATPA_YEAST	155	Intra	0	0
C_Lee_010916_ymitos_BS3_XL_A13_A15_10_Rep2.raw;	14032;	16251	883.891	896072	5+	2826	RSVHEPVQTGLKAVDALVPIGR(12)-VVDALGNPIDGKGPIDAAGR(12):0	null	2.33e-12	11.6326	4413.41	1.00613	227.867	sp|P07251|ATPA_YEAST(188)-sp|P07251|ATPA_YEAST(155)	72	sp|P07251|ATPA_YEAST	P07251	ATPA_YEAST	188	sp|P07251|ATPA_YEAST	P07251	ATPA_YEAST	155	Intra	0	0
C_Lee_010916_ymitos_BS3_XL_A13_A15_10_Rep2.raw;	14416;	16661	827.723	165252	4+	2884	VLDEVVVDNFDQKLGVDIIR(13)-KAITRPAK(1):0	null	3.56e-10	9.44855	3306.85	0.00632	1.9106	sp|P19882|HSP60_YEAST(459)-sp|P19882|HSP60_YEAST(467)	170	sp|P19882|HSP60_YEAST	P19882	HSP60_YEAST	459	sp|P19882|HSP60_YEAST	P19882	HSP60_YEAST	467	Intra	0	0
C_Lee_010916_ymitos_BS3_XL_A13_A15_10_Rep2.raw;	14418;	16663	662.379	72208.5	5+	2884	VLDEVVVDNFDQKLGVDIIR(13)-KAITRPAK(1):0	null	8.13e-10	9.08991	3306.85	0.00164	0.495788	sp|P19882|HSP60_YEAST(459)-sp|P19882|HSP60_YEAST(467)	170	sp|P19882|HSP60_YEAST	P19882	HSP60_YEAST	459	sp|P19882|HSP60_YEAST	P19882	HSP60_YEAST	467	Intra	0	0
C_Lee_010916_ymitos_BS3_XL_A13_A15_10_Rep2.raw;	14514;	16765	662.378	915216	5+	2899	VLDEVVVDNFDQKLGVDIIR(13)-KAITRPAK(1):0	null	3.28e-08	7.48413	3306.85	-0.00081	-0.244871	sp|P19882|HSP60_YEAST(459)-sp|P19882|HSP60_YEAST(467)	170	sp|P19882|HSP60_YEAST	P19882	HSP60_YEAST	459	sp|P19882|HSP60_YEAST	P19882	HSP60_YEAST	467	Intra	0	0
C_Lee_010916_ymitos_BS3_XL_A13_A15_10_Rep2.raw;	15066;	17353	880.06	313682	5+	2983	GFNIDSLVVCNTEVKDLSR(15)-KQHVLNCLVQNEPGVLSR(1):0	10,C(Carbamidomethyl[C]);26,C(Carbamidomethyl[C]);	6.89e-09	8.16178	4393.25	2.01151	457.549	sp|P25605|ILV6_YEAST(116)-sp|P25605|ILV6_YEAST(76)	53	sp|P25605|ILV6_YEAST	P25605	ILV6_YEAST	116	sp|P25605|ILV6_YEAST	P25605	ILV6_YEAST	76	Intra	0	0
C_Lee_010916_ymitos_BS3_XL_A13_A15_10_Rep2.raw;	15099;	17389	616.666	71592	6+	2988	FEEAVDRNEKELLSTVMR(10)-KAIAIGEFDTAKK(12):0	null	1.19e-12	11.9245	3693.93	0.02307	6.24364	sp|P16547|OM45_YEAST(152)-sp|P16547|OM45_YEAST(140)	47	sp|P16547|OM45_YEAST	P16547	OM45_YEAST	152	sp|P16547|OM45_YEAST	P16547	OM45_YEAST	140	Intra	0	0
C_Lee_010916_ymitos_BS3_XL_A13_A15_10_Rep2.raw;	15126;	17418	739.798	179688	5+	2992	FEEAVDRNEKELLSTVMR(10)-KAIAIGEFDTAKK(12):0	null	9.89e-08	7.0048	3693.93	0.0261	7.06367	sp|P16547|OM45_YEAST(152)-sp|P16547|OM45_YEAST(140)	47	sp|P16547|OM45_YEAST	P16547	OM45_YEAST	152	sp|P16547|OM45_YEAST	P16547	OM45_YEAST	140	Intra	0	0
C_Lee_010916_ymitos_BS3_XL_A13_A15_10_Rep2.raw;	15142;	17435	930.071	28100.1	5+	2995	EAPKSIIELEHYGVPFSRTENGK(4)-SSFPKDGTEVLQSIEDR(5):0	null	6.25e-08	7.20412	4645.32	0.00114	0.245355	sp|Q00711|SDHA_YEAST(139)-sp|P21801|SDHB_YEAST(158)	286	sp|Q00711|SDHA_YEAST	Q00711	SDHA_YEAST	139	sp|P21801|SDHB_YEAST	P21801	SDHB_YEAST	158	Inter	1	0
C_Lee_010916_ymitos_BS3_XL_A13_A15_10_Rep2.raw;	15468;	17782	945.702	41061.9	5+	3043	AITRPAKQIIENAGEEGSVIIGK(7)-AIFTESVKNVAAGCNPMDLR(8):0	37,C(Carbamidomethyl[C]);	5.93e-08	7.22695	4723.47	0.00712	1.50704	sp|P19882|HSP60_YEAST(474)-sp|P19882|HSP60_YEAST(126)	91	sp|P19882|HSP60_YEAST	P19882	HSP60_YEAST	474	sp|P19882|HSP60_YEAST	P19882	HSP60_YEAST	126	Intra	0	0
C_Lee_010916_ymitos_BS3_XL_A13_A15_10_Rep2.raw;	15506;	17823	991.732	304041	5+	3049	KGSVTSVQAVYVPADDLTDPAPATTFAHLDATTVLSR(1)-QLAKSVISR(4):0	null	4.09e-08	7.38828	4952.61	1.00782	203.41	sp|P00830|ATPB_YEAST(334)-sp|P05626|ATPF_YEAST(209)	372	sp|P00830|ATPB_YEAST	P00830	ATPB_YEAST	334	sp|P05626|ATPF_YEAST	P05626	ATPF_YEAST	209	Inter	1	0
C_Lee_010916_ymitos_BS3_XL_A13_A15_10_Rep2.raw;	15532;	17850	1239.91	217879	4+	3052	KGSVTSVQAVYVPADDLTDPAPATTFAHLDATTVLSR(1)-QLAKSVISR(4):0	null	1.49e-12	11.8268	4952.61	2.99719	604.685	sp|P00830|ATPB_YEAST(334)-sp|P05626|ATPF_YEAST(209)	372	sp|P00830|ATPB_YEAST	P00830	ATPB_YEAST	334	sp|P05626|ATPF_YEAST	P05626	ATPF_YEAST	209	Inter	1	0
C_Lee_010916_ymitos_BS3_XL_A13_A15_10_Rep2.raw;	15542;	17861	826.443	48212.1	6+	3054	KGSVTSVQAVYVPADDLTDPAPATTFAHLDATTVLSR(1)-QLAKSVISR(4):0	null	4.02e-07	6.39577	4952.61	0.00172	0.347221	sp|P00830|ATPB_YEAST(334)-sp|P05626|ATPF_YEAST(209)	372	sp|P00830|ATPB_YEAST	P00830	ATPB_YEAST	334	sp|P05626|ATPF_YEAST	P05626	ATPF_YEAST	209	Inter	1	0
C_Lee_010916_ymitos_BS3_XL_A13_A15_10_Rep2.raw;	15565;	17886	785.251	222996	5+	3058	RSVHEPVQTGLKAVDALVPIGR(12)-TAVALDTILNQKR(12):0	null	3.73e-07	6.42829	3921.22	0.0032	0.815863	sp|P07251|ATPA_YEAST(188)-sp|P07251|ATPA_YEAST(224)	41	sp|P07251|ATPA_YEAST	P07251	ATPA_YEAST	188	sp|P07251|ATPA_YEAST	P07251	ATPA_YEAST	224	Intra	0	0
C_Lee_010916_ymitos_BS3_XL_A13_A15_10_Rep2.raw;	15573;	17894	708.81	337649	7+	3059	KGSVTSVQAVYVPADDLTDPAPATTFAHLDATTVLSR(1)-QLAKSVISR(4):0	null	2.52e-08	7.5986	4952.61	2.00698	404.99	sp|P00830|ATPB_YEAST(334)-sp|P05626|ATPF_YEAST(209)	372	sp|P00830|ATPB_YEAST	P00830	ATPB_YEAST	334	sp|P05626|ATPF_YEAST	P05626	ATPF_YEAST	209	Inter	1	0
C_Lee_010916_ymitos_BS3_XL_A13_A15_10_Rep2.raw;	15592;	17914	708.666	482002	7+	3062	KGSVTSVQAVYVPADDLTDPAPATTFAHLDATTVLSR(1)-QLAKSVISR(4):0	null	9.87e-10	9.00568	4952.61	0.99996	201.824	sp|P00830|ATPB_YEAST(334)-sp|P05626|ATPF_YEAST(209)	372	sp|P00830|ATPB_YEAST	P00830	ATPB_YEAST	334	sp|P05626|ATPF_YEAST	P05626	ATPF_YEAST	209	Inter	1	0
C_Lee_010916_ymitos_BS3_XL_A13_A15_10_Rep2.raw;	15603;	17926	991.53	8445796	5+	3063	KGSVTSVQAVYVPADDLTDPAPATTFAHLDATTVLSR(1)-QLAKSVISR(4):0	null	1.46e-09	8.83565	4952.61	0.00072	0.145348	sp|P00830|ATPB_YEAST(334)-sp|P05626|ATPF_YEAST(209)	372	sp|P00830|ATPB_YEAST	P00830	ATPB_YEAST	334	sp|P05626|ATPF_YEAST	P05626	ATPF_YEAST	209	Inter	1	0
C_Lee_010916_ymitos_BS3_XL_A13_A15_10_Rep2.raw;	15617;	17941	1239.16	1.19209e+06	4+	3065	KGSVTSVQAVYVPADDLTDPAPATTFAHLDATTVLSR(1)-QLAKSVISR(4):0	null	4.36e-11	10.3605	4952.61	0.00063	0.12718	sp|P00830|ATPB_YEAST(334)-sp|P05626|ATPF_YEAST(209)	372	sp|P00830|ATPB_YEAST	P00830	ATPB_YEAST	334	sp|P05626|ATPF_YEAST	P05626	ATPF_YEAST	209	Inter	1	0
C_Lee_010916_ymitos_BS3_XL_A13_A15_10_Rep2.raw;	15625;	17950	826.443	327374	6+	3066	KGSVTSVQAVYVPADDLTDPAPATTFAHLDATTVLSR(1)-QLAKSVISR(4):0	null	4.4e-09	8.35655	4952.61	0.0013	0.262434	sp|P00830|ATPB_YEAST(334)-sp|P05626|ATPF_YEAST(209)	372	sp|P00830|ATPB_YEAST	P00830	ATPB_YEAST	334	sp|P05626|ATPF_YEAST	P05626	ATPF_YEAST	209	Inter	1	0
C_Lee_010916_ymitos_BS3_XL_A13_A15_10_Rep2.raw;	15640;	17965	850.242	571780	5+	3068	EAPKSIIELEHYGVPFSR(4)-SSFPKDGTEVLQSIEDRK(5):0	null	7.49e-18	17.1255	4244.16	2.00815	472.82	sp|Q00711|SDHA_YEAST(139)-sp|P21801|SDHB_YEAST(158)	286	sp|Q00711|SDHA_YEAST	Q00711	SDHA_YEAST	139	sp|P21801|SDHB_YEAST	P21801	SDHB_YEAST	158	Inter	1	0
C_Lee_010916_ymitos_BS3_XL_A13_A15_10_Rep2.raw;	15668;	17995	708.702	396055	6+	3072	EAPKSIIELEHYGVPFSR(4)-SSFPKDGTEVLQSIEDRK(5):0	null	8.44e-13	12.0737	4244.16	2.00528	472.144	sp|Q00711|SDHA_YEAST(139)-sp|P21801|SDHB_YEAST(158)	286	sp|Q00711|SDHA_YEAST	Q00711	SDHA_YEAST	139	sp|P21801|SDHB_YEAST	P21801	SDHB_YEAST	158	Inter	1	0
C_Lee_010916_ymitos_BS3_XL_A13_A15_10_Rep2.raw;	15674;	18002	1062.05	165698	4+	3073	EAPKSIIELEHYGVPFSR(4)-SSFPKDGTEVLQSIEDRK(5):0	null	1.13e-12	11.9469	4244.16	0.00273	0.643083	sp|Q00711|SDHA_YEAST(139)-sp|P21801|SDHB_YEAST(158)	286	sp|Q00711|SDHA_YEAST	Q00711	SDHA_YEAST	139	sp|P21801|SDHB_YEAST	P21801	SDHB_YEAST	158	Inter	1	0
C_Lee_010916_ymitos_BS3_XL_A13_A15_10_Rep2.raw;	15694;	18023	991.53	738144	5+	3077	KGSVTSVQAVYVPADDLTDPAPATTFAHLDATTVLSR(1)-QLAKSVISR(4):0	null	7.1e-11	10.1487	4952.61	0.00102	0.20591	sp|P00830|ATPB_YEAST(334)-sp|P05626|ATPF_YEAST(209)	372	sp|P00830|ATPB_YEAST	P00830	ATPB_YEAST	334	sp|P05626|ATPF_YEAST	P05626	ATPF_YEAST	209	Inter	1	0
C_Lee_010916_ymitos_BS3_XL_A13_A15_10_Rep2.raw;	15719;	18050	849.841	424002	5+	3080	EAPKSIIELEHYGVPFSR(4)-SSFPKDGTEVLQSIEDRK(5):0	null	1.52e-17	16.8182	4244.16	0.00345	0.812687	sp|Q00711|SDHA_YEAST(139)-sp|P21801|SDHB_YEAST(158)	286	sp|Q00711|SDHA_YEAST	Q00711	SDHA_YEAST	139	sp|P21801|SDHB_YEAST	P21801	SDHB_YEAST	158	Inter	1	0
C_Lee_010916_ymitos_BS3_XL_A13_A15_10_Rep2.raw;	15756;	18089	708.368	45616.8	6+	3085	EAPKSIIELEHYGVPFSR(4)-SSFPKDGTEVLQSIEDRK(5):0	null	2.4e-12	11.6198	4244.16	0.00212	0.499391	sp|Q00711|SDHA_YEAST(139)-sp|P21801|SDHB_YEAST(158)	286	sp|Q00711|SDHA_YEAST	Q00711	SDHA_YEAST	139	sp|P21801|SDHB_YEAST	P21801	SDHB_YEAST	158	Inter	1	0
C_Lee_010916_ymitos_BS3_XL_A13_A15_10_Rep2.raw;	15787;	18122	991.528	116527	5+	3090	KGSVTSVQAVYVPADDLTDPAPATTFAHLDATTVLSR(1)-QLAKSVISR(4):0	null	1.62e-11	10.7905	4952.61	-0.00933	-1.88347	sp|P00830|ATPB_YEAST(334)-sp|P05626|ATPF_YEAST(209)	372	sp|P00830|ATPB_YEAST	P00830	ATPB_YEAST	334	sp|P05626|ATPF_YEAST	P05626	ATPF_YEAST	209	Inter	1	0
C_Lee_010916_ymitos_BS3_XL_A13_A15_10_Rep2.raw;	15873;	18214	991.733	220996	5+	3104	KGSVTSVQAVYVPADDLTDPAPATTFAHLDATTVLSR(1)-QLAKSVISR(4):0	null	1.64e-11	10.7852	4952.61	1.01297	204.449	sp|P00830|ATPB_YEAST(334)-sp|P05626|ATPF_YEAST(209)	372	sp|P00830|ATPB_YEAST	P00830	ATPB_YEAST	334	sp|P05626|ATPF_YEAST	P05626	ATPF_YEAST	209	Inter	1	0
C_Lee_010916_ymitos_BS3_XL_A13_A15_10_Rep2.raw;	15988;	18336	773.449	66436.2	4+	3121	AQGEAKSAELIGEAIK(6)-ALAKVGDGLLLIR(4):0	null	1.89e-11	10.7235	3089.77	-0.0011	-0.355898	sp|P50085|PHB2_YEAST(250)-sp|P40961|PHB1_YEAST(232)	100	sp|P50085|PHB2_YEAST	P50085	PHB2_YEAST	250	sp|P40961|PHB1_YEAST	P40961	PHB1_YEAST	232	Inter	1	0
C_Lee_010916_ymitos_BS3_XL_A13_A15_10_Rep2.raw;	15989;	18337	992.133	181002	5+	3121	KGSVTSVQAVYVPADDLTDPAPATTFAHLDATTVLSR(1)-QLAKSVISR(4):0	null	6.27e-10	9.20273	4952.61	3.01462	608.199	sp|P00830|ATPB_YEAST(334)-sp|P05626|ATPF_YEAST(209)	372	sp|P00830|ATPB_YEAST	P00830	ATPB_YEAST	334	sp|P05626|ATPF_YEAST	P05626	ATPF_YEAST	209	Inter	1	0
C_Lee_010916_ymitos_BS3_XL_A13_A15_10_Rep2.raw;	16166;	18525	992.135	232116	5+	3149	KGSVTSVQAVYVPADDLTDPAPATTFAHLDATTVLSR(1)-QLAKSVISR(4):0	null	9.19e-08	7.03668	4952.61	3.02412	610.114	sp|P00830|ATPB_YEAST(334)-sp|P05626|ATPF_YEAST(209)	372	sp|P00830|ATPB_YEAST	P00830	ATPB_YEAST	334	sp|P05626|ATPF_YEAST	P05626	ATPF_YEAST	209	Inter	1	0
C_Lee_010916_ymitos_BS3_XL_A13_A15_10_Rep2.raw;	16414;	18790	852.47	75165.4	5+	3185	SVHEPVQTGLKAVDALVPIGR(11)-VVDALGNPIDGKGPIDAAGR(12):0	null	4.52e-14	13.3449	4257.31	0.00339	0.796088	sp|P07251|ATPA_YEAST(188)-sp|P07251|ATPA_YEAST(155)	72	sp|P07251|ATPA_YEAST	P07251	ATPA_YEAST	188	sp|P07251|ATPA_YEAST	P07251	ATPA_YEAST	155	Intra	0	0
C_Lee_010916_ymitos_BS3_XL_A13_A15_10_Rep2.raw;	16507;	18889	853.071	415273	5+	3199	SVHEPVQTGLKAVDALVPIGR(11)-VVDALGNPIDGKGPIDAAGR(12):0	null	1.43e-08	7.84466	4257.31	3.00904	706.127	sp|P07251|ATPA_YEAST(188)-sp|P07251|ATPA_YEAST(155)	72	sp|P07251|ATPA_YEAST	P07251	ATPA_YEAST	188	sp|P07251|ATPA_YEAST	P07251	ATPA_YEAST	155	Intra	0	0
C_Lee_010916_ymitos_BS3_XL_A13_A15_10_Rep2.raw;	17191;	19619	921.884	447534	5+	3303	EITTSEEIAQVATISANGDSHVGKLLASAMEK(24)-VIEFLSANKK(9):0	30,M(Oxidation[M]);	1.62e-06	5.79048	4601.38	3.00352	652.175	sp|P19882|HSP60_YEAST(181)-sp|P19882|HSP60_YEAST(156)	3	sp|P19882|HSP60_YEAST	P19882	HSP60_YEAST	181	sp|P19882|HSP60_YEAST	P19882	HSP60_YEAST	156	Intra	0	0
C_Lee_010916_ymitos_BS3_XL_A13_A15_10_Rep2.raw;	17399;	19841	824.221	305508	5+	3335	EAPKSIIELEHYGVPFSR(4)-SSFPKDGTEVLQSIEDR(5):0	null	6.38e-16	15.1952	4116.07	-0.00094	-0.228317	sp|Q00711|SDHA_YEAST(139)-sp|P21801|SDHB_YEAST(158)	286	sp|Q00711|SDHA_YEAST	Q00711	SDHA_YEAST	139	sp|P21801|SDHB_YEAST	P21801	SDHB_YEAST	158	Inter	1	0
C_Lee_010916_ymitos_BS3_XL_A13_A15_10_Rep2.raw;	17400;	19842	762.805	110716	5+	3335	LSILFEDVYVKGTETPTLR(11)-GRIPEDTWDFKK(11):0	null	2.4e-07	6.61979	3808.99	-0.00158	-0.414698	sp|P16387|ODPA_YEAST(393)-sp|P16387|ODPA_YEAST(412)	6	sp|P16387|ODPA_YEAST	P16387	ODPA_YEAST	393	sp|P16387|ODPA_YEAST	P16387	ODPA_YEAST	412	Intra	0	0
C_Lee_010916_ymitos_BS3_XL_A13_A15_10_Rep2.raw;	17425;	19869	1030.03	454246	4+	3339	EAPKSIIELEHYGVPFSR(4)-SSFPKDGTEVLQSIEDR(5):0	null	8.56e-18	17.0675	4116.07	0.00197	0.478495	sp|Q00711|SDHA_YEAST(139)-sp|P21801|SDHB_YEAST(158)	286	sp|Q00711|SDHA_YEAST	Q00711	SDHA_YEAST	139	sp|P21801|SDHB_YEAST	P21801	SDHB_YEAST	158	Inter	1	0
C_Lee_010916_ymitos_BS3_XL_A13_A15_10_Rep2.raw;	17495;	19943	824.221	1364767	5+	3349	EAPKSIIELEHYGVPFSR(4)-SSFPKDGTEVLQSIEDR(5):0	null	1.18e-14	13.9281	4116.07	0.00181	0.439632	sp|Q00711|SDHA_YEAST(139)-sp|P21801|SDHB_YEAST(158)	286	sp|Q00711|SDHA_YEAST	Q00711	SDHA_YEAST	139	sp|P21801|SDHB_YEAST	P21801	SDHB_YEAST	158	Inter	1	0
C_Lee_010916_ymitos_BS3_XL_A13_A15_10_Rep2.raw;	17535;	19986	1030.02	274745	4+	3355	EAPKSIIELEHYGVPFSR(4)-SSFPKDGTEVLQSIEDR(5):0	null	4.4e-09	8.35655	4116.07	-0.00631	-1.53264	sp|Q00711|SDHA_YEAST(139)-sp|P21801|SDHB_YEAST(158)	286	sp|Q00711|SDHA_YEAST	Q00711	SDHA_YEAST	139	sp|P21801|SDHB_YEAST	P21801	SDHB_YEAST	158	Inter	1	0
C_Lee_010916_ymitos_BS3_XL_A13_A15_10_Rep2.raw;	17592;	20047	1152.11	90483.7	4+	3364	TFYKNMLTEHTELLNIFNR(4)-TNQKVGAQPNALATTVLAAAK(4):0	6,M(Oxidation[M]);	2.05e-09	8.68825	4603.41	0.99622	216.315	sp|P39676|FHP_YEAST(30)-sp|P39676|FHP_YEAST(49)	333	sp|P39676|FHP_YEAST	P39676	FHP_YEAST	30	sp|P39676|FHP_YEAST	P39676	FHP_YEAST	49	Intra	0	0
C_Lee_010916_ymitos_BS3_XL_A13_A15_10_Rep2.raw;	17605;	20060	714.178	184600	5+	3365	FEEAVDRNEKELLSTVMR(10)-AIAIGEFDTAKK(11):0	null	1.82e-07	6.73993	3565.83	0.01926	5.39971	sp|P16547|OM45_YEAST(152)-sp|P16547|OM45_YEAST(140)	47	sp|P16547|OM45_YEAST	P16547	OM45_YEAST	152	sp|P16547|OM45_YEAST	P16547	OM45_YEAST	140	Intra	0	0
C_Lee_010916_ymitos_BS3_XL_A13_A15_10_Rep2.raw;	17622;	20078	922.092	466479	5+	3368	TFYKNMLTEHTELLNIFNR(4)-TNQKVGAQPNALATTVLAAAK(4):0	6,M(Oxidation[M]);	1.03e-17	16.9872	4603.41	2.0125	436.889	sp|P39676|FHP_YEAST(30)-sp|P39676|FHP_YEAST(49)	333	sp|P39676|FHP_YEAST	P39676	FHP_YEAST	30	sp|P39676|FHP_YEAST	P39676	FHP_YEAST	49	Intra	0	0
C_Lee_010916_ymitos_BS3_XL_A13_A15_10_Rep2.raw;	17925;	20401	942.283	64025.5	4+	3413	SVHEPVQTGLKAVDALVPIGR(11)-TAVALDTILNQKR(12):0	null	5.97e-09	8.22403	3765.12	-0.01361	-3.61381	sp|P07251|ATPA_YEAST(188)-sp|P07251|ATPA_YEAST(224)	41	sp|P07251|ATPA_YEAST	P07251	ATPA_YEAST	188	sp|P07251|ATPA_YEAST	P07251	ATPA_YEAST	224	Intra	0	0
C_Lee_010916_ymitos_BS3_XL_A13_A15_10_Rep2.raw;	17954;	20432	988.298	355970	5+	3418	NPSGAVAAGSKSLHLAEEDAFLKDVFQQS(11)-KPNESIFSEFKGSSAR(11):0	null	8.04e-09	8.09474	4936.45	0.00266	0.538738	sp|P20967|ODO1_YEAST(996)-sp|P20967|ODO1_YEAST(328)	30	sp|P20967|ODO1_YEAST	P20967	ODO1_YEAST	996	sp|P20967|ODO1_YEAST	P20967	ODO1_YEAST	328	Intra	0	0
C_Lee_010916_ymitos_BS3_XL_A13_A15_10_Rep2.raw;	17960;	20438	942.286	160712	4+	3419	SVHEPVQTGLKAVDALVPIGR(11)-TAVALDTILNQKR(12):0	null	1e-08	8	3765.12	0.00155	0.411564	sp|P07251|ATPA_YEAST(188)-sp|P07251|ATPA_YEAST(224)	41	sp|P07251|ATPA_YEAST	P07251	ATPA_YEAST	188	sp|P07251|ATPA_YEAST	P07251	ATPA_YEAST	224	Intra	0	0
C_Lee_010916_ymitos_BS3_XL_A13_A15_10_Rep2.raw;	18465;	20977	969.728	55960.5	5+	3499	IGVLANHVPTVEQLLPGVVEVMEGSNSKK(28)-SSLKTELQTASVLNR(4):0	22,M(Oxidation[M]);	1.07e-12	11.9706	4843.6	0.00552	1.13941	sp|Q12165|ATPD_YEAST(88)-sp|P21306|ATP5E_YEAST(27)	256	sp|Q12165|ATPD_YEAST	Q12165	ATPD_YEAST	88	sp|P21306|ATP5E_YEAST	P21306	ATP5E_YEAST	27	Inter	1	0
C_Lee_010916_ymitos_BS3_XL_A13_A15_10_Rep2.raw;	18580;	21099	970.329	530047	5+	3517	IGVLANHVPTVEQLLPGVVEVMEGSNSKK(28)-SSLKTELQTASVLNR(4):0	22,M(Oxidation[M]);	1.32e-13	12.8794	4843.6	3.00662	620.227	sp|Q12165|ATPD_YEAST(88)-sp|P21306|ATP5E_YEAST(27)	256	sp|Q12165|ATPD_YEAST	Q12165	ATPD_YEAST	88	sp|P21306|ATP5E_YEAST	P21306	ATP5E_YEAST	27	Inter	1	0
C_Lee_010916_ymitos_BS3_XL_A13_A15_10_Rep2.raw;	18933;	21475	784.03	255454	5+	3573	FDRGFISPYFITDPKSSK(15)-VEFEKPLLLLSEKK(5):0	null	8.67e-11	10.062	3914.11	1.00299	256.118	sp|P19882|HSP60_YEAST(230)-sp|P19882|HSP60_YEAST(238)	72	sp|P19882|HSP60_YEAST	P19882	HSP60_YEAST	230	sp|P19882|HSP60_YEAST	P19882	HSP60_YEAST	238	Intra	0	0
C_Lee_010916_ymitos_BS3_XL_A13_A15_10_Rep2.raw;	18937;	21479	653.694	117776	6+	3574	FDRGFISPYFITDPKSSK(15)-VEFEKPLLLLSEKK(5):0	null	1.13e-14	13.9469	3914.11	2.00891	512.853	sp|P19882|HSP60_YEAST(230)-sp|P19882|HSP60_YEAST(238)	72	sp|P19882|HSP60_YEAST	P19882	HSP60_YEAST	230	sp|P19882|HSP60_YEAST	P19882	HSP60_YEAST	238	Intra	0	0
C_Lee_010916_ymitos_BS3_XL_A13_A15_10_Rep2.raw;	18948;	21491	784.431	225925	5+	3576	FDRGFISPYFITDPKSSK(15)-VEFEKPLLLLSEKK(5):0	null	2.78e-09	8.55596	3914.11	3.00494	766.933	sp|P19882|HSP60_YEAST(230)-sp|P19882|HSP60_YEAST(238)	72	sp|P19882|HSP60_YEAST	P19882	HSP60_YEAST	230	sp|P19882|HSP60_YEAST	P19882	HSP60_YEAST	238	Intra	0	0
C_Lee_010916_ymitos_BS3_XL_A13_A15_10_Rep2.raw;	19288;	21853	993.136	211347	5+	3630	LQFALPHETLYSGSEVTQVNLPAKSGR(24)-KAGISYAAYLNVAAQAIR(1):0	null	2.29e-09	8.64016	4958.63	2.01304	405.72	sp|Q12165|ATPD_YEAST(57)-sp|P21306|ATP5E_YEAST(6)	139	sp|Q12165|ATPD_YEAST	Q12165	ATPD_YEAST	57	sp|P21306|ATP5E_YEAST	P21306	ATP5E_YEAST	6	Inter	1	0
C_Lee_010916_ymitos_BS3_XL_A13_A15_10_Rep2.raw;	19373;	21944	890.496	327903	5+	3643	VLDEVVVDNFDQKLGVDIIRK(13)-AAVEEGILPGGGTALVKASR(17):0	null	2.93e-09	8.53313	4446.44	1.00598	226.142	sp|P19882|HSP60_YEAST(459)-sp|P19882|HSP60_YEAST(443)	63	sp|P19882|HSP60_YEAST	P19882	HSP60_YEAST	459	sp|P19882|HSP60_YEAST	P19882	HSP60_YEAST	443	Intra	0	0
C_Lee_010916_ymitos_BS3_XL_A13_A15_10_Rep2.raw;	19374;	21945	992.73	46013.6	5+	3643	LQFALPHETLYSGSEVTQVNLPAKSGR(24)-KAGISYAAYLNVAAQAIR(1):0	null	1.07e-06	5.97062	4958.63	-0.01576	-3.17766	sp|Q12165|ATPD_YEAST(57)-sp|P21306|ATP5E_YEAST(6)	139	sp|Q12165|ATPD_YEAST	Q12165	ATPD_YEAST	57	sp|P21306|ATP5E_YEAST	P21306	ATP5E_YEAST	6	Inter	1	0
C_Lee_010916_ymitos_BS3_XL_A13_A15_10_Rep2.raw;	19378;	21949	1112.87	220773	4+	3644	VLDEVVVDNFDQKLGVDIIRK(13)-AAVEEGILPGGGTALVKASR(17):0	null	4.15e-09	8.38195	4446.44	1.00391	225.676	sp|P19882|HSP60_YEAST(459)-sp|P19882|HSP60_YEAST(443)	63	sp|P19882|HSP60_YEAST	P19882	HSP60_YEAST	459	sp|P19882|HSP60_YEAST	P19882	HSP60_YEAST	443	Intra	0	0
C_Lee_010916_ymitos_BS3_XL_A13_A15_10_Rep2.raw;	19799;	22398	942.106	237489	5+	3712	VTGADVPTPYAKELEDFAFPDTPTIVKAVK(27)-KYGVSAEVINLR(1):0	null	5.22e-13	12.2823	4704.49	1.00182	212.859	sp|P32473|ODPB_YEAST(357)-sp|P32473|ODPB_YEAST(264)	27	sp|P32473|ODPB_YEAST	P32473	ODPB_YEAST	357	sp|P32473|ODPB_YEAST	P32473	ODPB_YEAST	264	Intra	0	0
C_Lee_010916_ymitos_BS3_XL_A13_A15_10_Rep2.raw;	1988;	3371	632.953	92467.1	5+	920	TIALEKGISLKDVHGTGPR(6)-KSDVAAPQGR(1):0	null	1.06e-11	10.9747	3156.73	3.0057	950.949	sp|P12695|ODP2_YEAST(187)-sp|P12695|ODP2_YEAST(164)	9	sp|P12695|ODP2_YEAST	P12695	ODP2_YEAST	187	sp|P12695|ODP2_YEAST	P12695	ODP2_YEAST	164	Intra	0	0
C_Lee_010916_ymitos_BS3_XL_A13_A15_10_Rep2.raw;	19966;	22577	700.191	109337	5+	3739	GFISPYFITDPKSSK(12)-VEFEKPLLLLSEKK(5):0	null	1.27e-10	9.8962	3495.92	0.00145	0.41465	sp|P19882|HSP60_YEAST(230)-sp|P19882|HSP60_YEAST(238)	72	sp|P19882|HSP60_YEAST	P19882	HSP60_YEAST	230	sp|P19882|HSP60_YEAST	P19882	HSP60_YEAST	238	Intra	0	0
C_Lee_010916_ymitos_BS3_XL_A13_A15_10_Rep2.raw;	19976;	22587	918.891	336112	5+	3740	TFYKNMLTEHTELLNIFNR(4)-TNQKVGAQPNALATTVLAAAK(4):0	null	2.18e-19	18.6615	4587.42	2.00096	435.899	sp|P39676|FHP_YEAST(30)-sp|P39676|FHP_YEAST(49)	333	sp|P39676|FHP_YEAST	P39676	FHP_YEAST	30	sp|P39676|FHP_YEAST	P39676	FHP_YEAST	49	Intra	0	0
C_Lee_010916_ymitos_BS3_XL_A13_A15_10_Rep2.raw;	19990;	22602	874.987	185487	4+	3742	GFISPYFITDPKSSK(12)-VEFEKPLLLLSEKK(5):0	null	6.2e-13	12.2076	3495.92	0.0051	1.45842	sp|P19882|HSP60_YEAST(230)-sp|P19882|HSP60_YEAST(238)	72	sp|P19882|HSP60_YEAST	P19882	HSP60_YEAST	230	sp|P19882|HSP60_YEAST	P19882	HSP60_YEAST	238	Intra	0	0
C_Lee_010916_ymitos_BS3_XL_A13_A15_10_Rep2.raw;	20058;	22675	700.19	366621	5+	3753	GFISPYFITDPKSSK(12)-VEFEKPLLLLSEKK(5):0	null	1.13e-15	14.9469	3495.92	-5e-05	-0.014298	sp|P19882|HSP60_YEAST(230)-sp|P19882|HSP60_YEAST(238)	72	sp|P19882|HSP60_YEAST	P19882	HSP60_YEAST	230	sp|P19882|HSP60_YEAST	P19882	HSP60_YEAST	238	Intra	0	0
C_Lee_010916_ymitos_BS3_XL_A13_A15_10_Rep2.raw;	20113;	22733	1162.86	207922	4+	3761	LHPVVTPKDVPANASFNLEDPNIDFER(8)-VILNAVESLKEAST(10):0	null	7.19e-09	8.14327	4644.4	2.99564	644.446	sp|P81449|ATPJ_YEAST(63)-sp|P81449|ATPJ_YEAST(92)	90	sp|P81449|ATPJ_YEAST	P81449	ATPJ_YEAST	63	sp|P81449|ATPJ_YEAST	P81449	ATPJ_YEAST	92	Intra	0	0
C_Lee_010916_ymitos_BS3_XL_A13_A15_10_Rep2.raw;	20127;	22748	1162.61	413257	4+	3763	LHPVVTPKDVPANASFNLEDPNIDFER(8)-VILNAVESLKEAST(10):0	null	2.79e-09	8.5544	4644.4	2.00396	431.2	sp|P81449|ATPJ_YEAST(63)-sp|P81449|ATPJ_YEAST(92)	90	sp|P81449|ATPJ_YEAST	P81449	ATPJ_YEAST	63	sp|P81449|ATPJ_YEAST	P81449	ATPJ_YEAST	92	Intra	0	0
C_Lee_010916_ymitos_BS3_XL_A13_A15_10_Rep2.raw;	20232;	22860	700.191	54428.6	5+	3780	GFISPYFITDPKSSK(12)-VEFEKPLLLLSEKK(5):0	null	4.11e-07	6.38616	3495.92	0.00145	0.41465	sp|P19882|HSP60_YEAST(230)-sp|P19882|HSP60_YEAST(238)	72	sp|P19882|HSP60_YEAST	P19882	HSP60_YEAST	230	sp|P19882|HSP60_YEAST	P19882	HSP60_YEAST	238	Intra	0	0
C_Lee_010916_ymitos_BS3_XL_A13_A15_10_Rep2.raw;	20468;	23112	1127.82	260993	4+	3818	YDYAVAEQCPVKSAEDQLYAITFR(12)-KGLGNPLLYDGVER(1):0	9,C(Carbamidomethyl[C]);	1.1e-18	17.9586	4504.23	3.01694	669.204	sp|P07257|QCR2_YEAST(140)-sp|P07257|QCR2_YEAST(153)	81	sp|P07257|QCR2_YEAST	P07257	QCR2_YEAST	140	sp|P07257|QCR2_YEAST	P07257	QCR2_YEAST	153	Intra	0	0
C_Lee_010916_ymitos_BS3_XL_A13_A15_10_Rep2.raw;	20646;	23302	943.72	130041	5+	3848	KALKDAGLSTSDISEVLLVGGMSR(4)-AQFETLTAPLVKRTVDPVK(12):0	22,M(Oxidation[M]);	5.8e-11	10.2366	4712.57	0.99808	211.701	sp|P0CS90|HSP77_YEAST(348)-sp|P0CS90|HSP77_YEAST(337)	34	sp|P0CS90|HSP77_YEAST	P0CS90	HSP77_YEAST	348	sp|P0CS90|HSP77_YEAST	P0CS90	HSP77_YEAST	337	Intra	0	0
C_Lee_010916_ymitos_BS3_XL_A13_A15_10_Rep2.raw;	20662;	23319	1179.65	130876	4+	3850	KALKDAGLSTSDISEVLLVGGMSR(4)-AQFETLTAPLVKRTVDPVK(12):0	22,M(Oxidation[M]);	5.45e-13	12.2636	4712.57	2.01498	427.302	sp|P0CS90|HSP77_YEAST(348)-sp|P0CS90|HSP77_YEAST(337)	34	sp|P0CS90|HSP77_YEAST	P0CS90	HSP77_YEAST	348	sp|P0CS90|HSP77_YEAST	P0CS90	HSP77_YEAST	337	Intra	0	0
C_Lee_010916_ymitos_BS3_XL_A13_A15_10_Rep2.raw;	20912;	23586	847.081	277576	5+	3891	NVLIEQPFGPPKITKDGVTVAK(15)-GVETLAEAVAATLGPKGR(16):0	null	3.1e-06	5.50864	4227.35	3.01784	713.205	sp|P19882|HSP60_YEAST(72)-sp|P19882|HSP60_YEAST(55)	60	sp|P19882|HSP60_YEAST	P19882	HSP60_YEAST	72	sp|P19882|HSP60_YEAST	P19882	HSP60_YEAST	55	Intra	0	0
C_Lee_010916_ymitos_BS3_XL_A13_A15_10_Rep2.raw;	20952;	23629	705.566	375914	6+	3897	NVLIEQPFGPPKITKDGVTVAK(15)-GVETLAEAVAATLGPKGR(16):0	null	3.31e-06	5.48017	4227.35	0.00277	0.6551	sp|P19882|HSP60_YEAST(72)-sp|P19882|HSP60_YEAST(55)	60	sp|P19882|HSP60_YEAST	P19882	HSP60_YEAST	72	sp|P19882|HSP60_YEAST	P19882	HSP60_YEAST	55	Intra	0	0
C_Lee_010916_ymitos_BS3_XL_A13_A15_10_Rep2.raw;	20998;	23678	846.479	4540705	5+	3905	NVLIEQPFGPPKITKDGVTVAK(15)-GVETLAEAVAATLGPKGR(16):0	null	2.23e-06	5.6517	4227.35	0.00604	1.42845	sp|P19882|HSP60_YEAST(72)-sp|P19882|HSP60_YEAST(55)	60	sp|P19882|HSP60_YEAST	P19882	HSP60_YEAST	72	sp|P19882|HSP60_YEAST	P19882	HSP60_YEAST	55	Intra	0	0
C_Lee_010916_ymitos_BS3_XL_A13_A15_10_Rep2.raw;	21072;	23757	1057.84	377808	4+	3917	NVLIEQPFGPPKITKDGVTVAK(15)-GVETLAEAVAATLGPKGR(16):0	null	2.06e-11	10.6861	4227.35	-0.0009	-0.212849	sp|P19882|HSP60_YEAST(72)-sp|P19882|HSP60_YEAST(55)	60	sp|P19882|HSP60_YEAST	P19882	HSP60_YEAST	72	sp|P19882|HSP60_YEAST	P19882	HSP60_YEAST	55	Intra	0	0
C_Lee_010916_ymitos_BS3_XL_A13_A15_10_Rep2.raw;	21085;	23771	846.478	474947	5+	3919	NVLIEQPFGPPKITKDGVTVAK(15)-GVETLAEAVAATLGPKGR(16):0	null	5.84e-06	5.23359	4227.35	-6e-05	-0.01419	sp|P19882|HSP60_YEAST(72)-sp|P19882|HSP60_YEAST(55)	60	sp|P19882|HSP60_YEAST	P19882	HSP60_YEAST	72	sp|P19882|HSP60_YEAST	P19882	HSP60_YEAST	55	Intra	0	0
C_Lee_010916_ymitos_BS3_XL_A13_A15_10_Rep2.raw;	21172;	23864	846.478	123971	5+	3933	NVLIEQPFGPPKITKDGVTVAK(15)-GVETLAEAVAATLGPKGR(16):0	null	6.14e-06	5.21183	4227.35	-6e-05	-0.01419	sp|P19882|HSP60_YEAST(72)-sp|P19882|HSP60_YEAST(55)	60	sp|P19882|HSP60_YEAST	P19882	HSP60_YEAST	72	sp|P19882|HSP60_YEAST	P19882	HSP60_YEAST	55	Intra	0	0
C_Lee_010916_ymitos_BS3_XL_A13_A15_10_Rep2.raw;	21360;	24065	758.211	39749.3	5+	3965	FDRGFISPYFITDPKSSK(15)-VEFEKPLLLLSEK(5):0	null	2.2e-14	13.6576	3786.02	-0.00025	-0.066015	sp|P19882|HSP60_YEAST(230)-sp|P19882|HSP60_YEAST(238)	72	sp|P19882|HSP60_YEAST	P19882	HSP60_YEAST	230	sp|P19882|HSP60_YEAST	P19882	HSP60_YEAST	238	Intra	0	0
C_Lee_010916_ymitos_BS3_XL_A13_A15_10_Rep2.raw;	21361;	24066	996.922	184055	5+	3965	DFQSYIVSSLPGSTDKSLDFLNQSFIQQK(16)-GKDLSPAINYTKLK(12):0	null	1.63e-08	7.78781	4976.57	3.00354	603.05	sp|P07256|QCR1_YEAST(115)-sp|P07257|QCR2_YEAST(322)	45	sp|P07256|QCR1_YEAST	P07256	QCR1_YEAST	115	sp|P07257|QCR2_YEAST	P07257	QCR2_YEAST	322	Inter	1	0
C_Lee_010916_ymitos_BS3_XL_A13_A15_10_Rep2.raw;	21446;	24157	758.412	156665	5+	3979	FDRGFISPYFITDPKSSK(15)-VEFEKPLLLLSEK(5):0	null	2.48e-09	8.60555	3786.02	1.0056	265.468	sp|P19882|HSP60_YEAST(230)-sp|P19882|HSP60_YEAST(238)	72	sp|P19882|HSP60_YEAST	P19882	HSP60_YEAST	230	sp|P19882|HSP60_YEAST	P19882	HSP60_YEAST	238	Intra	0	0
C_Lee_010916_ymitos_BS3_XL_A13_A15_10_Rep2.raw;	21564;	24283	962.518	224113	5+	3998	QIEDLVPVYAVLDYTNSEIIKR(21)-KQHVLNCLVQNEPGVLSR(1):0	29,C(Carbamidomethyl[C]);	2.15e-06	5.66756	4805.54	2.00997	417.998	sp|P25605|ILV6_YEAST(158)-sp|P25605|ILV6_YEAST(76)	69	sp|P25605|ILV6_YEAST	P25605	ILV6_YEAST	158	sp|P25605|ILV6_YEAST	P25605	ILV6_YEAST	76	Intra	0	0
C_Lee_010916_ymitos_BS3_XL_A13_A15_10_Rep2.raw;	21572;	24292	962.718	256861	5+	4000	QIEDLVPVYAVLDYTNSEIIKR(21)-KQHVLNCLVQNEPGVLSR(1):0	29,C(Carbamidomethyl[C]);	1.75e-07	6.75696	4805.54	3.01247	626.35	sp|P25605|ILV6_YEAST(158)-sp|P25605|ILV6_YEAST(76)	69	sp|P25605|ILV6_YEAST	P25605	ILV6_YEAST	158	sp|P25605|ILV6_YEAST	P25605	ILV6_YEAST	76	Intra	0	0
C_Lee_010916_ymitos_BS3_XL_A13_A15_10_Rep2.raw;	21592;	24313	843.218	167707	4+	4003	GFISPYFITDPKSSK(12)-VEFEKPLLLLSEK(5):0	null	3.32e-09	8.47886	3367.82	1.02314	303.616	sp|P19882|HSP60_YEAST(230)-sp|P19882|HSP60_YEAST(238)	72	sp|P19882|HSP60_YEAST	P19882	HSP60_YEAST	230	sp|P19882|HSP60_YEAST	P19882	HSP60_YEAST	238	Intra	0	0
C_Lee_010916_ymitos_BS3_XL_A13_A15_10_Rep2.raw;	2167;	3563	923.225	75766.6	5+	950	NMAEEFEYDDEPDEQGNPKK(19)-PGKLSDYIPGPYPNEQAAR(3):0	2,M(Oxidation[M]);	5.04e-13	12.2976	4610.07	1.01792	220.707	sp|P07143|CY1_YEAST(145)-sp|P07143|CY1_YEAST(150)	202	sp|P07143|CY1_YEAST	P07143	CY1_YEAST	145	sp|P07143|CY1_YEAST	P07143	CY1_YEAST	150	Intra	0	0
C_Lee_010916_ymitos_BS3_XL_A13_A15_10_Rep2.raw;	21764;	24497	700.391	64943.2	5+	4032	GFISPYFITDPKSSK(12)-VEFEKPLLLLSEKK(5):0	null	2.5e-08	7.60206	3495.92	1.00155	286.327	sp|P19882|HSP60_YEAST(230)-sp|P19882|HSP60_YEAST(238)	72	sp|P19882|HSP60_YEAST	P19882	HSP60_YEAST	230	sp|P19882|HSP60_YEAST	P19882	HSP60_YEAST	238	Intra	0	0
C_Lee_010916_ymitos_BS3_XL_A13_A15_10_Rep2.raw;	2179;	3576	1153.53	36448.9	4+	952	NMAEEFEYDDEPDEQGNPKK(19)-PGKLSDYIPGPYPNEQAAR(3):0	2,M(Oxidation[M]);	1.54e-16	15.8125	4610.07	0.01454	3.15327	sp|P07143|CY1_YEAST(145)-sp|P07143|CY1_YEAST(150)	202	sp|P07143|CY1_YEAST	P07143	CY1_YEAST	145	sp|P07143|CY1_YEAST	P07143	CY1_YEAST	150	Intra	0	0
C_Lee_010916_ymitos_BS3_XL_A13_A15_10_Rep2.raw;	22117;	24874	940.924	268531	5+	4087	KALKDAGLSTSDISEVLLVGGMSR(4)-AQFETLTAPLVKRTVDPVK(12):0	null	1.63e-07	6.78781	4696.57	3.01194	640.758	sp|P0CS90|HSP77_YEAST(348)-sp|P0CS90|HSP77_YEAST(337)	34	sp|P0CS90|HSP77_YEAST	P0CS90	HSP77_YEAST	348	sp|P0CS90|HSP77_YEAST	P0CS90	HSP77_YEAST	337	Intra	0	0
C_Lee_010916_ymitos_BS3_XL_A13_A15_10_Rep2.raw;	2255;	3657	923.828	451864	5+	965	NMAEEFEYDDEPDEQGNPKK(19)-PGKLSDYIPGPYPNEQAAR(3):0	2,M(Oxidation[M]);	3.51e-11	10.4547	4610.07	4.03427	874.143	sp|P07143|CY1_YEAST(145)-sp|P07143|CY1_YEAST(150)	202	sp|P07143|CY1_YEAST	P07143	CY1_YEAST	145	sp|P07143|CY1_YEAST	P07143	CY1_YEAST	150	Intra	0	0
C_Lee_010916_ymitos_BS3_XL_A13_A15_10_Rep2.raw;	22587;	25377	820.664	152369	5+	4164	KISSIQDILPALEISNQSR(1)-SSKVEFEKPLLLLSEK(8):0	null	5.4e-06	5.26761	4095.27	3.01188	734.732	sp|P19882|HSP60_YEAST(247)-sp|P19882|HSP60_YEAST(238)	30	sp|P19882|HSP60_YEAST	P19882	HSP60_YEAST	247	sp|P19882|HSP60_YEAST	P19882	HSP60_YEAST	238	Intra	0	0
C_Lee_010916_ymitos_BS3_XL_A13_A15_10_Rep2.raw;	22746;	25547	843.212	149174	4+	4191	GFISPYFITDPKSSK(12)-VEFEKPLLLLSEK(5):0	null	4.37e-17	16.3595	3367.82	0.99946	296.591	sp|P19882|HSP60_YEAST(230)-sp|P19882|HSP60_YEAST(238)	72	sp|P19882|HSP60_YEAST	P19882	HSP60_YEAST	230	sp|P19882|HSP60_YEAST	P19882	HSP60_YEAST	238	Intra	0	0
C_Lee_010916_ymitos_BS3_XL_A13_A15_10_Rep2.raw;	22818;	25625	842.962	621218	4+	4203	GFISPYFITDPKSSK(12)-VEFEKPLLLLSEK(5):0	null	3.14e-13	12.5031	3367.82	-6e-05	-0.01781	sp|P19882|HSP60_YEAST(230)-sp|P19882|HSP60_YEAST(238)	72	sp|P19882|HSP60_YEAST	P19882	HSP60_YEAST	230	sp|P19882|HSP60_YEAST	P19882	HSP60_YEAST	238	Intra	0	0
C_Lee_010916_ymitos_BS3_XL_A13_A15_10_Rep2.raw;	22957;	25773	790.826	24298.1	5+	4226	FGLEGLESVVPGIKTLVDR(14)-KPNESIFSEFKGSSAR(1):0	null	4.7e-10	9.3279	3949.08	0.01064	2.6936	sp|P20967|ODO1_YEAST(285)-sp|P20967|ODO1_YEAST(318)	42	sp|P20967|ODO1_YEAST	P20967	ODO1_YEAST	285	sp|P20967|ODO1_YEAST	P20967	ODO1_YEAST	318	Intra	0	0
C_Lee_010916_ymitos_BS3_XL_A13_A15_10_Rep2.raw;	22964;	25781	887.679	0	5+	4227	SAQLLREYGIGTPEGFPAFTPEEAFEAAKK(29)-LNTNKLVIK(5):0	null	3.39e-10	9.4698	4433.35	0.00753	1.6981	sp|P53312|SUCB_YEAST(66)-sp|P53312|SUCB_YEAST(72)	32	sp|P53312|SUCB_YEAST	P53312	SUCB_YEAST	66	sp|P53312|SUCB_YEAST	P53312	SUCB_YEAST	72	Intra	0	0
C_Lee_010916_ymitos_BS3_XL_A13_A15_10_Rep2.raw;	23493;	26346	966.93	186389	5+	4317	IGVLANHVPTVEQLLPGVVEVMEGSNSKK(28)-SSLKTELQTASVLNR(4):0	null	1.24e-18	17.9066	4827.61	2.00968	416.029	sp|Q12165|ATPD_YEAST(88)-sp|P21306|ATP5E_YEAST(27)	256	sp|Q12165|ATPD_YEAST	Q12165	ATPD_YEAST	88	sp|P21306|ATP5E_YEAST	P21306	ATP5E_YEAST	27	Inter	1	0
C_Lee_010916_ymitos_BS3_XL_A13_A15_10_Rep2.raw;	23569;	26428	966.53	148092	5+	4330	IGVLANHVPTVEQLLPGVVEVMEGSNSKK(28)-SSLKTELQTASVLNR(4):0	null	5.44e-18	17.2644	4827.61	0.00773	1.60087	sp|Q12165|ATPD_YEAST(88)-sp|P21306|ATP5E_YEAST(27)	256	sp|Q12165|ATPD_YEAST	Q12165	ATPD_YEAST	88	sp|P21306|ATP5E_YEAST	P21306	ATP5E_YEAST	27	Inter	1	0
C_Lee_010916_ymitos_BS3_XL_A13_A15_10_Rep2.raw;	23956;	26842	856.237	71241.4	4+	4395	FLSQPFAVAEVFTGIPGKLVR(18)-LKDTVASFK(2):0	null	2.04e-13	12.6904	3420.91	0.01491	4.35719	sp|P00830|ATPB_YEAST(463)-sp|P00830|ATPB_YEAST(468)	61	sp|P00830|ATPB_YEAST	P00830	ATPB_YEAST	463	sp|P00830|ATPB_YEAST	P00830	ATPB_YEAST	468	Intra	0	0
C_Lee_010916_ymitos_BS3_XL_A13_A15_10_Rep2.raw;	24006;	26895	856.987	191102	4+	4403	FLSQPFAVAEVFTGIPGKLVR(18)-LKDTVASFK(2):0	null	3.07e-14	13.5129	3420.91	3.01123	879.211	sp|P00830|ATPB_YEAST(463)-sp|P00830|ATPB_YEAST(468)	61	sp|P00830|ATPB_YEAST	P00830	ATPB_YEAST	463	sp|P00830|ATPB_YEAST	P00830	ATPB_YEAST	468	Intra	0	0
C_Lee_010916_ymitos_BS3_XL_A13_A15_10_Rep2.raw;	24117;	27014	954.54	177459	5+	4422	TGNIVDVPVGPGLLGRVVDALGNPIDGKGPIDAAGR(28)-AQVKAPGILPR(4):0	null	1.72e-10	9.76447	4765.66	2.00181	419.784	sp|P07251|ATPA_YEAST(155)-sp|P07251|ATPA_YEAST(169)	119	sp|P07251|ATPA_YEAST	P07251	ATPA_YEAST	155	sp|P07251|ATPA_YEAST	P07251	ATPA_YEAST	169	Intra	0	0
C_Lee_010916_ymitos_BS3_XL_A13_A15_10_Rep2.raw;	24206;	27109	954.139	390987	5+	4437	TGNIVDVPVGPGLLGRVVDALGNPIDGKGPIDAAGR(28)-AQVKAPGILPR(4):0	null	1.35e-11	10.8697	4765.66	-0.00104	-0.218182	sp|P07251|ATPA_YEAST(155)-sp|P07251|ATPA_YEAST(169)	119	sp|P07251|ATPA_YEAST	P07251	ATPA_YEAST	155	sp|P07251|ATPA_YEAST	P07251	ATPA_YEAST	169	Intra	0	0
C_Lee_010916_ymitos_BS3_XL_A13_A15_10_Rep2.raw;	24357;	27271	843.214	209852	4+	4462	GFISPYFITDPKSSK(12)-VEFEKPLLLLSEK(5):0	null	7.83e-09	8.10624	3367.82	1.00778	299.059	sp|P19882|HSP60_YEAST(230)-sp|P19882|HSP60_YEAST(238)	72	sp|P19882|HSP60_YEAST	P19882	HSP60_YEAST	230	sp|P19882|HSP60_YEAST	P19882	HSP60_YEAST	238	Intra	0	0
C_Lee_010916_ymitos_BS3_XL_A13_A15_10_Rep2.raw;	24524;	27455	820.062	142448	5+	4492	KISSIQDILPALEISNQSR(1)-SSKVEFEKPLLLLSEK(8):0	null	2.58e-08	7.58838	4095.27	0.00073	0.17821	sp|P19882|HSP60_YEAST(247)-sp|P19882|HSP60_YEAST(238)	30	sp|P19882|HSP60_YEAST	P19882	HSP60_YEAST	247	sp|P19882|HSP60_YEAST	P19882	HSP60_YEAST	238	Intra	0	0
C_Lee_010916_ymitos_BS3_XL_A13_A15_10_Rep2.raw;	24911;	27870	863.098	91040.5	5+	4557	NYFLFTPLLPSTPVGTIELKSIVEPVRTIAR(20)-KQLGQK(1):0	null	1.24e-06	5.90658	4309.45	1.0085	233.911	sp|P40215|NDH1_YEAST(164)-sp|P16547|OM45_YEAST(103)	16	sp|P40215|NDH1_YEAST	P40215	NDH1_YEAST	164	sp|P16547|OM45_YEAST	P16547	OM45_YEAST	103	Inter	1	0
C_Lee_010916_ymitos_BS3_XL_A13_A15_10_Rep2.raw;	25258;	28247	855.998	27164.5	4+	4618	ASLLKGVETLAEAVAATLGPKGR(21)-ITKDGVTVAK(3):0	null	9.7e-14	13.0132	3419.96	0.00122	0.356624	sp|P19882|HSP60_YEAST(55)-sp|P19882|HSP60_YEAST(72)	169	sp|P19882|HSP60_YEAST	P19882	HSP60_YEAST	55	sp|P19882|HSP60_YEAST	P19882	HSP60_YEAST	72	Intra	0	0
C_Lee_010916_ymitos_BS3_XL_A13_A15_10_Rep2.raw;	25272;	28262	685.202	87716.3	5+	4620	ASLLKGVETLAEAVAATLGPKGR(21)-ITKDGVTVAK(3):0	null	9.78e-13	12.0097	3419.96	1.01296	296.016	sp|P19882|HSP60_YEAST(55)-sp|P19882|HSP60_YEAST(72)	169	sp|P19882|HSP60_YEAST	P19882	HSP60_YEAST	55	sp|P19882|HSP60_YEAST	P19882	HSP60_YEAST	72	Intra	0	0
C_Lee_010916_ymitos_BS3_XL_A13_A15_10_Rep2.raw;	25324;	28320	855.998	181579	4+	4630	ASLLKGVETLAEAVAATLGPKGR(21)-ITKDGVTVAK(3):0	null	1.09e-17	16.9626	3419.96	0.00218	0.637246	sp|P19882|HSP60_YEAST(55)-sp|P19882|HSP60_YEAST(72)	169	sp|P19882|HSP60_YEAST	P19882	HSP60_YEAST	55	sp|P19882|HSP60_YEAST	P19882	HSP60_YEAST	72	Intra	0	0
C_Lee_010916_ymitos_BS3_XL_A13_A15_10_Rep2.raw;	25345;	28342	685.2	124331	5+	4634	ASLLKGVETLAEAVAATLGPKGR(21)-ITKDGVTVAK(3):0	null	1.01e-14	13.9957	3419.96	1.00566	293.883	sp|P19882|HSP60_YEAST(55)-sp|P19882|HSP60_YEAST(72)	169	sp|P19882|HSP60_YEAST	P19882	HSP60_YEAST	55	sp|P19882|HSP60_YEAST	P19882	HSP60_YEAST	72	Intra	0	0
C_Lee_010916_ymitos_BS3_XL_A13_A15_10_Rep2.raw;	25525;	28546	935.088	89524.6	5+	4668	GYDASKSEYTDMLATGIIDPFKVVR(6)-GVETLAEAVAATLGPKGR(16):0	12,M(Oxidation[M]);	1.59e-07	6.7986	4668.4	2.00387	428.965	sp|P19882|HSP60_YEAST(507)-sp|P19882|HSP60_YEAST(55)	57	sp|P19882|HSP60_YEAST	P19882	HSP60_YEAST	507	sp|P19882|HSP60_YEAST	P19882	HSP60_YEAST	55	Intra	0	0
C_Lee_010916_ymitos_BS3_XL_A13_A15_10_Rep2.raw;	25572;	28599	657.076	31623.5	7+	4676	KPIHADPPSFAEQSTSAEILETGIKVVDLLAPYAR(1)-QKFLR(2):0	null	0.000322	3.49214	4591.47	1.01299	220.527	sp|P00830|ATPB_YEAST(148)-sp|P32907|ATO2_YEAST(60)	1	sp|P00830|ATPB_YEAST	P00830	ATPB_YEAST	148	sp|P32907|ATO2_YEAST	P32907	ATO2_YEAST	60	Inter	1	0
C_Lee_010916_ymitos_BS3_XL_A13_A15_10_Rep2.raw;	26030;	29125	818.117	100009	6+	4764	KPIHADPPSFAEQSTSAEILETGIKVVDLLAPYAR(1)-QLAKSVISR(4):0	null	7.55e-08	7.12205	4901.65	1.00247	204.433	sp|P00830|ATPB_YEAST(148)-sp|P05626|ATPF_YEAST(209)	224	sp|P00830|ATPB_YEAST	P00830	ATPB_YEAST	148	sp|P05626|ATPF_YEAST	P05626	ATPF_YEAST	209	Inter	1	0
C_Lee_010916_ymitos_BS3_XL_A13_A15_10_Rep2.raw;	26069;	29169	701.674	120491	7+	4771	KPIHADPPSFAEQSTSAEILETGIKVVDLLAPYAR(1)-QLAKSVISR(4):0	null	6.33e-10	9.1986	4901.65	3.01096	613.771	sp|P00830|ATPB_YEAST(148)-sp|P05626|ATPF_YEAST(209)	224	sp|P00830|ATPB_YEAST	P00830	ATPB_YEAST	148	sp|P05626|ATPF_YEAST	P05626	ATPF_YEAST	209	Inter	1	0
C_Lee_010916_ymitos_BS3_XL_A13_A15_10_Rep2.raw;	26092;	29195	981.339	291122	5+	4776	KPIHADPPSFAEQSTSAEILETGIKVVDLLAPYAR(1)-QLAKSVISR(4):0	null	7.24e-08	7.14026	4901.65	0.00359	0.732255	sp|P00830|ATPB_YEAST(148)-sp|P05626|ATPF_YEAST(209)	224	sp|P00830|ATPB_YEAST	P00830	ATPB_YEAST	148	sp|P05626|ATPF_YEAST	P05626	ATPF_YEAST	209	Inter	1	0
C_Lee_010916_ymitos_BS3_XL_A13_A15_10_Rep2.raw;	26093;	29196	817.95	263937	6+	4776	KPIHADPPSFAEQSTSAEILETGIKVVDLLAPYAR(1)-QLAKSVISR(4):0	null	1.41e-07	6.85078	4901.65	0.00269	0.548681	sp|P00830|ATPB_YEAST(148)-sp|P05626|ATPF_YEAST(209)	224	sp|P00830|ATPB_YEAST	P00830	ATPB_YEAST	148	sp|P05626|ATPF_YEAST	P05626	ATPF_YEAST	209	Inter	1	0
C_Lee_010916_ymitos_BS3_XL_A13_A15_10_Rep2.raw;	26136;	29243	914.705	97180.1	5+	4783	AEGEAESAEFISKALAKVGDGLLLIR(13)-AQGEAKSAELIGEAIKK(6):0	null	2.95e-10	9.53018	4566.48	2.00683	439.18	sp|P40961|PHB1_YEAST(228)-sp|P50085|PHB2_YEAST(250)	36	sp|P40961|PHB1_YEAST	P40961	PHB1_YEAST	228	sp|P50085|PHB2_YEAST	P50085	PHB2_YEAST	250	Inter	1	0
C_Lee_010916_ymitos_BS3_XL_A13_A15_10_Rep2.raw;	26144;	29252	762.589	82955.8	6+	4785	AEGEAESAEFISKALAKVGDGLLLIR(13)-AQGEAKSAELIGEAIKK(6):0	null	9.65e-15	14.0155	4566.48	3.01265	659.151	sp|P40961|PHB1_YEAST(228)-sp|P50085|PHB2_YEAST(250)	36	sp|P40961|PHB1_YEAST	P40961	PHB1_YEAST	228	sp|P50085|PHB2_YEAST	P50085	PHB2_YEAST	250	Inter	1	0
C_Lee_010916_ymitos_BS3_XL_A13_A15_10_Rep2.raw;	26159;	29269	981.339	170105	5+	4788	KPIHADPPSFAEQSTSAEILETGIKVVDLLAPYAR(1)-QLAKSVISR(4):0	null	2.71e-08	7.56703	4901.65	0.00419	0.854637	sp|P00830|ATPB_YEAST(148)-sp|P05626|ATPF_YEAST(209)	224	sp|P00830|ATPB_YEAST	P00830	ATPB_YEAST	148	sp|P05626|ATPF_YEAST	P05626	ATPF_YEAST	209	Inter	1	0
C_Lee_010916_ymitos_BS3_XL_A13_A15_10_Rep2.raw;	26161;	29271	817.95	142193	6+	4788	KPIHADPPSFAEQSTSAEILETGIKVVDLLAPYAR(1)-QLAKSVISR(4):0	null	8.02e-09	8.09583	4901.65	-0.00025	-0.050993	sp|P00830|ATPB_YEAST(148)-sp|P05626|ATPF_YEAST(209)	224	sp|P00830|ATPB_YEAST	P00830	ATPB_YEAST	148	sp|P05626|ATPF_YEAST	P05626	ATPF_YEAST	209	Inter	1	0
C_Lee_010916_ymitos_BS3_XL_A13_A15_10_Rep2.raw;	26181;	29292	701.53	62609.4	7+	4792	KPIHADPPSFAEQSTSAEILETGIKVVDLLAPYAR(1)-QLAKSVISR(4):0	null	0.0017	2.76955	4901.65	2.00646	409.092	sp|P00830|ATPB_YEAST(148)-sp|P05626|ATPF_YEAST(209)	224	sp|P00830|ATPB_YEAST	P00830	ATPB_YEAST	148	sp|P05626|ATPF_YEAST	P05626	ATPF_YEAST	209	Inter	1	0
C_Lee_010916_ymitos_BS3_XL_A13_A15_10_Rep2.raw;	26198;	29311	721.184	428094	5+	4795	VLFDVSKETVELESEAFELK(7)-QKVELAHEAK(2):0	null	1.68e-06	5.77469	3600.88	0.00091	0.252645	sp|P05626|ATPF_YEAST(163)-sp|P05626|ATPF_YEAST(178)	5	sp|P05626|ATPF_YEAST	P05626	ATPF_YEAST	163	sp|P05626|ATPF_YEAST	P05626	ATPF_YEAST	178	Intra	0	0
C_Lee_010916_ymitos_BS3_XL_A13_A15_10_Rep2.raw;	26236;	29352	818.452	100198	6+	4801	KPIHADPPSFAEQSTSAEILETGIKVVDLLAPYAR(1)-QLAKSVISR(4):0	null	1.28e-06	5.89279	4901.65	3.01223	614.03	sp|P00830|ATPB_YEAST(148)-sp|P05626|ATPF_YEAST(209)	224	sp|P00830|ATPB_YEAST	P00830	ATPB_YEAST	148	sp|P05626|ATPF_YEAST	P05626	ATPF_YEAST	209	Inter	1	0
C_Lee_010916_ymitos_BS3_XL_A13_A15_10_Rep2.raw;	26710;	29862	793.764	58903	6+	4881	AIFTESVKNVAAGCNPMDLRR(8)-ASLLKGVETLAEAVAATLGPKGR(5):0	14,C(Carbamidomethyl[C]);17,M(Oxidation[M]);	1.58e-08	7.80134	4753.53	3.01667	634.081	sp|P19882|HSP60_YEAST(126)-sp|P19882|HSP60_YEAST(39)	4	sp|P19882|HSP60_YEAST	P19882	HSP60_YEAST	126	sp|P19882|HSP60_YEAST	P19882	HSP60_YEAST	39	Intra	0	0
C_Lee_010916_ymitos_BS3_XL_A13_A15_10_Rep2.raw;	26736;	29891	952.313	88148.1	5+	4886	AIFTESVKNVAAGCNPMDLRR(8)-ASLLKGVETLAEAVAATLGPKGR(5):0	14,C(Carbamidomethyl[C]);17,M(Oxidation[M]);	2.2e-07	6.65758	4753.53	3.00315	631.241	sp|P19882|HSP60_YEAST(126)-sp|P19882|HSP60_YEAST(39)	4	sp|P19882|HSP60_YEAST	P19882	HSP60_YEAST	126	sp|P19882|HSP60_YEAST	P19882	HSP60_YEAST	39	Intra	0	0
C_Lee_010916_ymitos_BS3_XL_A13_A15_10_Rep2.raw;	26749;	29906	948.945	68175	5+	4888	NVLIEQPFGPPKITKDGVTVAK(15)-ASLLKGVETLAEAVAATLGPKGR(21):0	null	6.18e-12	11.209	4739.68	0.00477	1.00618	sp|P19882|HSP60_YEAST(72)-sp|P19882|HSP60_YEAST(55)	60	sp|P19882|HSP60_YEAST	P19882	HSP60_YEAST	72	sp|P19882|HSP60_YEAST	P19882	HSP60_YEAST	55	Intra	0	0
C_Lee_010916_ymitos_BS3_XL_A13_A15_10_Rep2.raw;	26765;	29924	1186.43	83437.1	4+	4891	NVLIEQPFGPPKITKDGVTVAK(15)-ASLLKGVETLAEAVAATLGPKGR(21):0	null	2.16e-08	7.66555	4739.68	2.00136	421.988	sp|P19882|HSP60_YEAST(72)-sp|P19882|HSP60_YEAST(55)	60	sp|P19882|HSP60_YEAST	P19882	HSP60_YEAST	72	sp|P19882|HSP60_YEAST	P19882	HSP60_YEAST	55	Intra	0	0
C_Lee_010916_ymitos_BS3_XL_A13_A15_10_Rep2.raw;	26777;	29938	678.535	120871	7+	4893	NVLIEQPFGPPKITKDGVTVAK(15)-ASLLKGVETLAEAVAATLGPKGR(21):0	null	1.3e-05	4.88606	4739.68	3.01171	634.886	sp|P19882|HSP60_YEAST(72)-sp|P19882|HSP60_YEAST(55)	60	sp|P19882|HSP60_YEAST	P19882	HSP60_YEAST	72	sp|P19882|HSP60_YEAST	P19882	HSP60_YEAST	55	Intra	0	0
C_Lee_010916_ymitos_BS3_XL_A13_A15_10_Rep2.raw;	26808;	29974	948.945	1.73804e+06	5+	4899	NVLIEQPFGPPKITKDGVTVAK(15)-ASLLKGVETLAEAVAATLGPKGR(21):0	null	4.56e-14	13.341	4739.68	0.00567	1.19603	sp|P19882|HSP60_YEAST(72)-sp|P19882|HSP60_YEAST(55)	60	sp|P19882|HSP60_YEAST	P19882	HSP60_YEAST	72	sp|P19882|HSP60_YEAST	P19882	HSP60_YEAST	55	Intra	0	0
C_Lee_010916_ymitos_BS3_XL_A13_A15_10_Rep2.raw;	26816;	29983	790.956	761777	6+	4901	NVLIEQPFGPPKITKDGVTVAK(15)-ASLLKGVETLAEAVAATLGPKGR(21):0	null	1.55e-09	8.80967	4739.68	0.00695	1.46603	sp|P19882|HSP60_YEAST(72)-sp|P19882|HSP60_YEAST(55)	60	sp|P19882|HSP60_YEAST	P19882	HSP60_YEAST	72	sp|P19882|HSP60_YEAST	P19882	HSP60_YEAST	55	Intra	0	0
C_Lee_010916_ymitos_BS3_XL_A13_A15_10_Rep2.raw;	26823;	29991	1185.93	260734	4+	4902	NVLIEQPFGPPKITKDGVTVAK(15)-ASLLKGVETLAEAVAATLGPKGR(21):0	null	2.74e-09	8.56225	4739.68	-0.00012	-0.025313	sp|P19882|HSP60_YEAST(72)-sp|P19882|HSP60_YEAST(55)	60	sp|P19882|HSP60_YEAST	P19882	HSP60_YEAST	72	sp|P19882|HSP60_YEAST	P19882	HSP60_YEAST	55	Intra	0	0
C_Lee_010916_ymitos_BS3_XL_A13_A15_10_Rep2.raw;	26840;	30010	678.105	99379.9	7+	4905	NVLIEQPFGPPKITKDGVTVAK(15)-ASLLKGVETLAEAVAATLGPKGR(21):0	null	2.82e-06	5.54975	4739.68	-0.00165	-0.348051	sp|P19882|HSP60_YEAST(72)-sp|P19882|HSP60_YEAST(55)	60	sp|P19882|HSP60_YEAST	P19882	HSP60_YEAST	72	sp|P19882|HSP60_YEAST	P19882	HSP60_YEAST	55	Intra	0	0
C_Lee_010916_ymitos_BS3_XL_A13_A15_10_Rep2.raw;	26867;	30041	948.944	503904	5+	4910	NVLIEQPFGPPKITKDGVTVAK(15)-ASLLKGVETLAEAVAATLGPKGR(21):0	null	3.45e-11	10.4622	4739.68	0.00017	0.03586	sp|P19882|HSP60_YEAST(72)-sp|P19882|HSP60_YEAST(55)	60	sp|P19882|HSP60_YEAST	P19882	HSP60_YEAST	72	sp|P19882|HSP60_YEAST	P19882	HSP60_YEAST	55	Intra	0	0
C_Lee_010916_ymitos_BS3_XL_A13_A15_10_Rep2.raw;	26870;	30045	790.955	265666	6+	4911	NVLIEQPFGPPKITKDGVTVAK(15)-ASLLKGVETLAEAVAATLGPKGR(21):0	null	5.51e-09	8.25885	4739.68	0.00401	0.845868	sp|P19882|HSP60_YEAST(72)-sp|P19882|HSP60_YEAST(55)	60	sp|P19882|HSP60_YEAST	P19882	HSP60_YEAST	72	sp|P19882|HSP60_YEAST	P19882	HSP60_YEAST	55	Intra	0	0
C_Lee_010916_ymitos_BS3_XL_A13_A15_10_Rep2.raw;	26914;	30099	948.944	157312	5+	4921	NVLIEQPFGPPKITKDGVTVAK(15)-ASLLKGVETLAEAVAATLGPKGR(21):0	null	1.29e-10	9.88941	4739.68	0.00077	0.162424	sp|P19882|HSP60_YEAST(72)-sp|P19882|HSP60_YEAST(55)	60	sp|P19882|HSP60_YEAST	P19882	HSP60_YEAST	72	sp|P19882|HSP60_YEAST	P19882	HSP60_YEAST	55	Intra	0	0
C_Lee_010916_ymitos_BS3_XL_A13_A15_10_Rep2.raw;	27033;	30256	949.546	105043	5+	4949	NVLIEQPFGPPKITKDGVTVAK(15)-ASLLKGVETLAEAVAATLGPKGR(21):0	null	2e-08	7.69897	4739.68	3.00952	634.425	sp|P19882|HSP60_YEAST(72)-sp|P19882|HSP60_YEAST(55)	60	sp|P19882|HSP60_YEAST	P19882	HSP60_YEAST	72	sp|P19882|HSP60_YEAST	P19882	HSP60_YEAST	55	Intra	0	0
C_Lee_010916_ymitos_BS3_XL_A13_A15_10_Rep2.raw;	2723;	4160	702.987	60470.1	5+	1044	GQSLEHPVTKKPLQLR(11)-YDGTLGPPPVENKR(13):0	null	5.53e-07	6.25727	3509.9	-0.0001	-0.028483	sp|P53292|RT35_YEAST(105)-sp|P53292|RT35_YEAST(123)	4	sp|P53292|RT35_YEAST	P53292	RT35_YEAST	105	sp|P53292|RT35_YEAST	P53292	RT35_YEAST	123	Intra	0	0
C_Lee_010916_ymitos_BS3_XL_A13_A15_10_Rep2.raw;	3124;	4596	589.325	66404	7+	1113	TAEFIVKSHILAGKFDLVASK(14)-AYSSHKELKFGVEGR(6):0	null	0.000217	3.66354	4118.22	0.00042	0.101961	sp|P36528|RM17_YEAST(240)-sp|P19882|HSP60_YEAST(25)	1	sp|P36528|RM17_YEAST	P36528	RM17_YEAST	240	sp|P19882|HSP60_YEAST	P19882	HSP60_YEAST	25	Inter	1	0
C_Lee_010916_ymitos_BS3_XL_A13_A15_10_Rep2.raw;	3415;	4909	972.981	70637.5	4+	1162	ARDFNELSDKLDQQER(10)-LLKNNTGDANTEEAAAR(3):0	null	6.09e-16	15.2154	3887.89	0.00506	1.30114	sp|P16547|OM45_YEAST(188)-sp|P16547|OM45_YEAST(204)	151	sp|P16547|OM45_YEAST	P16547	OM45_YEAST	188	sp|P16547|OM45_YEAST	P16547	OM45_YEAST	204	Intra	0	0
C_Lee_010916_ymitos_BS3_XL_A13_A15_10_Rep2.raw;	3416;	4910	778.785	149348	5+	1163	ARDFNELSDKLDQQER(10)-LLKNNTGDANTEEAAAR(3):0	null	1.13e-14	13.9469	3887.89	0.99823	256.621	sp|P16547|OM45_YEAST(188)-sp|P16547|OM45_YEAST(204)	151	sp|P16547|OM45_YEAST	P16547	OM45_YEAST	188	sp|P16547|OM45_YEAST	P16547	OM45_YEAST	204	Intra	0	0
C_Lee_010916_ymitos_BS3_XL_A13_A15_10_Rep2.raw;	3421;	4915	584.743	88798.5	5+	1163	AAVEEGILPGGGTALVKASR(17)-KAITRPAK(1):0	null	2.25e-09	8.64782	2916.68	2.00508	686.745	sp|P19882|HSP60_YEAST(443)-sp|P19882|HSP60_YEAST(467)	16	sp|P19882|HSP60_YEAST	P19882	HSP60_YEAST	443	sp|P19882|HSP60_YEAST	P19882	HSP60_YEAST	467	Intra	0	0
C_Lee_010916_ymitos_BS3_XL_A13_A15_10_Rep2.raw;	3489;	4989	778.585	268377	5+	1175	ARDFNELSDKLDQQER(10)-LLKNNTGDANTEEAAAR(3):0	null	2.15e-16	15.6676	3887.89	-2e-05	-0.005143	sp|P16547|OM45_YEAST(188)-sp|P16547|OM45_YEAST(204)	151	sp|P16547|OM45_YEAST	P16547	OM45_YEAST	188	sp|P16547|OM45_YEAST	P16547	OM45_YEAST	204	Intra	0	0
C_Lee_010916_ymitos_BS3_XL_A13_A15_10_Rep2.raw;	3494;	4994	972.98	364500	4+	1176	ARDFNELSDKLDQQER(10)-LLKNNTGDANTEEAAAR(3):0	null	2.62e-13	12.5817	3887.89	0.0031	0.797141	sp|P16547|OM45_YEAST(188)-sp|P16547|OM45_YEAST(204)	151	sp|P16547|OM45_YEAST	P16547	OM45_YEAST	188	sp|P16547|OM45_YEAST	P16547	OM45_YEAST	204	Intra	0	0
C_Lee_010916_ymitos_BS3_XL_A13_A15_10_Rep2.raw;	3619;	5128	920.426	116237	5+	1197	NMAEEFEYDDEPDEQGNPKK(19)-PGKLSDYIPGPYPNEQAAR(3):0	null	1.26e-08	7.89963	4594.08	3.01988	656.767	sp|P07143|CY1_YEAST(145)-sp|P07143|CY1_YEAST(150)	202	sp|P07143|CY1_YEAST	P07143	CY1_YEAST	145	sp|P07143|CY1_YEAST	P07143	CY1_YEAST	150	Intra	0	0
C_Lee_010916_ymitos_BS3_XL_A13_A15_10_Rep2.raw;	3677;	5190	919.827	163111	5+	1207	NMAEEFEYDDEPDEQGNPKK(19)-PGKLSDYIPGPYPNEQAAR(3):0	null	2.48e-10	9.60555	4594.08	0.02398	5.21859	sp|P07143|CY1_YEAST(145)-sp|P07143|CY1_YEAST(150)	202	sp|P07143|CY1_YEAST	P07143	CY1_YEAST	145	sp|P07143|CY1_YEAST	P07143	CY1_YEAST	150	Intra	0	0
C_Lee_010916_ymitos_BS3_XL_A13_A15_10_Rep2.raw;	4012;	5552	597.439	93141.4	7+	1263	DDEHWMKHTLSWQKDVAAPVTLK(14)-MDFSKMSIVGR(5):0	24,M(Oxidation[M]);29,M(Oxidation[M]);	0.00202	2.69465	4174.03	0.9868	236.301	sp|Q00711|SDHA_YEAST(607)-sp|P32445|RIM1_YEAST(21)	1	sp|Q00711|SDHA_YEAST	Q00711	SDHA_YEAST	607	sp|P32445|RIM1_YEAST	P32445	RIM1_YEAST	21	Inter	1	0
C_Lee_010916_ymitos_BS3_XL_A13_A15_10_Rep2.raw;	4014;	5554	895.249	75657.1	5+	1263	DFNELSDKLDQQERNSNPLK(8)-RLLKNNTGDANTEEAAAR(4):0	null	2.14e-07	6.66959	4470.2	1.00742	225.262	sp|P16547|OM45_YEAST(188)-sp|P16547|OM45_YEAST(204)	151	sp|P16547|OM45_YEAST	P16547	OM45_YEAST	188	sp|P16547|OM45_YEAST	P16547	OM45_YEAST	204	Intra	0	0
C_Lee_010916_ymitos_BS3_XL_A13_A15_10_Rep2.raw;	4032;	5574	1118.56	86184.3	4+	1266	DFNELSDKLDQQERNSNPLK(8)-RLLKNNTGDANTEEAAAR(4):0	null	3.1e-10	9.50864	4470.2	-0.00062	-0.138665	sp|P16547|OM45_YEAST(188)-sp|P16547|OM45_YEAST(204)	151	sp|P16547|OM45_YEAST	P16547	OM45_YEAST	188	sp|P16547|OM45_YEAST	P16547	OM45_YEAST	204	Intra	0	0
C_Lee_010916_ymitos_BS3_XL_A13_A15_10_Rep2.raw;	4081;	5628	895.048	1.82236e+06	5+	1275	DFNELSDKLDQQERNSNPLK(8)-RLLKNNTGDANTEEAAAR(4):0	null	2.29e-07	6.64016	4470.2	0.00157	0.351135	sp|P16547|OM45_YEAST(188)-sp|P16547|OM45_YEAST(204)	151	sp|P16547|OM45_YEAST	P16547	OM45_YEAST	188	sp|P16547|OM45_YEAST	P16547	OM45_YEAST	204	Intra	0	0
C_Lee_010916_ymitos_BS3_XL_A13_A15_10_Rep2.raw;	4106;	5655	1118.56	447903	4+	1279	DFNELSDKLDQQERNSNPLK(8)-RLLKNNTGDANTEEAAAR(4):0	null	9.7e-10	9.01323	4470.2	-0.00158	-0.353372	sp|P16547|OM45_YEAST(188)-sp|P16547|OM45_YEAST(204)	151	sp|P16547|OM45_YEAST	P16547	OM45_YEAST	188	sp|P16547|OM45_YEAST	P16547	OM45_YEAST	204	Intra	0	0
C_Lee_010916_ymitos_BS3_XL_A13_A15_10_Rep2.raw;	4443;	6016	578.492	71388.2	6+	1336	TIALEKGISLKDVHGTGPR(6)-GISLKDVHGTGPR(5):0	null	6.34e-09	8.19791	3464.91	-0.00143	-0.412589	sp|P12695|ODP2_YEAST(187)-sp|P12695|ODP2_YEAST(192)	24	sp|P12695|ODP2_YEAST	P12695	ODP2_YEAST	187	sp|P12695|ODP2_YEAST	P12695	ODP2_YEAST	192	Intra	0	0
C_Lee_010916_ymitos_BS3_XL_A13_A15_10_Rep2.raw;	4453;	6027	693.988	39006.7	5+	1337	TIALEKGISLKDVHGTGPR(6)-GISLKDVHGTGPR(5):0	null	7.82e-11	10.1068	3464.91	-0.00668	-1.92734	sp|P12695|ODP2_YEAST(187)-sp|P12695|ODP2_YEAST(192)	24	sp|P12695|ODP2_YEAST	P12695	ODP2_YEAST	187	sp|P12695|ODP2_YEAST	P12695	ODP2_YEAST	192	Intra	0	0
C_Lee_010916_ymitos_BS3_XL_A13_A15_10_Rep2.raw;	4472;	6047	495.995	90926.2	7+	1340	TIALEKGISLKDVHGTGPR(6)-GISLKDVHGTGPR(5):0	null	8.32e-06	5.07988	3464.91	0.00408	1.17718	sp|P12695|ODP2_YEAST(187)-sp|P12695|ODP2_YEAST(192)	24	sp|P12695|ODP2_YEAST	P12695	ODP2_YEAST	187	sp|P12695|ODP2_YEAST	P12695	ODP2_YEAST	192	Intra	0	0
C_Lee_010916_ymitos_BS3_XL_A13_A15_10_Rep2.raw;	4529;	6108	578.492	207683	6+	1350	TIALEKGISLKDVHGTGPR(6)-GISLKDVHGTGPR(5):0	null	2.03e-08	7.6925	3464.91	-0.00035	-0.100983	sp|P12695|ODP2_YEAST(187)-sp|P12695|ODP2_YEAST(192)	24	sp|P12695|ODP2_YEAST	P12695	ODP2_YEAST	187	sp|P12695|ODP2_YEAST	P12695	ODP2_YEAST	192	Intra	0	0
C_Lee_010916_ymitos_BS3_XL_A13_A15_10_Rep2.raw;	4530;	6109	693.99	137394	5+	1350	TIALEKGISLKDVHGTGPR(6)-GISLKDVHGTGPR(5):0	null	1.46e-07	6.83565	3464.91	0.00277	0.799211	sp|P12695|ODP2_YEAST(187)-sp|P12695|ODP2_YEAST(192)	24	sp|P12695|ODP2_YEAST	P12695	ODP2_YEAST	187	sp|P12695|ODP2_YEAST	P12695	ODP2_YEAST	192	Intra	0	0
C_Lee_010916_ymitos_BS3_XL_A13_A15_10_Rep2.raw;	4610;	6194	673.472	94779.4	7+	1363	DDIEGSGDVKYHLGMNYQRPTTSGK(10)-KPNESIFSEFKGSSAR(11):0	15,M(Oxidation[M]);	0.000732	3.13549	4704.24	3.01418	640.19	sp|P20967|ODO1_YEAST(343)-sp|P20967|ODO1_YEAST(328)	13	sp|P20967|ODO1_YEAST	P20967	ODO1_YEAST	343	sp|P20967|ODO1_YEAST	P20967	ODO1_YEAST	328	Intra	0	0
C_Lee_010916_ymitos_BS3_XL_A13_A15_10_Rep2.raw;	5552;	7202	966.541	338955	4+	1518	IKGVSDEANLNETGRVLAVGDGIAR(2)-LVKEGELVKR(9):0	null	6.47e-12	11.1891	3861.13	1.00446	260.011	sp|P07251|ATPA_YEAST(54)-sp|P07251|ATPA_YEAST(126)	169	sp|P07251|ATPA_YEAST	P07251	ATPA_YEAST	54	sp|P07251|ATPA_YEAST	P07251	ATPA_YEAST	126	Intra	0	0
C_Lee_010916_ymitos_BS3_XL_A13_A15_10_Rep2.raw;	5604;	7257	895.249	122251	5+	1526	DFNELSDKLDQQERNSNPLK(8)-RLLKNNTGDANTEEAAAR(4):0	null	1.72e-07	6.76447	4470.2	1.00867	225.541	sp|P16547|OM45_YEAST(188)-sp|P16547|OM45_YEAST(204)	151	sp|P16547|OM45_YEAST	P16547	OM45_YEAST	188	sp|P16547|OM45_YEAST	P16547	OM45_YEAST	204	Intra	0	0
C_Lee_010916_ymitos_BS3_XL_A13_A15_10_Rep2.raw;	5836;	7506	722.793	85213.2	5+	1564	VKLLIQNQDEMLKQGTLDR(13)-CLKSIYFKR(3):0	11,M(Oxidation[M]);20,C(Carbamidomethyl[C]);	4.05e-06	5.39254	3608.94	-0.01551	-4.29648	sp|P18239|ADT2_YEAST(59)-sp|P07275|PUT2_YEAST(8)	4	sp|P18239|ADT2_YEAST	P18239	ADT2_YEAST	59	sp|P07275|PUT2_YEAST	P07275	PUT2_YEAST	8	Inter	1	0
C_Lee_010916_ymitos_BS3_XL_A13_A15_10_Rep2.raw;	6156;	7847	942.057	166411	5+	1615	DDIEGSGDVKYHLGMNYQRPTTSGK(10)-KPNESIFSEFKGSSAR(11):0	15,M(Oxidation[M]);	7.24e-06	5.14026	4704.24	1.01009	214.627	sp|P20967|ODO1_YEAST(343)-sp|P20967|ODO1_YEAST(328)	13	sp|P20967|ODO1_YEAST	P20967	ODO1_YEAST	343	sp|P20967|ODO1_YEAST	P20967	ODO1_YEAST	328	Intra	0	0
C_Lee_010916_ymitos_BS3_XL_A13_A15_10_Rep2.raw;	6365;	8071	881.226	115373	4+	1648	IKGVSDEANLNETGRVLAVGDGIAR(2)-EGELVKR(6):0	null	6.42e-12	11.1925	3520.88	-0.00907	-2.57533	sp|P07251|ATPA_YEAST(54)-sp|P07251|ATPA_YEAST(126)	169	sp|P07251|ATPA_YEAST	P07251	ATPA_YEAST	54	sp|P07251|ATPA_YEAST	P07251	ATPA_YEAST	126	Intra	0	0
C_Lee_010916_ymitos_BS3_XL_A13_A15_10_Rep2.raw;	6382;	8089	705.184	201449	5+	1651	IKGVSDEANLNETGRVLAVGDGIAR(2)-EGELVKR(6):0	null	1.04e-09	8.98297	3520.88	-0.00135	-0.383317	sp|P07251|ATPA_YEAST(54)-sp|P07251|ATPA_YEAST(126)	169	sp|P07251|ATPA_YEAST	P07251	ATPA_YEAST	54	sp|P07251|ATPA_YEAST	P07251	ATPA_YEAST	126	Intra	0	0
C_Lee_010916_ymitos_BS3_XL_A13_A15_10_Rep2.raw;	6412;	8121	916.201	55047.3	4+	1656	LLKNNTGDANTEEAAAR(3)-DFNELSDKLDQQER(8):0	null	4.95e-12	11.3054	3660.75	0.02316	6.32479	sp|P16547|OM45_YEAST(204)-sp|P16547|OM45_YEAST(188)	220	sp|P16547|OM45_YEAST	P16547	OM45_YEAST	204	sp|P16547|OM45_YEAST	P16547	OM45_YEAST	188	Intra	0	0
C_Lee_010916_ymitos_BS3_XL_A13_A15_10_Rep2.raw;	6427;	8137	688.226	270126	6+	1658	TIALEKGISLKDVHGTGPR(6)-TIALEKGISLKDVHGTGPR(6):0	null	6.48e-11	10.1884	4120.3	3.00995	729.806	sp|P12695|ODP2_YEAST(187)-sp|P12695|ODP2_YEAST(187)	7	sp|P12695|ODP2_YEAST	P12695	ODP2_YEAST	187	sp|P12695|ODP2_YEAST	P12695	ODP2_YEAST	187	Intra	0	1
C_Lee_010916_ymitos_BS3_XL_A13_A15_10_Rep2.raw;	6444;	8155	516.296	134348	8+	1661	TIALEKGISLKDVHGTGPR(6)-TIALEKGISLKDVHGTGPR(6):0	null	2.01e-07	6.6968	4120.3	2.00689	486.718	sp|P12695|ODP2_YEAST(187)-sp|P12695|ODP2_YEAST(187)	7	sp|P12695|ODP2_YEAST	P12695	ODP2_YEAST	187	sp|P12695|ODP2_YEAST	P12695	ODP2_YEAST	187	Intra	0	1
C_Lee_010916_ymitos_BS3_XL_A13_A15_10_Rep2.raw;	6450;	8162	825.269	190936	5+	1662	TIALEKGISLKDVHGTGPR(6)-TIALEKGISLKDVHGTGPR(6):0	null	4.86e-09	8.31336	4120.3	1.00881	244.719	sp|P12695|ODP2_YEAST(187)-sp|P12695|ODP2_YEAST(187)	7	sp|P12695|ODP2_YEAST	P12695	ODP2_YEAST	187	sp|P12695|ODP2_YEAST	P12695	ODP2_YEAST	187	Intra	0	1
C_Lee_010916_ymitos_BS3_XL_A13_A15_10_Rep2.raw;	6451;	8163	516.045	139690	8+	1662	TIALEKGISLKDVHGTGPR(6)-TIALEKGISLKDVHGTGPR(6):0	null	1.11e-10	9.95468	4120.3	1e-05	0.002426	sp|P12695|ODP2_YEAST(187)-sp|P12695|ODP2_YEAST(187)	7	sp|P12695|ODP2_YEAST	P12695	ODP2_YEAST	187	sp|P12695|ODP2_YEAST	P12695	ODP2_YEAST	187	Intra	0	1
C_Lee_010916_ymitos_BS3_XL_A13_A15_10_Rep2.raw;	6525;	8241	688.224	118753	6+	1674	TIALEKGISLKDVHGTGPR(6)-TIALEKGISLKDVHGTGPR(6):0	null	3e-06	5.52288	4120.3	3.00263	728.032	sp|P12695|ODP2_YEAST(187)-sp|P12695|ODP2_YEAST(187)	7	sp|P12695|ODP2_YEAST	P12695	ODP2_YEAST	187	sp|P12695|ODP2_YEAST	P12695	ODP2_YEAST	187	Intra	0	1
C_Lee_010916_ymitos_BS3_XL_A13_A15_10_Rep2.raw;	6526;	8242	568.048	115309	7+	1674	SVHEPVQTGLKAVDALVPIGRGQR(11)-AQVKAPGILPRR(4):0	null	2.63e-07	6.58004	3969.28	0.00812	2.04519	sp|P07251|ATPA_YEAST(188)-sp|P07251|ATPA_YEAST(169)	165	sp|P07251|ATPA_YEAST	P07251	ATPA_YEAST	188	sp|P07251|ATPA_YEAST	P07251	ATPA_YEAST	169	Intra	0	0
C_Lee_010916_ymitos_BS3_XL_A13_A15_10_Rep2.raw;	6536;	8253	568.189	129152	7+	1676	SVHEPVQTGLKAVDALVPIGRGQR(11)-AQVKAPGILPRR(4):0	null	1.99e-11	10.7011	3969.28	0.99848	251.425	sp|P07251|ATPA_YEAST(188)-sp|P07251|ATPA_YEAST(169)	165	sp|P07251|ATPA_YEAST	P07251	ATPA_YEAST	188	sp|P07251|ATPA_YEAST	P07251	ATPA_YEAST	169	Intra	0	0
C_Lee_010916_ymitos_BS3_XL_A13_A15_10_Rep2.raw;	6553;	8271	733.377	90202.5	6+	1678	SADGKYHIIDHEYDCVVIGAGGAGLR(5)-AAIAEEQILNKQR(11):0	15,C(Carbamidomethyl[C]);	1.58e-10	9.80134	4393.21	1.00321	228.25	sp|Q00711|SDHA_YEAST(45)-sp|P33421|SDH3_YEAST(70)	167	sp|Q00711|SDHA_YEAST	Q00711	SDHA_YEAST	45	sp|P33421|SDH3_YEAST	P33421	SDH3_YEAST	70	Inter	1	0
C_Lee_010916_ymitos_BS3_XL_A13_A15_10_Rep2.raw;	657;	1936	942.224	50231.7	4+	691	ALLNNSHLFHQMHTEAQKR(18)-AKTNQDTEGFVK(2):0	12,M(Oxidation[M]);	1.64e-13	12.7852	3764.87	-0.00228	-0.605437	sp|P09624|DLDH_YEAST(92)-sp|P09624|DLDH_YEAST(421)	78	sp|P09624|DLDH_YEAST	P09624	DLDH_YEAST	92	sp|P09624|DLDH_YEAST	P09624	DLDH_YEAST	421	Intra	0	0
C_Lee_010916_ymitos_BS3_XL_A13_A15_10_Rep2.raw;	6581;	8301	879.851	163303	5+	1683	SADGKYHIIDHEYDCVVIGAGGAGLR(5)-AAIAEEQILNKQR(11):0	15,C(Carbamidomethyl[C]);	3.62e-10	9.44129	4393.21	1.0039	228.407	sp|Q00711|SDHA_YEAST(45)-sp|P33421|SDH3_YEAST(70)	167	sp|Q00711|SDHA_YEAST	Q00711	SDHA_YEAST	45	sp|P33421|SDH3_YEAST	P33421	SDH3_YEAST	70	Inter	1	0
C_Lee_010916_ymitos_BS3_XL_A13_A15_10_Rep2.raw;	6668;	8395	817.847	142666	5+	1697	RSVHEPVQTGLKAVDALVPIGR(12)-IKGVSDEANLNETGR(2):0	null	1.68e-12	11.7747	4081.19	3.00487	735.55	sp|P07251|ATPA_YEAST(188)-sp|P07251|ATPA_YEAST(54)	32	sp|P07251|ATPA_YEAST	P07251	ATPA_YEAST	188	sp|P07251|ATPA_YEAST	P07251	ATPA_YEAST	54	Intra	0	0
C_Lee_010916_ymitos_BS3_XL_A13_A15_10_Rep2.raw;	6801;	8538	885.263	121138	5+	1719	LKHEHLNDITNLTNNFGGR(2)-KQHVLNCLVQNEPGVLSR(1):0	26,C(Carbamidomethyl[C]);	1.37e-06	5.86328	4420.28	0.99711	225.474	sp|P25605|ILV6_YEAST(218)-sp|P25605|ILV6_YEAST(76)	53	sp|P25605|ILV6_YEAST	P25605	ILV6_YEAST	218	sp|P25605|ILV6_YEAST	P25605	ILV6_YEAST	76	Intra	0	0
C_Lee_010916_ymitos_BS3_XL_A13_A15_10_Rep2.raw;	6931;	8677	865.064	265619	5+	1740	KQHVLNCLVQNEPGVLSR(1)-KQHVLNCLVQNEPGVLSR(1):0	7,C(Carbamidomethyl[C]);25,C(Carbamidomethyl[C]);	3.49e-08	7.45717	4318.28	2.00358	463.653	sp|P25605|ILV6_YEAST(76)-sp|P25605|ILV6_YEAST(76)	53	sp|P25605|ILV6_YEAST	P25605	ILV6_YEAST	76	sp|P25605|ILV6_YEAST	P25605	ILV6_YEAST	76	Intra	0	1
C_Lee_010916_ymitos_BS3_XL_A13_A15_10_Rep2.raw;	6946;	8693	721.055	166289	6+	1742	KQHVLNCLVQNEPGVLSR(1)-KQHVLNCLVQNEPGVLSR(1):0	7,C(Carbamidomethyl[C]);25,C(Carbamidomethyl[C]);	3.4e-06	5.46852	4318.28	2.01029	465.205	sp|P25605|ILV6_YEAST(76)-sp|P25605|ILV6_YEAST(76)	53	sp|P25605|ILV6_YEAST	P25605	ILV6_YEAST	76	sp|P25605|ILV6_YEAST	P25605	ILV6_YEAST	76	Intra	0	1
C_Lee_010916_ymitos_BS3_XL_A13_A15_10_Rep2.raw;	6961;	8709	919.482	128517	4+	1745	VVDALGNPIDGKGPIDAAGR(12)-IKGVSDEANLNETGR(2):0	null	4.86e-11	10.3134	3673.89	0.00693	1.88576	sp|P07251|ATPA_YEAST(155)-sp|P07251|ATPA_YEAST(54)	42	sp|P07251|ATPA_YEAST	P07251	ATPA_YEAST	155	sp|P07251|ATPA_YEAST	P07251	ATPA_YEAST	54	Intra	0	0
C_Lee_010916_ymitos_BS3_XL_A13_A15_10_Rep2.raw;	7016;	8768	554.039	77685.4	7+	1754	RSVHEPVQTGLKAVDALVPIGR(12)-SRAQVKAPGILPR(6):0	null	0.000283	3.54821	3871.23	-0.00239	-0.617215	sp|P07251|ATPA_YEAST(188)-sp|P07251|ATPA_YEAST(169)	165	sp|P07251|ATPA_YEAST	P07251	ATPA_YEAST	188	sp|P07251|ATPA_YEAST	P07251	ATPA_YEAST	169	Intra	0	0
C_Lee_010916_ymitos_BS3_XL_A13_A15_10_Rep2.raw;	7114;	8872	834.64	202077	5+	1769	LKHEHLNDITNLTNNFGGR(2)-EKQFHPANLPASEVLR(2):0	null	3.42e-13	12.466	4165.15	3.01718	723.688	sp|P25605|ILV6_YEAST(218)-sp|P25605|ILV6_YEAST(202)	189	sp|P25605|ILV6_YEAST	P25605	ILV6_YEAST	218	sp|P25605|ILV6_YEAST	P25605	ILV6_YEAST	202	Intra	0	0
C_Lee_010916_ymitos_BS3_XL_A13_A15_10_Rep2.raw;	7128;	8887	695.199	32724.4	6+	1771	LKHEHLNDITNLTNNFGGR(2)-EKQFHPANLPASEVLR(2):0	null	1.11e-08	7.95468	4165.15	0.00458	1.09933	sp|P25605|ILV6_YEAST(218)-sp|P25605|ILV6_YEAST(202)	189	sp|P25605|ILV6_YEAST	P25605	ILV6_YEAST	218	sp|P25605|ILV6_YEAST	P25605	ILV6_YEAST	202	Intra	0	0
C_Lee_010916_ymitos_BS3_XL_A13_A15_10_Rep2.raw;	7473;	9256	693.792	33500.2	5+	1828	VVDALGNPIDGKGPIDAAGR(12)-SRAQVKAPGILPR(6):0	null	6.53e-08	7.18509	3463.93	-0.0029	-0.836958	sp|P07251|ATPA_YEAST(155)-sp|P07251|ATPA_YEAST(169)	119	sp|P07251|ATPA_YEAST	P07251	ATPA_YEAST	155	sp|P07251|ATPA_YEAST	P07251	ATPA_YEAST	169	Intra	0	0
C_Lee_010916_ymitos_BS3_XL_A13_A15_10_Rep2.raw;	7586;	9377	822.841	86837.9	5+	1846	NTLACICKIDQNESKQLK(8)-TCPKGLNPGLAIAEIKK(4):0	5,C(Carbamidomethyl[C]);7,C(Carbamidomethyl[C]);20,C(Carbamidomethyl[C]);	7.79e-14	13.1085	4109.17	0.00035	0.085155	sp|P21801|SDHB_YEAST(110)-sp|P21801|SDHB_YEAST(248)	95	sp|P21801|SDHB_YEAST	P21801	SDHB_YEAST	110	sp|P21801|SDHB_YEAST	P21801	SDHB_YEAST	248	Intra	0	0
C_Lee_010916_ymitos_BS3_XL_A13_A15_10_Rep2.raw;	7655;	9451	938.657	49565.6	5+	1856	DDIEGSGDVKYHLGMNYQRPTTSGK(10)-KPNESIFSEFKGSSAR(11):0	null	3.2e-07	6.49485	4688.25	0.00215	0.458495	sp|P20967|ODO1_YEAST(343)-sp|P20967|ODO1_YEAST(328)	13	sp|P20967|ODO1_YEAST	P20967	ODO1_YEAST	343	sp|P20967|ODO1_YEAST	P20967	ODO1_YEAST	328	Intra	0	0
C_Lee_010916_ymitos_BS3_XL_A13_A15_10_Rep2.raw;	7661;	9458	823.041	150620	5+	1857	NTLACICKIDQNESKQLK(8)-TCPKGLNPGLAIAEIKK(4):0	5,C(Carbamidomethyl[C]);7,C(Carbamidomethyl[C]);20,C(Carbamidomethyl[C]);	3.12e-07	6.50585	4109.17	1.00045	243.349	sp|P21801|SDHB_YEAST(110)-sp|P21801|SDHB_YEAST(248)	95	sp|P21801|SDHB_YEAST	P21801	SDHB_YEAST	110	sp|P21801|SDHB_YEAST	P21801	SDHB_YEAST	248	Intra	0	0
C_Lee_010916_ymitos_BS3_XL_A13_A15_10_Rep2.raw;	7680;	9478	938.856	405091	5+	1860	DDIEGSGDVKYHLGMNYQRPTTSGK(10)-KPNESIFSEFKGSSAR(11):0	null	1.91e-06	5.71897	4688.25	0.99855	212.899	sp|P20967|ODO1_YEAST(343)-sp|P20967|ODO1_YEAST(328)	13	sp|P20967|ODO1_YEAST	P20967	ODO1_YEAST	343	sp|P20967|ODO1_YEAST	P20967	ODO1_YEAST	328	Intra	0	0
C_Lee_010916_ymitos_BS3_XL_A13_A15_10_Rep2.raw;	7710;	9510	782.549	446967	6+	1864	DDIEGSGDVKYHLGMNYQRPTTSGK(10)-KPNESIFSEFKGSSAR(11):0	null	4.19e-07	6.37779	4688.25	1.00632	214.555	sp|P20967|ODO1_YEAST(343)-sp|P20967|ODO1_YEAST(328)	13	sp|P20967|ODO1_YEAST	P20967	ODO1_YEAST	343	sp|P20967|ODO1_YEAST	P20967	ODO1_YEAST	328	Intra	0	0
C_Lee_010916_ymitos_BS3_XL_A13_A15_10_Rep2.raw;	8134;	9962	815.65	89415.7	5+	1932	LRKPIHADPPSFAEQSTSAEILETGIK(3)-QLAKSVISR(4):0	null	5.37e-06	5.27003	4073.22	-0.00373	-0.915513	sp|P00830|ATPB_YEAST(148)-sp|P05626|ATPF_YEAST(209)	224	sp|P00830|ATPB_YEAST	P00830	ATPB_YEAST	148	sp|P05626|ATPF_YEAST	P05626	ATPF_YEAST	209	Inter	1	0
C_Lee_010916_ymitos_BS3_XL_A13_A15_10_Rep2.raw;	8145;	9973	796.815	251917	5+	1933	FKTETGIDLENDRMAIQR(2)-QAVVNPENTLFATKR(14):0	14,M(Oxidation[M]);	6.65e-06	5.17718	3977.03	2.00528	503.834	sp|P0CS90|HSP77_YEAST(268)-sp|P0CS90|HSP77_YEAST(98)	1	sp|P0CS90|HSP77_YEAST	P0CS90	HSP77_YEAST	268	sp|P0CS90|HSP77_YEAST	P0CS90	HSP77_YEAST	98	Intra	0	0
C_Lee_010916_ymitos_BS3_XL_A13_A15_10_Rep2.raw;	8249;	10084	1113.29	525946	4+	1950	SVQGWGDTAQEFGREELEEAKR(21)-LLKNNTGDANTEEAAAR(3):0	null	1.72e-08	7.76447	4446.13	3.00567	675.409	sp|P16547|OM45_YEAST(239)-sp|P16547|OM45_YEAST(204)	61	sp|P16547|OM45_YEAST	P16547	OM45_YEAST	239	sp|P16547|OM45_YEAST	P16547	OM45_YEAST	204	Intra	0	0
C_Lee_010916_ymitos_BS3_XL_A13_A15_10_Rep2.raw;	8332;	10173	726.626	110590	5+	1963	RSVHEPVQTGLKAVDALVPIGR(12)-AQVKAPGILPR(4):0	null	4.37e-09	8.35952	3628.09	-0.00104	-0.286572	sp|P07251|ATPA_YEAST(188)-sp|P07251|ATPA_YEAST(169)	165	sp|P07251|ATPA_YEAST	P07251	ATPA_YEAST	188	sp|P07251|ATPA_YEAST	P07251	ATPA_YEAST	169	Intra	0	0
C_Lee_010916_ymitos_BS3_XL_A13_A15_10_Rep2.raw;	8348;	10189	606.025	215930	6+	1965	RSVHEPVQTGLKAVDALVPIGR(12)-AQVKAPGILPR(4):0	null	1.71e-10	9.767	3628.09	2.01004	553.561	sp|P07251|ATPA_YEAST(188)-sp|P07251|ATPA_YEAST(169)	165	sp|P07251|ATPA_YEAST	P07251	ATPA_YEAST	188	sp|P07251|ATPA_YEAST	P07251	ATPA_YEAST	169	Intra	0	0
C_Lee_010916_ymitos_BS3_XL_A13_A15_10_Rep2.raw;	8382;	10226	521.659	63427.3	8+	1971	LEAPSKGFCEQEMLQHLEKIANK(19)-ASRISTVKPVLR(8):0	9,C(Carbamidomethyl[C]);	0.056	1.25181	4163.22	1.9865	476.811	sp|P49095|GCSP_YEAST(129)-sp|P39925|AFG3_YEAST(30)	1	sp|P49095|GCSP_YEAST	P49095	GCSP_YEAST	129	sp|P39925|AFG3_YEAST	P39925	AFG3_YEAST	30	Inter	1	0
C_Lee_010916_ymitos_BS3_XL_A13_A15_10_Rep2.raw;	8457;	10306	761.815	89422.6	5+	1982	KPIHADPPSFAEQSTSAEILETGIK(1)-QLAKSVISR(4):0	null	2.8e-10	9.55284	3804.03	0.00634	1.66621	sp|P00830|ATPB_YEAST(148)-sp|P05626|ATPF_YEAST(209)	224	sp|P00830|ATPB_YEAST	P00830	ATPB_YEAST	148	sp|P05626|ATPF_YEAST	P05626	ATPF_YEAST	209	Inter	1	0
C_Lee_010916_ymitos_BS3_XL_A13_A15_10_Rep2.raw;	8473;	10323	952.011	87109.2	4+	1985	KPIHADPPSFAEQSTSAEILETGIK(1)-QLAKSVISR(4):0	null	5.52e-12	11.2581	3804.03	-0.01496	-3.93165	sp|P00830|ATPB_YEAST(148)-sp|P05626|ATPF_YEAST(209)	224	sp|P00830|ATPB_YEAST	P00830	ATPB_YEAST	148	sp|P05626|ATPF_YEAST	P05626	ATPF_YEAST	209	Inter	1	0
C_Lee_010916_ymitos_BS3_XL_A13_A15_10_Rep2.raw;	8542;	10397	761.814	415013	5+	1996	KPIHADPPSFAEQSTSAEILETGIK(1)-QLAKSVISR(4):0	null	7.31e-06	5.13608	3804.03	0.00204	0.536131	sp|P00830|ATPB_YEAST(148)-sp|P05626|ATPF_YEAST(209)	224	sp|P00830|ATPB_YEAST	P00830	ATPB_YEAST	148	sp|P05626|ATPF_YEAST	P05626	ATPF_YEAST	209	Inter	1	0
C_Lee_010916_ymitos_BS3_XL_A13_A15_10_Rep2.raw;	8556;	10411	587.569	100100	8+	1999	KVITPSSTVAMKPMELPFIITPK(12)-KSLSGTARYMSINTHLGR(1):0	11,M(Oxidation[M]);33,M(Oxidation[M]);	0.0633	1.1986	4688.51	3.98683	849.436	sp|P32796|CACP_YEAST(419)-sp|P23291|KC11_YEAST(233)	1	sp|P32796|CACP_YEAST	P32796	CACP_YEAST	419	sp|P23291|KC11_YEAST	P23291	KC11_YEAST	233	Inter	1	0
C_Lee_010916_ymitos_BS3_XL_A13_A15_10_Rep2.raw;	8768;	10638	935.991	245710	4+	2031	TCPKGLNPGLAIAEIKK(4)-NTLACICKIDQNESK(8):0	2,C(Carbamidomethyl[C]);22,C(Carbamidomethyl[C]);24,C(Carbamidomethyl[C]);	1.24e-14	13.9066	3739.93	0.00357	0.954305	sp|P21801|SDHB_YEAST(248)-sp|P21801|SDHB_YEAST(110)	75	sp|P21801|SDHB_YEAST	P21801	SDHB_YEAST	248	sp|P21801|SDHB_YEAST	P21801	SDHB_YEAST	110	Intra	0	0
C_Lee_010916_ymitos_BS3_XL_A13_A15_10_Rep2.raw;	8806;	10679	532.476	78308.9	6+	2038	GISLKDVHGTGPRGR(5)-IFASPLAKTIALEK(8):0	null	2.39e-06	5.6216	3187.81	1.00408	314.776	sp|P12695|ODP2_YEAST(192)-sp|P12695|ODP2_YEAST(181)	2	sp|P12695|ODP2_YEAST	P12695	ODP2_YEAST	192	sp|P12695|ODP2_YEAST	P12695	ODP2_YEAST	181	Intra	0	0
C_Lee_010916_ymitos_BS3_XL_A13_A15_10_Rep2.raw;	9275;	11178	646.546	262128	6+	2110	RSVHEPVQTGLKAVDALVPIGR(12)-SRAQVKAPGILPR(6):0	null	2.89e-11	10.5391	3871.23	2.00614	517.815	sp|P07251|ATPA_YEAST(188)-sp|P07251|ATPA_YEAST(169)	165	sp|P07251|ATPA_YEAST	P07251	ATPA_YEAST	188	sp|P07251|ATPA_YEAST	P07251	ATPA_YEAST	169	Intra	0	0
C_Lee_010916_ymitos_BS3_XL_A13_A15_10_Rep2.raw;	9292;	11196	838.247	238082	5+	2113	PFTYAEKILYGHLDDPHGQDIQRGVSYLK(7)-KANLLK(1):0	null	2.45e-06	5.61083	4183.21	2.9891	713.865	sp|P19414|ACON_YEAST(64)-sp|P27929|NAM9_YEAST(4)	3	sp|P19414|ACON_YEAST	P19414	ACON_YEAST	64	sp|P27929|NAM9_YEAST	P27929	NAM9_YEAST	4	Inter	1	0
C_Lee_010916_ymitos_BS3_XL_A13_A15_10_Rep2.raw;	9308;	11213	599.037	154236	7+	2115	LNRPFTYAEKILYGHLDDPHGQDIQR(10)-KLSNSYIK(1):0	null	0.000124	3.90658	4185.16	1.04081	248.569	sp|P19414|ACON_YEAST(64)-sp|P38969|PNT1_YEAST(235)	1	sp|P19414|ACON_YEAST	P19414	ACON_YEAST	64	sp|P38969|PNT1_YEAST	P38969	PNT1_YEAST	235	Inter	1	0
C_Lee_010916_ymitos_BS3_XL_A13_A15_10_Rep2.raw;	9354;	11263	646.211	293783	6+	2123	RSVHEPVQTGLKAVDALVPIGR(12)-SRAQVKAPGILPR(6):0	null	3.22e-12	11.4921	3871.23	-0.00254	-0.655952	sp|P07251|ATPA_YEAST(188)-sp|P07251|ATPA_YEAST(169)	165	sp|P07251|ATPA_YEAST	P07251	ATPA_YEAST	188	sp|P07251|ATPA_YEAST	P07251	ATPA_YEAST	169	Intra	0	0
C_Lee_010916_ymitos_BS3_XL_A13_A15_10_Rep2.raw;	9396;	11307	568.333	163011	7+	2129	SVHEPVQTGLKAVDALVPIGRGQR(11)-AQVKAPGILPRR(4):0	null	2.05e-08	7.68825	3969.28	2.00165	503.904	sp|P07251|ATPA_YEAST(188)-sp|P07251|ATPA_YEAST(169)	165	sp|P07251|ATPA_YEAST	P07251	ATPA_YEAST	188	sp|P07251|ATPA_YEAST	P07251	ATPA_YEAST	169	Intra	0	0
C_Lee_010916_ymitos_BS3_XL_A13_A15_10_Rep2.raw;	9660;	11589	765.085	281533	6+	2170	IASDFGVLNDAHNGLLKGTVTSAEPLDPKSFK(29)-RIEKALSASK(4):0	null	5.13e-14	13.2899	4580.45	4.01691	876.008	sp|P09457|ATPO_YEAST(149)-sp|P09457|ATPO_YEAST(156)	163	sp|P09457|ATPO_YEAST	P09457	ATPO_YEAST	149	sp|P09457|ATPO_YEAST	P09457	ATPO_YEAST	156	Intra	0	0
C_Lee_010916_ymitos_BS3_XL_A13_A15_10_Rep2.raw;	9683;	11614	655.358	122559	7+	2174	IASDFGVLNDAHNGLLKGTVTSAEPLDPKSFK(29)-RIEKALSASK(4):0	null	1.14e-06	5.9431	4580.45	0.00644	1.40566	sp|P09457|ATPO_YEAST(149)-sp|P09457|ATPO_YEAST(156)	163	sp|P09457|ATPO_YEAST	P09457	ATPO_YEAST	149	sp|P09457|ATPO_YEAST	P09457	ATPO_YEAST	156	Intra	0	0
C_Lee_010916_ymitos_BS3_XL_A13_A15_10_Rep2.raw;	9694;	11625	764.917	480208	6+	2175	IASDFGVLNDAHNGLLKGTVTSAEPLDPKSFK(29)-RIEKALSASK(4):0	null	2e-13	12.699	4580.45	3.01017	656.602	sp|P09457|ATPO_YEAST(149)-sp|P09457|ATPO_YEAST(156)	163	sp|P09457|ATPO_YEAST	P09457	ATPO_YEAST	149	sp|P09457|ATPO_YEAST	P09457	ATPO_YEAST	156	Intra	0	0
C_Lee_010916_ymitos_BS3_XL_A13_A15_10_Rep2.raw;	9709;	11641	663.369	130031	5+	2177	SIRPLDTEAIIKTVK(12)-GRIPEDTWDFKK(11):0	null	3.53e-14	13.4522	3311.81	-0.00287	-0.866332	sp|P32473|ODPB_YEAST(287)-sp|P16387|ODPA_YEAST(412)	39	sp|P32473|ODPB_YEAST	P32473	ODPB_YEAST	287	sp|P16387|ODPA_YEAST	P16387	ODPA_YEAST	412	Inter	1	0
C_Lee_010916_ymitos_BS3_XL_A13_A15_10_Rep2.raw;	9722;	11655	698.709	474073	6+	2179	PFTYAEKILYGHLDDPHGQDIQRGVSYLK(7)-KANLLK(1):0	null	1.25e-06	5.90309	4183.21	2.99796	715.979	sp|P19414|ACON_YEAST(64)-sp|P27929|NAM9_YEAST(4)	3	sp|P19414|ACON_YEAST	P19414	ACON_YEAST	64	sp|P27929|NAM9_YEAST	P27929	NAM9_YEAST	4	Inter	1	0
C_Lee_010916_ymitos_BS3_XL_A13_A15_10_Rep2.raw;	9740;	11674	553.31	138345	6+	2182	SIRPLDTEAIIKTVK(12)-GRIPEDTWDFKK(11):0	null	2.97e-09	8.52724	3311.81	2.00608	605.184	sp|P32473|ODPB_YEAST(287)-sp|P16387|ODPA_YEAST(412)	39	sp|P32473|ODPB_YEAST	P32473	ODPB_YEAST	287	sp|P16387|ODPA_YEAST	P16387	ODPA_YEAST	412	Inter	1	0
C_Lee_010916_ymitos_BS3_XL_A13_A15_10_Rep2.raw;	9758;	11694	806.206	215765	4+	2184	VVDALGNPIDGKGPIDAAGR(12)-AQVKAPGILPR(4):0	null	1.14e-10	9.9431	3220.79	0.00063	0.195543	sp|P07251|ATPA_YEAST(155)-sp|P07251|ATPA_YEAST(169)	119	sp|P07251|ATPA_YEAST	P07251	ATPA_YEAST	155	sp|P07251|ATPA_YEAST	P07251	ATPA_YEAST	169	Intra	0	0
C_Lee_010916_ymitos_BS3_XL_A13_A15_10_Rep2.raw;	9788;	11725	937.691	119318	5+	2189	TIAMDGTEGLVRGEKVLDTGGPISVPVGR(15)-IKGVSDEANLNETGR(2):0	4,M(Oxidation[M]);	1.12e-08	7.95078	4679.41	4.01198	856.451	sp|P00830|ATPB_YEAST(108)-sp|P07251|ATPA_YEAST(54)	70	sp|P00830|ATPB_YEAST	P00830	ATPB_YEAST	108	sp|P07251|ATPA_YEAST	P07251	ATPA_YEAST	54	Inter	1	0
C_Lee_010916_ymitos_BS3_XL_A13_A15_10_Rep2.raw;	9789;	11727	663.371	95894.6	5+	2189	SIRPLDTEAIIKTVK(12)-GRIPEDTWDFKK(11):0	null	1.09e-10	9.96257	3311.81	0.00568	1.71455	sp|P32473|ODPB_YEAST(287)-sp|P16387|ODPA_YEAST(412)	39	sp|P32473|ODPB_YEAST	P32473	ODPB_YEAST	287	sp|P16387|ODPA_YEAST	P16387	ODPA_YEAST	412	Inter	1	0
C_Lee_010916_ymitos_BS3_XL_A13_A15_10_Rep2.raw;	9816;	11755	937.29	377454	5+	2193	TIAMDGTEGLVRGEKVLDTGGPISVPVGR(15)-IKGVSDEANLNETGR(2):0	4,M(Oxidation[M]);	2.27e-11	10.644	4679.41	2.00548	428.3	sp|P00830|ATPB_YEAST(108)-sp|P07251|ATPA_YEAST(54)	70	sp|P00830|ATPB_YEAST	P00830	ATPB_YEAST	108	sp|P07251|ATPA_YEAST	P07251	ATPA_YEAST	54	Inter	1	0
C_Lee_010916_ymitos_BS3_XL_A13_A15_10_Rep2.raw;	9847;	11788	937.089	233023	5+	2198	TIAMDGTEGLVRGEKVLDTGGPISVPVGR(15)-IKGVSDEANLNETGR(2):0	4,M(Oxidation[M]);	3.26e-14	13.4868	4679.41	1.00203	214.044	sp|P00830|ATPB_YEAST(108)-sp|P07251|ATPA_YEAST(54)	70	sp|P00830|ATPB_YEAST	P00830	ATPB_YEAST	108	sp|P07251|ATPA_YEAST	P07251	ATPA_YEAST	54	Inter	1	0
C_Lee_010916_ymitos_BS3_XL_A13_A15_10_Rep2.raw;	9949;	11897	904.681	148760	5+	2213	AVVAQFNASQLITQREKVSR(17)-NVASLTGTKDLQMVNITCR(9):0	33,M(Oxidation[M]);38,C(Carbamidomethyl[C]);	1.12e-06	5.95078	4518.37	0.00177	0.391647	sp|P50085|PHB2_YEAST(176)-sp|P50085|PHB2_YEAST(114)	2	sp|P50085|PHB2_YEAST	P50085	PHB2_YEAST	176	sp|P50085|PHB2_YEAST	P50085	PHB2_YEAST	114	Intra	0	0
C_Lee_010916_ymitos_BS3_XL_A13_A15_10_Rep2.raw;	9991;	11942	626.183	39118.3	6+	2220	TIALEKGISLKDVHGTGPR(6)-GRITKADIESYLEK(5):0	null	2.14e-11	10.6696	3751.05	0.00023	0.0613	sp|P12695|ODP2_YEAST(187)-sp|P12695|ODP2_YEAST(205)	9	sp|P12695|ODP2_YEAST	P12695	ODP2_YEAST	187	sp|P12695|ODP2_YEAST	P12695	ODP2_YEAST	205	Intra	0	0
C_Lee_010916_ymitos_BS3_XL_A13_A15_11_Rep2.raw;	10049;	11877	661.131	730834	4+	2083	AQFETLTAPLVKR(12)-MPKVVETVK(3):0	null	4.02e-12	11.3958	2640.49	0.00153	0.579216	sp|P0CS90|HSP77_YEAST(337)-sp|P0CS90|HSP77_YEAST(371)	190	sp|P0CS90|HSP77_YEAST	P0CS90	HSP77_YEAST	337	sp|P0CS90|HSP77_YEAST	P0CS90	HSP77_YEAST	371	Intra	0	0
C_Lee_010916_ymitos_BS3_XL_A13_A15_11_Rep2.raw;	10105;	11936	881.171	741084	3+	2092	AQFETLTAPLVKR(12)-MPKVVETVK(3):0	null	1.61e-13	12.7932	2640.49	-0.00016	-0.060572	sp|P0CS90|HSP77_YEAST(337)-sp|P0CS90|HSP77_YEAST(371)	190	sp|P0CS90|HSP77_YEAST	P0CS90	HSP77_YEAST	337	sp|P0CS90|HSP77_YEAST	P0CS90	HSP77_YEAST	371	Intra	0	0
C_Lee_010916_ymitos_BS3_XL_A13_A15_11_Rep2.raw;	10131;	11964	661.131	1.55545e+06	4+	2095	AQFETLTAPLVKR(12)-MPKVVETVK(3):0	null	1.12e-15	14.9508	2640.49	0.00077	0.291501	sp|P0CS90|HSP77_YEAST(337)-sp|P0CS90|HSP77_YEAST(371)	190	sp|P0CS90|HSP77_YEAST	P0CS90	HSP77_YEAST	337	sp|P0CS90|HSP77_YEAST	P0CS90	HSP77_YEAST	371	Intra	0	0
C_Lee_010916_ymitos_BS3_XL_A13_A15_11_Rep2.raw;	10147;	11981	817.244	169999	5+	2097	RSVHEPVQTGLKAVDALVPIGR(12)-IKGVSDEANLNETGR(2):0	null	2.12e-11	10.6737	4081.19	-0.00723	-1.77111	sp|P07251|ATPA_YEAST(188)-sp|P07251|ATPA_YEAST(54)	32	sp|P07251|ATPA_YEAST	P07251	ATPA_YEAST	188	sp|P07251|ATPA_YEAST	P07251	ATPA_YEAST	54	Intra	0	0
C_Lee_010916_ymitos_BS3_XL_A13_A15_11_Rep2.raw;	10192;	12028	646.212	72611	6+	2104	RSVHEPVQTGLKAVDALVPIGR(12)-SRAQVKAPGILPR(6):0	null	4.72e-12	11.3261	3871.23	-0.0014	-0.361548	sp|P07251|ATPA_YEAST(188)-sp|P07251|ATPA_YEAST(169)	165	sp|P07251|ATPA_YEAST	P07251	ATPA_YEAST	188	sp|P07251|ATPA_YEAST	P07251	ATPA_YEAST	169	Intra	0	0
C_Lee_010916_ymitos_BS3_XL_A13_A15_11_Rep2.raw;	10202;	12039	670.39	398948	4+	2106	QAVVNPENTLFATKR(14)-LVGIPAKR(7):0	null	6.87e-09	8.16304	2677.53	0.0017	0.634675	sp|P0CS90|HSP77_YEAST(98)-sp|P0CS90|HSP77_YEAST(83)	48	sp|P0CS90|HSP77_YEAST	P0CS90	HSP77_YEAST	98	sp|P0CS90|HSP77_YEAST	P0CS90	HSP77_YEAST	83	Intra	0	0
C_Lee_010916_ymitos_BS3_XL_A13_A15_11_Rep2.raw;	10218;	12056	775.253	98755.9	5+	2108	RSVHEPVQTGLKAVDALVPIGR(12)-SRAQVKAPGILPR(6):0	null	4.56e-09	8.34104	3871.23	0.00367	0.947772	sp|P07251|ATPA_YEAST(188)-sp|P07251|ATPA_YEAST(169)	165	sp|P07251|ATPA_YEAST	P07251	ATPA_YEAST	188	sp|P07251|ATPA_YEAST	P07251	ATPA_YEAST	169	Intra	0	0
C_Lee_010916_ymitos_BS3_XL_A13_A15_11_Rep2.raw;	10561;	12420	830.185	306055	4+	2158	EAPKSIIELEHYGVPFSR(4)-TENGKIYQR(5):0	null	2.27e-09	8.64397	3316.71	0.00303	0.913278	sp|Q00711|SDHA_YEAST(139)-sp|Q00711|SDHA_YEAST(158)	29	sp|Q00711|SDHA_YEAST	Q00711	SDHA_YEAST	139	sp|Q00711|SDHA_YEAST	Q00711	SDHA_YEAST	158	Intra	0	0
C_Lee_010916_ymitos_BS3_XL_A13_A15_11_Rep2.raw;	10574;	12434	664.349	165469	5+	2160	EAPKSIIELEHYGVPFSR(4)-TENGKIYQR(5):0	null	2.34e-08	7.63078	3316.71	-0.00045	-0.135635	sp|Q00711|SDHA_YEAST(139)-sp|Q00711|SDHA_YEAST(158)	29	sp|Q00711|SDHA_YEAST	Q00711	SDHA_YEAST	139	sp|Q00711|SDHA_YEAST	Q00711	SDHA_YEAST	158	Intra	0	0
C_Lee_010916_ymitos_BS3_XL_A13_A15_11_Rep2.raw;	10597;	12458	552.976	177833	6+	2164	SIRPLDTEAIIKTVK(12)-GRIPEDTWDFKK(11):0	null	2.07e-11	10.684	3311.81	-0.00074	-0.223375	sp|P32473|ODPB_YEAST(287)-sp|P16387|ODPA_YEAST(412)	39	sp|P32473|ODPB_YEAST	P32473	ODPB_YEAST	287	sp|P16387|ODPA_YEAST	P16387	ODPA_YEAST	412	Inter	1	0
C_Lee_010916_ymitos_BS3_XL_A13_A15_11_Rep2.raw;	10607;	12469	663.37	675963	5+	2166	SIRPLDTEAIIKTVK(12)-GRIPEDTWDFKK(11):0	null	1.57e-14	13.8041	3311.81	0.00263	0.793885	sp|P32473|ODPB_YEAST(287)-sp|P16387|ODPA_YEAST(412)	39	sp|P32473|ODPB_YEAST	P32473	ODPB_YEAST	287	sp|P16387|ODPA_YEAST	P16387	ODPA_YEAST	412	Inter	1	0
C_Lee_010916_ymitos_BS3_XL_A13_A15_11_Rep2.raw;	10630;	12493	695.557	306647	5+	2169	FEEAVDRNEKELLSTVMR(10)-AASLSPKDPER(7):0	null	1.89e-08	7.72354	3472.75	-0.0017	-0.489384	sp|P16547|OM45_YEAST(152)-sp|P40215|NDH1_YEAST(267)	93	sp|P16547|OM45_YEAST	P16547	OM45_YEAST	152	sp|P40215|NDH1_YEAST	P40215	NDH1_YEAST	267	Inter	1	0
C_Lee_010916_ymitos_BS3_XL_A13_A15_11_Rep2.raw;	10646;	12510	828.961	542698	4+	2171	SIRPLDTEAIIKTVK(12)-GRIPEDTWDFKK(11):0	null	2.5e-14	13.6021	3311.81	0.00039	0.117724	sp|P32473|ODPB_YEAST(287)-sp|P16387|ODPA_YEAST(412)	39	sp|P32473|ODPB_YEAST	P32473	ODPB_YEAST	287	sp|P16387|ODPA_YEAST	P16387	ODPA_YEAST	412	Inter	1	0
C_Lee_010916_ymitos_BS3_XL_A13_A15_11_Rep2.raw;	10650;	12514	806.206	376462	4+	2171	VVDALGNPIDGKGPIDAAGR(12)-AQVKAPGILPR(4):0	null	1.29e-11	10.8894	3220.79	0.00015	0.046558	sp|P07251|ATPA_YEAST(155)-sp|P07251|ATPA_YEAST(169)	119	sp|P07251|ATPA_YEAST	P07251	ATPA_YEAST	155	sp|P07251|ATPA_YEAST	P07251	ATPA_YEAST	169	Intra	0	0
C_Lee_010916_ymitos_BS3_XL_A13_A15_11_Rep2.raw;	10667;	12532	1018.48	59856.1	4+	2174	AKDSSSQSIFNWGFSEAER(2)-LLKNNTGDANTEEAAAR(3):0	null	7.37e-23	22.1325	4069.93	-0.01436	-3.52746	sp|P16547|OM45_YEAST(110)-sp|P16547|OM45_YEAST(204)	19	sp|P16547|OM45_YEAST	P16547	OM45_YEAST	110	sp|P16547|OM45_YEAST	P16547	OM45_YEAST	204	Intra	0	0
C_Lee_010916_ymitos_BS3_XL_A13_A15_11_Rep2.raw;	10690;	12557	552.975	170389	6+	2178	SIRPLDTEAIIKTVK(12)-GRIPEDTWDFKK(11):0	null	4.37e-12	11.3595	3311.81	-0.00368	-1.11084	sp|P32473|ODPB_YEAST(287)-sp|P16387|ODPA_YEAST(412)	39	sp|P32473|ODPB_YEAST	P32473	ODPB_YEAST	287	sp|P16387|ODPA_YEAST	P16387	ODPA_YEAST	412	Inter	1	0
C_Lee_010916_ymitos_BS3_XL_A13_A15_11_Rep2.raw;	10705;	12573	663.37	594732	5+	2180	SIRPLDTEAIIKTVK(12)-GRIPEDTWDFKK(11):0	null	3.66e-13	12.4365	3311.81	0.00263	0.793885	sp|P32473|ODPB_YEAST(287)-sp|P16387|ODPA_YEAST(412)	39	sp|P32473|ODPB_YEAST	P32473	ODPB_YEAST	287	sp|P16387|ODPA_YEAST	P16387	ODPA_YEAST	412	Inter	1	0
C_Lee_010916_ymitos_BS3_XL_A13_A15_11_Rep2.raw;	10738;	12608	806.206	6.7113e+06	4+	2184	VVDALGNPIDGKGPIDAAGR(12)-AQVKAPGILPR(4):0	null	1.03e-13	12.9872	3220.79	0.00207	0.642498	sp|P07251|ATPA_YEAST(155)-sp|P07251|ATPA_YEAST(169)	119	sp|P07251|ATPA_YEAST	P07251	ATPA_YEAST	155	sp|P07251|ATPA_YEAST	P07251	ATPA_YEAST	169	Intra	0	0
C_Lee_010916_ymitos_BS3_XL_A13_A15_11_Rep2.raw;	10743;	12613	645.166	186013	5+	2185	VVDALGNPIDGKGPIDAAGR(12)-AQVKAPGILPR(4):0	null	3.68e-08	7.43415	3220.79	-0.00176	-0.546279	sp|P07251|ATPA_YEAST(155)-sp|P07251|ATPA_YEAST(169)	119	sp|P07251|ATPA_YEAST	P07251	ATPA_YEAST	155	sp|P07251|ATPA_YEAST	P07251	ATPA_YEAST	169	Intra	0	0
C_Lee_010916_ymitos_BS3_XL_A13_A15_11_Rep2.raw;	10781;	12653	1074.61	331600	3+	2191	VVDALGNPIDGKGPIDAAGR(12)-AQVKAPGILPR(4):0	null	5.83e-09	8.23433	3220.79	0.00303	0.940467	sp|P07251|ATPA_YEAST(155)-sp|P07251|ATPA_YEAST(169)	119	sp|P07251|ATPA_YEAST	P07251	ATPA_YEAST	155	sp|P07251|ATPA_YEAST	P07251	ATPA_YEAST	169	Intra	0	0
C_Lee_010916_ymitos_BS3_XL_A13_A15_11_Rep2.raw;	10954;	12837	626.351	215228	6+	2216	TIALEKGISLKDVHGTGPR(6)-GRITKADIESYLEK(5):0	null	5.83e-13	12.2343	3751.05	1.00985	269.073	sp|P12695|ODP2_YEAST(187)-sp|P12695|ODP2_YEAST(205)	9	sp|P12695|ODP2_YEAST	P12695	ODP2_YEAST	187	sp|P12695|ODP2_YEAST	P12695	ODP2_YEAST	205	Intra	0	0
C_Lee_010916_ymitos_BS3_XL_A13_A15_11_Rep2.raw;	11135;	13029	627.139	77155	5+	2242	FLPESELAKYKEYYQGLK(11)-KALETAR(1):0	null	5.89e-07	6.22988	3130.66	0.00109	0.348057	sp|P36516|RM03_YEAST(74)-sp|Q02204|RM13_YEAST(256)	5	sp|P36516|RM03_YEAST	P36516	RM03_YEAST	74	sp|Q02204|RM13_YEAST	Q02204	RM13_YEAST	256	Inter	1	0
C_Lee_010916_ymitos_BS3_XL_A13_A15_11_Rep2.raw;	11261;	13163	844.21	108077	4+	2261	YHDPIKLSELEGDEPKAR(16)-KLINLPWQK(1):0	null	7.84e-13	12.1057	3372.81	0.00198	0.586872	sp|P27929|NAM9_YEAST(397)-sp|P27929|NAM9_YEAST(400)	16	sp|P27929|NAM9_YEAST	P27929	NAM9_YEAST	397	sp|P27929|NAM9_YEAST	P27929	NAM9_YEAST	400	Intra	0	0
C_Lee_010916_ymitos_BS3_XL_A13_A15_11_Rep2.raw;	11275;	13178	675.569	377428	5+	2263	YHDPIKLSELEGDEPKAR(16)-KLINLPWQK(1):0	null	1.13e-07	6.94692	3372.81	-0.00142	-0.420889	sp|P27929|NAM9_YEAST(397)-sp|P27929|NAM9_YEAST(400)	16	sp|P27929|NAM9_YEAST	P27929	NAM9_YEAST	397	sp|P27929|NAM9_YEAST	P27929	NAM9_YEAST	400	Intra	0	0
C_Lee_010916_ymitos_BS3_XL_A13_A15_11_Rep2.raw;	11307;	13211	607.57	50452.9	5+	2268	ALAKVGDGLLLIRR(4)-SAELIGEAIKKSR(11):0	null	3.61e-09	8.44249	3032.81	0.00548	1.8063	sp|P40961|PHB1_YEAST(232)-sp|P50085|PHB2_YEAST(261)	1	sp|P40961|PHB1_YEAST	P40961	PHB1_YEAST	232	sp|P50085|PHB2_YEAST	P50085	PHB2_YEAST	261	Inter	1	0
C_Lee_010916_ymitos_BS3_XL_A13_A15_11_Rep2.raw;	11422;	13333	695.406	272949	5+	2285	SVHEPVQTGLKAVDALVPIGR(11)-AQVKAPGILPR(4):0	null	5.28e-07	6.27737	3471.99	0.00117	0.336884	sp|P07251|ATPA_YEAST(188)-sp|P07251|ATPA_YEAST(169)	165	sp|P07251|ATPA_YEAST	P07251	ATPA_YEAST	188	sp|P07251|ATPA_YEAST	P07251	ATPA_YEAST	169	Intra	0	0
C_Lee_010916_ymitos_BS3_XL_A13_A15_11_Rep2.raw;	11424;	13336	675.8	371263	5+	2285	AQGEAKSAELIGEAIKK(6)-ALAKVGDGLLLIRR(4):0	null	2.02e-09	8.69465	3373.97	-0.00174	-0.51556	sp|P50085|PHB2_YEAST(250)-sp|P40961|PHB1_YEAST(232)	100	sp|P50085|PHB2_YEAST	P50085	PHB2_YEAST	250	sp|P40961|PHB1_YEAST	P40961	PHB1_YEAST	232	Inter	1	0
C_Lee_010916_ymitos_BS3_XL_A13_A15_11_Rep2.raw;	11492;	13408	563.335	591113	6+	2295	AQGEAKSAELIGEAIKK(6)-ALAKVGDGLLLIRR(4):0	null	1.44e-10	9.84164	3373.97	-0.00016	-0.047408	sp|P50085|PHB2_YEAST(250)-sp|P40961|PHB1_YEAST(232)	100	sp|P50085|PHB2_YEAST	P50085	PHB2_YEAST	250	sp|P40961|PHB1_YEAST	P40961	PHB1_YEAST	232	Inter	1	0
C_Lee_010916_ymitos_BS3_XL_A13_A15_11_Rep2.raw;	11525;	13443	675.8	433512	5+	2299	AQGEAKSAELIGEAIKK(6)-ALAKVGDGLLLIRR(4):0	null	5.49e-10	9.26043	3373.97	-0.00019	-0.056297	sp|P50085|PHB2_YEAST(250)-sp|P40961|PHB1_YEAST(232)	100	sp|P50085|PHB2_YEAST	P50085	PHB2_YEAST	250	sp|P40961|PHB1_YEAST	P40961	PHB1_YEAST	232	Inter	1	0
C_Lee_010916_ymitos_BS3_XL_A13_A15_11_Rep2.raw;	11781;	13714	610.537	110738	5+	2336	KPGMTRDDLFAINASIVR(1)-LYDLKGAK(5):0	null	1.74e-07	6.75945	3047.65	0.00152	0.49858	sp|P17505|MDHM_YEAST(100)-sp|P17505|MDHM_YEAST(52)	22	sp|P17505|MDHM_YEAST	P17505	MDHM_YEAST	100	sp|P17505|MDHM_YEAST	P17505	MDHM_YEAST	52	Intra	0	0
C_Lee_010916_ymitos_BS3_XL_A13_A15_11_Rep2.raw;	11841;	13777	1099.56	137946	4+	2343	SADGKYHIIDHEYDCVVIGAGGAGLR(5)-AAIAEEQILNKQR(11):0	15,C(Carbamidomethyl[C]);	1.81e-12	11.7423	4393.21	1.00222	228.025	sp|Q00711|SDHA_YEAST(45)-sp|P33421|SDH3_YEAST(70)	167	sp|Q00711|SDHA_YEAST	Q00711	SDHA_YEAST	45	sp|P33421|SDH3_YEAST	P33421	SDH3_YEAST	70	Inter	1	0
C_Lee_010916_ymitos_BS3_XL_A13_A15_11_Rep2.raw;	11847;	13784	879.651	287604	5+	2344	SADGKYHIIDHEYDCVVIGAGGAGLR(5)-AAIAEEQILNKQR(11):0	15,C(Carbamidomethyl[C]);	1.22e-14	13.9136	4393.21	0.00415	0.944422	sp|Q00711|SDHA_YEAST(45)-sp|P33421|SDH3_YEAST(70)	167	sp|Q00711|SDHA_YEAST	Q00711	SDHA_YEAST	45	sp|P33421|SDH3_YEAST	P33421	SDH3_YEAST	70	Inter	1	0
C_Lee_010916_ymitos_BS3_XL_A13_A15_11_Rep2.raw;	11859;	13796	675.961	249114	5+	2346	SEPKFFLGEENRVR(4)-KGLGNPLLYDGVER(1):0	null	2.94e-08	7.53165	3374.76	0.00892	2.64235	sp|P07257|QCR2_YEAST(222)-sp|P07257|QCR2_YEAST(153)	5	sp|P07257|QCR2_YEAST	P07257	QCR2_YEAST	222	sp|P07257|QCR2_YEAST	P07257	QCR2_YEAST	153	Intra	0	0
C_Lee_010916_ymitos_BS3_XL_A13_A15_11_Rep2.raw;	11862;	13800	733.21	184341	6+	2346	SADGKYHIIDHEYDCVVIGAGGAGLR(5)-AAIAEEQILNKQR(11):0	15,C(Carbamidomethyl[C]);	1.26e-07	6.89963	4393.21	0.00199	0.452867	sp|Q00711|SDHA_YEAST(45)-sp|P33421|SDH3_YEAST(70)	167	sp|Q00711|SDHA_YEAST	Q00711	SDHA_YEAST	45	sp|P33421|SDH3_YEAST	P33421	SDH3_YEAST	70	Inter	1	0
C_Lee_010916_ymitos_BS3_XL_A13_A15_11_Rep2.raw;	11880;	13819	595.945	161271	5+	2349	IFASPLAKTIALEK(8)-GISLKDVHGTGPR(5):0	null	1.34e-11	10.8729	2974.69	0.00507	1.7038	sp|P12695|ODP2_YEAST(181)-sp|P12695|ODP2_YEAST(192)	92	sp|P12695|ODP2_YEAST	P12695	ODP2_YEAST	181	sp|P12695|ODP2_YEAST	P12695	ODP2_YEAST	192	Intra	0	0
C_Lee_010916_ymitos_BS3_XL_A13_A15_11_Rep2.raw;	11927;	13869	744.679	1301229	4+	2356	IFASPLAKTIALEK(8)-GISLKDVHGTGPR(5):0	null	4.29e-11	10.3675	2974.69	0.00034	0.114259	sp|P12695|ODP2_YEAST(181)-sp|P12695|ODP2_YEAST(192)	92	sp|P12695|ODP2_YEAST	P12695	ODP2_YEAST	181	sp|P12695|ODP2_YEAST	P12695	ODP2_YEAST	192	Intra	0	0
C_Lee_010916_ymitos_BS3_XL_A13_A15_11_Rep2.raw;	11935;	13877	992.568	155788	3+	2357	IFASPLAKTIALEK(8)-GISLKDVHGTGPR(5):0	null	3.62e-16	15.4413	2974.69	-0.00196	-0.658671	sp|P12695|ODP2_YEAST(181)-sp|P12695|ODP2_YEAST(192)	92	sp|P12695|ODP2_YEAST	P12695	ODP2_YEAST	181	sp|P12695|ODP2_YEAST	P12695	ODP2_YEAST	192	Intra	0	0
C_Lee_010916_ymitos_BS3_XL_A13_A15_11_Rep2.raw;	11942;	13885	879.65	2.06217e+06	5+	2358	SADGKYHIIDHEYDCVVIGAGGAGLR(5)-AAIAEEQILNKQR(11):0	15,C(Carbamidomethyl[C]);	6.43e-17	16.1918	4393.21	0.00205	0.466522	sp|Q00711|SDHA_YEAST(45)-sp|P33421|SDH3_YEAST(70)	167	sp|Q00711|SDHA_YEAST	Q00711	SDHA_YEAST	45	sp|P33421|SDH3_YEAST	P33421	SDH3_YEAST	70	Inter	1	0
C_Lee_010916_ymitos_BS3_XL_A13_A15_11_Rep2.raw;	11971;	13916	595.945	12550846	5+	2362	IFASPLAKTIALEK(8)-GISLKDVHGTGPR(5):0	null	2.53e-13	12.5969	2974.69	0.00417	1.40135	sp|P12695|ODP2_YEAST(181)-sp|P12695|ODP2_YEAST(192)	92	sp|P12695|ODP2_YEAST	P12695	ODP2_YEAST	181	sp|P12695|ODP2_YEAST	P12695	ODP2_YEAST	192	Intra	0	0
C_Lee_010916_ymitos_BS3_XL_A13_A15_11_Rep2.raw;	12023;	13971	744.679	6.07851e+06	4+	2369	IFASPLAKTIALEK(8)-GISLKDVHGTGPR(5):0	null	6.76e-14	13.1701	2974.69	0.00106	0.356219	sp|P12695|ODP2_YEAST(181)-sp|P12695|ODP2_YEAST(192)	92	sp|P12695|ODP2_YEAST	P12695	ODP2_YEAST	181	sp|P12695|ODP2_YEAST	P12695	ODP2_YEAST	192	Intra	0	0
C_Lee_010916_ymitos_BS3_XL_A13_A15_11_Rep2.raw;	12027;	13975	992.568	511858	3+	2369	IFASPLAKTIALEK(8)-GISLKDVHGTGPR(5):0	null	1.02e-13	12.9914	2974.69	-0.00178	-0.59818	sp|P12695|ODP2_YEAST(181)-sp|P12695|ODP2_YEAST(192)	92	sp|P12695|ODP2_YEAST	P12695	ODP2_YEAST	181	sp|P12695|ODP2_YEAST	P12695	ODP2_YEAST	192	Intra	0	0
C_Lee_010916_ymitos_BS3_XL_A13_A15_11_Rep2.raw;	12054;	14004	595.945	6.38388e+06	5+	2373	IFASPLAKTIALEK(8)-GISLKDVHGTGPR(5):0	null	4.5e-11	10.3468	2974.69	0.00202	0.678833	sp|P12695|ODP2_YEAST(181)-sp|P12695|ODP2_YEAST(192)	92	sp|P12695|ODP2_YEAST	P12695	ODP2_YEAST	181	sp|P12695|ODP2_YEAST	P12695	ODP2_YEAST	192	Intra	0	0
C_Lee_010916_ymitos_BS3_XL_A13_A15_11_Rep2.raw;	12097;	14049	890.635	171332	5+	2379	TIEQSPSFGKFEIDTDANVPR(10)-KMDEAEQLFYKNAETK(11):0	23,M(Oxidation[M]);	5.88e-10	9.23062	4448.14	0.00303	0.681029	sp|P38077|ATPG_YEAST(229)-sp|P38077|ATPG_YEAST(86)	67	sp|P38077|ATPG_YEAST	P38077	ATPG_YEAST	229	sp|P38077|ATPG_YEAST	P38077	ATPG_YEAST	86	Intra	0	0
C_Lee_010916_ymitos_BS3_XL_A13_A15_11_Rep2.raw;	12122;	14076	744.679	709922	4+	2383	IFASPLAKTIALEK(8)-GISLKDVHGTGPR(5):0	null	7.5e-16	15.1249	2974.69	0.00082	0.275566	sp|P12695|ODP2_YEAST(181)-sp|P12695|ODP2_YEAST(192)	92	sp|P12695|ODP2_YEAST	P12695	ODP2_YEAST	181	sp|P12695|ODP2_YEAST	P12695	ODP2_YEAST	192	Intra	0	0
C_Lee_010916_ymitos_BS3_XL_A13_A15_11_Rep2.raw;	12157;	14113	595.945	692055	5+	2387	IFASPLAKTIALEK(8)-GISLKDVHGTGPR(5):0	null	3.26e-13	12.4868	2974.69	0.00082	0.275566	sp|P12695|ODP2_YEAST(181)-sp|P12695|ODP2_YEAST(192)	92	sp|P12695|ODP2_YEAST	P12695	ODP2_YEAST	181	sp|P12695|ODP2_YEAST	P12695	ODP2_YEAST	192	Intra	0	0
C_Lee_010916_ymitos_BS3_XL_A13_A15_11_Rep2.raw;	12250;	14211	1101.56	87135.6	4+	2400	SQTDAFYTQYKNGTAASEPTPITK(11)-SSLKTELQTASVLNR(4):0	null	3.29e-21	20.4828	4402.22	-0.00532	-1.20821	sp|P21306|ATP5E_YEAST(49)-sp|P21306|ATP5E_YEAST(27)	27	sp|P21306|ATP5E_YEAST	P21306	ATP5E_YEAST	49	sp|P21306|ATP5E_YEAST	P21306	ATP5E_YEAST	27	Intra	0	0
C_Lee_010916_ymitos_BS3_XL_A13_A15_11_Rep2.raw;	12259;	14221	595.944	199486	5+	2401	IFASPLAKTIALEK(8)-GISLKDVHGTGPR(5):0	null	4.58e-12	11.3391	2974.69	-8e-05	-0.026884	sp|P12695|ODP2_YEAST(181)-sp|P12695|ODP2_YEAST(192)	92	sp|P12695|ODP2_YEAST	P12695	ODP2_YEAST	181	sp|P12695|ODP2_YEAST	P12695	ODP2_YEAST	192	Intra	0	0
C_Lee_010916_ymitos_BS3_XL_A13_A15_11_Rep2.raw;	12328;	14294	726.627	625877	5+	2412	RSVHEPVQTGLKAVDALVPIGR(12)-AQVKAPGILPR(4):0	null	2.04e-08	7.69037	3628.09	0.00266	0.732963	sp|P07251|ATPA_YEAST(188)-sp|P07251|ATPA_YEAST(169)	165	sp|P07251|ATPA_YEAST	P07251	ATPA_YEAST	188	sp|P07251|ATPA_YEAST	P07251	ATPA_YEAST	169	Intra	0	0
C_Lee_010916_ymitos_BS3_XL_A13_A15_11_Rep2.raw;	12386;	14355	605.69	368196	6+	2420	RSVHEPVQTGLKAVDALVPIGR(12)-AQVKAPGILPR(4):0	null	6.92e-09	8.15989	3628.09	0.00136	0.374748	sp|P07251|ATPA_YEAST(188)-sp|P07251|ATPA_YEAST(169)	165	sp|P07251|ATPA_YEAST	P07251	ATPA_YEAST	188	sp|P07251|ATPA_YEAST	P07251	ATPA_YEAST	169	Intra	0	0
C_Lee_010916_ymitos_BS3_XL_A13_A15_11_Rep2.raw;	12426;	14398	726.627	702563	5+	2425	RSVHEPVQTGLKAVDALVPIGR(12)-AQVKAPGILPR(4):0	null	2.56e-08	7.59176	3628.09	0.00476	1.31162	sp|P07251|ATPA_YEAST(188)-sp|P07251|ATPA_YEAST(169)	165	sp|P07251|ATPA_YEAST	P07251	ATPA_YEAST	188	sp|P07251|ATPA_YEAST	P07251	ATPA_YEAST	169	Intra	0	0
C_Lee_010916_ymitos_BS3_XL_A13_A15_11_Rep2.raw;	12453;	14426	651.343	203352	5+	2429	DLVDQKYWFNGYAK(6)-LSGPHSVKFLQR(8):0	null	9.02e-08	7.04479	3251.68	-0.00038	-0.116827	sp|P48015|GCST_YEAST(292)-sp|P48015|GCST_YEAST(80)	113	sp|P48015|GCST_YEAST	P48015	GCST_YEAST	292	sp|P48015|GCST_YEAST	P48015	GCST_YEAST	80	Intra	0	0
C_Lee_010916_ymitos_BS3_XL_A13_A15_11_Rep2.raw;	12496;	14472	883.686	146956	5+	2435	RSVHEPVQTGLKAVDALVPIGR(12)-VVDALGNPIDGKGPIDAAGR(12):0	null	2.38e-08	7.62342	4413.41	-0.01922	-4.35393	sp|P07251|ATPA_YEAST(188)-sp|P07251|ATPA_YEAST(155)	72	sp|P07251|ATPA_YEAST	P07251	ATPA_YEAST	188	sp|P07251|ATPA_YEAST	P07251	ATPA_YEAST	155	Intra	0	0
C_Lee_010916_ymitos_BS3_XL_A13_A15_11_Rep2.raw;	12532;	14510	595.943	220087	5+	2440	IFASPLAKTIALEK(8)-GISLKDVHGTGPR(5):0	null	1.06e-13	12.9747	2974.69	-0.00528	-1.77438	sp|P12695|ODP2_YEAST(181)-sp|P12695|ODP2_YEAST(192)	92	sp|P12695|ODP2_YEAST	P12695	ODP2_YEAST	181	sp|P12695|ODP2_YEAST	P12695	ODP2_YEAST	192	Intra	0	0
C_Lee_010916_ymitos_BS3_XL_A13_A15_11_Rep2.raw;	12654;	14640	744.033	232960	5+	2457	SVHEPVQTGLKAVDALVPIGR(11)-SRAQVKAPGILPR(6):0	null	3.09e-09	8.51004	3715.13	0.00158	0.425173	sp|P07251|ATPA_YEAST(188)-sp|P07251|ATPA_YEAST(169)	165	sp|P07251|ATPA_YEAST	P07251	ATPA_YEAST	188	sp|P07251|ATPA_YEAST	P07251	ATPA_YEAST	169	Intra	0	0
C_Lee_010916_ymitos_BS3_XL_A13_A15_11_Rep2.raw;	12663;	14649	596.145	173110	5+	2458	IFASPLAKTIALEK(8)-GISLKDVHGTGPR(5):0	null	1.73e-09	8.76195	2974.69	1.00087	336.235	sp|P12695|ODP2_YEAST(181)-sp|P12695|ODP2_YEAST(192)	92	sp|P12695|ODP2_YEAST	P12695	ODP2_YEAST	181	sp|P12695|ODP2_YEAST	P12695	ODP2_YEAST	192	Intra	0	0
C_Lee_010916_ymitos_BS3_XL_A13_A15_11_Rep2.raw;	12687;	14675	620.362	125024	6+	2462	SVHEPVQTGLKAVDALVPIGR(11)-SRAQVKAPGILPR(6):0	null	1.78e-07	6.74958	3715.13	1.00133	269.382	sp|P07251|ATPA_YEAST(188)-sp|P07251|ATPA_YEAST(169)	165	sp|P07251|ATPA_YEAST	P07251	ATPA_YEAST	188	sp|P07251|ATPA_YEAST	P07251	ATPA_YEAST	169	Intra	0	0
C_Lee_010916_ymitos_BS3_XL_A13_A15_11_Rep2.raw;	12689;	14677	595.944	113015	5+	2463	IFASPLAKTIALEK(8)-GISLKDVHGTGPR(5):0	null	2.19e-14	13.6596	2974.69	-8e-05	-0.026884	sp|P12695|ODP2_YEAST(181)-sp|P12695|ODP2_YEAST(192)	92	sp|P12695|ODP2_YEAST	P12695	ODP2_YEAST	181	sp|P12695|ODP2_YEAST	P12695	ODP2_YEAST	192	Intra	0	0
C_Lee_010916_ymitos_BS3_XL_A13_A15_11_Rep2.raw;	12696;	14684	980.121	210730	5+	2464	AITRPAKQIIENAGEEGSVIIGK(7)-AIFTESVKNVAAGCNPMDLRR(8):0	37,C(Carbamidomethyl[C]);40,M(Oxidation[M]);	2.75e-11	10.5607	4895.56	0.00275	0.561617	sp|P19882|HSP60_YEAST(474)-sp|P19882|HSP60_YEAST(126)	91	sp|P19882|HSP60_YEAST	P19882	HSP60_YEAST	474	sp|P19882|HSP60_YEAST	P19882	HSP60_YEAST	126	Intra	0	0
C_Lee_010916_ymitos_BS3_XL_A13_A15_11_Rep2.raw;	1275;	2554	784.678	698285	4+	772	IEQIKGSIDITTTNSYEKEK(18)-EKLLAK(2):0	null	1.04e-10	9.98297	3134.7	-0.01329	-4.2383	sp|P19882|HSP60_YEAST(384)-sp|P40341|YTA12_YEAST(214)	1	sp|P19882|HSP60_YEAST	P19882	HSP60_YEAST	384	sp|P40341|YTA12_YEAST	P40341	YTA12_YEAST	214	Inter	1	0
C_Lee_010916_ymitos_BS3_XL_A13_A15_11_Rep2.raw;	12758;	14750	698.426	388188	4+	2473	ALAKVGDGLLLIRR(4)-SAELIGEAIKK(10):0	null	7.77e-11	10.1096	2789.67	0.00016	0.057334	sp|P40961|PHB1_YEAST(232)-sp|P50085|PHB2_YEAST(260)	23	sp|P40961|PHB1_YEAST	P40961	PHB1_YEAST	232	sp|P50085|PHB2_YEAST	P50085	PHB2_YEAST	260	Inter	1	0
C_Lee_010916_ymitos_BS3_XL_A13_A15_11_Rep2.raw;	12810;	14805	558.942	118676	5+	2480	ALAKVGDGLLLIRR(4)-SAELIGEAIKK(10):0	null	3.3e-07	6.48149	2789.67	-0.00038	-0.136167	sp|P40961|PHB1_YEAST(232)-sp|P50085|PHB2_YEAST(260)	23	sp|P40961|PHB1_YEAST	P40961	PHB1_YEAST	232	sp|P50085|PHB2_YEAST	P50085	PHB2_YEAST	260	Inter	1	0
C_Lee_010916_ymitos_BS3_XL_A13_A15_11_Rep2.raw;	13026;	15034	1118.11	59555.2	4+	2511	NTTIPTKKSQIFSTAAAGQTSVEIR(8)-QATKDAGQIVGLNVLR(4):0	null	4.69e-17	16.3288	4468.43	-0.01015	-2.27099	sp|P0CS90|HSP77_YEAST(445)-sp|P0CS90|HSP77_YEAST(183)	58	sp|P0CS90|HSP77_YEAST	P0CS90	HSP77_YEAST	445	sp|P0CS90|HSP77_YEAST	P0CS90	HSP77_YEAST	183	Intra	0	0
C_Lee_010916_ymitos_BS3_XL_A13_A15_11_Rep2.raw;	13068;	15079	996.244	378242	4+	2517	TETDAFGEIHVPADKYWGAQTQR(15)-SFQNFKIGGAR(6):0	null	7.09e-09	8.14935	3980.94	0.00231	0.580117	sp|P08417|FUMH_YEAST(44)-sp|P08417|FUMH_YEAST(58)	285	sp|P08417|FUMH_YEAST	P08417	FUMH_YEAST	44	sp|P08417|FUMH_YEAST	P08417	FUMH_YEAST	58	Intra	0	0
C_Lee_010916_ymitos_BS3_XL_A13_A15_11_Rep2.raw;	13115;	15129	678.774	120089	5+	2523	DGKLDPVIGRDEEIAR(3)-AGVGKTALIDGLAQR(5):0	null	2.13e-07	6.67162	3388.83	0.0041	1.2095	sp|P33416|HSP78_YEAST(113)-sp|P33416|HSP78_YEAST(149)	5	sp|P33416|HSP78_YEAST	P33416	HSP78_YEAST	113	sp|P33416|HSP78_YEAST	P33416	HSP78_YEAST	149	Intra	0	0
C_Lee_010916_ymitos_BS3_XL_A13_A15_11_Rep2.raw;	13132;	15147	1245.93	660936	4+	2526	LLQEVASKTNEAAGDGTTSATVLGR(8)-NVLIEQPFGPPKITKDGVTVAK(12):0	null	8.57e-19	18.067	4976.67	3.00365	603.06	sp|P19882|HSP60_YEAST(101)-sp|P19882|HSP60_YEAST(69)	140	sp|P19882|HSP60_YEAST	P19882	HSP60_YEAST	101	sp|P19882|HSP60_YEAST	P19882	HSP60_YEAST	69	Intra	0	0
C_Lee_010916_ymitos_BS3_XL_A13_A15_11_Rep2.raw;	13158;	15175	797.196	1.92185e+06	5+	2529	TETDAFGEIHVPADKYWGAQTQR(15)-SFQNFKIGGAR(6):0	null	7.92e-07	6.10127	3980.94	4e-05	0.010045	sp|P08417|FUMH_YEAST(44)-sp|P08417|FUMH_YEAST(58)	285	sp|P08417|FUMH_YEAST	P08417	FUMH_YEAST	44	sp|P08417|FUMH_YEAST	P08417	FUMH_YEAST	58	Intra	0	0
C_Lee_010916_ymitos_BS3_XL_A13_A15_11_Rep2.raw;	13172;	15189	996.341	585671	5+	2531	LLQEVASKTNEAAGDGTTSATVLGR(8)-NVLIEQPFGPPKITKDGVTVAK(12):0	null	5.83e-11	10.2343	4976.67	-0.00373	-0.749346	sp|P19882|HSP60_YEAST(101)-sp|P19882|HSP60_YEAST(69)	140	sp|P19882|HSP60_YEAST	P19882	HSP60_YEAST	101	sp|P19882|HSP60_YEAST	P19882	HSP60_YEAST	69	Intra	0	0
C_Lee_010916_ymitos_BS3_XL_A13_A15_11_Rep2.raw;	1323;	2605	728.403	1.13698e+06	4+	780	IKGVSDEANLNETGR(2)-LVKEGELVKR(9):0	null	3.6e-15	14.4437	2909.58	0.00091	0.312651	sp|P07251|ATPA_YEAST(54)-sp|P07251|ATPA_YEAST(126)	169	sp|P07251|ATPA_YEAST	P07251	ATPA_YEAST	54	sp|P07251|ATPA_YEAST	P07251	ATPA_YEAST	126	Intra	0	0
C_Lee_010916_ymitos_BS3_XL_A13_A15_11_Rep2.raw;	13232;	15253	720.367	221599	5+	2539	ANEFGIKLEDVSITHMTFGPEFTK(7)-KELSTR(1):0	16,M(Oxidation[M]);	4.56e-08	7.34104	3596.81	-0.0103	-2.86286	sp|P40961|PHB1_YEAST(166)-sp|P40961|PHB1_YEAST(154)	29	sp|P40961|PHB1_YEAST	P40961	PHB1_YEAST	166	sp|P40961|PHB1_YEAST	P40961	PHB1_YEAST	154	Intra	0	0
C_Lee_010916_ymitos_BS3_XL_A13_A15_11_Rep2.raw;	13242;	15263	1245.68	760014	4+	2541	LLQEVASKTNEAAGDGTTSATVLGR(8)-NVLIEQPFGPPKITKDGVTVAK(15):0	null	7.37e-13	12.1325	4976.67	2.00365	402.365	sp|P19882|HSP60_YEAST(101)-sp|P19882|HSP60_YEAST(72)	83	sp|P19882|HSP60_YEAST	P19882	HSP60_YEAST	101	sp|P19882|HSP60_YEAST	P19882	HSP60_YEAST	72	Intra	0	0
C_Lee_010916_ymitos_BS3_XL_A13_A15_11_Rep2.raw;	1325;	2607	970.868	612080	3+	780	IKGVSDEANLNETGR(2)-LVKEGELVKR(9):0	null	1.34e-27	26.8729	2909.58	-0.00013	-0.044664	sp|P07251|ATPA_YEAST(54)-sp|P07251|ATPA_YEAST(126)	169	sp|P07251|ATPA_YEAST	P07251	ATPA_YEAST	54	sp|P07251|ATPA_YEAST	P07251	ATPA_YEAST	126	Intra	0	0
C_Lee_010916_ymitos_BS3_XL_A13_A15_11_Rep2.raw;	13271;	15294	996.342	276933	5+	2545	LLQEVASKTNEAAGDGTTSATVLGR(8)-NVLIEQPFGPPKITKDGVTVAK(15):0	null	8.86e-08	7.05257	4976.67	0.00177	0.355587	sp|P19882|HSP60_YEAST(101)-sp|P19882|HSP60_YEAST(72)	83	sp|P19882|HSP60_YEAST	P19882	HSP60_YEAST	101	sp|P19882|HSP60_YEAST	P19882	HSP60_YEAST	72	Intra	0	0
C_Lee_010916_ymitos_BS3_XL_A13_A15_11_Rep2.raw;	13307;	15332	901.478	308049	5+	2550	AVVAQFNASQLITQREKVSR(17)-NVASLTGTKDLQMVNITCR(9):0	38,C(Carbamidomethyl[C]);	2.16e-06	5.66555	4502.37	-0.01777	-3.94594	sp|P50085|PHB2_YEAST(176)-sp|P50085|PHB2_YEAST(114)	2	sp|P50085|PHB2_YEAST	P50085	PHB2_YEAST	176	sp|P50085|PHB2_YEAST	P50085	PHB2_YEAST	114	Intra	0	0
C_Lee_010916_ymitos_BS3_XL_A13_A15_11_Rep2.raw;	13334;	15361	720.367	180236	5+	2554	ANEFGIKLEDVSITHMTFGPEFTK(7)-KELSTR(1):0	16,M(Oxidation[M]);	1.19e-09	8.92445	3596.81	-0.00695	-1.93173	sp|P40961|PHB1_YEAST(166)-sp|P40961|PHB1_YEAST(154)	29	sp|P40961|PHB1_YEAST	P40961	PHB1_YEAST	166	sp|P40961|PHB1_YEAST	P40961	PHB1_YEAST	154	Intra	0	0
C_Lee_010916_ymitos_BS3_XL_A13_A15_11_Rep2.raw;	13366;	15395	996.74	276297	5+	2559	LLQEVASKTNEAAGDGTTSATVLGR(8)-NVLIEQPFGPPKITKDGVTVAK(15):0	null	5.63e-07	6.24949	4976.67	1.99517	400.663	sp|P19882|HSP60_YEAST(101)-sp|P19882|HSP60_YEAST(72)	83	sp|P19882|HSP60_YEAST	P19882	HSP60_YEAST	101	sp|P19882|HSP60_YEAST	P19882	HSP60_YEAST	72	Intra	0	0
C_Lee_010916_ymitos_BS3_XL_A13_A15_11_Rep2.raw;	13572;	15613	720.546	321806	6+	2586	DSKVNQNLLEDHSFINYKQNVETLDIVR(3)-GKIADFAK(2):0	null	1.54e-11	10.8125	4317.23	0.00707	1.63724	sp|P19414|ACON_YEAST(27)-sp|P19414|ACON_YEAST(310)	172	sp|P19414|ACON_YEAST	P19414	ACON_YEAST	27	sp|P19414|ACON_YEAST	P19414	ACON_YEAST	310	Intra	0	0
C_Lee_010916_ymitos_BS3_XL_A13_A15_11_Rep2.raw;	1358;	2642	1066.9	111924	3+	785	AVEQKQIAQQDAER(5)-AKFLVEKAEQER(2):0	null	1.85e-15	14.7328	3197.67	-0.00031	-0.096915	sp|P40961|PHB1_YEAST(188)-sp|P40961|PHB1_YEAST(199)	20	sp|P40961|PHB1_YEAST	P40961	PHB1_YEAST	188	sp|P40961|PHB1_YEAST	P40961	PHB1_YEAST	199	Intra	0	0
C_Lee_010916_ymitos_BS3_XL_A13_A15_11_Rep2.raw;	13592;	15634	864.45	769378	5+	2589	DSKVNQNLLEDHSFINYKQNVETLDIVR(3)-GKIADFAK(2):0	null	2.82e-10	9.54975	4317.23	-0.01491	-3.45281	sp|P19414|ACON_YEAST(27)-sp|P19414|ACON_YEAST(310)	172	sp|P19414|ACON_YEAST	P19414	ACON_YEAST	27	sp|P19414|ACON_YEAST	P19414	ACON_YEAST	310	Intra	0	0
C_Lee_010916_ymitos_BS3_XL_A13_A15_11_Rep2.raw;	13608;	15651	595.944	207677	5+	2591	IFASPLAKTIALEK(8)-GISLKDVHGTGPR(5):0	null	6.68e-11	10.1752	2974.69	-0.00133	-0.446955	sp|P12695|ODP2_YEAST(181)-sp|P12695|ODP2_YEAST(192)	92	sp|P12695|ODP2_YEAST	P12695	ODP2_YEAST	181	sp|P12695|ODP2_YEAST	P12695	ODP2_YEAST	192	Intra	0	0
C_Lee_010916_ymitos_BS3_XL_A13_A15_11_Rep2.raw;	13767;	15820	708.794	164822	5+	2614	TIALEKGISLKDVHGTGPR(6)-ITKADIESYLEK(3):0	null	2.32e-12	11.6345	3537.93	1.00255	283.211	sp|P12695|ODP2_YEAST(187)-sp|P12695|ODP2_YEAST(205)	9	sp|P12695|ODP2_YEAST	P12695	ODP2_YEAST	187	sp|P12695|ODP2_YEAST	P12695	ODP2_YEAST	205	Intra	0	0
C_Lee_010916_ymitos_BS3_XL_A13_A15_11_Rep2.raw;	13805;	15860	1245.68	109094	4+	2619	LLQEVASKTNEAAGDGTTSATVLGR(8)-NVLIEQPFGPPKITKDGVTVAK(15):0	null	1.66e-10	9.77989	4976.67	2.00221	402.076	sp|P19882|HSP60_YEAST(101)-sp|P19882|HSP60_YEAST(72)	83	sp|P19882|HSP60_YEAST	P19882	HSP60_YEAST	101	sp|P19882|HSP60_YEAST	P19882	HSP60_YEAST	72	Intra	0	0
C_Lee_010916_ymitos_BS3_XL_A13_A15_11_Rep2.raw;	13847;	15905	996.341	364261	5+	2625	LLQEVASKTNEAAGDGTTSATVLGR(8)-NVLIEQPFGPPKITKDGVTVAK(15):0	null	7.55e-10	9.12205	4976.67	-8e-05	-0.016072	sp|P19882|HSP60_YEAST(101)-sp|P19882|HSP60_YEAST(72)	83	sp|P19882|HSP60_YEAST	P19882	HSP60_YEAST	101	sp|P19882|HSP60_YEAST	P19882	HSP60_YEAST	72	Intra	0	0
C_Lee_010916_ymitos_BS3_XL_A13_A15_11_Rep2.raw;	13948;	16012	650.382	247911	5+	2640	AQGEAKSAELIGEAIK(6)-ALAKVGDGLLLIRR(4):0	null	2.31e-06	5.63639	3245.87	1.00337	308.931	sp|P50085|PHB2_YEAST(250)-sp|P40961|PHB1_YEAST(232)	100	sp|P50085|PHB2_YEAST	P50085	PHB2_YEAST	250	sp|P40961|PHB1_YEAST	P40961	PHB1_YEAST	232	Inter	1	0
C_Lee_010916_ymitos_BS3_XL_A13_A15_11_Rep2.raw;	13967;	16032	996.543	182994	5+	2643	LLQEVASKTNEAAGDGTTSATVLGR(8)-NVLIEQPFGPPKITKDGVTVAK(15):0	null	1.03e-06	5.98716	4976.67	1.00672	202.206	sp|P19882|HSP60_YEAST(101)-sp|P19882|HSP60_YEAST(72)	83	sp|P19882|HSP60_YEAST	P19882	HSP60_YEAST	101	sp|P19882|HSP60_YEAST	P19882	HSP60_YEAST	72	Intra	0	0
C_Lee_010916_ymitos_BS3_XL_A13_A15_11_Rep2.raw;	1403;	2690	728.404	102314	4+	792	IKGVSDEANLNETGR(2)-LVKEGELVKR(3):0	null	6.81e-12	11.1669	2909.58	0.00307	1.05477	sp|P07251|ATPA_YEAST(54)-sp|P07251|ATPA_YEAST(120)	66	sp|P07251|ATPA_YEAST	P07251	ATPA_YEAST	54	sp|P07251|ATPA_YEAST	P07251	ATPA_YEAST	120	Intra	0	0
C_Lee_010916_ymitos_BS3_XL_A13_A15_11_Rep2.raw;	14071;	16142	1077.83	1520322	4+	2657	LLQEVASKTNEAAGDGTTSATVLGR(8)-NVLIEQPFGPPKITK(12):0	null	3.1e-11	10.5086	4306.31	1.0039	233.014	sp|P19882|HSP60_YEAST(101)-sp|P19882|HSP60_YEAST(69)	140	sp|P19882|HSP60_YEAST	P19882	HSP60_YEAST	101	sp|P19882|HSP60_YEAST	P19882	HSP60_YEAST	69	Intra	0	0
C_Lee_010916_ymitos_BS3_XL_A13_A15_11_Rep2.raw;	14072;	16143	835.73	465609	4+	2657	LVGPNCPGIINPATKVR(15)-IGIQPPKIFQAGK(7):0	6,C(Carbamidomethyl[C]);	9.91e-09	8.00393	3338.89	0.00041	0.122758	sp|P53598|SUCA_YEAST(162)-sp|P53598|SUCA_YEAST(171)	118	sp|P53598|SUCA_YEAST	P53598	SUCA_YEAST	162	sp|P53598|SUCA_YEAST	P53598	SUCA_YEAST	171	Intra	0	0
C_Lee_010916_ymitos_BS3_XL_A13_A15_11_Rep2.raw;	14110;	16184	720.184	310782	4+	2662	SAELIGEAIKKSR(10)-ALAKVGDGLLLIR(4):0	null	3.75e-10	9.42597	2876.71	0.00233	0.80967	sp|P50085|PHB2_YEAST(260)-sp|P40961|PHB1_YEAST(232)	3	sp|P50085|PHB2_YEAST	P50085	PHB2_YEAST	260	sp|P40961|PHB1_YEAST	P40961	PHB1_YEAST	232	Inter	1	0
C_Lee_010916_ymitos_BS3_XL_A13_A15_11_Rep2.raw;	14113;	16187	771.411	223046	4+	2663	SAYVTTEEFLDAVEKR(15)-LQKEIKSIE(6):0	null	1.02e-09	8.9914	3081.61	0.00414	1.34301	sp|P21954|IDHP_YEAST(418)-sp|P21954|IDHP_YEAST(425)	5	sp|P21954|IDHP_YEAST	P21954	IDHP_YEAST	418	sp|P21954|IDHP_YEAST	P21954	IDHP_YEAST	425	Intra	0	0
C_Lee_010916_ymitos_BS3_XL_A13_A15_11_Rep2.raw;	14145;	16221	576.349	207676	5+	2667	SAELIGEAIKKSR(11)-ALAKVGDGLLLIR(4):0	null	6.05e-07	6.21824	2876.71	0.00309	1.07377	sp|P50085|PHB2_YEAST(261)-sp|P40961|PHB1_YEAST(232)	7	sp|P50085|PHB2_YEAST	P50085	PHB2_YEAST	261	sp|P40961|PHB1_YEAST	P40961	PHB1_YEAST	232	Inter	1	0
C_Lee_010916_ymitos_BS3_XL_A13_A15_11_Rep2.raw;	14159;	16236	805.474	438834	4+	2670	AQGEAKSAELIGEAIKK(16)-ALAKVGDGLLLIR(4):0	null	1.78e-11	10.7496	3217.86	0.00062	0.192614	sp|P50085|PHB2_YEAST(260)-sp|P40961|PHB1_YEAST(232)	3	sp|P50085|PHB2_YEAST	P50085	PHB2_YEAST	260	sp|P40961|PHB1_YEAST	P40961	PHB1_YEAST	232	Inter	1	0
C_Lee_010916_ymitos_BS3_XL_A13_A15_11_Rep2.raw;	14173;	16251	835.73	1.21853e+06	4+	2672	LVGPNCPGIINPATKVR(15)-IGIQPPKIFQAGK(7):0	6,C(Carbamidomethyl[C]);	2.47e-09	8.6073	3338.89	0.00065	0.194617	sp|P53598|SUCA_YEAST(162)-sp|P53598|SUCA_YEAST(171)	118	sp|P53598|SUCA_YEAST	P53598	SUCA_YEAST	162	sp|P53598|SUCA_YEAST	P53598	SUCA_YEAST	171	Intra	0	0
C_Lee_010916_ymitos_BS3_XL_A13_A15_11_Rep2.raw;	14175;	16253	1077.58	278368	4+	2672	LLQEVASKTNEAAGDGTTSATVLGR(8)-NVLIEQPFGPPKITK(12):0	null	2.66e-10	9.57512	4306.31	-0.0015	-0.348245	sp|P19882|HSP60_YEAST(101)-sp|P19882|HSP60_YEAST(69)	140	sp|P19882|HSP60_YEAST	P19882	HSP60_YEAST	101	sp|P19882|HSP60_YEAST	P19882	HSP60_YEAST	69	Intra	0	0
C_Lee_010916_ymitos_BS3_XL_A13_A15_11_Rep2.raw;	14261;	16344	805.475	1.02627e+06	4+	2684	AQGEAKSAELIGEAIKK(6)-ALAKVGDGLLLIR(4):0	null	5.96e-11	10.2248	3217.86	0.0055	1.70867	sp|P50085|PHB2_YEAST(250)-sp|P40961|PHB1_YEAST(232)	100	sp|P50085|PHB2_YEAST	P50085	PHB2_YEAST	250	sp|P40961|PHB1_YEAST	P40961	PHB1_YEAST	232	Inter	1	0
C_Lee_010916_ymitos_BS3_XL_A13_A15_11_Rep2.raw;	14315;	16401	1078.09	371423	4+	2692	LLQEVASKTNEAAGDGTTSATVLGR(8)-NVLIEQPFGPPKITK(12):0	null	8.8e-10	9.05552	4306.31	2.00778	465.916	sp|P19882|HSP60_YEAST(101)-sp|P19882|HSP60_YEAST(69)	140	sp|P19882|HSP60_YEAST	P19882	HSP60_YEAST	101	sp|P19882|HSP60_YEAST	P19882	HSP60_YEAST	69	Intra	0	0
C_Lee_010916_ymitos_BS3_XL_A13_A15_11_Rep2.raw;	14329;	16417	644.581	6308978	5+	2694	AQGEAKSAELIGEAIKK(6)-ALAKVGDGLLLIR(4):0	null	5.41e-10	9.2668	3217.86	0.00197	0.612015	sp|P50085|PHB2_YEAST(250)-sp|P40961|PHB1_YEAST(232)	100	sp|P50085|PHB2_YEAST	P50085	PHB2_YEAST	250	sp|P40961|PHB1_YEAST	P40961	PHB1_YEAST	232	Inter	1	0
C_Lee_010916_ymitos_BS3_XL_A13_A15_11_Rep2.raw;	14345;	16434	805.474	3.88906e+06	4+	2696	AQGEAKSAELIGEAIKK(6)-ALAKVGDGLLLIR(4):0	null	2.31e-13	12.6364	3217.86	0.0021	0.652402	sp|P50085|PHB2_YEAST(250)-sp|P40961|PHB1_YEAST(232)	100	sp|P50085|PHB2_YEAST	P50085	PHB2_YEAST	250	sp|P40961|PHB1_YEAST	P40961	PHB1_YEAST	232	Inter	1	0
[truncated: 52,441 more rows]
